# Supplementary material for: Evidence of indiscriminate fishing effects in one of the world’s largest inland fisheries
Source: Sci Rep. 2018 Jun 12;8:8947. doi: 10.1038/s41598-018-27340-1 (PMC5997758; doi:10.1038/s41598-018-27340-1)
Supplement: Supplementary file 2 — Data used for this study [file 41598_2018_27340_MOESM2_ESM.zip]

Archive with 13 entries (12 files):
- data/
- data/body.length_Cirrhinus.microlepis.txt
- data/body.length_Cyclocheilichthys.enoplos.txt
- data/body.length_Henicorhynchus.lobatus.txt
- data/body.length_Labiobarbus.lineatus.txt
- data/body.wt_Cirrhinus.microlepis.txt
- data/body.wt_Cyclocheilichthys.enoplos.txt
- data/body.wt_Henicorhynchus.lobatus.txt
- data/body.wt_Labiobarbus.lineatus.txt
- data/body.wt_Osteochilus.melanopleura.txt
- data/body.wt_Pangasianodon.hypophthalmus.txt
- data/catch_data_spe.txt
- data/daily_cpue_dai.txt
