# Supplementary material for: Evidence of indiscriminate fishing effects in one of the world’s largest inland fisheries
Source: Sci Rep. 2018 Jun 12;8:8947. doi: 10.1038/s41598-018-27340-1 (PMC5997758; doi:10.1038/s41598-018-27340-1)
Supplement: Supplementary file 2 — Data used for this study [file 41598_2018_27340_MOESM2_ESM.zip › data/body.length_Cirrhinus.microlepis.txt]

id	date	season	species	length
1	2011/11/02	2012	Cirrhinus.microlepis	9
2	2011/11/02	2012	Cirrhinus.microlepis	10
3	2013/11/02	2014	Cirrhinus.microlepis	16
4	2013/11/02	2014	Cirrhinus.microlepis	17
5	2011/11/03	2012	Cirrhinus.microlepis	12
6	2011/11/02	2012	Cirrhinus.microlepis	16
7	2011/11/02	2012	Cirrhinus.microlepis	17
8	2011/11/02	2012	Cirrhinus.microlepis	17.5
9	2011/11/02	2012	Cirrhinus.microlepis	18
10	2011/11/02	2012	Cirrhinus.microlepis	36
11	2013/11/04	2014	Cirrhinus.microlepis	16
12	2013/11/04	2014	Cirrhinus.microlepis	18
13	2013/11/04	2014	Cirrhinus.microlepis	18
14	2011/11/02	2012	Cirrhinus.microlepis	15.5
15	2011/11/02	2012	Cirrhinus.microlepis	21
16	2013/11/04	2014	Cirrhinus.microlepis	14
17	2013/11/04	2014	Cirrhinus.microlepis	16
18	2013/11/04	2014	Cirrhinus.microlepis	16
19	2013/11/04	2014	Cirrhinus.microlepis	18
20	2013/11/06	2014	Cirrhinus.microlepis	16
21	2013/11/06	2014	Cirrhinus.microlepis	16
22	2013/11/06	2014	Cirrhinus.microlepis	16
23	2013/11/06	2014	Cirrhinus.microlepis	16.5
24	2013/11/06	2014	Cirrhinus.microlepis	18
25	2013/11/06	2014	Cirrhinus.microlepis	18.5
26	2010/10/29	2011	Cirrhinus.microlepis	11
27	2010/10/29	2011	Cirrhinus.microlepis	12
28	2010/10/29	2011	Cirrhinus.microlepis	15.5
29	2010/10/29	2011	Cirrhinus.microlepis	12
30	2010/10/29	2011	Cirrhinus.microlepis	12
31	2010/10/29	2011	Cirrhinus.microlepis	12.5
32	2010/10/29	2011	Cirrhinus.microlepis	13
33	2011/11/02	2012	Cirrhinus.microlepis	18
34	2011/11/02	2012	Cirrhinus.microlepis	16
35	2013/11/09	2014	Cirrhinus.microlepis	19.5
36	2009/10/26	2010	Cirrhinus.microlepis	13
37	2009/10/26	2010	Cirrhinus.microlepis	14
38	2009/10/26	2010	Cirrhinus.microlepis	14
39	2009/10/26	2010	Cirrhinus.microlepis	15
40	2009/10/26	2010	Cirrhinus.microlepis	15
41	2009/10/26	2010	Cirrhinus.microlepis	12.5
42	2009/10/26	2010	Cirrhinus.microlepis	13
43	2009/10/26	2010	Cirrhinus.microlepis	13
44	2014/10/22	2015	Cirrhinus.microlepis	25
45	2010/11/06	2011	Cirrhinus.microlepis	37
46	2010/11/06	2011	Cirrhinus.microlepis	39
47	2014/10/22	2015	Cirrhinus.microlepis	20
48	2014/10/22	2015	Cirrhinus.microlepis	20.5
49	2009/10/26	2010	Cirrhinus.microlepis	18
50	2009/10/26	2010	Cirrhinus.microlepis	18
51	2009/10/26	2010	Cirrhinus.microlepis	12.5
52	2009/10/26	2010	Cirrhinus.microlepis	13
53	2009/10/26	2010	Cirrhinus.microlepis	13
54	2009/10/26	2010	Cirrhinus.microlepis	16.5
55	2009/10/27	2010	Cirrhinus.microlepis	18
56	2008/10/16	2009	Cirrhinus.microlepis	11
57	2008/10/16	2009	Cirrhinus.microlepis	11
58	2008/10/16	2009	Cirrhinus.microlepis	12
59	2008/10/16	2009	Cirrhinus.microlepis	12
60	2013/11/02	2014	Cirrhinus.microlepis	19.5
61	2008/10/16	2009	Cirrhinus.microlepis	12.5
62	2008/10/16	2009	Cirrhinus.microlepis	12.5
63	2008/10/16	2009	Cirrhinus.microlepis	13.5
64	2013/11/02	2014	Cirrhinus.microlepis	15
65	2011/11/03	2012	Cirrhinus.microlepis	6.5
66	2011/11/03	2012	Cirrhinus.microlepis	6.5
67	2011/11/03	2012	Cirrhinus.microlepis	7
68	2011/11/03	2012	Cirrhinus.microlepis	7
69	2011/11/03	2012	Cirrhinus.microlepis	7
70	2011/11/03	2012	Cirrhinus.microlepis	8.5
71	2011/11/03	2012	Cirrhinus.microlepis	8.5
72	2011/11/03	2012	Cirrhinus.microlepis	8.5
73	2011/11/03	2012	Cirrhinus.microlepis	8.5
74	2011/11/03	2012	Cirrhinus.microlepis	8.5
75	2011/11/03	2012	Cirrhinus.microlepis	11
76	2011/11/03	2012	Cirrhinus.microlepis	11
77	2011/11/03	2012	Cirrhinus.microlepis	11
78	2011/11/03	2012	Cirrhinus.microlepis	13
79	2011/11/03	2012	Cirrhinus.microlepis	13
80	2011/11/03	2012	Cirrhinus.microlepis	13
81	2011/11/03	2012	Cirrhinus.microlepis	13
82	2009/10/26	2010	Cirrhinus.microlepis	12
83	2009/10/26	2010	Cirrhinus.microlepis	12
84	2009/10/26	2010	Cirrhinus.microlepis	14
85	2011/11/03	2012	Cirrhinus.microlepis	6.5
86	2011/11/03	2012	Cirrhinus.microlepis	7
87	2011/11/03	2012	Cirrhinus.microlepis	7
88	2011/11/03	2012	Cirrhinus.microlepis	8
89	2011/11/03	2012	Cirrhinus.microlepis	8
90	2011/11/03	2012	Cirrhinus.microlepis	8
91	2011/11/03	2012	Cirrhinus.microlepis	10.5
92	2011/11/03	2012	Cirrhinus.microlepis	12
93	2011/11/03	2012	Cirrhinus.microlepis	12
94	2011/11/03	2012	Cirrhinus.microlepis	13.5
95	2011/11/03	2012	Cirrhinus.microlepis	13.5
96	2011/11/03	2012	Cirrhinus.microlepis	13.5
97	2008/10/17	2009	Cirrhinus.microlepis	12.5
98	2008/10/17	2009	Cirrhinus.microlepis	13.5
99	2008/10/17	2009	Cirrhinus.microlepis	11.5
100	2008/10/17	2009	Cirrhinus.microlepis	12
101	2009/10/27	2010	Cirrhinus.microlepis	49
102	2014/10/30	2015	Cirrhinus.microlepis	17
103	2014/10/30	2015	Cirrhinus.microlepis	17
104	2008/10/18	2009	Cirrhinus.microlepis	13
105	2008/10/18	2009	Cirrhinus.microlepis	15.5
106	2008/10/18	2009	Cirrhinus.microlepis	23.5
107	2008/10/18	2009	Cirrhinus.microlepis	24
108	2008/10/18	2009	Cirrhinus.microlepis	12
109	2008/10/18	2009	Cirrhinus.microlepis	13
110	2008/10/18	2009	Cirrhinus.microlepis	15.5
111	2008/10/18	2009	Cirrhinus.microlepis	20
112	2008/10/18	2009	Cirrhinus.microlepis	23.5
113	2008/10/18	2009	Cirrhinus.microlepis	13
114	2008/10/18	2009	Cirrhinus.microlepis	14
115	2008/10/18	2009	Cirrhinus.microlepis	14
116	2008/10/18	2009	Cirrhinus.microlepis	15
117	2008/10/18	2009	Cirrhinus.microlepis	15
118	2014/10/29	2015	Cirrhinus.microlepis	12.5
119	2014/10/29	2015	Cirrhinus.microlepis	13
120	2009/10/27	2010	Cirrhinus.microlepis	1.5
121	2009/10/27	2010	Cirrhinus.microlepis	12
122	2009/10/27	2010	Cirrhinus.microlepis	12
123	2009/10/27	2010	Cirrhinus.microlepis	12
124	2009/10/27	2010	Cirrhinus.microlepis	13
125	2009/10/27	2010	Cirrhinus.microlepis	14
126	2008/10/18	2009	Cirrhinus.microlepis	12.5
127	2008/10/18	2009	Cirrhinus.microlepis	13.5
128	2008/10/18	2009	Cirrhinus.microlepis	14
129	2008/10/18	2009	Cirrhinus.microlepis	15
130	2014/10/29	2015	Cirrhinus.microlepis	11
131	2014/10/29	2015	Cirrhinus.microlepis	12.5
132	2009/10/27	2010	Cirrhinus.microlepis	11
133	2009/10/27	2010	Cirrhinus.microlepis	14
134	2009/10/27	2010	Cirrhinus.microlepis	22
135	2009/10/28	2010	Cirrhinus.microlepis	14
136	2009/10/28	2010	Cirrhinus.microlepis	14
137	2009/10/28	2010	Cirrhinus.microlepis	14.5
138	2009/10/28	2010	Cirrhinus.microlepis	15.5
139	2010/10/29	2011	Cirrhinus.microlepis	16
140	2010/10/29	2011	Cirrhinus.microlepis	16.5
141	2010/10/29	2011	Cirrhinus.microlepis	16.5
142	2010/10/29	2011	Cirrhinus.microlepis	17
143	2010/10/29	2011	Cirrhinus.microlepis	17
144	2013/11/09	2014	Cirrhinus.microlepis	15
145	2013/11/09	2014	Cirrhinus.microlepis	17
146	2009/10/28	2010	Cirrhinus.microlepis	14
147	2009/10/28	2010	Cirrhinus.microlepis	14
148	2009/10/28	2010	Cirrhinus.microlepis	15
149	2014/10/29	2015	Cirrhinus.microlepis	16
150	2009/10/28	2010	Cirrhinus.microlepis	19
151	2009/10/28	2010	Cirrhinus.microlepis	21
152	2009/10/28	2010	Cirrhinus.microlepis	18
153	2001/01/03	2001	Cirrhinus.microlepis	24
154	2001/01/04	2001	Cirrhinus.microlepis	29
155	2001/01/04	2001	Cirrhinus.microlepis	29
156	2001/01/04	2001	Cirrhinus.microlepis	29
157	2001/01/04	2001	Cirrhinus.microlepis	30
158	2001/01/04	2001	Cirrhinus.microlepis	32
159	2001/01/04	2001	Cirrhinus.microlepis	32
160	2013/11/11	2014	Cirrhinus.microlepis	20.5
161	2013/11/11	2014	Cirrhinus.microlepis	21
162	2001/01/06	2001	Cirrhinus.microlepis	20
163	2001/01/06	2001	Cirrhinus.microlepis	24
164	2001/01/06	2001	Cirrhinus.microlepis	29
165	2013/11/11	2014	Cirrhinus.microlepis	19
166	2013/11/11	2014	Cirrhinus.microlepis	20
167	2001/01/06	2001	Cirrhinus.microlepis	24
168	2001/01/06	2001	Cirrhinus.microlepis	25
169	2001/01/08	2001	Cirrhinus.microlepis	24
170	2001/01/08	2001	Cirrhinus.microlepis	24
171	2010/11/12	2011	Cirrhinus.microlepis	20
172	2010/11/12	2011	Cirrhinus.microlepis	20
173	2001/01/29	2001	Cirrhinus.microlepis	26
174	2001/01/29	2001	Cirrhinus.microlepis	26
175	2010/11/12	2011	Cirrhinus.microlepis	18
176	2010/11/12	2011	Cirrhinus.microlepis	19
177	2014/10/29	2015	Cirrhinus.microlepis	22
178	2001/01/04	2001	Cirrhinus.microlepis	22
179	2014/10/29	2015	Cirrhinus.microlepis	22
180	2014/10/29	2015	Cirrhinus.microlepis	23
181	2001/01/06	2001	Cirrhinus.microlepis	24
182	2001/01/06	2001	Cirrhinus.microlepis	25
183	2001/01/08	2001	Cirrhinus.microlepis	29
184	2009/10/29	2010	Cirrhinus.microlepis	18
185	2001/01/08	2001	Cirrhinus.microlepis	26
186	2011/02/10	2011	Cirrhinus.microlepis	16
187	2001/01/10	2001	Cirrhinus.microlepis	25
188	2010/11/12	2011	Cirrhinus.microlepis	16
189	2010/11/12	2011	Cirrhinus.microlepis	18
190	2001/01/08	2001	Cirrhinus.microlepis	24
191	2001/01/08	2001	Cirrhinus.microlepis	28
192	2010/11/12	2011	Cirrhinus.microlepis	14
193	2010/11/12	2011	Cirrhinus.microlepis	16
194	2010/11/12	2011	Cirrhinus.microlepis	20
195	2009/10/28	2010	Cirrhinus.microlepis	12
196	2009/10/28	2010	Cirrhinus.microlepis	12
197	2009/10/28	2010	Cirrhinus.microlepis	12.5
198	2009/10/28	2010	Cirrhinus.microlepis	13
199	2001/01/12	2001	Cirrhinus.microlepis	26
200	2009/10/28	2010	Cirrhinus.microlepis	14
201	2009/10/28	2010	Cirrhinus.microlepis	16
202	2001/01/13	2001	Cirrhinus.microlepis	23
203	2001/01/13	2001	Cirrhinus.microlepis	24
204	2001/02/03	2001	Cirrhinus.microlepis	24
205	2001/02/03	2001	Cirrhinus.microlepis	25
206	2001/02/03	2001	Cirrhinus.microlepis	26
207	2001/02/03	2001	Cirrhinus.microlepis	24
208	2001/02/03	2001	Cirrhinus.microlepis	24
209	2001/02/03	2001	Cirrhinus.microlepis	25
210	2001/02/03	2001	Cirrhinus.microlepis	26
211	2001/02/05	2001	Cirrhinus.microlepis	23
212	2001/02/05	2001	Cirrhinus.microlepis	24
213	2001/02/05	2001	Cirrhinus.microlepis	24
214	2011/11/05	2012	Cirrhinus.microlepis	17
215	2011/11/05	2012	Cirrhinus.microlepis	21
216	2014/11/01	2015	Cirrhinus.microlepis	23
217	2009/10/28	2010	Cirrhinus.microlepis	12.5
218	2009/10/28	2010	Cirrhinus.microlepis	12.5
219	2009/10/28	2010	Cirrhinus.microlepis	13.5
220	2001/02/06	2001	Cirrhinus.microlepis	20
221	2001/02/06	2001	Cirrhinus.microlepis	20
222	2001/02/06	2001	Cirrhinus.microlepis	21
223	2001/02/06	2001	Cirrhinus.microlepis	21
224	2001/02/06	2001	Cirrhinus.microlepis	22
225	2001/02/06	2001	Cirrhinus.microlepis	22
226	2001/02/06	2001	Cirrhinus.microlepis	23
227	2001/02/06	2001	Cirrhinus.microlepis	24
228	2001/02/06	2001	Cirrhinus.microlepis	24
229	2001/02/07	2001	Cirrhinus.microlepis	23
230	2001/02/07	2001	Cirrhinus.microlepis	24
231	2001/02/07	2001	Cirrhinus.microlepis	24
232	2009/10/28	2010	Cirrhinus.microlepis	12
233	2009/10/28	2010	Cirrhinus.microlepis	13
234	2009/10/28	2010	Cirrhinus.microlepis	13
235	2009/10/28	2010	Cirrhinus.microlepis	14
236	2001/02/08	2001	Cirrhinus.microlepis	21
237	2001/02/08	2001	Cirrhinus.microlepis	22
238	2001/02/08	2001	Cirrhinus.microlepis	23
239	2001/02/08	2001	Cirrhinus.microlepis	24
240	2001/02/08	2001	Cirrhinus.microlepis	23
241	2001/02/08	2001	Cirrhinus.microlepis	24
242	2001/02/08	2001	Cirrhinus.microlepis	24
243	2011/02/11	2011	Cirrhinus.microlepis	18
244	2011/02/11	2011	Cirrhinus.microlepis	19
245	2006/10/30	2007	Cirrhinus.microlepis	12
246	2006/10/30	2007	Cirrhinus.microlepis	12
247	2006/10/30	2007	Cirrhinus.microlepis	13
248	2006/10/30	2007	Cirrhinus.microlepis	14
249	2006/10/30	2007	Cirrhinus.microlepis	11
250	2014/11/02	2015	Cirrhinus.microlepis	16
251	2011/11/07	2012	Cirrhinus.microlepis	15.5
252	2011/11/07	2012	Cirrhinus.microlepis	16.5
253	2006/10/30	2007	Cirrhinus.microlepis	12
254	2006/10/30	2007	Cirrhinus.microlepis	14
255	2009/10/29	2010	Cirrhinus.microlepis	8.5
256	2009/10/29	2010	Cirrhinus.microlepis	8.5
257	2009/10/29	2010	Cirrhinus.microlepis	9.5
258	2009/10/29	2010	Cirrhinus.microlepis	9.5
259	2009/10/29	2010	Cirrhinus.microlepis	9.5
260	2009/10/29	2010	Cirrhinus.microlepis	10.5
261	2009/10/29	2010	Cirrhinus.microlepis	10.5
262	2014/11/02	2015	Cirrhinus.microlepis	14
263	2014/11/02	2015	Cirrhinus.microlepis	15
264	2011/11/07	2012	Cirrhinus.microlepis	18
265	2011/11/07	2012	Cirrhinus.microlepis	20
266	2008/10/24	2009	Cirrhinus.microlepis	12
267	2008/10/24	2009	Cirrhinus.microlepis	13
268	2008/10/24	2009	Cirrhinus.microlepis	14
269	2008/10/24	2009	Cirrhinus.microlepis	15
270	2009/10/30	2010	Cirrhinus.microlepis	16
271	2008/10/23	2009	Cirrhinus.microlepis	10
272	2008/10/23	2009	Cirrhinus.microlepis	10.5
273	2008/10/23	2009	Cirrhinus.microlepis	12
274	2008/10/23	2009	Cirrhinus.microlepis	12.5
275	2008/10/23	2009	Cirrhinus.microlepis	14
276	2008/10/23	2009	Cirrhinus.microlepis	15
277	2009/10/29	2010	Cirrhinus.microlepis	12
278	2009/10/29	2010	Cirrhinus.microlepis	12
279	2009/10/29	2010	Cirrhinus.microlepis	12
280	2009/10/29	2010	Cirrhinus.microlepis	12
281	2009/10/29	2010	Cirrhinus.microlepis	12.5
282	2009/10/29	2010	Cirrhinus.microlepis	13
283	2009/10/29	2010	Cirrhinus.microlepis	13
284	2010/11/15	2011	Cirrhinus.microlepis	20
285	2010/11/15	2011	Cirrhinus.microlepis	21
286	2009/10/31	2010	Cirrhinus.microlepis	15.5
287	2009/10/31	2010	Cirrhinus.microlepis	16
288	2013/11/12	2014	Cirrhinus.microlepis	18.5
289	2013/11/12	2014	Cirrhinus.microlepis	19.5
290	2009/10/29	2010	Cirrhinus.microlepis	19
291	2009/10/29	2010	Cirrhinus.microlepis	22
292	2009/10/29	2010	Cirrhinus.microlepis	18
293	2011/11/08	2012	Cirrhinus.microlepis	17
294	2011/11/06	2012	Cirrhinus.microlepis	19
295	2011/11/06	2012	Cirrhinus.microlepis	19
296	2011/11/06	2012	Cirrhinus.microlepis	19.5
297	2011/11/06	2012	Cirrhinus.microlepis	20
298	2011/11/06	2012	Cirrhinus.microlepis	20.5
299	2008/10/25	2009	Cirrhinus.microlepis	19
300	2008/10/25	2009	Cirrhinus.microlepis	20
301	2009/10/30	2010	Cirrhinus.microlepis	19
302	2008/10/25	2009	Cirrhinus.microlepis	19
303	2008/10/25	2009	Cirrhinus.microlepis	19.5
304	2008/10/25	2009	Cirrhinus.microlepis	21
305	2010/11/16	2011	Cirrhinus.microlepis	17
306	2010/11/16	2011	Cirrhinus.microlepis	17
307	2010/11/16	2011	Cirrhinus.microlepis	19
308	2011/11/07	2012	Cirrhinus.microlepis	20
309	2011/11/07	2012	Cirrhinus.microlepis	20.5
310	2011/11/07	2012	Cirrhinus.microlepis	14
311	2011/11/07	2012	Cirrhinus.microlepis	15
312	2011/11/07	2012	Cirrhinus.microlepis	17
313	2011/11/07	2012	Cirrhinus.microlepis	19
314	2010/11/16	2011	Cirrhinus.microlepis	16
315	2010/11/16	2011	Cirrhinus.microlepis	17
316	2010/11/14	2011	Cirrhinus.microlepis	19
317	2009/11/01	2010	Cirrhinus.microlepis	12
318	2009/11/01	2010	Cirrhinus.microlepis	13.5
319	2009/11/01	2010	Cirrhinus.microlepis	15
320	2010/11/14	2011	Cirrhinus.microlepis	17
321	2011/11/07	2012	Cirrhinus.microlepis	12
322	2011/11/07	2012	Cirrhinus.microlepis	14
323	2011/11/07	2012	Cirrhinus.microlepis	15
324	2008/11/11	2009	Cirrhinus.microlepis	13.5
325	2008/11/11	2009	Cirrhinus.microlepis	17
326	2008/11/11	2009	Cirrhinus.microlepis	34
327	2009/10/30	2010	Cirrhinus.microlepis	11
328	2009/10/30	2010	Cirrhinus.microlepis	11
329	2009/10/30	2010	Cirrhinus.microlepis	12
330	2009/10/30	2010	Cirrhinus.microlepis	12
331	2009/10/30	2010	Cirrhinus.microlepis	12
332	2009/10/30	2010	Cirrhinus.microlepis	12
333	2009/10/30	2010	Cirrhinus.microlepis	13
334	2009/10/30	2010	Cirrhinus.microlepis	13
335	2009/10/30	2010	Cirrhinus.microlepis	13
336	2011/11/08	2012	Cirrhinus.microlepis	11
337	2011/11/08	2012	Cirrhinus.microlepis	12
338	2011/11/08	2012	Cirrhinus.microlepis	12
339	2011/11/08	2012	Cirrhinus.microlepis	12
340	2011/11/08	2012	Cirrhinus.microlepis	13
341	2011/02/13	2011	Cirrhinus.microlepis	19
342	2011/02/13	2011	Cirrhinus.microlepis	20
343	2010/11/17	2011	Cirrhinus.microlepis	19
344	2010/11/17	2011	Cirrhinus.microlepis	18
345	2010/11/17	2011	Cirrhinus.microlepis	20
346	2009/11/02	2010	Cirrhinus.microlepis	14
347	2009/11/02	2010	Cirrhinus.microlepis	14.5
348	2013/11/14	2014	Cirrhinus.microlepis	20.5
349	2011/11/09	2012	Cirrhinus.microlepis	16.5
350	2011/11/09	2012	Cirrhinus.microlepis	17
351	2014/11/01	2015	Cirrhinus.microlepis	15.5
352	2014/11/01	2015	Cirrhinus.microlepis	15
353	2011/11/09	2012	Cirrhinus.microlepis	17
354	2011/11/09	2012	Cirrhinus.microlepis	21
355	2011/11/09	2012	Cirrhinus.microlepis	36
356	2011/11/09	2012	Cirrhinus.microlepis	35
357	2011/11/09	2012	Cirrhinus.microlepis	19
358	2013/11/12	2014	Cirrhinus.microlepis	12
359	2013/11/12	2014	Cirrhinus.microlepis	12
360	2013/11/12	2014	Cirrhinus.microlepis	13
361	2013/11/12	2014	Cirrhinus.microlepis	13
362	2013/11/12	2014	Cirrhinus.microlepis	13.5
363	2013/11/12	2014	Cirrhinus.microlepis	14
364	2013/11/12	2014	Cirrhinus.microlepis	15
365	2014/11/01	2015	Cirrhinus.microlepis	12
366	2014/11/01	2015	Cirrhinus.microlepis	14
367	2008/11/20	2009	Cirrhinus.microlepis	17
368	2014/11/01	2015	Cirrhinus.microlepis	22
369	2014/11/01	2015	Cirrhinus.microlepis	23
370	2011/11/08	2012	Cirrhinus.microlepis	6.5
371	2011/11/08	2012	Cirrhinus.microlepis	6.5
372	2011/11/08	2012	Cirrhinus.microlepis	7.5
373	2011/11/08	2012	Cirrhinus.microlepis	7.5
374	2011/11/08	2012	Cirrhinus.microlepis	7.5
375	2011/11/08	2012	Cirrhinus.microlepis	8.5
376	2011/11/08	2012	Cirrhinus.microlepis	8.5
377	2011/11/08	2012	Cirrhinus.microlepis	8.5
378	2011/11/08	2012	Cirrhinus.microlepis	8.5
379	2011/11/08	2012	Cirrhinus.microlepis	8.5
380	2011/11/08	2012	Cirrhinus.microlepis	11
381	2011/11/08	2012	Cirrhinus.microlepis	13
382	2011/11/08	2012	Cirrhinus.microlepis	14.5
383	2011/11/08	2012	Cirrhinus.microlepis	14.5
384	2011/11/08	2012	Cirrhinus.microlepis	14.5
385	2011/11/08	2012	Cirrhinus.microlepis	6.5
386	2011/11/08	2012	Cirrhinus.microlepis	6.5
387	2011/11/08	2012	Cirrhinus.microlepis	7
388	2011/11/08	2012	Cirrhinus.microlepis	7
389	2011/11/08	2012	Cirrhinus.microlepis	7
390	2011/11/08	2012	Cirrhinus.microlepis	8
391	2011/11/08	2012	Cirrhinus.microlepis	8
392	2011/11/08	2012	Cirrhinus.microlepis	8
393	2011/11/08	2012	Cirrhinus.microlepis	8
394	2011/11/08	2012	Cirrhinus.microlepis	8
395	2011/11/08	2012	Cirrhinus.microlepis	10
396	2011/11/08	2012	Cirrhinus.microlepis	13
397	2010/11/18	2011	Cirrhinus.microlepis	15.5
398	2010/11/18	2011	Cirrhinus.microlepis	16
399	2010/11/18	2011	Cirrhinus.microlepis	16
400	2014/11/01	2015	Cirrhinus.microlepis	20
401	2014/11/01	2015	Cirrhinus.microlepis	22
402	2014/11/01	2015	Cirrhinus.microlepis	19
403	2014/11/01	2015	Cirrhinus.microlepis	22
404	2011/02/15	2011	Cirrhinus.microlepis	17
405	2013/11/15	2014	Cirrhinus.microlepis	16.5
406	2013/11/15	2014	Cirrhinus.microlepis	17
407	2008/11/24	2009	Cirrhinus.microlepis	13.5
408	2008/11/24	2009	Cirrhinus.microlepis	21.5
409	2011/11/15	2012	Cirrhinus.microlepis	16
410	2011/11/15	2012	Cirrhinus.microlepis	17
411	2011/11/15	2012	Cirrhinus.microlepis	35
412	2006/10/31	2007	Cirrhinus.microlepis	12
413	2006/10/31	2007	Cirrhinus.microlepis	13
414	2006/10/31	2007	Cirrhinus.microlepis	13
415	2006/10/31	2007	Cirrhinus.microlepis	13
416	2006/10/31	2007	Cirrhinus.microlepis	14
417	2006/10/31	2007	Cirrhinus.microlepis	14
418	2006/10/31	2007	Cirrhinus.microlepis	16
419	2011/11/09	2012	Cirrhinus.microlepis	14
420	2011/11/09	2012	Cirrhinus.microlepis	14
421	2011/11/09	2012	Cirrhinus.microlepis	18
422	2011/11/09	2012	Cirrhinus.microlepis	18
423	2006/10/31	2007	Cirrhinus.microlepis	12
424	2006/10/31	2007	Cirrhinus.microlepis	13
425	2006/10/31	2007	Cirrhinus.microlepis	13
426	2006/10/31	2007	Cirrhinus.microlepis	14
427	2006/10/31	2007	Cirrhinus.microlepis	14
428	2006/10/31	2007	Cirrhinus.microlepis	15
429	2011/11/09	2012	Cirrhinus.microlepis	14
430	2011/11/09	2012	Cirrhinus.microlepis	17
431	2011/11/09	2012	Cirrhinus.microlepis	17
432	2011/11/09	2012	Cirrhinus.microlepis	19
433	2013/11/15	2014	Cirrhinus.microlepis	16.5
434	2013/11/15	2014	Cirrhinus.microlepis	18
435	2011/02/16	2011	Cirrhinus.microlepis	16.5
436	2014/11/02	2015	Cirrhinus.microlepis	16.5
437	2014/11/02	2015	Cirrhinus.microlepis	17.5
438	2009/11/01	2010	Cirrhinus.microlepis	8.5
439	2009/11/01	2010	Cirrhinus.microlepis	8.5
440	2009/11/01	2010	Cirrhinus.microlepis	8.5
441	2009/11/01	2010	Cirrhinus.microlepis	8.5
442	2009/11/01	2010	Cirrhinus.microlepis	8.5
443	2009/11/01	2010	Cirrhinus.microlepis	8.5
444	2009/11/01	2010	Cirrhinus.microlepis	9
445	2009/11/01	2010	Cirrhinus.microlepis	9
446	2009/11/01	2010	Cirrhinus.microlepis	9.5
447	2009/11/01	2010	Cirrhinus.microlepis	9.5
448	2009/11/01	2010	Cirrhinus.microlepis	9.5
449	2009/11/01	2010	Cirrhinus.microlepis	10
450	2009/11/01	2010	Cirrhinus.microlepis	10
451	2009/11/01	2010	Cirrhinus.microlepis	10.5
452	2014/11/02	2015	Cirrhinus.microlepis	16.5
453	2014/11/02	2015	Cirrhinus.microlepis	16.5
454	2014/11/02	2015	Cirrhinus.microlepis	17.5
455	2009/11/10	2010	Cirrhinus.microlepis	17
456	2009/11/10	2010	Cirrhinus.microlepis	17
457	2009/11/10	2010	Cirrhinus.microlepis	17
458	2009/11/10	2010	Cirrhinus.microlepis	17
459	2009/11/10	2010	Cirrhinus.microlepis	18
460	2011/11/09	2012	Cirrhinus.microlepis	9
461	2011/11/09	2012	Cirrhinus.microlepis	10
462	2011/11/09	2012	Cirrhinus.microlepis	10
463	2011/11/09	2012	Cirrhinus.microlepis	11
464	2011/11/09	2012	Cirrhinus.microlepis	12
465	2011/11/09	2012	Cirrhinus.microlepis	12
466	2011/11/19	2012	Cirrhinus.microlepis	20
467	2011/11/19	2012	Cirrhinus.microlepis	21
468	2011/11/19	2012	Cirrhinus.microlepis	17
469	2011/11/19	2012	Cirrhinus.microlepis	19
470	2011/11/19	2012	Cirrhinus.microlepis	19
471	2014/11/02	2015	Cirrhinus.microlepis	14
472	2010/11/19	2011	Cirrhinus.microlepis	17
473	2011/11/22	2012	Cirrhinus.microlepis	25
474	2011/11/22	2012	Cirrhinus.microlepis	24
475	2009/11/13	2010	Cirrhinus.microlepis	19
476	2009/11/13	2010	Cirrhinus.microlepis	19
477	2009/11/13	2010	Cirrhinus.microlepis	18
478	2009/11/13	2010	Cirrhinus.microlepis	18.5
479	2009/11/13	2010	Cirrhinus.microlepis	18.5
480	2010/11/19	2011	Cirrhinus.microlepis	17
481	2013/11/14	2014	Cirrhinus.microlepis	12
482	2013/11/14	2014	Cirrhinus.microlepis	13
483	2013/11/14	2014	Cirrhinus.microlepis	13
484	2013/11/14	2014	Cirrhinus.microlepis	14
485	2013/11/14	2014	Cirrhinus.microlepis	14
486	2013/11/14	2014	Cirrhinus.microlepis	15
487	2009/11/19	2010	Cirrhinus.microlepis	20
488	2009/11/19	2010	Cirrhinus.microlepis	20
489	2010/11/17	2011	Cirrhinus.microlepis	9
490	2010/11/17	2011	Cirrhinus.microlepis	12
491	2010/11/17	2011	Cirrhinus.microlepis	12
492	2010/11/17	2011	Cirrhinus.microlepis	13.5
493	2010/11/19	2011	Cirrhinus.microlepis	15
494	2010/11/19	2011	Cirrhinus.microlepis	16
495	2010/11/17	2011	Cirrhinus.microlepis	9
496	2010/11/17	2011	Cirrhinus.microlepis	10
497	2010/11/17	2011	Cirrhinus.microlepis	12
498	2014/11/02	2015	Cirrhinus.microlepis	18
499	2014/11/02	2015	Cirrhinus.microlepis	21
500	2014/11/02	2015	Cirrhinus.microlepis	21
501	2014/11/02	2015	Cirrhinus.microlepis	23
502	2013/11/16	2014	Cirrhinus.microlepis	15
503	2013/11/16	2014	Cirrhinus.microlepis	15.5
504	2009/11/20	2010	Cirrhinus.microlepis	20
505	2009/11/20	2010	Cirrhinus.microlepis	20
506	2014/11/03	2015	Cirrhinus.microlepis	12
507	2014/11/03	2015	Cirrhinus.microlepis	14
508	2008/11/11	2009	Cirrhinus.microlepis	12.5
509	2008/11/11	2009	Cirrhinus.microlepis	13.5
510	2008/11/11	2009	Cirrhinus.microlepis	14
511	2008/11/11	2009	Cirrhinus.microlepis	16
512	2008/11/11	2009	Cirrhinus.microlepis	12.5
513	2008/11/11	2009	Cirrhinus.microlepis	12.5
514	2008/11/11	2009	Cirrhinus.microlepis	13.5
515	2013/11/14	2014	Cirrhinus.microlepis	25
516	2013/11/14	2014	Cirrhinus.microlepis	26
517	2013/11/14	2014	Cirrhinus.microlepis	26
518	2013/11/14	2014	Cirrhinus.microlepis	28
519	2011/11/16	2012	Cirrhinus.microlepis	14.5
520	2011/11/16	2012	Cirrhinus.microlepis	19
521	2011/11/16	2012	Cirrhinus.microlepis	19.5
522	2011/11/16	2012	Cirrhinus.microlepis	20
523	2013/11/19	2014	Cirrhinus.microlepis	16
524	2013/11/19	2014	Cirrhinus.microlepis	17
525	2013/11/19	2014	Cirrhinus.microlepis	20
526	2013/11/19	2014	Cirrhinus.microlepis	15
527	2013/11/19	2014	Cirrhinus.microlepis	15
528	2013/11/19	2014	Cirrhinus.microlepis	16
529	2013/11/19	2014	Cirrhinus.microlepis	16
530	2010/11/20	2011	Cirrhinus.microlepis	21
531	2011/11/30	2012	Cirrhinus.microlepis	34
532	2014/11/03	2015	Cirrhinus.microlepis	22
533	2014/11/03	2015	Cirrhinus.microlepis	23
534	2014/11/03	2015	Cirrhinus.microlepis	24
535	2010/11/18	2011	Cirrhinus.microlepis	15
536	2010/11/18	2011	Cirrhinus.microlepis	15.5
537	2010/11/18	2011	Cirrhinus.microlepis	12
538	2010/11/18	2011	Cirrhinus.microlepis	12
539	2010/11/18	2011	Cirrhinus.microlepis	12.5
540	2010/11/18	2011	Cirrhinus.microlepis	13
541	2008/11/16	2009	Cirrhinus.microlepis	19.5
542	2008/11/16	2009	Cirrhinus.microlepis	20
543	2008/11/16	2009	Cirrhinus.microlepis	20.5
544	2010/11/20	2011	Cirrhinus.microlepis	18
545	2014/11/03	2015	Cirrhinus.microlepis	25
546	2014/11/03	2015	Cirrhinus.microlepis	26
547	2009/11/11	2010	Cirrhinus.microlepis	13
548	2009/11/11	2010	Cirrhinus.microlepis	14
549	2009/11/11	2010	Cirrhinus.microlepis	14
550	2009/11/11	2010	Cirrhinus.microlepis	15
551	2009/11/11	2010	Cirrhinus.microlepis	15
552	2014/11/03	2015	Cirrhinus.microlepis	26
553	2009/11/11	2010	Cirrhinus.microlepis	12
554	2009/11/11	2010	Cirrhinus.microlepis	13
555	2009/11/11	2010	Cirrhinus.microlepis	14
556	2009/11/11	2010	Cirrhinus.microlepis	16
557	2013/11/15	2014	Cirrhinus.microlepis	12
558	2013/11/15	2014	Cirrhinus.microlepis	14
559	2013/11/15	2014	Cirrhinus.microlepis	15
560	2009/11/24	2010	Cirrhinus.microlepis	13
561	2009/11/24	2010	Cirrhinus.microlepis	13
562	2009/11/24	2010	Cirrhinus.microlepis	15
563	2010/11/19	2011	Cirrhinus.microlepis	12
564	2010/11/19	2011	Cirrhinus.microlepis	14
565	2010/11/22	2011	Cirrhinus.microlepis	18
566	2011/12/01	2012	Cirrhinus.microlepis	39
567	2006/10/30	2007	Cirrhinus.microlepis	12
568	2006/10/30	2007	Cirrhinus.microlepis	13
569	2006/10/30	2007	Cirrhinus.microlepis	14
570	2006/10/30	2007	Cirrhinus.microlepis	15
571	2006/10/30	2007	Cirrhinus.microlepis	16
572	2006/10/30	2007	Cirrhinus.microlepis	13
573	2006/10/30	2007	Cirrhinus.microlepis	14
574	2006/10/30	2007	Cirrhinus.microlepis	15
575	2014/11/04	2015	Cirrhinus.microlepis	14
576	2014/11/04	2015	Cirrhinus.microlepis	14
577	2014/11/04	2015	Cirrhinus.microlepis	15.5
578	2009/11/20	2010	Cirrhinus.microlepis	14
579	2009/11/20	2010	Cirrhinus.microlepis	14
580	2009/11/20	2010	Cirrhinus.microlepis	16
581	2009/11/20	2010	Cirrhinus.microlepis	16
582	2009/11/20	2010	Cirrhinus.microlepis	14
583	2009/11/20	2010	Cirrhinus.microlepis	14
584	2009/11/20	2010	Cirrhinus.microlepis	16
585	2009/11/20	2010	Cirrhinus.microlepis	17
586	2009/11/20	2010	Cirrhinus.microlepis	17.5
587	2009/11/20	2010	Cirrhinus.microlepis	19
588	2009/11/20	2010	Cirrhinus.microlepis	23
589	2009/11/20	2010	Cirrhinus.microlepis	12
590	2009/11/20	2010	Cirrhinus.microlepis	12.5
591	2009/11/20	2010	Cirrhinus.microlepis	13.5
592	2009/11/20	2010	Cirrhinus.microlepis	16
593	2009/11/20	2010	Cirrhinus.microlepis	18
594	2011/11/22	2012	Cirrhinus.microlepis	17
595	2011/11/22	2012	Cirrhinus.microlepis	17.5
596	2011/11/22	2012	Cirrhinus.microlepis	17
597	2011/11/22	2012	Cirrhinus.microlepis	19
598	2011/11/22	2012	Cirrhinus.microlepis	19
599	2014/11/04	2015	Cirrhinus.microlepis	12
600	2014/11/04	2015	Cirrhinus.microlepis	15
601	2006/10/30	2007	Cirrhinus.microlepis	23
602	2006/10/30	2007	Cirrhinus.microlepis	23
603	2006/10/30	2007	Cirrhinus.microlepis	23
604	2006/10/30	2007	Cirrhinus.microlepis	23
605	2006/10/30	2007	Cirrhinus.microlepis	23
606	2006/10/30	2007	Cirrhinus.microlepis	23
607	2006/10/30	2007	Cirrhinus.microlepis	23
608	2006/10/30	2007	Cirrhinus.microlepis	23
609	2006/10/30	2007	Cirrhinus.microlepis	23
610	2006/10/30	2007	Cirrhinus.microlepis	23
611	2006/10/30	2007	Cirrhinus.microlepis	23
612	2006/10/30	2007	Cirrhinus.microlepis	23
613	2006/10/30	2007	Cirrhinus.microlepis	23
614	2006/10/30	2007	Cirrhinus.microlepis	23
615	2006/10/30	2007	Cirrhinus.microlepis	23
616	2006/10/30	2007	Cirrhinus.microlepis	23
617	2006/10/30	2007	Cirrhinus.microlepis	23
618	2006/10/30	2007	Cirrhinus.microlepis	23
619	2006/10/30	2007	Cirrhinus.microlepis	23
620	2006/10/30	2007	Cirrhinus.microlepis	23
621	2006/10/30	2007	Cirrhinus.microlepis	24
622	2006/10/30	2007	Cirrhinus.microlepis	24
623	2006/10/30	2007	Cirrhinus.microlepis	24
624	2006/10/30	2007	Cirrhinus.microlepis	24
625	2006/10/30	2007	Cirrhinus.microlepis	24
626	2006/10/30	2007	Cirrhinus.microlepis	24
627	2006/10/30	2007	Cirrhinus.microlepis	24
628	2006/10/30	2007	Cirrhinus.microlepis	24
629	2006/10/30	2007	Cirrhinus.microlepis	24
630	2006/10/30	2007	Cirrhinus.microlepis	24
631	2006/10/30	2007	Cirrhinus.microlepis	24
632	2006/10/30	2007	Cirrhinus.microlepis	24
633	2006/10/30	2007	Cirrhinus.microlepis	24
634	2006/10/30	2007	Cirrhinus.microlepis	24
635	2006/10/30	2007	Cirrhinus.microlepis	25
636	2006/10/30	2007	Cirrhinus.microlepis	25
637	2006/10/30	2007	Cirrhinus.microlepis	25
638	2006/10/30	2007	Cirrhinus.microlepis	25
639	2006/10/30	2007	Cirrhinus.microlepis	25
640	2006/10/30	2007	Cirrhinus.microlepis	25
641	2006/10/30	2007	Cirrhinus.microlepis	25
642	2006/10/30	2007	Cirrhinus.microlepis	25
643	2006/10/30	2007	Cirrhinus.microlepis	25
644	2006/10/30	2007	Cirrhinus.microlepis	25
645	2006/10/30	2007	Cirrhinus.microlepis	25
646	2006/10/30	2007	Cirrhinus.microlepis	27
647	2006/10/30	2007	Cirrhinus.microlepis	27
648	2006/10/30	2007	Cirrhinus.microlepis	27
649	2006/10/30	2007	Cirrhinus.microlepis	27
650	2006/10/30	2007	Cirrhinus.microlepis	27
651	2006/10/30	2007	Cirrhinus.microlepis	27
652	2006/10/30	2007	Cirrhinus.microlepis	27
653	2006/10/30	2007	Cirrhinus.microlepis	27
654	2006/10/30	2007	Cirrhinus.microlepis	27
655	2006/10/30	2007	Cirrhinus.microlepis	27
656	2006/10/30	2007	Cirrhinus.microlepis	27
657	2006/10/30	2007	Cirrhinus.microlepis	27
658	2006/10/30	2007	Cirrhinus.microlepis	27
659	2006/10/30	2007	Cirrhinus.microlepis	27
660	2006/10/30	2007	Cirrhinus.microlepis	27
661	2006/10/30	2007	Cirrhinus.microlepis	27
662	2006/10/30	2007	Cirrhinus.microlepis	27
663	2006/10/30	2007	Cirrhinus.microlepis	27
664	2006/10/30	2007	Cirrhinus.microlepis	27
665	2006/10/30	2007	Cirrhinus.microlepis	27
666	2006/10/30	2007	Cirrhinus.microlepis	27
667	2006/10/30	2007	Cirrhinus.microlepis	27
668	2006/10/30	2007	Cirrhinus.microlepis	27
669	2006/10/30	2007	Cirrhinus.microlepis	27
670	2006/10/30	2007	Cirrhinus.microlepis	27
671	2006/10/30	2007	Cirrhinus.microlepis	27
672	2006/10/30	2007	Cirrhinus.microlepis	27
673	2006/10/30	2007	Cirrhinus.microlepis	27
674	2006/10/30	2007	Cirrhinus.microlepis	27
675	2006/10/30	2007	Cirrhinus.microlepis	27
676	2006/10/30	2007	Cirrhinus.microlepis	27
677	2006/11/01	2007	Cirrhinus.microlepis	25
678	2006/11/01	2007	Cirrhinus.microlepis	27
679	2011/11/22	2012	Cirrhinus.microlepis	13
680	2011/11/22	2012	Cirrhinus.microlepis	17
681	2011/11/22	2012	Cirrhinus.microlepis	17
682	2011/11/22	2012	Cirrhinus.microlepis	19
683	2011/12/03	2012	Cirrhinus.microlepis	17
684	2011/12/03	2012	Cirrhinus.microlepis	17
685	2011/12/03	2012	Cirrhinus.microlepis	17.5
686	2011/12/03	2012	Cirrhinus.microlepis	17.5
687	2006/11/03	2007	Cirrhinus.microlepis	23
688	2006/11/03	2007	Cirrhinus.microlepis	25
689	2006/11/03	2007	Cirrhinus.microlepis	25
690	2011/11/22	2012	Cirrhinus.microlepis	14
691	2011/11/22	2012	Cirrhinus.microlepis	18.5
692	2006/11/04	2007	Cirrhinus.microlepis	23
693	2006/11/04	2007	Cirrhinus.microlepis	24
694	2006/11/04	2007	Cirrhinus.microlepis	24
695	2006/11/04	2007	Cirrhinus.microlepis	25
696	2006/11/04	2007	Cirrhinus.microlepis	25
697	2006/11/04	2007	Cirrhinus.microlepis	25
698	2006/11/04	2007	Cirrhinus.microlepis	25
699	2006/11/04	2007	Cirrhinus.microlepis	26
700	2010/11/28	2011	Cirrhinus.microlepis	21
701	2013/11/16	2014	Cirrhinus.microlepis	12
702	2013/11/16	2014	Cirrhinus.microlepis	15
703	2008/11/21	2009	Cirrhinus.microlepis	19
704	2008/11/21	2009	Cirrhinus.microlepis	20
705	2008/11/21	2009	Cirrhinus.microlepis	21
706	2010/11/30	2011	Cirrhinus.microlepis	16
707	2011/11/11	2012	Cirrhinus.microlepis	14
708	2011/11/11	2012	Cirrhinus.microlepis	15
709	2011/11/11	2012	Cirrhinus.microlepis	17
710	2011/11/11	2012	Cirrhinus.microlepis	19
711	2008/11/21	2009	Cirrhinus.microlepis	19.5
712	2008/11/21	2009	Cirrhinus.microlepis	20
713	2011/11/11	2012	Cirrhinus.microlepis	10
714	2011/11/11	2012	Cirrhinus.microlepis	10
715	2011/11/11	2012	Cirrhinus.microlepis	19
716	2009/11/24	2010	Cirrhinus.microlepis	17
717	2009/11/24	2010	Cirrhinus.microlepis	19.5
718	2013/12/02	2014	Cirrhinus.microlepis	18
719	2013/12/02	2014	Cirrhinus.microlepis	20
720	2013/12/02	2014	Cirrhinus.microlepis	16
721	2010/12/04	2011	Cirrhinus.microlepis	18
722	2006/10/20	2007	Cirrhinus.microlepis	32
723	2006/10/24	2007	Cirrhinus.microlepis	12
724	2006/10/24	2007	Cirrhinus.microlepis	12
725	2006/10/24	2007	Cirrhinus.microlepis	14
726	2006/10/24	2007	Cirrhinus.microlepis	16
727	2006/10/24	2007	Cirrhinus.microlepis	16
728	2006/10/24	2007	Cirrhinus.microlepis	14
729	2006/10/24	2007	Cirrhinus.microlepis	14
730	2006/10/24	2007	Cirrhinus.microlepis	14
731	2006/10/24	2007	Cirrhinus.microlepis	16
732	2006/10/24	2007	Cirrhinus.microlepis	18
733	2011/12/02	2012	Cirrhinus.microlepis	20
734	2011/12/02	2012	Cirrhinus.microlepis	21
735	2011/12/02	2012	Cirrhinus.microlepis	25
736	2000/10/16	2001	Cirrhinus.microlepis	17
737	2000/10/16	2001	Cirrhinus.microlepis	19
738	2010/12/07	2011	Cirrhinus.microlepis	18
739	2010/12/07	2011	Cirrhinus.microlepis	19
740	2011/11/28	2012	Cirrhinus.microlepis	19
741	2011/11/28	2012	Cirrhinus.microlepis	19.5
742	2011/11/28	2012	Cirrhinus.microlepis	19.5
743	2011/11/28	2012	Cirrhinus.microlepis	19.5
744	2011/12/03	2012	Cirrhinus.microlepis	21
745	2011/12/03	2012	Cirrhinus.microlepis	42
746	2011/11/28	2012	Cirrhinus.microlepis	17
747	2011/11/28	2012	Cirrhinus.microlepis	19
748	2011/11/28	2012	Cirrhinus.microlepis	19
749	2011/12/03	2012	Cirrhinus.microlepis	19
750	2011/12/03	2012	Cirrhinus.microlepis	25
751	2010/12/10	2011	Cirrhinus.microlepis	13.5
752	2010/12/10	2011	Cirrhinus.microlepis	14.5
753	2011/12/03	2012	Cirrhinus.microlepis	16.5
754	2011/12/03	2012	Cirrhinus.microlepis	17.5
755	2008/11/26	2009	Cirrhinus.microlepis	12
756	2008/11/26	2009	Cirrhinus.microlepis	12
757	2008/11/26	2009	Cirrhinus.microlepis	12.5
758	2008/11/26	2009	Cirrhinus.microlepis	13
759	2013/12/09	2014	Cirrhinus.microlepis	16
760	2013/12/09	2014	Cirrhinus.microlepis	16
761	2013/12/09	2014	Cirrhinus.microlepis	16
762	2013/12/09	2014	Cirrhinus.microlepis	16
763	2013/12/09	2014	Cirrhinus.microlepis	18
764	2013/12/09	2014	Cirrhinus.microlepis	18
765	2013/12/09	2014	Cirrhinus.microlepis	18.5
766	2013/12/09	2014	Cirrhinus.microlepis	18.5
767	2013/12/09	2014	Cirrhinus.microlepis	18.5
768	2013/12/09	2014	Cirrhinus.microlepis	18.5
769	2008/12/06	2009	Cirrhinus.microlepis	14
770	2008/12/06	2009	Cirrhinus.microlepis	15
771	2008/11/26	2009	Cirrhinus.microlepis	21
772	2008/11/26	2009	Cirrhinus.microlepis	22
773	2008/11/26	2009	Cirrhinus.microlepis	23
774	2011/12/03	2012	Cirrhinus.microlepis	26
775	2006/10/30	2007	Cirrhinus.microlepis	18
776	2006/10/30	2007	Cirrhinus.microlepis	19
777	2006/10/30	2007	Cirrhinus.microlepis	20
778	2006/10/31	2007	Cirrhinus.microlepis	18
779	2006/10/31	2007	Cirrhinus.microlepis	18
780	2006/10/31	2007	Cirrhinus.microlepis	20
781	2006/10/31	2007	Cirrhinus.microlepis	21
782	2006/10/31	2007	Cirrhinus.microlepis	21
783	2006/10/31	2007	Cirrhinus.microlepis	22
784	2006/10/31	2007	Cirrhinus.microlepis	39
785	2008/12/07	2009	Cirrhinus.microlepis	13.5
786	2010/12/12	2011	Cirrhinus.microlepis	37
787	2011/12/05	2012	Cirrhinus.microlepis	36
788	2011/12/05	2012	Cirrhinus.microlepis	41
789	2013/11/21	2014	Cirrhinus.microlepis	20
790	2013/11/21	2014	Cirrhinus.microlepis	15.5
791	2013/11/21	2014	Cirrhinus.microlepis	18
792	2011/12/05	2012	Cirrhinus.microlepis	39
793	2011/12/05	2012	Cirrhinus.microlepis	41
794	2014/11/11	2015	Cirrhinus.microlepis	13.5
795	2014/11/11	2015	Cirrhinus.microlepis	14
796	2013/11/21	2014	Cirrhinus.microlepis	21
797	2014/11/11	2015	Cirrhinus.microlepis	15
798	2013/11/21	2014	Cirrhinus.microlepis	16.5
799	2013/11/21	2014	Cirrhinus.microlepis	17.5
800	2010/12/13	2011	Cirrhinus.microlepis	19
801	2010/12/13	2011	Cirrhinus.microlepis	20
802	2010/12/13	2011	Cirrhinus.microlepis	22
803	2010/12/13	2011	Cirrhinus.microlepis	23
804	2013/12/09	2014	Cirrhinus.microlepis	15
805	2013/12/09	2014	Cirrhinus.microlepis	16
806	2008/12/07	2009	Cirrhinus.microlepis	17
807	2008/12/07	2009	Cirrhinus.microlepis	18
808	2013/12/09	2014	Cirrhinus.microlepis	16
809	2013/12/09	2014	Cirrhinus.microlepis	17
810	2013/12/09	2014	Cirrhinus.microlepis	17
811	2013/11/23	2014	Cirrhinus.microlepis	13.5
812	2013/11/23	2014	Cirrhinus.microlepis	14
813	2008/11/03	2009	Cirrhinus.microlepis	19
814	2013/11/23	2014	Cirrhinus.microlepis	11
815	2013/11/23	2014	Cirrhinus.microlepis	12.5
816	2008/11/03	2009	Cirrhinus.microlepis	16
817	2014/11/17	2015	Cirrhinus.microlepis	23
818	2014/11/17	2015	Cirrhinus.microlepis	24
819	2014/11/17	2015	Cirrhinus.microlepis	27
820	2008/11/03	2009	Cirrhinus.microlepis	14
821	2008/11/03	2009	Cirrhinus.microlepis	21
822	2008/11/03	2009	Cirrhinus.microlepis	22
823	2006/10/23	2007	Cirrhinus.microlepis	14
824	2006/10/23	2007	Cirrhinus.microlepis	14
825	2006/10/23	2007	Cirrhinus.microlepis	15
826	2006/10/23	2007	Cirrhinus.microlepis	16
827	2006/10/24	2007	Cirrhinus.microlepis	13
828	2006/10/24	2007	Cirrhinus.microlepis	13
829	2006/10/24	2007	Cirrhinus.microlepis	14
830	2006/10/24	2007	Cirrhinus.microlepis	15
831	2006/10/25	2007	Cirrhinus.microlepis	14
832	2006/10/25	2007	Cirrhinus.microlepis	15
833	2006/10/25	2007	Cirrhinus.microlepis	16
834	2011/12/05	2012	Cirrhinus.microlepis	19
835	2011/12/05	2012	Cirrhinus.microlepis	20.5
836	2006/10/25	2007	Cirrhinus.microlepis	15
837	2006/10/25	2007	Cirrhinus.microlepis	16
838	2009/11/27	2010	Cirrhinus.microlepis	14
839	2009/11/27	2010	Cirrhinus.microlepis	15
840	2011/12/06	2012	Cirrhinus.microlepis	24
841	2011/12/06	2012	Cirrhinus.microlepis	40
842	2013/11/27	2014	Cirrhinus.microlepis	22.5
843	2013/11/27	2014	Cirrhinus.microlepis	23
844	2008/12/08	2009	Cirrhinus.microlepis	15
845	2006/10/26	2007	Cirrhinus.microlepis	13
846	2006/10/26	2007	Cirrhinus.microlepis	15
847	2013/11/27	2014	Cirrhinus.microlepis	25
848	2013/11/27	2014	Cirrhinus.microlepis	26
849	2006/10/27	2007	Cirrhinus.microlepis	15
850	2006/10/27	2007	Cirrhinus.microlepis	17
851	2006/10/29	2007	Cirrhinus.microlepis	15
852	2006/10/29	2007	Cirrhinus.microlepis	16
853	2006/10/29	2007	Cirrhinus.microlepis	18
854	2008/11/04	2009	Cirrhinus.microlepis	12
855	2008/11/04	2009	Cirrhinus.microlepis	12
856	2008/11/04	2009	Cirrhinus.microlepis	14
857	2008/11/04	2009	Cirrhinus.microlepis	14.5
858	2008/11/04	2009	Cirrhinus.microlepis	15
859	2008/11/04	2009	Cirrhinus.microlepis	16
860	2008/11/04	2009	Cirrhinus.microlepis	18
861	2010/12/14	2011	Cirrhinus.microlepis	13
862	2010/12/14	2011	Cirrhinus.microlepis	13.5
863	2010/12/14	2011	Cirrhinus.microlepis	13.5
864	2010/12/14	2011	Cirrhinus.microlepis	13.5
865	2010/12/14	2011	Cirrhinus.microlepis	13.5
866	2010/12/14	2011	Cirrhinus.microlepis	13.5
867	2010/12/14	2011	Cirrhinus.microlepis	13.5
868	2010/12/14	2011	Cirrhinus.microlepis	14
869	2010/12/14	2011	Cirrhinus.microlepis	14
870	2010/12/14	2011	Cirrhinus.microlepis	14
871	2010/12/14	2011	Cirrhinus.microlepis	14
872	2010/12/14	2011	Cirrhinus.microlepis	14
873	2010/12/14	2011	Cirrhinus.microlepis	14
874	2010/12/14	2011	Cirrhinus.microlepis	14.5
875	2010/12/14	2011	Cirrhinus.microlepis	14.5
876	2010/12/14	2011	Cirrhinus.microlepis	14.5
877	2010/12/14	2011	Cirrhinus.microlepis	15
878	2013/12/10	2014	Cirrhinus.microlepis	14
879	2013/12/10	2014	Cirrhinus.microlepis	14
880	2013/12/10	2014	Cirrhinus.microlepis	14
881	2013/12/10	2014	Cirrhinus.microlepis	14.5
882	2013/12/10	2014	Cirrhinus.microlepis	16
883	2013/12/10	2014	Cirrhinus.microlepis	16.5
884	2013/12/10	2014	Cirrhinus.microlepis	15
885	2013/12/10	2014	Cirrhinus.microlepis	15
886	2013/12/10	2014	Cirrhinus.microlepis	16
887	2008/12/09	2009	Cirrhinus.microlepis	16
888	2008/12/09	2009	Cirrhinus.microlepis	19
889	2008/12/09	2009	Cirrhinus.microlepis	37
890	2009/11/28	2010	Cirrhinus.microlepis	14
891	2009/11/28	2010	Cirrhinus.microlepis	16
892	2009/11/28	2010	Cirrhinus.microlepis	20
893	2013/12/02	2014	Cirrhinus.microlepis	24.5
894	2013/12/02	2014	Cirrhinus.microlepis	26
895	2009/11/28	2010	Cirrhinus.microlepis	12
896	2009/11/28	2010	Cirrhinus.microlepis	12
897	2009/11/28	2010	Cirrhinus.microlepis	12.5
898	2009/11/28	2010	Cirrhinus.microlepis	13
899	2013/12/02	2014	Cirrhinus.microlepis	23.5
900	2013/12/02	2014	Cirrhinus.microlepis	27
901	2009/11/28	2010	Cirrhinus.microlepis	6.5
902	2009/11/28	2010	Cirrhinus.microlepis	6.5
903	2009/11/28	2010	Cirrhinus.microlepis	7
904	2009/11/28	2010	Cirrhinus.microlepis	7.5
905	2009/11/28	2010	Cirrhinus.microlepis	7.5
906	2009/11/28	2010	Cirrhinus.microlepis	9.5
907	2008/11/05	2009	Cirrhinus.microlepis	15
908	2008/11/05	2009	Cirrhinus.microlepis	15
909	2008/11/05	2009	Cirrhinus.microlepis	15.5
910	2008/11/05	2009	Cirrhinus.microlepis	15.5
911	2008/11/05	2009	Cirrhinus.microlepis	16
912	2008/11/05	2009	Cirrhinus.microlepis	18
913	2008/11/05	2009	Cirrhinus.microlepis	19
914	2008/11/05	2009	Cirrhinus.microlepis	21
915	2008/11/05	2009	Cirrhinus.microlepis	22
916	2014/12/03	2015	Cirrhinus.microlepis	22
917	2014/12/03	2015	Cirrhinus.microlepis	23
918	2014/12/03	2015	Cirrhinus.microlepis	18
919	2014/12/03	2015	Cirrhinus.microlepis	20
920	2011/12/03	2012	Cirrhinus.microlepis	12
921	2011/12/03	2012	Cirrhinus.microlepis	12
922	2011/12/03	2012	Cirrhinus.microlepis	14
923	2010/12/15	2011	Cirrhinus.microlepis	19
924	2010/12/15	2011	Cirrhinus.microlepis	19
925	2009/11/28	2010	Cirrhinus.microlepis	13.5
926	2009/11/28	2010	Cirrhinus.microlepis	13.5
927	2009/11/28	2010	Cirrhinus.microlepis	14
928	2009/11/29	2010	Cirrhinus.microlepis	9
929	2009/11/29	2010	Cirrhinus.microlepis	9
930	2009/11/29	2010	Cirrhinus.microlepis	11
931	2009/11/29	2010	Cirrhinus.microlepis	12.5
932	2009/11/29	2010	Cirrhinus.microlepis	14
933	2009/11/29	2010	Cirrhinus.microlepis	14
934	2009/11/29	2010	Cirrhinus.microlepis	15.5
935	2008/11/06	2009	Cirrhinus.microlepis	15
936	2008/11/06	2009	Cirrhinus.microlepis	15
937	2008/11/06	2009	Cirrhinus.microlepis	17
938	2008/11/06	2009	Cirrhinus.microlepis	19
939	2009/11/29	2010	Cirrhinus.microlepis	7
940	2009/11/29	2010	Cirrhinus.microlepis	7
941	2009/11/29	2010	Cirrhinus.microlepis	8.5
942	2009/11/29	2010	Cirrhinus.microlepis	11.5
943	2009/11/29	2010	Cirrhinus.microlepis	7
944	2009/11/29	2010	Cirrhinus.microlepis	7.5
945	2009/11/29	2010	Cirrhinus.microlepis	7.5
946	2009/11/29	2010	Cirrhinus.microlepis	9
947	2009/11/29	2010	Cirrhinus.microlepis	11
948	2009/11/29	2010	Cirrhinus.microlepis	13
949	2009/11/29	2010	Cirrhinus.microlepis	13
950	2011/12/07	2012	Cirrhinus.microlepis	15.5
951	2008/12/10	2009	Cirrhinus.microlepis	13
952	2008/12/10	2009	Cirrhinus.microlepis	13
953	2008/12/10	2009	Cirrhinus.microlepis	13.5
954	2010/12/16	2011	Cirrhinus.microlepis	44
955	2006/10/30	2007	Cirrhinus.microlepis	15
956	2006/10/30	2007	Cirrhinus.microlepis	16
957	2008/12/10	2009	Cirrhinus.microlepis	14
958	2006/10/30	2007	Cirrhinus.microlepis	6
959	2006/10/30	2007	Cirrhinus.microlepis	7
960	2006/10/30	2007	Cirrhinus.microlepis	8
961	2013/12/12	2014	Cirrhinus.microlepis	15
962	2013/12/12	2014	Cirrhinus.microlepis	16
963	2013/12/12	2014	Cirrhinus.microlepis	17
964	2013/12/12	2014	Cirrhinus.microlepis	14
965	2010/12/17	2011	Cirrhinus.microlepis	16
966	2010/12/17	2011	Cirrhinus.microlepis	17
967	2009/11/29	2010	Cirrhinus.microlepis	14
968	2009/11/29	2010	Cirrhinus.microlepis	14
969	2009/11/29	2010	Cirrhinus.microlepis	14.5
970	2006/10/31	2007	Cirrhinus.microlepis	14
971	2006/10/31	2007	Cirrhinus.microlepis	15
972	2011/12/08	2012	Cirrhinus.microlepis	14
973	2011/12/08	2012	Cirrhinus.microlepis	15.5
974	2006/10/31	2007	Cirrhinus.microlepis	15
975	2006/10/31	2007	Cirrhinus.microlepis	15
976	2006/10/31	2007	Cirrhinus.microlepis	16
977	2011/12/08	2012	Cirrhinus.microlepis	41
978	2009/11/30	2010	Cirrhinus.microlepis	14
979	2009/11/30	2010	Cirrhinus.microlepis	14
980	2009/11/30	2010	Cirrhinus.microlepis	16
981	2009/11/30	2010	Cirrhinus.microlepis	16
982	2009/11/30	2010	Cirrhinus.microlepis	9
983	2009/11/30	2010	Cirrhinus.microlepis	14
984	2009/11/30	2010	Cirrhinus.microlepis	14.5
985	2009/11/30	2010	Cirrhinus.microlepis	16
986	2009/11/30	2010	Cirrhinus.microlepis	16.5
987	2013/12/12	2014	Cirrhinus.microlepis	16
988	2013/12/12	2014	Cirrhinus.microlepis	17
989	2011/12/05	2012	Cirrhinus.microlepis	12
990	2011/12/05	2012	Cirrhinus.microlepis	13
991	2011/12/05	2012	Cirrhinus.microlepis	14
992	2006/10/29	2007	Cirrhinus.microlepis	14
993	2006/10/29	2007	Cirrhinus.microlepis	14
994	2006/10/29	2007	Cirrhinus.microlepis	14
995	2006/10/29	2007	Cirrhinus.microlepis	14
996	2006/10/29	2007	Cirrhinus.microlepis	14
997	2006/10/29	2007	Cirrhinus.microlepis	14
998	2006/10/29	2007	Cirrhinus.microlepis	14
999	2006/10/29	2007	Cirrhinus.microlepis	14
1000	2006/10/29	2007	Cirrhinus.microlepis	14
1001	2006/10/29	2007	Cirrhinus.microlepis	14
1002	2006/10/29	2007	Cirrhinus.microlepis	14
1003	2006/10/29	2007	Cirrhinus.microlepis	14
1004	2006/10/29	2007	Cirrhinus.microlepis	15
1005	2006/10/29	2007	Cirrhinus.microlepis	15
1006	2006/10/29	2007	Cirrhinus.microlepis	15
1007	2006/10/29	2007	Cirrhinus.microlepis	15
1008	2006/10/29	2007	Cirrhinus.microlepis	15
1009	2006/10/29	2007	Cirrhinus.microlepis	15
1010	2006/10/29	2007	Cirrhinus.microlepis	15
1011	2006/10/29	2007	Cirrhinus.microlepis	15
1012	2006/10/29	2007	Cirrhinus.microlepis	15
1013	2006/10/29	2007	Cirrhinus.microlepis	15
1014	2006/10/29	2007	Cirrhinus.microlepis	15
1015	2006/10/29	2007	Cirrhinus.microlepis	15
1016	2006/10/29	2007	Cirrhinus.microlepis	15
1017	2006/10/29	2007	Cirrhinus.microlepis	15
1018	2006/10/29	2007	Cirrhinus.microlepis	15
1019	2006/10/29	2007	Cirrhinus.microlepis	15
1020	2006/10/29	2007	Cirrhinus.microlepis	15
1021	2006/10/29	2007	Cirrhinus.microlepis	15
1022	2006/10/29	2007	Cirrhinus.microlepis	15
1023	2006/10/29	2007	Cirrhinus.microlepis	15
1024	2006/10/29	2007	Cirrhinus.microlepis	15
1025	2006/10/29	2007	Cirrhinus.microlepis	15
1026	2006/10/29	2007	Cirrhinus.microlepis	16
1027	2006/10/29	2007	Cirrhinus.microlepis	16
1028	2006/10/29	2007	Cirrhinus.microlepis	16
1029	2006/10/29	2007	Cirrhinus.microlepis	14
1030	2006/10/29	2007	Cirrhinus.microlepis	14
1031	2006/10/29	2007	Cirrhinus.microlepis	14
1032	2006/10/29	2007	Cirrhinus.microlepis	14
1033	2006/10/29	2007	Cirrhinus.microlepis	14
1034	2006/10/29	2007	Cirrhinus.microlepis	15
1035	2006/10/29	2007	Cirrhinus.microlepis	15
1036	2006/10/29	2007	Cirrhinus.microlepis	15
1037	2006/10/29	2007	Cirrhinus.microlepis	15
1038	2006/10/29	2007	Cirrhinus.microlepis	15
1039	2006/10/29	2007	Cirrhinus.microlepis	15
1040	2006/10/29	2007	Cirrhinus.microlepis	15
1041	2006/10/29	2007	Cirrhinus.microlepis	15
1042	2006/10/29	2007	Cirrhinus.microlepis	15
1043	2006/10/29	2007	Cirrhinus.microlepis	15
1044	2006/10/29	2007	Cirrhinus.microlepis	15
1045	2006/10/29	2007	Cirrhinus.microlepis	15
1046	2006/10/29	2007	Cirrhinus.microlepis	15
1047	2006/10/29	2007	Cirrhinus.microlepis	15
1048	2006/10/29	2007	Cirrhinus.microlepis	16
1049	2006/10/29	2007	Cirrhinus.microlepis	16
1050	2006/10/29	2007	Cirrhinus.microlepis	16
1051	2006/10/29	2007	Cirrhinus.microlepis	16
1052	2006/10/29	2007	Cirrhinus.microlepis	16
1053	2006/10/29	2007	Cirrhinus.microlepis	16
1054	2006/10/29	2007	Cirrhinus.microlepis	16
1055	2006/10/29	2007	Cirrhinus.microlepis	16
1056	2006/10/29	2007	Cirrhinus.microlepis	17
1057	2006/10/29	2007	Cirrhinus.microlepis	17
1058	2006/10/29	2007	Cirrhinus.microlepis	17
1059	2006/10/29	2007	Cirrhinus.microlepis	17
1060	2006/10/29	2007	Cirrhinus.microlepis	17
1061	2006/10/29	2007	Cirrhinus.microlepis	17
1062	2006/10/29	2007	Cirrhinus.microlepis	17
1063	2006/10/29	2007	Cirrhinus.microlepis	17
1064	2006/10/29	2007	Cirrhinus.microlepis	17
1065	2006/10/29	2007	Cirrhinus.microlepis	17
1066	2006/10/29	2007	Cirrhinus.microlepis	18
1067	2006/10/29	2007	Cirrhinus.microlepis	18
1068	2006/10/29	2007	Cirrhinus.microlepis	18
1069	2006/10/29	2007	Cirrhinus.microlepis	18
1070	2006/10/29	2007	Cirrhinus.microlepis	18
1071	2006/10/29	2007	Cirrhinus.microlepis	18
1072	2006/10/29	2007	Cirrhinus.microlepis	18
1073	2006/10/29	2007	Cirrhinus.microlepis	14
1074	2006/10/29	2007	Cirrhinus.microlepis	14
1075	2006/10/29	2007	Cirrhinus.microlepis	14
1076	2006/10/29	2007	Cirrhinus.microlepis	14
1077	2006/10/29	2007	Cirrhinus.microlepis	14
1078	2006/10/29	2007	Cirrhinus.microlepis	14
1079	2006/10/29	2007	Cirrhinus.microlepis	14
1080	2006/10/29	2007	Cirrhinus.microlepis	14
1081	2006/10/29	2007	Cirrhinus.microlepis	14
1082	2006/10/29	2007	Cirrhinus.microlepis	14
1083	2006/10/29	2007	Cirrhinus.microlepis	14
1084	2006/10/29	2007	Cirrhinus.microlepis	14
1085	2006/10/29	2007	Cirrhinus.microlepis	14
1086	2006/10/29	2007	Cirrhinus.microlepis	14
1087	2006/10/29	2007	Cirrhinus.microlepis	14
1088	2006/10/29	2007	Cirrhinus.microlepis	14
1089	2006/10/29	2007	Cirrhinus.microlepis	14
1090	2006/10/29	2007	Cirrhinus.microlepis	14
1091	2006/10/29	2007	Cirrhinus.microlepis	14
1092	2006/10/29	2007	Cirrhinus.microlepis	14
1093	2006/10/29	2007	Cirrhinus.microlepis	15
1094	2006/10/29	2007	Cirrhinus.microlepis	15
1095	2006/10/29	2007	Cirrhinus.microlepis	15
1096	2006/10/29	2007	Cirrhinus.microlepis	16
1097	2006/10/29	2007	Cirrhinus.microlepis	16
1098	2006/10/29	2007	Cirrhinus.microlepis	16
1099	2006/10/29	2007	Cirrhinus.microlepis	16
1100	2006/10/29	2007	Cirrhinus.microlepis	16
1101	2006/10/29	2007	Cirrhinus.microlepis	16
1102	2006/10/29	2007	Cirrhinus.microlepis	16
1103	2006/10/29	2007	Cirrhinus.microlepis	16
1104	2006/10/29	2007	Cirrhinus.microlepis	16
1105	2006/10/29	2007	Cirrhinus.microlepis	16
1106	2006/10/29	2007	Cirrhinus.microlepis	16
1107	2006/10/29	2007	Cirrhinus.microlepis	16
1108	2006/10/29	2007	Cirrhinus.microlepis	16
1109	2006/10/29	2007	Cirrhinus.microlepis	16
1110	2006/10/29	2007	Cirrhinus.microlepis	16
1111	2006/10/29	2007	Cirrhinus.microlepis	16
1112	2006/10/29	2007	Cirrhinus.microlepis	16
1113	2006/10/29	2007	Cirrhinus.microlepis	16
1114	2006/10/29	2007	Cirrhinus.microlepis	17
1115	2006/10/29	2007	Cirrhinus.microlepis	17
1116	2006/10/29	2007	Cirrhinus.microlepis	17
1117	2006/10/29	2007	Cirrhinus.microlepis	17
1118	2006/10/29	2007	Cirrhinus.microlepis	17
1119	2006/10/29	2007	Cirrhinus.microlepis	17
1120	2006/10/29	2007	Cirrhinus.microlepis	17
1121	2006/11/04	2007	Cirrhinus.microlepis	19
1122	2008/11/08	2009	Cirrhinus.microlepis	12
1123	2008/11/08	2009	Cirrhinus.microlepis	15
1124	2008/11/08	2009	Cirrhinus.microlepis	16
1125	2008/11/08	2009	Cirrhinus.microlepis	18
1126	2008/11/08	2009	Cirrhinus.microlepis	21
1127	2008/12/11	2009	Cirrhinus.microlepis	14
1128	2008/12/11	2009	Cirrhinus.microlepis	14.5
1129	2011/12/06	2012	Cirrhinus.microlepis	18
1130	2011/12/06	2012	Cirrhinus.microlepis	20
1131	2008/11/09	2009	Cirrhinus.microlepis	15
1132	2008/11/09	2009	Cirrhinus.microlepis	16
1133	2008/11/09	2009	Cirrhinus.microlepis	19
1134	2008/11/09	2009	Cirrhinus.microlepis	23.5
1135	2008/11/09	2009	Cirrhinus.microlepis	19
1136	2008/11/09	2009	Cirrhinus.microlepis	7
1137	2008/11/09	2009	Cirrhinus.microlepis	7.5
1138	2008/11/09	2009	Cirrhinus.microlepis	7.5
1139	2008/11/09	2009	Cirrhinus.microlepis	7.5
1140	2008/11/09	2009	Cirrhinus.microlepis	8
1141	2008/11/09	2009	Cirrhinus.microlepis	8
1142	2008/11/09	2009	Cirrhinus.microlepis	8
1143	2008/11/09	2009	Cirrhinus.microlepis	8
1144	2008/11/09	2009	Cirrhinus.microlepis	8
1145	2008/11/09	2009	Cirrhinus.microlepis	8
1146	2008/11/09	2009	Cirrhinus.microlepis	8
1147	2008/11/09	2009	Cirrhinus.microlepis	8
1148	2008/11/09	2009	Cirrhinus.microlepis	8.5
1149	2008/11/09	2009	Cirrhinus.microlepis	8.5
1150	2008/11/09	2009	Cirrhinus.microlepis	8.5
1151	2008/11/09	2009	Cirrhinus.microlepis	9
1152	2008/11/09	2009	Cirrhinus.microlepis	9.5
1153	2008/11/09	2009	Cirrhinus.microlepis	10
1154	2011/12/09	2012	Cirrhinus.microlepis	19
1155	2009/12/01	2010	Cirrhinus.microlepis	12
1156	2009/12/01	2010	Cirrhinus.microlepis	13
1157	2009/12/01	2010	Cirrhinus.microlepis	14
1158	2009/12/01	2010	Cirrhinus.microlepis	14
1159	2009/12/01	2010	Cirrhinus.microlepis	16
1160	2009/12/01	2010	Cirrhinus.microlepis	12
1161	2009/12/01	2010	Cirrhinus.microlepis	12
1162	2009/12/01	2010	Cirrhinus.microlepis	13
1163	2009/12/01	2010	Cirrhinus.microlepis	14
1164	2009/12/01	2010	Cirrhinus.microlepis	20
1165	2006/11/30	2007	Cirrhinus.microlepis	3
1166	2006/11/30	2007	Cirrhinus.microlepis	4
1167	2006/11/30	2007	Cirrhinus.microlepis	5
1168	2006/11/30	2007	Cirrhinus.microlepis	7
1169	2006/11/30	2007	Cirrhinus.microlepis	9
1170	2006/11/30	2007	Cirrhinus.microlepis	5
1171	2006/11/30	2007	Cirrhinus.microlepis	5
1172	2006/11/30	2007	Cirrhinus.microlepis	6
1173	2006/11/30	2007	Cirrhinus.microlepis	7
1174	2006/11/30	2007	Cirrhinus.microlepis	6
1175	2006/11/30	2007	Cirrhinus.microlepis	9
1176	2009/11/30	2010	Cirrhinus.microlepis	13
1177	2009/11/30	2010	Cirrhinus.microlepis	13
1178	2009/11/30	2010	Cirrhinus.microlepis	14
1179	2013/12/14	2014	Cirrhinus.microlepis	17
1180	2010/12/19	2011	Cirrhinus.microlepis	16.5
1181	2009/12/01	2010	Cirrhinus.microlepis	14
1182	2009/12/01	2010	Cirrhinus.microlepis	20
1183	2006/11/29	2007	Cirrhinus.microlepis	5
1184	2006/11/29	2007	Cirrhinus.microlepis	6
1185	2006/11/29	2007	Cirrhinus.microlepis	7
1186	2006/11/29	2007	Cirrhinus.microlepis	5
1187	2006/11/29	2007	Cirrhinus.microlepis	8
1188	2011/12/07	2012	Cirrhinus.microlepis	12
1189	2011/12/07	2012	Cirrhinus.microlepis	14
1190	2011/12/07	2012	Cirrhinus.microlepis	15
1191	2009/12/01	2010	Cirrhinus.microlepis	14.5
1192	2009/12/01	2010	Cirrhinus.microlepis	15
1193	2011/12/08	2012	Cirrhinus.microlepis	22
1194	2011/12/08	2012	Cirrhinus.microlepis	22.5
1195	2010/12/16	2011	Cirrhinus.microlepis	15
1196	2011/12/08	2012	Cirrhinus.microlepis	10
1197	2011/12/08	2012	Cirrhinus.microlepis	19
1198	2008/12/19	2009	Cirrhinus.microlepis	20
1199	2010/12/16	2011	Cirrhinus.microlepis	12
1200	2010/12/16	2011	Cirrhinus.microlepis	14
1201	2010/12/22	2011	Cirrhinus.microlepis	20
1202	2010/12/22	2011	Cirrhinus.microlepis	22
1203	2010/12/22	2011	Cirrhinus.microlepis	21
1204	2011/12/21	2012	Cirrhinus.microlepis	21
1205	2014/12/27	2015	Cirrhinus.microlepis	19
1206	2010/12/23	2011	Cirrhinus.microlepis	18
1207	2010/12/23	2011	Cirrhinus.microlepis	19
1208	2013/12/16	2014	Cirrhinus.microlepis	29
1209	2009/12/02	2010	Cirrhinus.microlepis	11
1210	2009/12/02	2010	Cirrhinus.microlepis	12
1211	2009/12/02	2010	Cirrhinus.microlepis	14
1212	2014/11/30	2015	Cirrhinus.microlepis	12
1213	2014/11/30	2015	Cirrhinus.microlepis	13
1214	2014/11/30	2015	Cirrhinus.microlepis	14
1215	2014/11/30	2015	Cirrhinus.microlepis	17
1216	2009/12/02	2010	Cirrhinus.microlepis	12
1217	2009/12/02	2010	Cirrhinus.microlepis	12
1218	2009/12/02	2010	Cirrhinus.microlepis	12.5
1219	2009/12/02	2010	Cirrhinus.microlepis	13
1220	2011/12/23	2012	Cirrhinus.microlepis	18
1221	2011/12/26	2012	Cirrhinus.microlepis	40
1222	2013/12/12	2014	Cirrhinus.microlepis	19
1223	2013/12/12	2014	Cirrhinus.microlepis	17
1224	2013/12/12	2014	Cirrhinus.microlepis	19
1225	2011/12/28	2012	Cirrhinus.microlepis	39
1226	2013/12/12	2014	Cirrhinus.microlepis	17.5
1227	2013/12/13	2014	Cirrhinus.microlepis	23
1228	2013/12/13	2014	Cirrhinus.microlepis	30
1229	2013/12/13	2014	Cirrhinus.microlepis	16
1230	2013/12/13	2014	Cirrhinus.microlepis	16.5
1231	2013/12/13	2014	Cirrhinus.microlepis	17.5
1232	2013/12/13	2014	Cirrhinus.microlepis	17.5
1233	2013/12/13	2014	Cirrhinus.microlepis	10
1234	2013/12/13	2014	Cirrhinus.microlepis	16
1235	2013/12/13	2014	Cirrhinus.microlepis	16
1236	2013/12/13	2014	Cirrhinus.microlepis	17.5
1237	2013/12/13	2014	Cirrhinus.microlepis	18
1238	2014/12/29	2015	Cirrhinus.microlepis	18.5
1239	2014/12/29	2015	Cirrhinus.microlepis	19
1240	2014/12/29	2015	Cirrhinus.microlepis	19
1241	2014/11/29	2015	Cirrhinus.microlepis	19
1242	2014/12/29	2015	Cirrhinus.microlepis	21.5
1243	2010/12/18	2011	Cirrhinus.microlepis	13
1244	2010/12/18	2011	Cirrhinus.microlepis	14
1245	2010/12/18	2011	Cirrhinus.microlepis	16
1246	2009/01/03	2009	Cirrhinus.microlepis	14
1247	2011/01/07	2011	Cirrhinus.microlepis	23
1248	2012/01/01	2012	Cirrhinus.microlepis	21
1249	2012/01/01	2012	Cirrhinus.microlepis	22
1250	2012/01/01	2012	Cirrhinus.microlepis	22
1251	2013/12/27	2014	Cirrhinus.microlepis	18
1252	2013/12/27	2014	Cirrhinus.microlepis	20
1253	2012/01/02	2012	Cirrhinus.microlepis	20.5
1254	2012/01/02	2012	Cirrhinus.microlepis	21
1255	2012/01/02	2012	Cirrhinus.microlepis	21
1256	2012/01/02	2012	Cirrhinus.microlepis	21.5
1257	2009/12/22	2010	Cirrhinus.microlepis	18
1258	2009/12/22	2010	Cirrhinus.microlepis	18
1259	2009/12/22	2010	Cirrhinus.microlepis	17
1260	2013/12/15	2014	Cirrhinus.microlepis	18
1261	2013/12/15	2014	Cirrhinus.microlepis	22
1262	2012/01/02	2012	Cirrhinus.microlepis	15
1263	2012/01/02	2012	Cirrhinus.microlepis	15.5
1264	2011/01/13	2011	Cirrhinus.microlepis	21
1265	2012/01/03	2012	Cirrhinus.microlepis	19
1266	2012/01/03	2012	Cirrhinus.microlepis	19
1267	2012/01/03	2012	Cirrhinus.microlepis	19.5
1268	2013/12/15	2014	Cirrhinus.microlepis	13
1269	2013/12/15	2014	Cirrhinus.microlepis	14
1270	2013/12/15	2014	Cirrhinus.microlepis	16
1271	2012/01/03	2012	Cirrhinus.microlepis	22.5
1272	2012/01/03	2012	Cirrhinus.microlepis	23
1273	2014/11/29	2015	Cirrhinus.microlepis	23
1274	2010/12/19	2011	Cirrhinus.microlepis	13
1275	2010/12/19	2011	Cirrhinus.microlepis	15
1276	2010/12/19	2011	Cirrhinus.microlepis	19
1277	2014/01/04	2014	Cirrhinus.microlepis	22
1278	2014/01/04	2014	Cirrhinus.microlepis	22
1279	2014/01/04	2014	Cirrhinus.microlepis	22.5
1280	2014/12/31	2015	Cirrhinus.microlepis	19.5
1281	2011/01/15	2011	Cirrhinus.microlepis	20
1282	2011/01/15	2011	Cirrhinus.microlepis	17
1283	2011/01/15	2011	Cirrhinus.microlepis	19
1284	2014/01/07	2014	Cirrhinus.microlepis	18.5
1285	2009/12/23	2010	Cirrhinus.microlepis	16
1286	2009/12/23	2010	Cirrhinus.microlepis	16.5
1287	2012/01/03	2012	Cirrhinus.microlepis	19
1288	2012/01/03	2012	Cirrhinus.microlepis	19.5
1289	2012/01/03	2012	Cirrhinus.microlepis	19.5
1290	2012/01/03	2012	Cirrhinus.microlepis	20
1291	2013/12/16	2014	Cirrhinus.microlepis	23
1292	2013/12/16	2014	Cirrhinus.microlepis	21
1293	2014/01/07	2014	Cirrhinus.microlepis	16
1294	2014/01/07	2014	Cirrhinus.microlepis	18
1295	2011/01/12	2011	Cirrhinus.microlepis	17
1296	2012/01/04	2012	Cirrhinus.microlepis	20
1297	2012/01/04	2012	Cirrhinus.microlepis	20.5
1298	2012/01/04	2012	Cirrhinus.microlepis	21
1299	2012/01/04	2012	Cirrhinus.microlepis	21
1300	2008/12/08	2009	Cirrhinus.microlepis	20
1301	2008/12/08	2009	Cirrhinus.microlepis	20.5
1302	2008/12/08	2009	Cirrhinus.microlepis	19
1303	2008/12/08	2009	Cirrhinus.microlepis	20
1304	2009/12/24	2010	Cirrhinus.microlepis	15
1305	2008/12/08	2009	Cirrhinus.microlepis	12
1306	2008/12/08	2009	Cirrhinus.microlepis	12
1307	2008/12/08	2009	Cirrhinus.microlepis	12.5
1308	2008/12/08	2009	Cirrhinus.microlepis	13
1309	2010/12/25	2011	Cirrhinus.microlepis	12
1310	2010/12/25	2011	Cirrhinus.microlepis	12
1311	2010/12/25	2011	Cirrhinus.microlepis	12.5
1312	2010/12/25	2011	Cirrhinus.microlepis	12.5
1313	2009/12/23	2010	Cirrhinus.microlepis	14
1314	2009/12/23	2010	Cirrhinus.microlepis	16
1315	2008/12/08	2009	Cirrhinus.microlepis	13
1316	2008/12/08	2009	Cirrhinus.microlepis	14
1317	2008/12/08	2009	Cirrhinus.microlepis	14
1318	2008/12/08	2009	Cirrhinus.microlepis	15
1319	2008/12/08	2009	Cirrhinus.microlepis	15
1320	2010/12/25	2011	Cirrhinus.microlepis	12.5
1321	2010/12/25	2011	Cirrhinus.microlepis	12.5
1322	2010/12/25	2011	Cirrhinus.microlepis	13.5
1323	2009/12/23	2010	Cirrhinus.microlepis	12.5
1324	2009/12/23	2010	Cirrhinus.microlepis	12.5
1325	2009/12/23	2010	Cirrhinus.microlepis	13.5
1326	2008/12/08	2009	Cirrhinus.microlepis	12.5
1327	2008/12/08	2009	Cirrhinus.microlepis	12.5
1328	2008/12/08	2009	Cirrhinus.microlepis	13.5
1329	2011/12/30	2012	Cirrhinus.microlepis	26
1330	2011/12/30	2012	Cirrhinus.microlepis	24
1331	2012/01/06	2012	Cirrhinus.microlepis	23
1332	2009/01/08	2009	Cirrhinus.microlepis	23.5
1333	2009/01/08	2009	Cirrhinus.microlepis	24
1334	2009/01/08	2009	Cirrhinus.microlepis	24.5
1335	2009/01/08	2009	Cirrhinus.microlepis	24.5
1336	2012/01/01	2012	Cirrhinus.microlepis	12
1337	2012/01/01	2012	Cirrhinus.microlepis	13
1338	2012/01/01	2012	Cirrhinus.microlepis	14
1339	2012/01/01	2012	Cirrhinus.microlepis	16
1340	2012/01/01	2012	Cirrhinus.microlepis	21
1341	2010/12/20	2011	Cirrhinus.microlepis	15
1342	2010/12/20	2011	Cirrhinus.microlepis	18
1343	2010/12/20	2011	Cirrhinus.microlepis	19
1344	2013/12/23	2014	Cirrhinus.microlepis	17
1345	2013/12/23	2014	Cirrhinus.microlepis	17.5
1346	2009/12/25	2010	Cirrhinus.microlepis	16
1347	2009/12/25	2010	Cirrhinus.microlepis	16.5
1348	2012/01/02	2012	Cirrhinus.microlepis	24
1349	2012/01/02	2012	Cirrhinus.microlepis	28
1350	2008/12/09	2009	Cirrhinus.microlepis	14
1351	2008/12/09	2009	Cirrhinus.microlepis	15.5
1352	2008/12/09	2009	Cirrhinus.microlepis	15.5
1353	2012/01/02	2012	Cirrhinus.microlepis	16.5
1354	2012/01/02	2012	Cirrhinus.microlepis	16.5
1355	2012/01/02	2012	Cirrhinus.microlepis	16.5
1356	2012/01/02	2012	Cirrhinus.microlepis	16.5
1357	2012/01/02	2012	Cirrhinus.microlepis	20
1358	2012/01/02	2012	Cirrhinus.microlepis	20
1359	2012/01/02	2012	Cirrhinus.microlepis	24
1360	2012/01/02	2012	Cirrhinus.microlepis	24
1361	2012/01/02	2012	Cirrhinus.microlepis	27
1362	2012/01/02	2012	Cirrhinus.microlepis	27
1363	2008/12/09	2009	Cirrhinus.microlepis	13
1364	2008/12/09	2009	Cirrhinus.microlepis	14
1365	2008/12/09	2009	Cirrhinus.microlepis	14.5
1366	2008/12/09	2009	Cirrhinus.microlepis	15.5
1367	2008/12/09	2009	Cirrhinus.microlepis	16
1368	2012/01/06	2012	Cirrhinus.microlepis	20
1369	2012/01/06	2012	Cirrhinus.microlepis	20
1370	2012/01/06	2012	Cirrhinus.microlepis	20
1371	2012/01/06	2012	Cirrhinus.microlepis	20.5
1372	2012/01/06	2012	Cirrhinus.microlepis	20.5
1373	2014/01/10	2014	Cirrhinus.microlepis	22
1374	2009/01/09	2009	Cirrhinus.microlepis	15.5
1375	2012/01/07	2012	Cirrhinus.microlepis	21
1376	2012/01/07	2012	Cirrhinus.microlepis	22.5
1377	2012/01/02	2012	Cirrhinus.microlepis	20
1378	2012/01/02	2012	Cirrhinus.microlepis	23
1379	2012/01/02	2012	Cirrhinus.microlepis	15.5
1380	2012/01/02	2012	Cirrhinus.microlepis	15.5
1381	2012/01/02	2012	Cirrhinus.microlepis	18
1382	2012/01/02	2012	Cirrhinus.microlepis	18
1383	2012/01/02	2012	Cirrhinus.microlepis	20
1384	2012/01/02	2012	Cirrhinus.microlepis	20
1385	2012/01/07	2012	Cirrhinus.microlepis	17.5
1386	2012/01/07	2012	Cirrhinus.microlepis	17.5
1387	2012/01/07	2012	Cirrhinus.microlepis	18
1388	2012/01/07	2012	Cirrhinus.microlepis	18
1389	2012/01/07	2012	Cirrhinus.microlepis	18
1390	2012/01/07	2012	Cirrhinus.microlepis	18.5
1391	2012/01/07	2012	Cirrhinus.microlepis	18.5
1392	2012/01/02	2012	Cirrhinus.microlepis	23
1393	2012/01/02	2012	Cirrhinus.microlepis	23
1394	2012/01/02	2012	Cirrhinus.microlepis	24
1395	2012/01/02	2012	Cirrhinus.microlepis	24
1396	2009/12/25	2010	Cirrhinus.microlepis	19
1397	2009/12/25	2010	Cirrhinus.microlepis	22
1398	2009/12/25	2010	Cirrhinus.microlepis	24
1399	2014/01/10	2014	Cirrhinus.microlepis	16
1400	2014/01/10	2014	Cirrhinus.microlepis	17
1401	2009/12/26	2010	Cirrhinus.microlepis	17
1402	2012/01/07	2012	Cirrhinus.microlepis	18
1403	2012/01/07	2012	Cirrhinus.microlepis	18
1404	2012/01/07	2012	Cirrhinus.microlepis	18
1405	2012/01/07	2012	Cirrhinus.microlepis	19
1406	2012/01/07	2012	Cirrhinus.microlepis	19
1407	2012/01/07	2012	Cirrhinus.microlepis	20
1408	2012/01/07	2012	Cirrhinus.microlepis	20
1409	2012/01/07	2012	Cirrhinus.microlepis	20
1410	2012/01/07	2012	Cirrhinus.microlepis	20
1411	2012/01/07	2012	Cirrhinus.microlepis	20
1412	2012/01/07	2012	Cirrhinus.microlepis	18
1413	2012/01/07	2012	Cirrhinus.microlepis	18
1414	2012/01/07	2012	Cirrhinus.microlepis	19
1415	2012/01/07	2012	Cirrhinus.microlepis	20
1416	2012/01/07	2012	Cirrhinus.microlepis	20
1417	2011/01/17	2011	Cirrhinus.microlepis	16
1418	2011/01/17	2011	Cirrhinus.microlepis	20
1419	2011/01/17	2011	Cirrhinus.microlepis	16
1420	2011/01/17	2011	Cirrhinus.microlepis	17
1421	2006/11/02	2007	Cirrhinus.microlepis	14
1422	2006/11/02	2007	Cirrhinus.microlepis	14
1423	2006/11/02	2007	Cirrhinus.microlepis	14
1424	2006/11/02	2007	Cirrhinus.microlepis	14
1425	2006/11/02	2007	Cirrhinus.microlepis	16
1426	2006/11/02	2007	Cirrhinus.microlepis	16
1427	2006/11/03	2007	Cirrhinus.microlepis	17
1428	2006/11/03	2007	Cirrhinus.microlepis	17
1429	2006/11/03	2007	Cirrhinus.microlepis	18
1430	2006/11/03	2007	Cirrhinus.microlepis	18
1431	2006/11/03	2007	Cirrhinus.microlepis	18
1432	2006/11/03	2007	Cirrhinus.microlepis	14
1433	2006/11/03	2007	Cirrhinus.microlepis	14
1434	2006/11/03	2007	Cirrhinus.microlepis	16
1435	2006/11/03	2007	Cirrhinus.microlepis	16
1436	2006/11/03	2007	Cirrhinus.microlepis	16
1437	2006/11/03	2007	Cirrhinus.microlepis	16
1438	2006/11/03	2007	Cirrhinus.microlepis	41
1439	2006/11/03	2007	Cirrhinus.microlepis	16
1440	2006/11/03	2007	Cirrhinus.microlepis	16
1441	2006/11/03	2007	Cirrhinus.microlepis	17
1442	2006/11/03	2007	Cirrhinus.microlepis	17
1443	2006/11/03	2007	Cirrhinus.microlepis	17
1444	2006/11/03	2007	Cirrhinus.microlepis	17
1445	2008/12/10	2009	Cirrhinus.microlepis	20
1446	2008/12/10	2009	Cirrhinus.microlepis	20.5
1447	2008/12/10	2009	Cirrhinus.microlepis	19.5
1448	2008/12/10	2009	Cirrhinus.microlepis	20
1449	2008/12/10	2009	Cirrhinus.microlepis	20.5
1450	2012/01/08	2012	Cirrhinus.microlepis	21
1451	2012/01/08	2012	Cirrhinus.microlepis	22
1452	2014/01/04	2014	Cirrhinus.microlepis	16
1453	2014/01/04	2014	Cirrhinus.microlepis	17.5
1454	2009/12/26	2010	Cirrhinus.microlepis	14
1455	2009/12/26	2010	Cirrhinus.microlepis	16
1456	2009/12/26	2010	Cirrhinus.microlepis	20
1457	2014/01/04	2014	Cirrhinus.microlepis	13.5
1458	2014/01/04	2014	Cirrhinus.microlepis	14
1459	2009/12/26	2010	Cirrhinus.microlepis	15.5
1460	2009/12/26	2010	Cirrhinus.microlepis	20
1461	2012/01/03	2012	Cirrhinus.microlepis	24.5
1462	2012/01/03	2012	Cirrhinus.microlepis	25
1463	2012/01/03	2012	Cirrhinus.microlepis	25
1464	2012/01/03	2012	Cirrhinus.microlepis	25
1465	2012/01/03	2012	Cirrhinus.microlepis	24
1466	2012/01/03	2012	Cirrhinus.microlepis	24
1467	2009/12/26	2010	Cirrhinus.microlepis	19
1468	2009/12/26	2010	Cirrhinus.microlepis	19
1469	2012/01/08	2012	Cirrhinus.microlepis	17
1470	2012/01/08	2012	Cirrhinus.microlepis	17
1471	2012/01/08	2012	Cirrhinus.microlepis	17
1472	2012/01/08	2012	Cirrhinus.microlepis	17
1473	2012/01/08	2012	Cirrhinus.microlepis	17
1474	2012/01/08	2012	Cirrhinus.microlepis	17.5
1475	2012/01/08	2012	Cirrhinus.microlepis	17.5
1476	2009/12/26	2010	Cirrhinus.microlepis	17
1477	2009/12/26	2010	Cirrhinus.microlepis	18
1478	2009/12/26	2010	Cirrhinus.microlepis	18
1479	2015/01/25	2015	Cirrhinus.microlepis	25
1480	2015/01/25	2015	Cirrhinus.microlepis	27
1481	2012/01/03	2012	Cirrhinus.microlepis	19
1482	2012/01/03	2012	Cirrhinus.microlepis	19.5
1483	2012/01/03	2012	Cirrhinus.microlepis	19.5
1484	2012/01/03	2012	Cirrhinus.microlepis	19.5
1485	2012/01/03	2012	Cirrhinus.microlepis	17
1486	2012/01/03	2012	Cirrhinus.microlepis	17
1487	2012/01/03	2012	Cirrhinus.microlepis	17.5
1488	2012/01/03	2012	Cirrhinus.microlepis	19
1489	2012/01/03	2012	Cirrhinus.microlepis	19
1490	2006/11/01	2007	Cirrhinus.microlepis	18
1491	2006/11/01	2007	Cirrhinus.microlepis	19
1492	2006/11/01	2007	Cirrhinus.microlepis	14
1493	2006/11/01	2007	Cirrhinus.microlepis	15
1494	2006/11/01	2007	Cirrhinus.microlepis	15
1495	2006/11/01	2007	Cirrhinus.microlepis	16
1496	2008/12/10	2009	Cirrhinus.microlepis	22
1497	2008/12/10	2009	Cirrhinus.microlepis	20
1498	2012/01/09	2012	Cirrhinus.microlepis	21
1499	2012/01/09	2012	Cirrhinus.microlepis	21
1500	2012/01/09	2012	Cirrhinus.microlepis	21.5
1501	2012/01/09	2012	Cirrhinus.microlepis	21.5
1502	2012/01/09	2012	Cirrhinus.microlepis	21.5
1503	2012/01/09	2012	Cirrhinus.microlepis	22
1504	2012/01/09	2012	Cirrhinus.microlepis	22
1505	2012/01/09	2012	Cirrhinus.microlepis	22.5
1506	2012/01/09	2012	Cirrhinus.microlepis	22.5
1507	2012/01/09	2012	Cirrhinus.microlepis	23
1508	2012/01/09	2012	Cirrhinus.microlepis	23
1509	2009/12/27	2010	Cirrhinus.microlepis	18
1510	2009/12/27	2010	Cirrhinus.microlepis	20
1511	2009/12/27	2010	Cirrhinus.microlepis	20
1512	2009/12/27	2010	Cirrhinus.microlepis	19
1513	2009/12/27	2010	Cirrhinus.microlepis	19
1514	2015/01/26	2015	Cirrhinus.microlepis	17
1515	2015/01/26	2015	Cirrhinus.microlepis	18
1516	2014/01/07	2014	Cirrhinus.microlepis	26
1517	2014/01/07	2014	Cirrhinus.microlepis	26
1518	2014/01/07	2014	Cirrhinus.microlepis	25
1519	2014/01/07	2014	Cirrhinus.microlepis	27
1520	2014/01/07	2014	Cirrhinus.microlepis	27
1521	2012/01/03	2012	Cirrhinus.microlepis	15
1522	2012/01/03	2012	Cirrhinus.microlepis	15
1523	2012/01/03	2012	Cirrhinus.microlepis	16
1524	2012/01/03	2012	Cirrhinus.microlepis	16
1525	2012/01/03	2012	Cirrhinus.microlepis	17
1526	2012/01/03	2012	Cirrhinus.microlepis	19
1527	2012/01/03	2012	Cirrhinus.microlepis	20
1528	2015/01/26	2015	Cirrhinus.microlepis	25
1529	2015/01/26	2015	Cirrhinus.microlepis	26
1530	2015/01/27	2015	Cirrhinus.microlepis	17.5
1531	2015/01/27	2015	Cirrhinus.microlepis	19
1532	2014/12/01	2015	Cirrhinus.microlepis	12
1533	2014/12/01	2015	Cirrhinus.microlepis	12
1534	2014/12/01	2015	Cirrhinus.microlepis	13
1535	2014/12/01	2015	Cirrhinus.microlepis	14
1536	2014/12/01	2015	Cirrhinus.microlepis	14
1537	2014/12/01	2015	Cirrhinus.microlepis	15
1538	2009/12/26	2010	Cirrhinus.microlepis	12
1539	2009/12/26	2010	Cirrhinus.microlepis	13
1540	2009/12/26	2010	Cirrhinus.microlepis	13
1541	2009/12/26	2010	Cirrhinus.microlepis	13
1542	2009/12/26	2010	Cirrhinus.microlepis	14
1543	2009/12/26	2010	Cirrhinus.microlepis	15
1544	2011/01/13	2011	Cirrhinus.microlepis	41
1545	2011/01/13	2011	Cirrhinus.microlepis	39
1546	2009/12/27	2010	Cirrhinus.microlepis	12
1547	2009/12/27	2010	Cirrhinus.microlepis	12
1548	2009/12/27	2010	Cirrhinus.microlepis	12
1549	2009/12/27	2010	Cirrhinus.microlepis	13
1550	2009/12/27	2010	Cirrhinus.microlepis	14
1551	2009/12/27	2010	Cirrhinus.microlepis	14
1552	2012/01/13	2012	Cirrhinus.microlepis	24
1553	2009/12/27	2010	Cirrhinus.microlepis	15.5
1554	2009/12/27	2010	Cirrhinus.microlepis	17
1555	2012/01/13	2012	Cirrhinus.microlepis	21
1556	2012/01/13	2012	Cirrhinus.microlepis	22
1557	2014/01/08	2014	Cirrhinus.microlepis	23
1558	2014/01/08	2014	Cirrhinus.microlepis	23
1559	2014/01/08	2014	Cirrhinus.microlepis	23.5
1560	2009/12/27	2010	Cirrhinus.microlepis	23
1561	2014/01/08	2014	Cirrhinus.microlepis	20
1562	2014/01/08	2014	Cirrhinus.microlepis	20.5
1563	2009/12/27	2010	Cirrhinus.microlepis	18
1564	2009/12/27	2010	Cirrhinus.microlepis	22
1565	2014/12/01	2015	Cirrhinus.microlepis	25
1566	2014/12/01	2015	Cirrhinus.microlepis	26
1567	2014/12/01	2015	Cirrhinus.microlepis	26
1568	2002/01/07	2002	Cirrhinus.microlepis	38
1569	2002/01/09	2002	Cirrhinus.microlepis	7
1570	2002/01/09	2002	Cirrhinus.microlepis	7
1571	2002/01/09	2002	Cirrhinus.microlepis	8
1572	2002/01/09	2002	Cirrhinus.microlepis	8
1573	2002/01/09	2002	Cirrhinus.microlepis	8
1574	2002/01/09	2002	Cirrhinus.microlepis	8
1575	2002/01/11	2002	Cirrhinus.microlepis	40
1576	2002/01/12	2002	Cirrhinus.microlepis	43
1577	2002/01/14	2002	Cirrhinus.microlepis	5
1578	2002/01/14	2002	Cirrhinus.microlepis	6
1579	2002/01/14	2002	Cirrhinus.microlepis	6
1580	2002/01/14	2002	Cirrhinus.microlepis	6
1581	2002/01/14	2002	Cirrhinus.microlepis	6
1582	2002/01/15	2002	Cirrhinus.microlepis	31
1583	2011/01/21	2011	Cirrhinus.microlepis	18
1584	2011/01/21	2011	Cirrhinus.microlepis	20
1585	2002/01/17	2002	Cirrhinus.microlepis	43
1586	2002/01/19	2002	Cirrhinus.microlepis	17
1587	2002/01/19	2002	Cirrhinus.microlepis	17
1588	2002/01/19	2002	Cirrhinus.microlepis	18
1589	2002/01/19	2002	Cirrhinus.microlepis	18
1590	2002/01/19	2002	Cirrhinus.microlepis	18
1591	2002/01/19	2002	Cirrhinus.microlepis	18
1592	2002/01/20	2002	Cirrhinus.microlepis	44
1593	2002/01/21	2002	Cirrhinus.microlepis	15
1594	2002/01/21	2002	Cirrhinus.microlepis	16
1595	2002/01/21	2002	Cirrhinus.microlepis	16
1596	2002/01/21	2002	Cirrhinus.microlepis	16
1597	2002/01/21	2002	Cirrhinus.microlepis	16
1598	2002/01/21	2002	Cirrhinus.microlepis	45
1599	2002/01/21	2002	Cirrhinus.microlepis	45
1600	2002/01/21	2002	Cirrhinus.microlepis	45
1601	2002/01/21	2002	Cirrhinus.microlepis	45
1602	2002/01/21	2002	Cirrhinus.microlepis	45
1603	2002/01/21	2002	Cirrhinus.microlepis	45
1604	2002/01/22	2002	Cirrhinus.microlepis	15
1605	2002/01/22	2002	Cirrhinus.microlepis	16
1606	2002/01/22	2002	Cirrhinus.microlepis	16
1607	2002/01/22	2002	Cirrhinus.microlepis	16
1608	2002/01/22	2002	Cirrhinus.microlepis	16
1609	2002/01/22	2002	Cirrhinus.microlepis	17
1610	2002/01/22	2002	Cirrhinus.microlepis	17
1611	2002/01/22	2002	Cirrhinus.microlepis	18
1612	2002/01/22	2002	Cirrhinus.microlepis	18
1613	2002/01/22	2002	Cirrhinus.microlepis	18
1614	2002/01/22	2002	Cirrhinus.microlepis	18
1615	2008/12/15	2009	Cirrhinus.microlepis	19.5
1616	2008/12/15	2009	Cirrhinus.microlepis	20
1617	2002/01/23	2002	Cirrhinus.microlepis	45
1618	2008/12/15	2009	Cirrhinus.microlepis	18.5
1619	2008/12/15	2009	Cirrhinus.microlepis	19.5
1620	2002/01/23	2002	Cirrhinus.microlepis	22
1621	2002/01/23	2002	Cirrhinus.microlepis	22
1622	2002/01/23	2002	Cirrhinus.microlepis	22
1623	2002/01/23	2002	Cirrhinus.microlepis	25
1624	2002/01/23	2002	Cirrhinus.microlepis	22
1625	2002/01/23	2002	Cirrhinus.microlepis	23
1626	2002/01/23	2002	Cirrhinus.microlepis	24
1627	2002/01/23	2002	Cirrhinus.microlepis	24
1628	2002/01/23	2002	Cirrhinus.microlepis	24
1629	2002/01/23	2002	Cirrhinus.microlepis	24
1630	2002/01/23	2002	Cirrhinus.microlepis	25
1631	2002/01/23	2002	Cirrhinus.microlepis	25
1632	2002/01/25	2002	Cirrhinus.microlepis	40
1633	2002/01/25	2002	Cirrhinus.microlepis	45
1634	2002/01/25	2002	Cirrhinus.microlepis	18
1635	2002/01/25	2002	Cirrhinus.microlepis	22
1636	2002/01/25	2002	Cirrhinus.microlepis	23
1637	2002/01/25	2002	Cirrhinus.microlepis	24
1638	2002/01/25	2002	Cirrhinus.microlepis	24
1639	2002/01/25	2002	Cirrhinus.microlepis	24
1640	2002/01/25	2002	Cirrhinus.microlepis	24
1641	2002/01/25	2002	Cirrhinus.microlepis	25
1642	2002/01/25	2002	Cirrhinus.microlepis	25
1643	2002/01/26	2002	Cirrhinus.microlepis	15
1644	2002/01/26	2002	Cirrhinus.microlepis	16
1645	2002/01/26	2002	Cirrhinus.microlepis	16
1646	2002/01/26	2002	Cirrhinus.microlepis	16
1647	2002/01/26	2002	Cirrhinus.microlepis	16
1648	2002/01/26	2002	Cirrhinus.microlepis	17
1649	2002/01/26	2002	Cirrhinus.microlepis	17
1650	2002/01/26	2002	Cirrhinus.microlepis	18
1651	2002/01/26	2002	Cirrhinus.microlepis	18
1652	2002/01/26	2002	Cirrhinus.microlepis	18
1653	2002/01/26	2002	Cirrhinus.microlepis	18
1654	2002/01/27	2002	Cirrhinus.microlepis	17
1655	2002/01/27	2002	Cirrhinus.microlepis	17
1656	2002/01/27	2002	Cirrhinus.microlepis	18
1657	2002/01/27	2002	Cirrhinus.microlepis	18
1658	2002/01/27	2002	Cirrhinus.microlepis	18
1659	2002/01/27	2002	Cirrhinus.microlepis	18
1660	2014/01/08	2014	Cirrhinus.microlepis	23.5
1661	2014/01/08	2014	Cirrhinus.microlepis	27
1662	2002/01/27	2002	Cirrhinus.microlepis	45
1663	2002/01/27	2002	Cirrhinus.microlepis	45
1664	2002/01/27	2002	Cirrhinus.microlepis	45
1665	2002/01/27	2002	Cirrhinus.microlepis	45
1666	2002/01/27	2002	Cirrhinus.microlepis	45
1667	2002/01/27	2002	Cirrhinus.microlepis	45
1668	2014/01/08	2014	Cirrhinus.microlepis	23.5
1669	2014/01/08	2014	Cirrhinus.microlepis	26
1670	2015/01/28	2015	Cirrhinus.microlepis	27
1671	2002/01/28	2002	Cirrhinus.microlepis	17
1672	2002/01/28	2002	Cirrhinus.microlepis	17
1673	2002/01/28	2002	Cirrhinus.microlepis	18
1674	2002/01/28	2002	Cirrhinus.microlepis	18
1675	2002/01/28	2002	Cirrhinus.microlepis	18
1676	2002/01/28	2002	Cirrhinus.microlepis	18
1677	2002/01/28	2002	Cirrhinus.microlepis	18
1678	2002/01/29	2002	Cirrhinus.microlepis	23
1679	2002/01/29	2002	Cirrhinus.microlepis	24
1680	2002/01/29	2002	Cirrhinus.microlepis	24
1681	2002/01/29	2002	Cirrhinus.microlepis	24
1682	2002/01/29	2002	Cirrhinus.microlepis	24
1683	2002/01/31	2002	Cirrhinus.microlepis	22
1684	2002/01/31	2002	Cirrhinus.microlepis	22
1685	2002/01/31	2002	Cirrhinus.microlepis	22
1686	2002/01/31	2002	Cirrhinus.microlepis	25
1687	2002/01/31	2002	Cirrhinus.microlepis	25
1688	2002/01/31	2002	Cirrhinus.microlepis	25
1689	2002/01/31	2002	Cirrhinus.microlepis	25
1690	2002/01/31	2002	Cirrhinus.microlepis	25
1691	2002/01/31	2002	Cirrhinus.microlepis	25
1692	2002/01/31	2002	Cirrhinus.microlepis	40
1693	2002/01/31	2002	Cirrhinus.microlepis	40
1694	2002/01/31	2002	Cirrhinus.microlepis	40
1695	2002/01/31	2002	Cirrhinus.microlepis	40
1696	2002/01/31	2002	Cirrhinus.microlepis	40
1697	2002/01/23	2002	Cirrhinus.microlepis	19
1698	2002/01/23	2002	Cirrhinus.microlepis	19
1699	2002/01/23	2002	Cirrhinus.microlepis	19
1700	2002/01/23	2002	Cirrhinus.microlepis	19
1701	2002/01/23	2002	Cirrhinus.microlepis	19
1702	2002/01/23	2002	Cirrhinus.microlepis	20
1703	2002/01/23	2002	Cirrhinus.microlepis	20
1704	2002/01/23	2002	Cirrhinus.microlepis	20
1705	2002/01/23	2002	Cirrhinus.microlepis	20
1706	2002/01/23	2002	Cirrhinus.microlepis	20
1707	2002/01/23	2002	Cirrhinus.microlepis	21
1708	2002/01/23	2002	Cirrhinus.microlepis	21
1709	2002/01/23	2002	Cirrhinus.microlepis	21
1710	2002/01/23	2002	Cirrhinus.microlepis	21
1711	2002/01/23	2002	Cirrhinus.microlepis	21
1712	2002/01/23	2002	Cirrhinus.microlepis	23
1713	2002/01/23	2002	Cirrhinus.microlepis	23
1714	2002/01/23	2002	Cirrhinus.microlepis	23
1715	2002/01/23	2002	Cirrhinus.microlepis	23
1716	2002/01/23	2002	Cirrhinus.microlepis	23
1717	2002/01/23	2002	Cirrhinus.microlepis	24
1718	2002/01/23	2002	Cirrhinus.microlepis	24
1719	2002/01/23	2002	Cirrhinus.microlepis	24
1720	2002/01/23	2002	Cirrhinus.microlepis	24
1721	2002/01/23	2002	Cirrhinus.microlepis	24
1722	2002/01/23	2002	Cirrhinus.microlepis	25
1723	2002/01/23	2002	Cirrhinus.microlepis	25
1724	2002/01/23	2002	Cirrhinus.microlepis	25
1725	2002/01/23	2002	Cirrhinus.microlepis	25
1726	2002/01/23	2002	Cirrhinus.microlepis	25
1727	2002/01/27	2002	Cirrhinus.microlepis	20
1728	2002/01/27	2002	Cirrhinus.microlepis	20
1729	2002/01/27	2002	Cirrhinus.microlepis	20
1730	2002/01/27	2002	Cirrhinus.microlepis	20
1731	2002/01/27	2002	Cirrhinus.microlepis	20
1732	2002/01/27	2002	Cirrhinus.microlepis	21
1733	2002/01/27	2002	Cirrhinus.microlepis	21
1734	2002/01/27	2002	Cirrhinus.microlepis	21
1735	2002/01/27	2002	Cirrhinus.microlepis	21
1736	2002/01/27	2002	Cirrhinus.microlepis	21
1737	2002/01/27	2002	Cirrhinus.microlepis	22
1738	2002/01/27	2002	Cirrhinus.microlepis	22
1739	2002/01/27	2002	Cirrhinus.microlepis	22
1740	2002/01/27	2002	Cirrhinus.microlepis	22
1741	2002/01/27	2002	Cirrhinus.microlepis	22
1742	2002/01/27	2002	Cirrhinus.microlepis	23
1743	2002/01/27	2002	Cirrhinus.microlepis	23
1744	2002/01/27	2002	Cirrhinus.microlepis	23
1745	2002/01/27	2002	Cirrhinus.microlepis	23
1746	2002/01/27	2002	Cirrhinus.microlepis	23
1747	2002/01/27	2002	Cirrhinus.microlepis	23
1748	2002/01/27	2002	Cirrhinus.microlepis	23
1749	2002/01/27	2002	Cirrhinus.microlepis	23
1750	2002/01/27	2002	Cirrhinus.microlepis	23
1751	2002/01/27	2002	Cirrhinus.microlepis	23
1752	2002/01/27	2002	Cirrhinus.microlepis	24
1753	2002/01/27	2002	Cirrhinus.microlepis	24
1754	2002/01/27	2002	Cirrhinus.microlepis	24
1755	2002/01/27	2002	Cirrhinus.microlepis	24
1756	2002/01/27	2002	Cirrhinus.microlepis	24
1757	2002/01/26	2002	Cirrhinus.microlepis	17
1758	2002/01/26	2002	Cirrhinus.microlepis	17
1759	2002/01/26	2002	Cirrhinus.microlepis	17
1760	2002/01/26	2002	Cirrhinus.microlepis	17
1761	2002/01/26	2002	Cirrhinus.microlepis	17
1762	2002/01/26	2002	Cirrhinus.microlepis	17
1763	2002/01/26	2002	Cirrhinus.microlepis	17
1764	2002/01/26	2002	Cirrhinus.microlepis	17
1765	2002/01/26	2002	Cirrhinus.microlepis	17
1766	2002/01/26	2002	Cirrhinus.microlepis	17
1767	2002/01/26	2002	Cirrhinus.microlepis	18
1768	2002/01/26	2002	Cirrhinus.microlepis	18
1769	2002/01/26	2002	Cirrhinus.microlepis	18
1770	2002/01/26	2002	Cirrhinus.microlepis	18
1771	2002/01/26	2002	Cirrhinus.microlepis	18
1772	2002/01/26	2002	Cirrhinus.microlepis	18
1773	2002/01/26	2002	Cirrhinus.microlepis	18
1774	2002/01/26	2002	Cirrhinus.microlepis	20
1775	2002/01/26	2002	Cirrhinus.microlepis	20
1776	2002/01/26	2002	Cirrhinus.microlepis	20
1777	2002/01/26	2002	Cirrhinus.microlepis	20
1778	2002/01/26	2002	Cirrhinus.microlepis	20
1779	2002/01/26	2002	Cirrhinus.microlepis	20
1780	2002/01/26	2002	Cirrhinus.microlepis	22
1781	2002/01/26	2002	Cirrhinus.microlepis	22
1782	2002/01/26	2002	Cirrhinus.microlepis	22
1783	2002/01/26	2002	Cirrhinus.microlepis	22
1784	2002/01/26	2002	Cirrhinus.microlepis	22
1785	2002/01/26	2002	Cirrhinus.microlepis	22
1786	2002/01/26	2002	Cirrhinus.microlepis	22
1787	2002/01/26	2002	Cirrhinus.microlepis	24
1788	2002/01/26	2002	Cirrhinus.microlepis	24
1789	2002/01/26	2002	Cirrhinus.microlepis	24
1790	2002/01/26	2002	Cirrhinus.microlepis	24
1791	2002/01/26	2002	Cirrhinus.microlepis	24
1792	2002/01/28	2002	Cirrhinus.microlepis	18
1793	2002/01/28	2002	Cirrhinus.microlepis	18
1794	2002/01/28	2002	Cirrhinus.microlepis	18
1795	2002/01/28	2002	Cirrhinus.microlepis	18
1796	2002/01/28	2002	Cirrhinus.microlepis	18
1797	2002/01/28	2002	Cirrhinus.microlepis	19
1798	2002/01/28	2002	Cirrhinus.microlepis	19
1799	2002/01/28	2002	Cirrhinus.microlepis	19
1800	2002/01/28	2002	Cirrhinus.microlepis	19
1801	2002/01/28	2002	Cirrhinus.microlepis	19
1802	2002/01/28	2002	Cirrhinus.microlepis	19
1803	2002/01/28	2002	Cirrhinus.microlepis	20
1804	2002/01/28	2002	Cirrhinus.microlepis	20
1805	2002/01/28	2002	Cirrhinus.microlepis	20
1806	2002/01/28	2002	Cirrhinus.microlepis	20
1807	2002/01/28	2002	Cirrhinus.microlepis	20
1808	2002/01/28	2002	Cirrhinus.microlepis	21
1809	2002/01/28	2002	Cirrhinus.microlepis	21
1810	2002/01/28	2002	Cirrhinus.microlepis	21
1811	2002/01/28	2002	Cirrhinus.microlepis	21
1812	2002/01/28	2002	Cirrhinus.microlepis	21
1813	2002/01/28	2002	Cirrhinus.microlepis	21
1814	2002/01/28	2002	Cirrhinus.microlepis	21
1815	2002/01/28	2002	Cirrhinus.microlepis	22
1816	2002/01/28	2002	Cirrhinus.microlepis	22
1817	2002/01/28	2002	Cirrhinus.microlepis	22
1818	2002/01/28	2002	Cirrhinus.microlepis	22
1819	2002/01/28	2002	Cirrhinus.microlepis	22
1820	2002/01/28	2002	Cirrhinus.microlepis	23
1821	2002/01/28	2002	Cirrhinus.microlepis	23
1822	2002/01/28	2002	Cirrhinus.microlepis	23
1823	2002/01/28	2002	Cirrhinus.microlepis	23
1824	2002/01/28	2002	Cirrhinus.microlepis	23
1825	2002/01/28	2002	Cirrhinus.microlepis	23
1826	2002/01/28	2002	Cirrhinus.microlepis	24
1827	2002/01/28	2002	Cirrhinus.microlepis	24
1828	2002/01/28	2002	Cirrhinus.microlepis	24
1829	2002/01/28	2002	Cirrhinus.microlepis	24
1830	2002/01/28	2002	Cirrhinus.microlepis	24
1831	2002/01/25	2002	Cirrhinus.microlepis	21
1832	2002/01/25	2002	Cirrhinus.microlepis	21
1833	2002/01/25	2002	Cirrhinus.microlepis	21
1834	2002/01/25	2002	Cirrhinus.microlepis	21
1835	2002/01/25	2002	Cirrhinus.microlepis	21
1836	2002/01/25	2002	Cirrhinus.microlepis	21
1837	2002/01/25	2002	Cirrhinus.microlepis	21
1838	2002/01/25	2002	Cirrhinus.microlepis	21
1839	2002/01/25	2002	Cirrhinus.microlepis	21
1840	2002/01/25	2002	Cirrhinus.microlepis	21
1841	2002/01/25	2002	Cirrhinus.microlepis	22
1842	2002/01/25	2002	Cirrhinus.microlepis	22
1843	2002/01/25	2002	Cirrhinus.microlepis	22
1844	2002/01/25	2002	Cirrhinus.microlepis	22
1845	2002/01/25	2002	Cirrhinus.microlepis	22
1846	2002/01/25	2002	Cirrhinus.microlepis	22
1847	2002/01/25	2002	Cirrhinus.microlepis	22
1848	2002/01/25	2002	Cirrhinus.microlepis	22
1849	2002/01/25	2002	Cirrhinus.microlepis	22
1850	2002/01/25	2002	Cirrhinus.microlepis	22
1851	2002/01/25	2002	Cirrhinus.microlepis	23
1852	2002/01/25	2002	Cirrhinus.microlepis	23
1853	2002/01/25	2002	Cirrhinus.microlepis	23
1854	2002/01/25	2002	Cirrhinus.microlepis	23
1855	2002/01/25	2002	Cirrhinus.microlepis	23
1856	2002/01/25	2002	Cirrhinus.microlepis	23
1857	2002/01/25	2002	Cirrhinus.microlepis	23
1858	2002/01/25	2002	Cirrhinus.microlepis	23
1859	2002/01/25	2002	Cirrhinus.microlepis	23
1860	2002/01/25	2002	Cirrhinus.microlepis	23
1861	2002/01/25	2002	Cirrhinus.microlepis	24
1862	2002/01/25	2002	Cirrhinus.microlepis	24
1863	2002/01/25	2002	Cirrhinus.microlepis	24
1864	2002/01/25	2002	Cirrhinus.microlepis	24
1865	2002/01/25	2002	Cirrhinus.microlepis	24
1866	2002/01/25	2002	Cirrhinus.microlepis	24
1867	2002/01/25	2002	Cirrhinus.microlepis	24
1868	2002/01/25	2002	Cirrhinus.microlepis	24
1869	2002/01/25	2002	Cirrhinus.microlepis	24
1870	2002/01/25	2002	Cirrhinus.microlepis	24
1871	2014/01/15	2014	Cirrhinus.microlepis	18.5
1872	2009/12/28	2010	Cirrhinus.microlepis	18.5
1873	2002/01/24	2002	Cirrhinus.microlepis	20
1874	2002/01/24	2002	Cirrhinus.microlepis	20
1875	2002/01/24	2002	Cirrhinus.microlepis	20
1876	2002/01/24	2002	Cirrhinus.microlepis	20
1877	2002/01/24	2002	Cirrhinus.microlepis	20
1878	2002/01/24	2002	Cirrhinus.microlepis	20
1879	2002/01/24	2002	Cirrhinus.microlepis	20
1880	2002/01/24	2002	Cirrhinus.microlepis	23
1881	2002/01/24	2002	Cirrhinus.microlepis	23
1882	2002/01/24	2002	Cirrhinus.microlepis	23
1883	2002/01/24	2002	Cirrhinus.microlepis	23
1884	2002/01/24	2002	Cirrhinus.microlepis	23
1885	2002/01/24	2002	Cirrhinus.microlepis	23
1886	2002/01/24	2002	Cirrhinus.microlepis	23
1887	2002/01/24	2002	Cirrhinus.microlepis	23
1888	2002/01/24	2002	Cirrhinus.microlepis	23
1889	2002/01/24	2002	Cirrhinus.microlepis	23
1890	2002/01/24	2002	Cirrhinus.microlepis	24
1891	2002/01/24	2002	Cirrhinus.microlepis	24
1892	2002/01/24	2002	Cirrhinus.microlepis	24
1893	2002/01/24	2002	Cirrhinus.microlepis	24
1894	2002/01/24	2002	Cirrhinus.microlepis	24
1895	2002/01/24	2002	Cirrhinus.microlepis	24
1896	2002/01/24	2002	Cirrhinus.microlepis	24
1897	2002/01/24	2002	Cirrhinus.microlepis	25
1898	2002/01/24	2002	Cirrhinus.microlepis	25
1899	2002/01/24	2002	Cirrhinus.microlepis	25
1900	2002/01/24	2002	Cirrhinus.microlepis	25
1901	2002/01/24	2002	Cirrhinus.microlepis	25
1902	2002/01/24	2002	Cirrhinus.microlepis	25
1903	2002/01/24	2002	Cirrhinus.microlepis	25
1904	2002/01/24	2002	Cirrhinus.microlepis	25
1905	2002/01/24	2002	Cirrhinus.microlepis	25
1906	2002/01/24	2002	Cirrhinus.microlepis	25
1907	2002/01/19	2002	Cirrhinus.microlepis	38
1908	2002/01/19	2002	Cirrhinus.microlepis	38
1909	2002/01/19	2002	Cirrhinus.microlepis	38
1910	2002/01/19	2002	Cirrhinus.microlepis	38
1911	2002/01/19	2002	Cirrhinus.microlepis	38
1912	2002/01/19	2002	Cirrhinus.microlepis	38
1913	2002/01/19	2002	Cirrhinus.microlepis	38
1914	2002/01/19	2002	Cirrhinus.microlepis	38
1915	2002/01/19	2002	Cirrhinus.microlepis	38
1916	2002/01/19	2002	Cirrhinus.microlepis	38
1917	2002/01/19	2002	Cirrhinus.microlepis	41
1918	2002/01/19	2002	Cirrhinus.microlepis	41
1919	2002/01/19	2002	Cirrhinus.microlepis	41
1920	2002/01/19	2002	Cirrhinus.microlepis	41
1921	2002/01/19	2002	Cirrhinus.microlepis	41
1922	2002/01/19	2002	Cirrhinus.microlepis	41
1923	2002/01/19	2002	Cirrhinus.microlepis	41
1924	2002/01/19	2002	Cirrhinus.microlepis	19
1925	2002/01/19	2002	Cirrhinus.microlepis	19
1926	2002/01/19	2002	Cirrhinus.microlepis	19
1927	2002/01/19	2002	Cirrhinus.microlepis	19
1928	2002/01/19	2002	Cirrhinus.microlepis	19
1929	2002/01/19	2002	Cirrhinus.microlepis	19
1930	2002/01/19	2002	Cirrhinus.microlepis	19
1931	2002/01/19	2002	Cirrhinus.microlepis	19
1932	2002/01/19	2002	Cirrhinus.microlepis	19
1933	2002/01/19	2002	Cirrhinus.microlepis	19
1934	2002/01/19	2002	Cirrhinus.microlepis	19
1935	2002/01/19	2002	Cirrhinus.microlepis	19
1936	2002/01/19	2002	Cirrhinus.microlepis	20
1937	2002/01/19	2002	Cirrhinus.microlepis	20
1938	2002/01/19	2002	Cirrhinus.microlepis	20
1939	2002/01/19	2002	Cirrhinus.microlepis	20
1940	2002/01/19	2002	Cirrhinus.microlepis	20
1941	2002/01/19	2002	Cirrhinus.microlepis	20
1942	2002/01/19	2002	Cirrhinus.microlepis	20
1943	2002/01/19	2002	Cirrhinus.microlepis	20
1944	2002/01/19	2002	Cirrhinus.microlepis	20
1945	2002/01/19	2002	Cirrhinus.microlepis	20
1946	2002/01/19	2002	Cirrhinus.microlepis	20
1947	2002/01/19	2002	Cirrhinus.microlepis	20
1948	2002/01/19	2002	Cirrhinus.microlepis	20
1949	2002/01/19	2002	Cirrhinus.microlepis	20
1950	2002/01/19	2002	Cirrhinus.microlepis	20
1951	2002/01/19	2002	Cirrhinus.microlepis	20
1952	2002/01/19	2002	Cirrhinus.microlepis	20
1953	2002/01/19	2002	Cirrhinus.microlepis	20
1954	2002/01/19	2002	Cirrhinus.microlepis	20
1955	2002/01/19	2002	Cirrhinus.microlepis	20
1956	2002/01/19	2002	Cirrhinus.microlepis	21
1957	2002/01/19	2002	Cirrhinus.microlepis	21
1958	2002/01/19	2002	Cirrhinus.microlepis	21
1959	2002/01/19	2002	Cirrhinus.microlepis	21
1960	2002/01/19	2002	Cirrhinus.microlepis	21
1961	2002/01/19	2002	Cirrhinus.microlepis	21
1962	2002/01/19	2002	Cirrhinus.microlepis	21
1963	2002/01/19	2002	Cirrhinus.microlepis	21
1964	2002/01/19	2002	Cirrhinus.microlepis	21
1965	2002/01/19	2002	Cirrhinus.microlepis	21
1966	2002/01/17	2002	Cirrhinus.microlepis	34
1967	2002/01/17	2002	Cirrhinus.microlepis	34
1968	2002/01/17	2002	Cirrhinus.microlepis	34
1969	2002/01/17	2002	Cirrhinus.microlepis	34
1970	2002/01/17	2002	Cirrhinus.microlepis	34
1971	2002/01/17	2002	Cirrhinus.microlepis	37
1972	2002/01/17	2002	Cirrhinus.microlepis	37
1973	2002/01/17	2002	Cirrhinus.microlepis	37
1974	2002/01/17	2002	Cirrhinus.microlepis	37
1975	2002/01/17	2002	Cirrhinus.microlepis	37
1976	2002/01/17	2002	Cirrhinus.microlepis	40
1977	2002/01/17	2002	Cirrhinus.microlepis	40
1978	2002/01/17	2002	Cirrhinus.microlepis	40
1979	2002/01/17	2002	Cirrhinus.microlepis	40
1980	2002/01/17	2002	Cirrhinus.microlepis	40
1981	2014/01/09	2014	Cirrhinus.microlepis	25
1982	2002/01/10	2002	Cirrhinus.microlepis	39
1983	2002/01/10	2002	Cirrhinus.microlepis	39
1984	2002/01/10	2002	Cirrhinus.microlepis	41
1985	2002/01/10	2002	Cirrhinus.microlepis	41
1986	2002/01/10	2002	Cirrhinus.microlepis	41
1987	2002/01/10	2002	Cirrhinus.microlepis	41
1988	2002/01/10	2002	Cirrhinus.microlepis	41
1989	2002/01/10	2002	Cirrhinus.microlepis	43
1990	2002/01/10	2002	Cirrhinus.microlepis	43
1991	2014/01/09	2014	Cirrhinus.microlepis	19
1992	2002/01/12	2002	Cirrhinus.microlepis	37
1993	2002/01/12	2002	Cirrhinus.microlepis	37
1994	2002/01/12	2002	Cirrhinus.microlepis	37
1995	2002/01/12	2002	Cirrhinus.microlepis	40
1996	2002/01/12	2002	Cirrhinus.microlepis	40
1997	2002/01/12	2002	Cirrhinus.microlepis	40
1998	2002/01/12	2002	Cirrhinus.microlepis	40
1999	2002/01/12	2002	Cirrhinus.microlepis	40
[truncated: 6,152 more rows]
