# Supplementary material for: Evidence of indiscriminate fishing effects in one of the world’s largest inland fisheries
Source: Sci Rep. 2018 Jun 12;8:8947. doi: 10.1038/s41598-018-27340-1 (PMC5997758; doi:10.1038/s41598-018-27340-1)
Supplement: Supplementary file 2 — Data used for this study [file 41598_2018_27340_MOESM2_ESM.zip › data/body.length_Cyclocheilichthys.enoplos.txt]

id	date	season	species	length
1	10/20/2008	2009	Cyclocheilichthys.enoplos	5
2	10/20/2008	2009	Cyclocheilichthys.enoplos	5.5
3	10/20/2008	2009	Cyclocheilichthys.enoplos	5.5
4	10/20/2008	2009	Cyclocheilichthys.enoplos	6
5	10/20/2008	2009	Cyclocheilichthys.enoplos	6
6	10/20/2008	2009	Cyclocheilichthys.enoplos	6.5
7	10/20/2008	2009	Cyclocheilichthys.enoplos	7
8	10/20/2008	2009	Cyclocheilichthys.enoplos	7
9	10/20/2008	2009	Cyclocheilichthys.enoplos	21
10	10/20/2008	2009	Cyclocheilichthys.enoplos	27
11	10/19/2006	2007	Cyclocheilichthys.enoplos	5
12	10/19/2006	2007	Cyclocheilichthys.enoplos	6
13	10/19/2006	2007	Cyclocheilichthys.enoplos	6
14	10/19/2006	2007	Cyclocheilichthys.enoplos	6
15	10/19/2006	2007	Cyclocheilichthys.enoplos	6
16	10/19/2006	2007	Cyclocheilichthys.enoplos	6
17	10/19/2006	2007	Cyclocheilichthys.enoplos	6
18	10/19/2006	2007	Cyclocheilichthys.enoplos	6
19	10/19/2006	2007	Cyclocheilichthys.enoplos	6
20	10/19/2006	2007	Cyclocheilichthys.enoplos	7
21	10/19/2006	2007	Cyclocheilichthys.enoplos	8
22	10/19/2006	2007	Cyclocheilichthys.enoplos	8
23	10/19/2006	2007	Cyclocheilichthys.enoplos	8
24	10/19/2006	2007	Cyclocheilichthys.enoplos	8
25	10/19/2006	2007	Cyclocheilichthys.enoplos	8
26	10/19/2006	2007	Cyclocheilichthys.enoplos	8
27	10/19/2006	2007	Cyclocheilichthys.enoplos	9
28	10/11/2008	2009	Cyclocheilichthys.enoplos	7
29	10/11/2008	2009	Cyclocheilichthys.enoplos	7.5
30	10/11/2008	2009	Cyclocheilichthys.enoplos	8
31	10/11/2008	2009	Cyclocheilichthys.enoplos	8.5
32	10/11/2008	2009	Cyclocheilichthys.enoplos	9
33	10/11/2008	2009	Cyclocheilichthys.enoplos	9
34	10/11/2008	2009	Cyclocheilichthys.enoplos	9
35	10/11/2008	2009	Cyclocheilichthys.enoplos	10
36	10/11/2008	2009	Cyclocheilichthys.enoplos	11
37	10/11/2008	2009	Cyclocheilichthys.enoplos	12
38	10/19/2006	2007	Cyclocheilichthys.enoplos	4
39	10/19/2006	2007	Cyclocheilichthys.enoplos	5
40	10/19/2006	2007	Cyclocheilichthys.enoplos	5
41	10/19/2006	2007	Cyclocheilichthys.enoplos	5
42	10/19/2006	2007	Cyclocheilichthys.enoplos	6
43	10/19/2006	2007	Cyclocheilichthys.enoplos	6
44	10/19/2006	2007	Cyclocheilichthys.enoplos	6
45	10/19/2006	2007	Cyclocheilichthys.enoplos	6
46	10/19/2006	2007	Cyclocheilichthys.enoplos	6
47	10/19/2006	2007	Cyclocheilichthys.enoplos	6
48	10/19/2006	2007	Cyclocheilichthys.enoplos	6
49	10/19/2006	2007	Cyclocheilichthys.enoplos	6
50	10/19/2006	2007	Cyclocheilichthys.enoplos	6
51	10/19/2006	2007	Cyclocheilichthys.enoplos	6
52	10/19/2006	2007	Cyclocheilichthys.enoplos	6
53	10/19/2006	2007	Cyclocheilichthys.enoplos	6
54	10/19/2006	2007	Cyclocheilichthys.enoplos	6
55	10/19/2006	2007	Cyclocheilichthys.enoplos	6
56	10/19/2006	2007	Cyclocheilichthys.enoplos	6
57	10/19/2006	2007	Cyclocheilichthys.enoplos	7
58	10/19/2006	2007	Cyclocheilichthys.enoplos	7
59	10/19/2006	2007	Cyclocheilichthys.enoplos	8
60	10/19/2006	2007	Cyclocheilichthys.enoplos	8
61	10/19/2006	2007	Cyclocheilichthys.enoplos	8
62	10/19/2006	2007	Cyclocheilichthys.enoplos	8
63	10/19/2006	2007	Cyclocheilichthys.enoplos	8
64	10/19/2006	2007	Cyclocheilichthys.enoplos	8
65	10/19/2006	2007	Cyclocheilichthys.enoplos	8
66	10/19/2006	2007	Cyclocheilichthys.enoplos	8
67	10/19/2006	2007	Cyclocheilichthys.enoplos	8
68	10/19/2006	2007	Cyclocheilichthys.enoplos	8
69	10/19/2006	2007	Cyclocheilichthys.enoplos	9
70	10/19/2006	2007	Cyclocheilichthys.enoplos	9
71	10/11/2008	2009	Cyclocheilichthys.enoplos	5
72	10/11/2008	2009	Cyclocheilichthys.enoplos	5
73	10/11/2008	2009	Cyclocheilichthys.enoplos	5
74	10/11/2008	2009	Cyclocheilichthys.enoplos	5
75	10/11/2008	2009	Cyclocheilichthys.enoplos	5
76	10/11/2008	2009	Cyclocheilichthys.enoplos	6
77	10/11/2008	2009	Cyclocheilichthys.enoplos	6
78	10/11/2008	2009	Cyclocheilichthys.enoplos	6
79	10/11/2008	2009	Cyclocheilichthys.enoplos	6
80	10/11/2008	2009	Cyclocheilichthys.enoplos	6
81	10/11/2008	2009	Cyclocheilichthys.enoplos	6
82	10/11/2008	2009	Cyclocheilichthys.enoplos	6
83	10/11/2008	2009	Cyclocheilichthys.enoplos	6
84	10/11/2008	2009	Cyclocheilichthys.enoplos	7
85	10/11/2008	2009	Cyclocheilichthys.enoplos	7
86	10/11/2008	2009	Cyclocheilichthys.enoplos	7
87	10/11/2008	2009	Cyclocheilichthys.enoplos	7.5
88	10/11/2008	2009	Cyclocheilichthys.enoplos	8
89	11/2/2011	2012	Cyclocheilichthys.enoplos	9
90	11/2/2011	2012	Cyclocheilichthys.enoplos	12
91	11/3/2011	2012	Cyclocheilichthys.enoplos	10
92	11/3/2011	2012	Cyclocheilichthys.enoplos	11
93	10/11/2008	2009	Cyclocheilichthys.enoplos	6
94	10/11/2008	2009	Cyclocheilichthys.enoplos	6
95	10/11/2008	2009	Cyclocheilichthys.enoplos	6
96	10/11/2008	2009	Cyclocheilichthys.enoplos	7
97	10/11/2008	2009	Cyclocheilichthys.enoplos	7
98	10/11/2008	2009	Cyclocheilichthys.enoplos	7
99	10/11/2008	2009	Cyclocheilichthys.enoplos	8
100	10/11/2008	2009	Cyclocheilichthys.enoplos	8
101	10/11/2008	2009	Cyclocheilichthys.enoplos	8
102	10/11/2008	2009	Cyclocheilichthys.enoplos	8
103	10/11/2008	2009	Cyclocheilichthys.enoplos	8
104	10/11/2008	2009	Cyclocheilichthys.enoplos	8
105	10/11/2008	2009	Cyclocheilichthys.enoplos	9
106	10/11/2008	2009	Cyclocheilichthys.enoplos	9
107	10/11/2008	2009	Cyclocheilichthys.enoplos	9
108	10/11/2008	2009	Cyclocheilichthys.enoplos	9
109	10/11/2008	2009	Cyclocheilichthys.enoplos	9
110	10/11/2008	2009	Cyclocheilichthys.enoplos	9
111	10/11/2008	2009	Cyclocheilichthys.enoplos	9
112	10/11/2008	2009	Cyclocheilichthys.enoplos	9
113	10/11/2008	2009	Cyclocheilichthys.enoplos	9
114	10/11/2008	2009	Cyclocheilichthys.enoplos	9
115	10/11/2008	2009	Cyclocheilichthys.enoplos	9
116	10/11/2008	2009	Cyclocheilichthys.enoplos	9
117	10/11/2008	2009	Cyclocheilichthys.enoplos	12
118	10/11/2008	2009	Cyclocheilichthys.enoplos	12
119	10/11/2008	2009	Cyclocheilichthys.enoplos	12
120	10/23/2009	2010	Cyclocheilichthys.enoplos	6.5
121	10/23/2009	2010	Cyclocheilichthys.enoplos	6.5
122	10/23/2009	2010	Cyclocheilichthys.enoplos	6.5
123	10/23/2009	2010	Cyclocheilichthys.enoplos	7
124	10/23/2009	2010	Cyclocheilichthys.enoplos	7
125	10/23/2009	2010	Cyclocheilichthys.enoplos	8
126	10/23/2009	2010	Cyclocheilichthys.enoplos	8.5
127	10/23/2009	2010	Cyclocheilichthys.enoplos	8.5
128	10/21/2008	2009	Cyclocheilichthys.enoplos	7
129	10/21/2008	2009	Cyclocheilichthys.enoplos	7
130	10/21/2008	2009	Cyclocheilichthys.enoplos	8
131	10/20/2006	2007	Cyclocheilichthys.enoplos	5
132	10/20/2006	2007	Cyclocheilichthys.enoplos	5
133	10/20/2006	2007	Cyclocheilichthys.enoplos	6
134	10/20/2006	2007	Cyclocheilichthys.enoplos	6
135	10/20/2006	2007	Cyclocheilichthys.enoplos	6
136	10/20/2006	2007	Cyclocheilichthys.enoplos	6
137	10/20/2006	2007	Cyclocheilichthys.enoplos	6
138	10/20/2006	2007	Cyclocheilichthys.enoplos	6
139	10/20/2006	2007	Cyclocheilichthys.enoplos	6
140	10/20/2006	2007	Cyclocheilichthys.enoplos	7
141	10/20/2006	2007	Cyclocheilichthys.enoplos	7
142	10/20/2006	2007	Cyclocheilichthys.enoplos	7
143	10/20/2006	2007	Cyclocheilichthys.enoplos	7
144	10/20/2006	2007	Cyclocheilichthys.enoplos	8
145	10/20/2006	2007	Cyclocheilichthys.enoplos	8
146	10/20/2006	2007	Cyclocheilichthys.enoplos	8
147	10/11/2008	2009	Cyclocheilichthys.enoplos	6
148	10/11/2008	2009	Cyclocheilichthys.enoplos	6
149	10/11/2008	2009	Cyclocheilichthys.enoplos	6
150	10/11/2008	2009	Cyclocheilichthys.enoplos	6
151	10/11/2008	2009	Cyclocheilichthys.enoplos	6
152	10/11/2008	2009	Cyclocheilichthys.enoplos	6
153	10/11/2008	2009	Cyclocheilichthys.enoplos	6
154	10/11/2008	2009	Cyclocheilichthys.enoplos	6
155	10/11/2008	2009	Cyclocheilichthys.enoplos	6
156	10/11/2008	2009	Cyclocheilichthys.enoplos	7
157	10/11/2008	2009	Cyclocheilichthys.enoplos	7
158	10/11/2008	2009	Cyclocheilichthys.enoplos	7
159	10/11/2008	2009	Cyclocheilichthys.enoplos	8
160	10/11/2008	2009	Cyclocheilichthys.enoplos	8
161	10/11/2008	2009	Cyclocheilichthys.enoplos	8
162	10/11/2008	2009	Cyclocheilichthys.enoplos	8
163	10/11/2008	2009	Cyclocheilichthys.enoplos	8
164	10/11/2008	2009	Cyclocheilichthys.enoplos	8
165	10/11/2008	2009	Cyclocheilichthys.enoplos	10
166	10/11/2008	2009	Cyclocheilichthys.enoplos	10
167	10/11/2008	2009	Cyclocheilichthys.enoplos	10
168	10/11/2008	2009	Cyclocheilichthys.enoplos	11
169	10/11/2008	2009	Cyclocheilichthys.enoplos	11
170	10/11/2008	2009	Cyclocheilichthys.enoplos	11
171	10/20/2006	2007	Cyclocheilichthys.enoplos	5
172	10/20/2006	2007	Cyclocheilichthys.enoplos	5
173	10/20/2006	2007	Cyclocheilichthys.enoplos	5
174	10/20/2006	2007	Cyclocheilichthys.enoplos	6
175	10/20/2006	2007	Cyclocheilichthys.enoplos	6
176	10/20/2006	2007	Cyclocheilichthys.enoplos	6
177	10/20/2006	2007	Cyclocheilichthys.enoplos	6
178	10/20/2006	2007	Cyclocheilichthys.enoplos	6
179	10/20/2006	2007	Cyclocheilichthys.enoplos	6
180	10/20/2006	2007	Cyclocheilichthys.enoplos	6
181	10/20/2006	2007	Cyclocheilichthys.enoplos	6
182	10/20/2006	2007	Cyclocheilichthys.enoplos	6
183	10/20/2006	2007	Cyclocheilichthys.enoplos	6
184	10/20/2006	2007	Cyclocheilichthys.enoplos	6
185	10/20/2006	2007	Cyclocheilichthys.enoplos	6
186	10/20/2006	2007	Cyclocheilichthys.enoplos	6
187	10/20/2006	2007	Cyclocheilichthys.enoplos	6
188	10/20/2006	2007	Cyclocheilichthys.enoplos	7
189	10/20/2006	2007	Cyclocheilichthys.enoplos	7
190	10/20/2006	2007	Cyclocheilichthys.enoplos	7
191	10/20/2006	2007	Cyclocheilichthys.enoplos	7
192	10/20/2006	2007	Cyclocheilichthys.enoplos	7
193	10/20/2006	2007	Cyclocheilichthys.enoplos	7
194	10/20/2006	2007	Cyclocheilichthys.enoplos	7
195	10/20/2006	2007	Cyclocheilichthys.enoplos	8
196	10/20/2006	2007	Cyclocheilichthys.enoplos	8
197	10/20/2006	2007	Cyclocheilichthys.enoplos	8
198	10/20/2006	2007	Cyclocheilichthys.enoplos	8
199	10/20/2006	2007	Cyclocheilichthys.enoplos	9
200	10/20/2006	2007	Cyclocheilichthys.enoplos	9
201	10/23/2013	2014	Cyclocheilichthys.enoplos	7
202	10/23/2013	2014	Cyclocheilichthys.enoplos	7
203	10/23/2013	2014	Cyclocheilichthys.enoplos	7
204	10/23/2013	2014	Cyclocheilichthys.enoplos	7
205	10/23/2013	2014	Cyclocheilichthys.enoplos	7
206	10/23/2013	2014	Cyclocheilichthys.enoplos	7
207	10/23/2013	2014	Cyclocheilichthys.enoplos	7.5
208	10/23/2013	2014	Cyclocheilichthys.enoplos	7.5
209	10/23/2013	2014	Cyclocheilichthys.enoplos	7.5
210	10/23/2013	2014	Cyclocheilichthys.enoplos	7.5
211	10/23/2013	2014	Cyclocheilichthys.enoplos	7.5
212	10/23/2013	2014	Cyclocheilichthys.enoplos	7.5
213	10/22/2008	2009	Cyclocheilichthys.enoplos	6
214	10/22/2008	2009	Cyclocheilichthys.enoplos	6
215	10/22/2008	2009	Cyclocheilichthys.enoplos	6.5
216	10/22/2008	2009	Cyclocheilichthys.enoplos	6.5
217	10/22/2008	2009	Cyclocheilichthys.enoplos	9
218	10/27/2012	2013	Cyclocheilichthys.enoplos	28
219	10/23/2013	2014	Cyclocheilichthys.enoplos	7
220	10/23/2013	2014	Cyclocheilichthys.enoplos	8
221	10/23/2013	2014	Cyclocheilichthys.enoplos	8
222	10/23/2013	2014	Cyclocheilichthys.enoplos	9
223	10/23/2013	2014	Cyclocheilichthys.enoplos	9
224	10/27/2012	2013	Cyclocheilichthys.enoplos	7
225	10/27/2012	2013	Cyclocheilichthys.enoplos	7
226	10/27/2012	2013	Cyclocheilichthys.enoplos	8
227	10/27/2012	2013	Cyclocheilichthys.enoplos	9
228	10/27/2012	2013	Cyclocheilichthys.enoplos	9
229	10/27/2012	2013	Cyclocheilichthys.enoplos	9
230	10/27/2012	2013	Cyclocheilichthys.enoplos	10
231	10/23/2006	2007	Cyclocheilichthys.enoplos	8
232	10/23/2006	2007	Cyclocheilichthys.enoplos	8
233	10/23/2006	2007	Cyclocheilichthys.enoplos	8
234	10/23/2006	2007	Cyclocheilichthys.enoplos	8
235	10/23/2006	2007	Cyclocheilichthys.enoplos	9
236	10/23/2006	2007	Cyclocheilichthys.enoplos	9
237	10/23/2006	2007	Cyclocheilichthys.enoplos	9
238	10/23/2006	2007	Cyclocheilichthys.enoplos	9
239	10/23/2006	2007	Cyclocheilichthys.enoplos	10
240	10/23/2006	2007	Cyclocheilichthys.enoplos	7
241	10/23/2006	2007	Cyclocheilichthys.enoplos	8
242	10/23/2006	2007	Cyclocheilichthys.enoplos	9
243	10/23/2006	2007	Cyclocheilichthys.enoplos	9
244	10/23/2006	2007	Cyclocheilichthys.enoplos	10
245	10/23/2008	2009	Cyclocheilichthys.enoplos	10.5
246	10/23/2008	2009	Cyclocheilichthys.enoplos	12
247	10/23/2008	2009	Cyclocheilichthys.enoplos	21
248	10/25/2009	2010	Cyclocheilichthys.enoplos	11
249	10/25/2009	2010	Cyclocheilichthys.enoplos	22
250	10/29/2007	2008	Cyclocheilichthys.enoplos	6
251	10/29/2007	2008	Cyclocheilichthys.enoplos	6
252	10/29/2007	2008	Cyclocheilichthys.enoplos	6
253	10/29/2007	2008	Cyclocheilichthys.enoplos	6
254	10/29/2007	2008	Cyclocheilichthys.enoplos	6
255	10/29/2007	2008	Cyclocheilichthys.enoplos	6
256	10/29/2007	2008	Cyclocheilichthys.enoplos	7.5
257	10/29/2007	2008	Cyclocheilichthys.enoplos	7.5
258	10/29/2007	2008	Cyclocheilichthys.enoplos	8
259	10/29/2007	2008	Cyclocheilichthys.enoplos	8
260	10/29/2007	2008	Cyclocheilichthys.enoplos	8
261	10/29/2007	2008	Cyclocheilichthys.enoplos	8
262	10/29/2007	2008	Cyclocheilichthys.enoplos	10
263	10/29/2007	2008	Cyclocheilichthys.enoplos	10
264	10/29/2007	2008	Cyclocheilichthys.enoplos	11
265	10/29/2007	2008	Cyclocheilichthys.enoplos	11.5
266	10/29/2007	2008	Cyclocheilichthys.enoplos	8
267	10/29/2007	2008	Cyclocheilichthys.enoplos	8
268	10/29/2007	2008	Cyclocheilichthys.enoplos	8
269	10/29/2007	2008	Cyclocheilichthys.enoplos	8
270	10/29/2007	2008	Cyclocheilichthys.enoplos	9
271	10/29/2007	2008	Cyclocheilichthys.enoplos	9
272	10/29/2007	2008	Cyclocheilichthys.enoplos	9
273	10/29/2007	2008	Cyclocheilichthys.enoplos	9.5
274	10/29/2007	2008	Cyclocheilichthys.enoplos	10.5
275	10/24/2006	2007	Cyclocheilichthys.enoplos	7
276	10/24/2006	2007	Cyclocheilichthys.enoplos	7
277	10/24/2006	2007	Cyclocheilichthys.enoplos	7
278	10/24/2006	2007	Cyclocheilichthys.enoplos	7
279	10/24/2006	2007	Cyclocheilichthys.enoplos	7
280	10/24/2006	2007	Cyclocheilichthys.enoplos	7
281	10/24/2006	2007	Cyclocheilichthys.enoplos	8
282	10/24/2006	2007	Cyclocheilichthys.enoplos	8
283	10/24/2006	2007	Cyclocheilichthys.enoplos	9
284	10/24/2006	2007	Cyclocheilichthys.enoplos	9
285	10/24/2006	2007	Cyclocheilichthys.enoplos	9
286	10/24/2006	2007	Cyclocheilichthys.enoplos	9
287	10/24/2006	2007	Cyclocheilichthys.enoplos	11
288	10/24/2006	2007	Cyclocheilichthys.enoplos	11
289	10/24/2006	2007	Cyclocheilichthys.enoplos	8
290	10/24/2006	2007	Cyclocheilichthys.enoplos	8
291	10/24/2006	2007	Cyclocheilichthys.enoplos	8
292	10/24/2006	2007	Cyclocheilichthys.enoplos	9
293	10/24/2006	2007	Cyclocheilichthys.enoplos	17
294	10/24/2006	2007	Cyclocheilichthys.enoplos	18
295	10/28/2008	2009	Cyclocheilichthys.enoplos	6
296	10/28/2008	2009	Cyclocheilichthys.enoplos	6.5
297	10/28/2008	2009	Cyclocheilichthys.enoplos	6.5
298	10/28/2008	2009	Cyclocheilichthys.enoplos	7
299	10/28/2008	2009	Cyclocheilichthys.enoplos	7.5
300	10/28/2008	2009	Cyclocheilichthys.enoplos	8.5
301	10/28/2008	2009	Cyclocheilichthys.enoplos	9
302	10/28/2008	2009	Cyclocheilichthys.enoplos	9
303	10/28/2008	2009	Cyclocheilichthys.enoplos	9.5
304	10/28/2008	2009	Cyclocheilichthys.enoplos	10
305	10/24/2009	2010	Cyclocheilichthys.enoplos	6.5
306	10/24/2009	2010	Cyclocheilichthys.enoplos	7
307	10/24/2009	2010	Cyclocheilichthys.enoplos	7
308	10/24/2009	2010	Cyclocheilichthys.enoplos	7
309	10/24/2009	2010	Cyclocheilichthys.enoplos	7
310	10/24/2009	2010	Cyclocheilichthys.enoplos	7
311	10/24/2009	2010	Cyclocheilichthys.enoplos	7
312	10/24/2009	2010	Cyclocheilichthys.enoplos	8
313	10/24/2009	2010	Cyclocheilichthys.enoplos	8
314	10/26/2006	2007	Cyclocheilichthys.enoplos	6
315	10/26/2006	2007	Cyclocheilichthys.enoplos	6
316	10/26/2006	2007	Cyclocheilichthys.enoplos	6
317	10/26/2006	2007	Cyclocheilichthys.enoplos	6
318	10/26/2006	2007	Cyclocheilichthys.enoplos	7
319	10/26/2006	2007	Cyclocheilichthys.enoplos	7
320	10/26/2006	2007	Cyclocheilichthys.enoplos	7
321	10/26/2006	2007	Cyclocheilichthys.enoplos	7
322	10/26/2006	2007	Cyclocheilichthys.enoplos	7
323	10/26/2006	2007	Cyclocheilichthys.enoplos	9
324	10/26/2006	2007	Cyclocheilichthys.enoplos	9
325	10/26/2006	2007	Cyclocheilichthys.enoplos	10
326	10/26/2006	2007	Cyclocheilichthys.enoplos	11
327	10/26/2006	2007	Cyclocheilichthys.enoplos	11
328	10/26/2006	2007	Cyclocheilichthys.enoplos	12
329	10/24/2009	2010	Cyclocheilichthys.enoplos	7.5
330	10/24/2009	2010	Cyclocheilichthys.enoplos	7.5
331	10/24/2009	2010	Cyclocheilichthys.enoplos	8
332	10/24/2009	2010	Cyclocheilichthys.enoplos	8
333	10/24/2009	2010	Cyclocheilichthys.enoplos	8
334	10/24/2009	2010	Cyclocheilichthys.enoplos	9.5
335	10/26/2006	2007	Cyclocheilichthys.enoplos	6
336	10/26/2006	2007	Cyclocheilichthys.enoplos	6
337	10/26/2006	2007	Cyclocheilichthys.enoplos	6
338	10/26/2006	2007	Cyclocheilichthys.enoplos	6
339	10/26/2006	2007	Cyclocheilichthys.enoplos	7
340	10/26/2006	2007	Cyclocheilichthys.enoplos	8
341	10/26/2006	2007	Cyclocheilichthys.enoplos	8
342	10/26/2006	2007	Cyclocheilichthys.enoplos	8
343	10/26/2006	2007	Cyclocheilichthys.enoplos	9
344	10/26/2006	2007	Cyclocheilichthys.enoplos	9
345	10/26/2006	2007	Cyclocheilichthys.enoplos	9
346	10/14/2008	2009	Cyclocheilichthys.enoplos	7
347	10/14/2008	2009	Cyclocheilichthys.enoplos	7.5
348	10/14/2008	2009	Cyclocheilichthys.enoplos	8
349	10/14/2008	2009	Cyclocheilichthys.enoplos	8
350	10/14/2008	2009	Cyclocheilichthys.enoplos	8
351	10/14/2008	2009	Cyclocheilichthys.enoplos	9
352	10/14/2008	2009	Cyclocheilichthys.enoplos	9
353	10/14/2008	2009	Cyclocheilichthys.enoplos	9
354	10/14/2008	2009	Cyclocheilichthys.enoplos	9
355	10/14/2008	2009	Cyclocheilichthys.enoplos	10
356	10/27/2012	2013	Cyclocheilichthys.enoplos	9
357	10/27/2012	2013	Cyclocheilichthys.enoplos	9
358	10/27/2012	2013	Cyclocheilichthys.enoplos	9
359	10/27/2012	2013	Cyclocheilichthys.enoplos	9
360	10/27/2012	2013	Cyclocheilichthys.enoplos	9.5
361	10/27/2012	2013	Cyclocheilichthys.enoplos	10
362	10/27/2012	2013	Cyclocheilichthys.enoplos	10
363	10/27/2012	2013	Cyclocheilichthys.enoplos	11
364	10/27/2012	2013	Cyclocheilichthys.enoplos	11
365	10/27/2012	2013	Cyclocheilichthys.enoplos	11
366	10/27/2012	2013	Cyclocheilichthys.enoplos	12
367	10/14/2008	2009	Cyclocheilichthys.enoplos	6.5
368	10/14/2008	2009	Cyclocheilichthys.enoplos	7
369	10/14/2008	2009	Cyclocheilichthys.enoplos	8
370	10/14/2008	2009	Cyclocheilichthys.enoplos	8
371	10/14/2008	2009	Cyclocheilichthys.enoplos	9
372	10/14/2008	2009	Cyclocheilichthys.enoplos	9
373	10/14/2008	2009	Cyclocheilichthys.enoplos	9
374	10/14/2008	2009	Cyclocheilichthys.enoplos	9
375	10/14/2008	2009	Cyclocheilichthys.enoplos	12
376	10/18/2014	2015	Cyclocheilichthys.enoplos	10
377	10/18/2014	2015	Cyclocheilichthys.enoplos	12
378	10/18/2014	2015	Cyclocheilichthys.enoplos	6
379	10/18/2014	2015	Cyclocheilichthys.enoplos	7.5
380	10/18/2014	2015	Cyclocheilichthys.enoplos	7.5
381	10/18/2014	2015	Cyclocheilichthys.enoplos	7.5
382	10/18/2014	2015	Cyclocheilichthys.enoplos	7.5
383	10/18/2014	2015	Cyclocheilichthys.enoplos	7.5
384	10/18/2014	2015	Cyclocheilichthys.enoplos	7.5
385	10/18/2014	2015	Cyclocheilichthys.enoplos	8
386	11/9/2013	2014	Cyclocheilichthys.enoplos	16
387	11/9/2013	2014	Cyclocheilichthys.enoplos	17
388	10/21/2008	2009	Cyclocheilichthys.enoplos	8
389	10/21/2008	2009	Cyclocheilichthys.enoplos	8.5
390	10/21/2008	2009	Cyclocheilichthys.enoplos	9
391	10/21/2008	2009	Cyclocheilichthys.enoplos	9
392	10/21/2008	2009	Cyclocheilichthys.enoplos	9.5
393	10/21/2008	2009	Cyclocheilichthys.enoplos	9.5
394	10/21/2008	2009	Cyclocheilichthys.enoplos	10
395	10/21/2008	2009	Cyclocheilichthys.enoplos	11.5
396	10/21/2008	2009	Cyclocheilichthys.enoplos	21
397	10/31/2008	2009	Cyclocheilichthys.enoplos	9
398	10/31/2008	2009	Cyclocheilichthys.enoplos	9.5
399	10/31/2008	2009	Cyclocheilichthys.enoplos	9.5
400	10/31/2008	2009	Cyclocheilichthys.enoplos	9.5
401	10/31/2008	2009	Cyclocheilichthys.enoplos	10
402	10/31/2008	2009	Cyclocheilichthys.enoplos	10
403	10/31/2008	2009	Cyclocheilichthys.enoplos	20.5
404	10/31/2014	2015	Cyclocheilichthys.enoplos	27
405	11/4/2008	2009	Cyclocheilichthys.enoplos	7.5
406	11/4/2008	2009	Cyclocheilichthys.enoplos	8
407	11/4/2008	2009	Cyclocheilichthys.enoplos	8.5
408	11/4/2008	2009	Cyclocheilichthys.enoplos	8.5
409	10/18/2006	2007	Cyclocheilichthys.enoplos	5
410	10/18/2006	2007	Cyclocheilichthys.enoplos	5
411	10/18/2006	2007	Cyclocheilichthys.enoplos	5
412	10/18/2006	2007	Cyclocheilichthys.enoplos	5
413	10/18/2006	2007	Cyclocheilichthys.enoplos	5
414	10/18/2006	2007	Cyclocheilichthys.enoplos	5
415	10/18/2006	2007	Cyclocheilichthys.enoplos	5
416	10/18/2006	2007	Cyclocheilichthys.enoplos	5
417	10/18/2006	2007	Cyclocheilichthys.enoplos	6
418	10/18/2006	2007	Cyclocheilichthys.enoplos	6
419	10/18/2006	2007	Cyclocheilichthys.enoplos	6
420	10/18/2006	2007	Cyclocheilichthys.enoplos	6
421	10/18/2006	2007	Cyclocheilichthys.enoplos	6
422	10/18/2006	2007	Cyclocheilichthys.enoplos	6
423	10/18/2006	2007	Cyclocheilichthys.enoplos	6
424	10/18/2006	2007	Cyclocheilichthys.enoplos	6
425	10/18/2006	2007	Cyclocheilichthys.enoplos	6
426	10/18/2006	2007	Cyclocheilichthys.enoplos	6
427	10/18/2006	2007	Cyclocheilichthys.enoplos	6
428	10/18/2006	2007	Cyclocheilichthys.enoplos	6
429	10/18/2006	2007	Cyclocheilichthys.enoplos	6
430	10/18/2006	2007	Cyclocheilichthys.enoplos	6
431	10/18/2006	2007	Cyclocheilichthys.enoplos	6
432	10/18/2006	2007	Cyclocheilichthys.enoplos	6
433	10/18/2006	2007	Cyclocheilichthys.enoplos	6
434	10/18/2006	2007	Cyclocheilichthys.enoplos	6
435	10/18/2006	2007	Cyclocheilichthys.enoplos	6
436	10/18/2006	2007	Cyclocheilichthys.enoplos	6
437	10/18/2006	2007	Cyclocheilichthys.enoplos	6
438	10/18/2006	2007	Cyclocheilichthys.enoplos	6
439	10/18/2006	2007	Cyclocheilichthys.enoplos	6
440	10/18/2006	2007	Cyclocheilichthys.enoplos	6
441	10/18/2006	2007	Cyclocheilichthys.enoplos	6
442	10/18/2006	2007	Cyclocheilichthys.enoplos	6
443	10/18/2006	2007	Cyclocheilichthys.enoplos	6
444	10/18/2006	2007	Cyclocheilichthys.enoplos	6
445	10/18/2006	2007	Cyclocheilichthys.enoplos	6
446	10/18/2006	2007	Cyclocheilichthys.enoplos	6
447	10/18/2006	2007	Cyclocheilichthys.enoplos	6
448	10/18/2006	2007	Cyclocheilichthys.enoplos	6
449	10/18/2006	2007	Cyclocheilichthys.enoplos	6
450	10/18/2006	2007	Cyclocheilichthys.enoplos	6
451	10/18/2006	2007	Cyclocheilichthys.enoplos	6
452	10/18/2006	2007	Cyclocheilichthys.enoplos	6
453	10/18/2006	2007	Cyclocheilichthys.enoplos	7
454	10/18/2006	2007	Cyclocheilichthys.enoplos	7
455	10/18/2006	2007	Cyclocheilichthys.enoplos	7
456	10/18/2006	2007	Cyclocheilichthys.enoplos	7
457	10/18/2006	2007	Cyclocheilichthys.enoplos	7
458	10/18/2006	2007	Cyclocheilichthys.enoplos	7
459	10/18/2006	2007	Cyclocheilichthys.enoplos	7
460	10/18/2006	2007	Cyclocheilichthys.enoplos	7
461	10/18/2006	2007	Cyclocheilichthys.enoplos	7
462	10/18/2006	2007	Cyclocheilichthys.enoplos	7
463	10/18/2006	2007	Cyclocheilichthys.enoplos	7
464	10/18/2006	2007	Cyclocheilichthys.enoplos	7
465	10/18/2006	2007	Cyclocheilichthys.enoplos	7
466	10/18/2006	2007	Cyclocheilichthys.enoplos	7
467	10/18/2006	2007	Cyclocheilichthys.enoplos	7
468	10/18/2006	2007	Cyclocheilichthys.enoplos	7
469	10/18/2006	2007	Cyclocheilichthys.enoplos	8
470	10/18/2006	2007	Cyclocheilichthys.enoplos	8
471	10/18/2006	2007	Cyclocheilichthys.enoplos	8
472	10/18/2006	2007	Cyclocheilichthys.enoplos	8
473	10/18/2006	2007	Cyclocheilichthys.enoplos	8
474	10/18/2006	2007	Cyclocheilichthys.enoplos	8
475	10/18/2006	2007	Cyclocheilichthys.enoplos	8
476	10/18/2006	2007	Cyclocheilichthys.enoplos	8
477	10/29/2010	2011	Cyclocheilichthys.enoplos	6.5
478	10/29/2010	2011	Cyclocheilichthys.enoplos	8
479	10/29/2010	2011	Cyclocheilichthys.enoplos	9
480	10/29/2010	2011	Cyclocheilichthys.enoplos	10
481	10/29/2010	2011	Cyclocheilichthys.enoplos	10
482	10/29/2010	2011	Cyclocheilichthys.enoplos	10
483	10/25/2009	2010	Cyclocheilichthys.enoplos	46
484	10/29/2010	2011	Cyclocheilichthys.enoplos	7
485	10/29/2010	2011	Cyclocheilichthys.enoplos	7
486	10/29/2010	2011	Cyclocheilichthys.enoplos	7.5
487	10/29/2010	2011	Cyclocheilichthys.enoplos	7.5
488	10/29/2010	2011	Cyclocheilichthys.enoplos	7.5
489	10/29/2010	2011	Cyclocheilichthys.enoplos	8
490	10/30/2007	2008	Cyclocheilichthys.enoplos	7
491	10/30/2007	2008	Cyclocheilichthys.enoplos	7.5
492	10/30/2007	2008	Cyclocheilichthys.enoplos	8
493	10/30/2007	2008	Cyclocheilichthys.enoplos	8
494	10/30/2007	2008	Cyclocheilichthys.enoplos	9
495	10/30/2007	2008	Cyclocheilichthys.enoplos	9
496	10/30/2007	2008	Cyclocheilichthys.enoplos	9.5
497	10/30/2007	2008	Cyclocheilichthys.enoplos	10
498	10/30/2007	2008	Cyclocheilichthys.enoplos	11.5
499	10/30/2007	2008	Cyclocheilichthys.enoplos	12
500	10/29/2014	2015	Cyclocheilichthys.enoplos	6
501	10/29/2014	2015	Cyclocheilichthys.enoplos	6
502	10/29/2014	2015	Cyclocheilichthys.enoplos	6.5
503	10/29/2014	2015	Cyclocheilichthys.enoplos	7
504	10/29/2014	2015	Cyclocheilichthys.enoplos	38
505	11/2/2010	2011	Cyclocheilichthys.enoplos	36
506	11/4/2008	2009	Cyclocheilichthys.enoplos	8
507	11/4/2008	2009	Cyclocheilichthys.enoplos	8
508	11/4/2008	2009	Cyclocheilichthys.enoplos	8.5
509	11/4/2008	2009	Cyclocheilichthys.enoplos	8.5
510	11/4/2008	2009	Cyclocheilichthys.enoplos	9
511	10/30/2007	2008	Cyclocheilichthys.enoplos	7
512	10/30/2007	2008	Cyclocheilichthys.enoplos	7.5
513	10/30/2007	2008	Cyclocheilichthys.enoplos	8
514	10/30/2007	2008	Cyclocheilichthys.enoplos	8
515	10/30/2007	2008	Cyclocheilichthys.enoplos	8
516	10/30/2007	2008	Cyclocheilichthys.enoplos	8
517	10/30/2007	2008	Cyclocheilichthys.enoplos	8
518	10/30/2007	2008	Cyclocheilichthys.enoplos	8
519	10/30/2007	2008	Cyclocheilichthys.enoplos	8
520	10/30/2007	2008	Cyclocheilichthys.enoplos	8
521	10/30/2007	2008	Cyclocheilichthys.enoplos	8.5
522	10/30/2007	2008	Cyclocheilichthys.enoplos	9
523	10/24/2009	2010	Cyclocheilichthys.enoplos	9.5
524	10/24/2009	2010	Cyclocheilichthys.enoplos	10
525	10/24/2009	2010	Cyclocheilichthys.enoplos	10
526	10/24/2009	2010	Cyclocheilichthys.enoplos	10.5
527	10/24/2009	2010	Cyclocheilichthys.enoplos	11
528	10/19/2006	2007	Cyclocheilichthys.enoplos	5
529	10/19/2006	2007	Cyclocheilichthys.enoplos	5
530	10/19/2006	2007	Cyclocheilichthys.enoplos	5
531	10/19/2006	2007	Cyclocheilichthys.enoplos	5
532	10/19/2006	2007	Cyclocheilichthys.enoplos	5
533	10/19/2006	2007	Cyclocheilichthys.enoplos	5
534	10/19/2006	2007	Cyclocheilichthys.enoplos	5
535	10/19/2006	2007	Cyclocheilichthys.enoplos	5
536	10/19/2006	2007	Cyclocheilichthys.enoplos	5
537	10/19/2006	2007	Cyclocheilichthys.enoplos	5
538	10/19/2006	2007	Cyclocheilichthys.enoplos	5
539	10/19/2006	2007	Cyclocheilichthys.enoplos	5
540	10/19/2006	2007	Cyclocheilichthys.enoplos	6
541	10/19/2006	2007	Cyclocheilichthys.enoplos	6
542	10/19/2006	2007	Cyclocheilichthys.enoplos	6
543	10/19/2006	2007	Cyclocheilichthys.enoplos	6
544	10/19/2006	2007	Cyclocheilichthys.enoplos	6
545	10/19/2006	2007	Cyclocheilichthys.enoplos	6
546	10/19/2006	2007	Cyclocheilichthys.enoplos	6
547	10/19/2006	2007	Cyclocheilichthys.enoplos	6
548	10/19/2006	2007	Cyclocheilichthys.enoplos	6
549	10/19/2006	2007	Cyclocheilichthys.enoplos	6
550	10/19/2006	2007	Cyclocheilichthys.enoplos	6
551	10/19/2006	2007	Cyclocheilichthys.enoplos	6
552	10/19/2006	2007	Cyclocheilichthys.enoplos	6
553	10/19/2006	2007	Cyclocheilichthys.enoplos	6
554	10/19/2006	2007	Cyclocheilichthys.enoplos	6
555	10/19/2006	2007	Cyclocheilichthys.enoplos	6
556	10/19/2006	2007	Cyclocheilichthys.enoplos	6
557	10/19/2006	2007	Cyclocheilichthys.enoplos	6
558	10/19/2006	2007	Cyclocheilichthys.enoplos	6
559	10/19/2006	2007	Cyclocheilichthys.enoplos	6
560	10/19/2006	2007	Cyclocheilichthys.enoplos	6
561	10/19/2006	2007	Cyclocheilichthys.enoplos	6
562	10/19/2006	2007	Cyclocheilichthys.enoplos	6
563	10/19/2006	2007	Cyclocheilichthys.enoplos	6
564	10/19/2006	2007	Cyclocheilichthys.enoplos	6
565	10/19/2006	2007	Cyclocheilichthys.enoplos	6
566	10/19/2006	2007	Cyclocheilichthys.enoplos	6
567	10/19/2006	2007	Cyclocheilichthys.enoplos	6
568	10/19/2006	2007	Cyclocheilichthys.enoplos	6
569	10/19/2006	2007	Cyclocheilichthys.enoplos	6
570	10/19/2006	2007	Cyclocheilichthys.enoplos	6
571	10/19/2006	2007	Cyclocheilichthys.enoplos	6
572	10/19/2006	2007	Cyclocheilichthys.enoplos	6
573	10/19/2006	2007	Cyclocheilichthys.enoplos	6
574	10/19/2006	2007	Cyclocheilichthys.enoplos	6
575	10/19/2006	2007	Cyclocheilichthys.enoplos	6
576	10/19/2006	2007	Cyclocheilichthys.enoplos	6
577	10/19/2006	2007	Cyclocheilichthys.enoplos	6
578	10/19/2006	2007	Cyclocheilichthys.enoplos	6
579	10/19/2006	2007	Cyclocheilichthys.enoplos	6
580	10/19/2006	2007	Cyclocheilichthys.enoplos	6
581	10/19/2006	2007	Cyclocheilichthys.enoplos	6
582	10/19/2006	2007	Cyclocheilichthys.enoplos	6
583	10/19/2006	2007	Cyclocheilichthys.enoplos	6
584	10/19/2006	2007	Cyclocheilichthys.enoplos	6
585	10/19/2006	2007	Cyclocheilichthys.enoplos	6
586	10/19/2006	2007	Cyclocheilichthys.enoplos	6
587	10/19/2006	2007	Cyclocheilichthys.enoplos	6
588	10/19/2006	2007	Cyclocheilichthys.enoplos	6
589	10/19/2006	2007	Cyclocheilichthys.enoplos	6
590	10/19/2006	2007	Cyclocheilichthys.enoplos	6
591	10/19/2006	2007	Cyclocheilichthys.enoplos	6
592	10/19/2006	2007	Cyclocheilichthys.enoplos	6
593	10/19/2006	2007	Cyclocheilichthys.enoplos	6
594	10/19/2006	2007	Cyclocheilichthys.enoplos	7
595	10/19/2006	2007	Cyclocheilichthys.enoplos	7
596	10/19/2006	2007	Cyclocheilichthys.enoplos	7
597	10/19/2006	2007	Cyclocheilichthys.enoplos	7
598	10/19/2006	2007	Cyclocheilichthys.enoplos	7
599	10/19/2006	2007	Cyclocheilichthys.enoplos	7
600	10/19/2006	2007	Cyclocheilichthys.enoplos	7
601	10/19/2006	2007	Cyclocheilichthys.enoplos	7
602	10/19/2006	2007	Cyclocheilichthys.enoplos	7
603	10/19/2006	2007	Cyclocheilichthys.enoplos	7
604	10/19/2006	2007	Cyclocheilichthys.enoplos	7
605	10/19/2006	2007	Cyclocheilichthys.enoplos	7
606	10/19/2006	2007	Cyclocheilichthys.enoplos	7
607	10/19/2006	2007	Cyclocheilichthys.enoplos	7
608	10/19/2006	2007	Cyclocheilichthys.enoplos	7
609	10/19/2006	2007	Cyclocheilichthys.enoplos	7
610	10/19/2006	2007	Cyclocheilichthys.enoplos	7
611	10/19/2006	2007	Cyclocheilichthys.enoplos	7
612	10/19/2006	2007	Cyclocheilichthys.enoplos	7
613	10/19/2006	2007	Cyclocheilichthys.enoplos	7
614	10/19/2006	2007	Cyclocheilichthys.enoplos	7
615	10/19/2006	2007	Cyclocheilichthys.enoplos	7
616	10/19/2006	2007	Cyclocheilichthys.enoplos	7
617	10/19/2006	2007	Cyclocheilichthys.enoplos	7
618	10/19/2006	2007	Cyclocheilichthys.enoplos	8
619	10/19/2006	2007	Cyclocheilichthys.enoplos	8
620	10/19/2006	2007	Cyclocheilichthys.enoplos	8
621	10/19/2006	2007	Cyclocheilichthys.enoplos	8
622	10/19/2006	2007	Cyclocheilichthys.enoplos	8
623	10/19/2006	2007	Cyclocheilichthys.enoplos	8
624	10/19/2006	2007	Cyclocheilichthys.enoplos	8
625	10/19/2006	2007	Cyclocheilichthys.enoplos	8
626	10/19/2006	2007	Cyclocheilichthys.enoplos	8
627	10/19/2006	2007	Cyclocheilichthys.enoplos	8
628	10/19/2006	2007	Cyclocheilichthys.enoplos	8
629	10/19/2006	2007	Cyclocheilichthys.enoplos	8
630	10/27/2013	2014	Cyclocheilichthys.enoplos	21.5
631	10/27/2013	2014	Cyclocheilichthys.enoplos	22
632	11/9/2013	2014	Cyclocheilichthys.enoplos	7.5
633	11/9/2013	2014	Cyclocheilichthys.enoplos	16.5
634	11/9/2013	2014	Cyclocheilichthys.enoplos	17
635	10/30/2007	2008	Cyclocheilichthys.enoplos	7
636	10/30/2007	2008	Cyclocheilichthys.enoplos	7
637	10/30/2007	2008	Cyclocheilichthys.enoplos	7
638	10/30/2007	2008	Cyclocheilichthys.enoplos	7
639	10/30/2007	2008	Cyclocheilichthys.enoplos	7
640	10/30/2007	2008	Cyclocheilichthys.enoplos	7.5
641	10/30/2007	2008	Cyclocheilichthys.enoplos	7.5
642	10/30/2007	2008	Cyclocheilichthys.enoplos	7.5
643	10/30/2007	2008	Cyclocheilichthys.enoplos	7.5
644	10/30/2007	2008	Cyclocheilichthys.enoplos	7.5
645	10/30/2007	2008	Cyclocheilichthys.enoplos	8
646	10/30/2007	2008	Cyclocheilichthys.enoplos	8
647	10/30/2007	2008	Cyclocheilichthys.enoplos	8
648	10/30/2007	2008	Cyclocheilichthys.enoplos	8
649	10/30/2007	2008	Cyclocheilichthys.enoplos	8
650	10/30/2007	2008	Cyclocheilichthys.enoplos	8
651	10/30/2007	2008	Cyclocheilichthys.enoplos	8
652	10/30/2007	2008	Cyclocheilichthys.enoplos	8
653	10/30/2007	2008	Cyclocheilichthys.enoplos	8
654	10/30/2007	2008	Cyclocheilichthys.enoplos	8
655	10/30/2007	2008	Cyclocheilichthys.enoplos	8.5
656	10/30/2007	2008	Cyclocheilichthys.enoplos	8.5
657	10/30/2007	2008	Cyclocheilichthys.enoplos	8.5
658	10/30/2007	2008	Cyclocheilichthys.enoplos	8.5
659	10/30/2007	2008	Cyclocheilichthys.enoplos	8.5
660	10/30/2007	2008	Cyclocheilichthys.enoplos	8.5
661	10/30/2007	2008	Cyclocheilichthys.enoplos	9
662	10/30/2007	2008	Cyclocheilichthys.enoplos	9
663	10/30/2007	2008	Cyclocheilichthys.enoplos	9
664	10/30/2007	2008	Cyclocheilichthys.enoplos	9
665	10/24/2009	2010	Cyclocheilichthys.enoplos	9
666	10/24/2009	2010	Cyclocheilichthys.enoplos	9.5
667	10/24/2009	2010	Cyclocheilichthys.enoplos	9.5
668	10/24/2009	2010	Cyclocheilichthys.enoplos	10
669	10/24/2009	2010	Cyclocheilichthys.enoplos	11
670	10/24/2009	2010	Cyclocheilichthys.enoplos	17
671	10/19/2006	2007	Cyclocheilichthys.enoplos	5
672	10/19/2006	2007	Cyclocheilichthys.enoplos	5
673	10/19/2006	2007	Cyclocheilichthys.enoplos	5
674	10/19/2006	2007	Cyclocheilichthys.enoplos	5
675	10/19/2006	2007	Cyclocheilichthys.enoplos	5
676	10/19/2006	2007	Cyclocheilichthys.enoplos	5
677	10/19/2006	2007	Cyclocheilichthys.enoplos	5
678	10/19/2006	2007	Cyclocheilichthys.enoplos	5
679	10/19/2006	2007	Cyclocheilichthys.enoplos	5
680	10/19/2006	2007	Cyclocheilichthys.enoplos	5
681	10/19/2006	2007	Cyclocheilichthys.enoplos	6
682	10/19/2006	2007	Cyclocheilichthys.enoplos	6
683	10/19/2006	2007	Cyclocheilichthys.enoplos	6
684	10/19/2006	2007	Cyclocheilichthys.enoplos	6
685	10/19/2006	2007	Cyclocheilichthys.enoplos	6
686	10/19/2006	2007	Cyclocheilichthys.enoplos	6
687	10/19/2006	2007	Cyclocheilichthys.enoplos	6
688	10/19/2006	2007	Cyclocheilichthys.enoplos	6
689	10/19/2006	2007	Cyclocheilichthys.enoplos	6
690	10/19/2006	2007	Cyclocheilichthys.enoplos	6
691	10/19/2006	2007	Cyclocheilichthys.enoplos	6
692	10/19/2006	2007	Cyclocheilichthys.enoplos	6
693	10/19/2006	2007	Cyclocheilichthys.enoplos	6
694	10/19/2006	2007	Cyclocheilichthys.enoplos	6
695	10/19/2006	2007	Cyclocheilichthys.enoplos	6
696	10/19/2006	2007	Cyclocheilichthys.enoplos	6
697	10/19/2006	2007	Cyclocheilichthys.enoplos	6
698	10/19/2006	2007	Cyclocheilichthys.enoplos	6
699	10/19/2006	2007	Cyclocheilichthys.enoplos	6
700	10/19/2006	2007	Cyclocheilichthys.enoplos	6
701	10/19/2006	2007	Cyclocheilichthys.enoplos	6
702	10/19/2006	2007	Cyclocheilichthys.enoplos	6
703	10/19/2006	2007	Cyclocheilichthys.enoplos	6
704	10/19/2006	2007	Cyclocheilichthys.enoplos	6
705	10/19/2006	2007	Cyclocheilichthys.enoplos	6
706	10/19/2006	2007	Cyclocheilichthys.enoplos	6
707	10/19/2006	2007	Cyclocheilichthys.enoplos	6
708	10/19/2006	2007	Cyclocheilichthys.enoplos	6
709	10/19/2006	2007	Cyclocheilichthys.enoplos	6
710	10/19/2006	2007	Cyclocheilichthys.enoplos	6
711	10/19/2006	2007	Cyclocheilichthys.enoplos	6
712	10/19/2006	2007	Cyclocheilichthys.enoplos	6
713	10/19/2006	2007	Cyclocheilichthys.enoplos	6
714	10/19/2006	2007	Cyclocheilichthys.enoplos	6
715	10/19/2006	2007	Cyclocheilichthys.enoplos	6
716	10/19/2006	2007	Cyclocheilichthys.enoplos	6
717	10/19/2006	2007	Cyclocheilichthys.enoplos	6
718	10/19/2006	2007	Cyclocheilichthys.enoplos	6
719	10/19/2006	2007	Cyclocheilichthys.enoplos	6
720	10/19/2006	2007	Cyclocheilichthys.enoplos	6
721	10/19/2006	2007	Cyclocheilichthys.enoplos	6
722	10/19/2006	2007	Cyclocheilichthys.enoplos	6
723	10/19/2006	2007	Cyclocheilichthys.enoplos	6
724	10/19/2006	2007	Cyclocheilichthys.enoplos	6
725	10/19/2006	2007	Cyclocheilichthys.enoplos	6
726	10/19/2006	2007	Cyclocheilichthys.enoplos	7
727	10/19/2006	2007	Cyclocheilichthys.enoplos	7
728	10/19/2006	2007	Cyclocheilichthys.enoplos	7
729	10/19/2006	2007	Cyclocheilichthys.enoplos	7
730	10/19/2006	2007	Cyclocheilichthys.enoplos	7
731	10/19/2006	2007	Cyclocheilichthys.enoplos	7
732	10/19/2006	2007	Cyclocheilichthys.enoplos	7
733	10/19/2006	2007	Cyclocheilichthys.enoplos	7
734	10/19/2006	2007	Cyclocheilichthys.enoplos	7
735	10/19/2006	2007	Cyclocheilichthys.enoplos	7
736	10/19/2006	2007	Cyclocheilichthys.enoplos	7
737	10/19/2006	2007	Cyclocheilichthys.enoplos	7
738	10/19/2006	2007	Cyclocheilichthys.enoplos	7
739	10/19/2006	2007	Cyclocheilichthys.enoplos	7
740	10/19/2006	2007	Cyclocheilichthys.enoplos	7
741	10/19/2006	2007	Cyclocheilichthys.enoplos	7
742	10/19/2006	2007	Cyclocheilichthys.enoplos	7
743	10/19/2006	2007	Cyclocheilichthys.enoplos	7
744	10/19/2006	2007	Cyclocheilichthys.enoplos	7
745	10/19/2006	2007	Cyclocheilichthys.enoplos	7
746	10/19/2006	2007	Cyclocheilichthys.enoplos	8
747	10/19/2006	2007	Cyclocheilichthys.enoplos	8
748	10/19/2006	2007	Cyclocheilichthys.enoplos	8
749	10/19/2006	2007	Cyclocheilichthys.enoplos	8
750	10/19/2006	2007	Cyclocheilichthys.enoplos	8
751	10/19/2006	2007	Cyclocheilichthys.enoplos	8
752	10/19/2006	2007	Cyclocheilichthys.enoplos	8
753	10/19/2006	2007	Cyclocheilichthys.enoplos	8
754	10/19/2006	2007	Cyclocheilichthys.enoplos	8
755	10/19/2006	2007	Cyclocheilichthys.enoplos	8
756	10/27/2013	2014	Cyclocheilichthys.enoplos	18
757	10/27/2013	2014	Cyclocheilichthys.enoplos	18.5
758	10/30/2007	2008	Cyclocheilichthys.enoplos	7.5
759	10/30/2007	2008	Cyclocheilichthys.enoplos	7.5
760	10/30/2007	2008	Cyclocheilichthys.enoplos	7.5
761	10/30/2007	2008	Cyclocheilichthys.enoplos	7.5
762	10/30/2007	2008	Cyclocheilichthys.enoplos	8
763	10/30/2007	2008	Cyclocheilichthys.enoplos	8
764	10/30/2007	2008	Cyclocheilichthys.enoplos	8
765	10/30/2007	2008	Cyclocheilichthys.enoplos	8
766	10/30/2007	2008	Cyclocheilichthys.enoplos	8
767	10/30/2007	2008	Cyclocheilichthys.enoplos	8
768	10/30/2007	2008	Cyclocheilichthys.enoplos	8
769	10/30/2007	2008	Cyclocheilichthys.enoplos	8
770	10/30/2007	2008	Cyclocheilichthys.enoplos	8
771	10/30/2007	2008	Cyclocheilichthys.enoplos	8.5
772	10/30/2007	2008	Cyclocheilichthys.enoplos	8.5
773	10/30/2007	2008	Cyclocheilichthys.enoplos	8.5
774	10/30/2007	2008	Cyclocheilichthys.enoplos	8.5
775	10/30/2007	2008	Cyclocheilichthys.enoplos	8.5
776	10/30/2007	2008	Cyclocheilichthys.enoplos	8.5
777	10/30/2007	2008	Cyclocheilichthys.enoplos	9
778	10/30/2007	2008	Cyclocheilichthys.enoplos	9
779	10/30/2007	2008	Cyclocheilichthys.enoplos	9
780	10/30/2007	2008	Cyclocheilichthys.enoplos	9.5
781	10/30/2007	2008	Cyclocheilichthys.enoplos	10
782	10/15/2008	2009	Cyclocheilichthys.enoplos	6.5
783	10/15/2008	2009	Cyclocheilichthys.enoplos	6.5
784	10/15/2008	2009	Cyclocheilichthys.enoplos	6.5
785	10/15/2008	2009	Cyclocheilichthys.enoplos	6.5
786	10/15/2008	2009	Cyclocheilichthys.enoplos	7
787	10/15/2008	2009	Cyclocheilichthys.enoplos	7
788	10/15/2008	2009	Cyclocheilichthys.enoplos	7
789	10/15/2008	2009	Cyclocheilichthys.enoplos	7
790	10/15/2008	2009	Cyclocheilichthys.enoplos	7
791	10/15/2008	2009	Cyclocheilichthys.enoplos	7
792	10/15/2008	2009	Cyclocheilichthys.enoplos	7
793	10/15/2008	2009	Cyclocheilichthys.enoplos	7
794	10/15/2008	2009	Cyclocheilichthys.enoplos	7
795	10/15/2008	2009	Cyclocheilichthys.enoplos	7
796	10/15/2008	2009	Cyclocheilichthys.enoplos	7
797	10/15/2008	2009	Cyclocheilichthys.enoplos	7
798	10/15/2008	2009	Cyclocheilichthys.enoplos	7
799	10/15/2008	2009	Cyclocheilichthys.enoplos	7
800	10/15/2008	2009	Cyclocheilichthys.enoplos	7
801	10/15/2008	2009	Cyclocheilichthys.enoplos	7
802	10/15/2008	2009	Cyclocheilichthys.enoplos	7
803	10/15/2008	2009	Cyclocheilichthys.enoplos	7
804	10/15/2008	2009	Cyclocheilichthys.enoplos	7
805	10/15/2008	2009	Cyclocheilichthys.enoplos	7
806	10/15/2008	2009	Cyclocheilichthys.enoplos	7
807	10/15/2008	2009	Cyclocheilichthys.enoplos	7
808	10/15/2008	2009	Cyclocheilichthys.enoplos	7
809	10/15/2008	2009	Cyclocheilichthys.enoplos	7
810	10/15/2008	2009	Cyclocheilichthys.enoplos	8
811	10/15/2008	2009	Cyclocheilichthys.enoplos	8
812	10/15/2008	2009	Cyclocheilichthys.enoplos	8
813	10/15/2008	2009	Cyclocheilichthys.enoplos	8
814	10/15/2008	2009	Cyclocheilichthys.enoplos	8
815	10/15/2008	2009	Cyclocheilichthys.enoplos	8
816	10/15/2008	2009	Cyclocheilichthys.enoplos	8
817	10/15/2008	2009	Cyclocheilichthys.enoplos	8
818	10/15/2008	2009	Cyclocheilichthys.enoplos	6.5
819	10/15/2008	2009	Cyclocheilichthys.enoplos	6.5
820	10/15/2008	2009	Cyclocheilichthys.enoplos	6.5
821	10/15/2008	2009	Cyclocheilichthys.enoplos	7
822	10/15/2008	2009	Cyclocheilichthys.enoplos	7
823	10/15/2008	2009	Cyclocheilichthys.enoplos	7
824	10/15/2008	2009	Cyclocheilichthys.enoplos	7
825	10/15/2008	2009	Cyclocheilichthys.enoplos	7
826	10/15/2008	2009	Cyclocheilichthys.enoplos	7
827	10/15/2008	2009	Cyclocheilichthys.enoplos	7
828	10/15/2008	2009	Cyclocheilichthys.enoplos	7
829	10/15/2008	2009	Cyclocheilichthys.enoplos	7
830	10/15/2008	2009	Cyclocheilichthys.enoplos	7
831	10/15/2008	2009	Cyclocheilichthys.enoplos	7
832	10/15/2008	2009	Cyclocheilichthys.enoplos	7
833	10/15/2008	2009	Cyclocheilichthys.enoplos	7
834	10/15/2008	2009	Cyclocheilichthys.enoplos	7
835	10/15/2008	2009	Cyclocheilichthys.enoplos	7
836	10/15/2008	2009	Cyclocheilichthys.enoplos	7
837	10/15/2008	2009	Cyclocheilichthys.enoplos	7
838	10/15/2008	2009	Cyclocheilichthys.enoplos	7
839	10/15/2008	2009	Cyclocheilichthys.enoplos	7
840	10/15/2008	2009	Cyclocheilichthys.enoplos	7
841	10/15/2008	2009	Cyclocheilichthys.enoplos	7.5
842	10/15/2008	2009	Cyclocheilichthys.enoplos	7.5
843	10/15/2008	2009	Cyclocheilichthys.enoplos	7.5
844	10/15/2008	2009	Cyclocheilichthys.enoplos	7.5
845	10/15/2008	2009	Cyclocheilichthys.enoplos	7.5
846	10/15/2008	2009	Cyclocheilichthys.enoplos	7.5
847	10/15/2008	2009	Cyclocheilichthys.enoplos	7.5
848	10/15/2008	2009	Cyclocheilichthys.enoplos	7.5
849	10/15/2008	2009	Cyclocheilichthys.enoplos	8
850	10/15/2008	2009	Cyclocheilichthys.enoplos	8
851	10/15/2008	2009	Cyclocheilichthys.enoplos	8
852	10/15/2008	2009	Cyclocheilichthys.enoplos	8
853	10/15/2008	2009	Cyclocheilichthys.enoplos	8
854	10/15/2008	2009	Cyclocheilichthys.enoplos	8
855	10/15/2008	2009	Cyclocheilichthys.enoplos	8
856	10/15/2008	2009	Cyclocheilichthys.enoplos	8.5
857	10/15/2008	2009	Cyclocheilichthys.enoplos	8.5
858	10/26/2009	2010	Cyclocheilichthys.enoplos	9
859	10/26/2009	2010	Cyclocheilichthys.enoplos	9.5
860	10/26/2009	2010	Cyclocheilichthys.enoplos	10
861	10/26/2009	2010	Cyclocheilichthys.enoplos	10
862	10/26/2009	2010	Cyclocheilichthys.enoplos	10
863	10/26/2009	2010	Cyclocheilichthys.enoplos	10
864	10/26/2009	2010	Cyclocheilichthys.enoplos	10
865	10/26/2009	2010	Cyclocheilichthys.enoplos	10.5
866	10/26/2009	2010	Cyclocheilichthys.enoplos	10.5
867	10/26/2009	2010	Cyclocheilichthys.enoplos	10.5
868	10/20/2006	2007	Cyclocheilichthys.enoplos	4
869	10/20/2006	2007	Cyclocheilichthys.enoplos	4
870	10/20/2006	2007	Cyclocheilichthys.enoplos	4
871	10/20/2006	2007	Cyclocheilichthys.enoplos	4
872	10/20/2006	2007	Cyclocheilichthys.enoplos	4
873	10/20/2006	2007	Cyclocheilichthys.enoplos	4
874	10/20/2006	2007	Cyclocheilichthys.enoplos	5
875	10/20/2006	2007	Cyclocheilichthys.enoplos	5
876	10/20/2006	2007	Cyclocheilichthys.enoplos	5
877	10/20/2006	2007	Cyclocheilichthys.enoplos	5
878	10/20/2006	2007	Cyclocheilichthys.enoplos	5
879	10/20/2006	2007	Cyclocheilichthys.enoplos	5
880	10/20/2006	2007	Cyclocheilichthys.enoplos	5
881	10/20/2006	2007	Cyclocheilichthys.enoplos	5
882	10/20/2006	2007	Cyclocheilichthys.enoplos	5
883	10/20/2006	2007	Cyclocheilichthys.enoplos	5
884	10/20/2006	2007	Cyclocheilichthys.enoplos	5
885	10/20/2006	2007	Cyclocheilichthys.enoplos	5
886	10/20/2006	2007	Cyclocheilichthys.enoplos	5
887	10/20/2006	2007	Cyclocheilichthys.enoplos	5
888	10/20/2006	2007	Cyclocheilichthys.enoplos	5
889	10/20/2006	2007	Cyclocheilichthys.enoplos	5
890	10/20/2006	2007	Cyclocheilichthys.enoplos	5
891	10/20/2006	2007	Cyclocheilichthys.enoplos	5
892	10/20/2006	2007	Cyclocheilichthys.enoplos	5
893	10/20/2006	2007	Cyclocheilichthys.enoplos	5
894	10/20/2006	2007	Cyclocheilichthys.enoplos	5
895	10/20/2006	2007	Cyclocheilichthys.enoplos	5
896	10/20/2006	2007	Cyclocheilichthys.enoplos	5
897	10/20/2006	2007	Cyclocheilichthys.enoplos	5
898	10/20/2006	2007	Cyclocheilichthys.enoplos	5
899	10/20/2006	2007	Cyclocheilichthys.enoplos	5
900	10/20/2006	2007	Cyclocheilichthys.enoplos	5
901	10/20/2006	2007	Cyclocheilichthys.enoplos	5
902	10/20/2006	2007	Cyclocheilichthys.enoplos	5
903	10/20/2006	2007	Cyclocheilichthys.enoplos	5
904	10/20/2006	2007	Cyclocheilichthys.enoplos	5
905	10/20/2006	2007	Cyclocheilichthys.enoplos	5
906	10/20/2006	2007	Cyclocheilichthys.enoplos	5
907	10/20/2006	2007	Cyclocheilichthys.enoplos	5
908	10/20/2006	2007	Cyclocheilichthys.enoplos	5
909	10/20/2006	2007	Cyclocheilichthys.enoplos	5
910	10/20/2006	2007	Cyclocheilichthys.enoplos	5
911	10/20/2006	2007	Cyclocheilichthys.enoplos	5
912	10/20/2006	2007	Cyclocheilichthys.enoplos	5
913	10/20/2006	2007	Cyclocheilichthys.enoplos	5
914	10/20/2006	2007	Cyclocheilichthys.enoplos	5
915	10/20/2006	2007	Cyclocheilichthys.enoplos	5
916	10/20/2006	2007	Cyclocheilichthys.enoplos	5
917	10/20/2006	2007	Cyclocheilichthys.enoplos	5
918	10/20/2006	2007	Cyclocheilichthys.enoplos	5
919	10/20/2006	2007	Cyclocheilichthys.enoplos	5
920	10/20/2006	2007	Cyclocheilichthys.enoplos	5
921	10/20/2006	2007	Cyclocheilichthys.enoplos	5
922	10/20/2006	2007	Cyclocheilichthys.enoplos	5
923	10/20/2006	2007	Cyclocheilichthys.enoplos	5
924	10/20/2006	2007	Cyclocheilichthys.enoplos	5
925	10/20/2006	2007	Cyclocheilichthys.enoplos	5
926	10/20/2006	2007	Cyclocheilichthys.enoplos	6
927	10/20/2006	2007	Cyclocheilichthys.enoplos	6
928	10/20/2006	2007	Cyclocheilichthys.enoplos	6
929	10/20/2006	2007	Cyclocheilichthys.enoplos	6
930	10/20/2006	2007	Cyclocheilichthys.enoplos	6
931	10/20/2006	2007	Cyclocheilichthys.enoplos	6
932	10/20/2006	2007	Cyclocheilichthys.enoplos	6
933	10/20/2006	2007	Cyclocheilichthys.enoplos	6
934	10/20/2006	2007	Cyclocheilichthys.enoplos	6
935	10/20/2006	2007	Cyclocheilichthys.enoplos	6
936	10/20/2006	2007	Cyclocheilichthys.enoplos	6
937	10/20/2006	2007	Cyclocheilichthys.enoplos	6
938	10/20/2006	2007	Cyclocheilichthys.enoplos	6
939	10/20/2006	2007	Cyclocheilichthys.enoplos	6
940	10/20/2006	2007	Cyclocheilichthys.enoplos	6
941	10/20/2006	2007	Cyclocheilichthys.enoplos	6
942	10/20/2006	2007	Cyclocheilichthys.enoplos	6
943	10/20/2006	2007	Cyclocheilichthys.enoplos	6
944	10/20/2006	2007	Cyclocheilichthys.enoplos	6
945	10/20/2006	2007	Cyclocheilichthys.enoplos	6
946	10/20/2006	2007	Cyclocheilichthys.enoplos	6
947	10/20/2006	2007	Cyclocheilichthys.enoplos	6
948	10/20/2006	2007	Cyclocheilichthys.enoplos	6
949	10/20/2006	2007	Cyclocheilichthys.enoplos	6
950	10/20/2006	2007	Cyclocheilichthys.enoplos	6
951	10/20/2006	2007	Cyclocheilichthys.enoplos	6
952	10/20/2006	2007	Cyclocheilichthys.enoplos	6
953	10/20/2006	2007	Cyclocheilichthys.enoplos	6
954	10/20/2006	2007	Cyclocheilichthys.enoplos	6
955	10/20/2006	2007	Cyclocheilichthys.enoplos	6
956	10/20/2006	2007	Cyclocheilichthys.enoplos	6
957	10/20/2006	2007	Cyclocheilichthys.enoplos	6
958	10/20/2006	2007	Cyclocheilichthys.enoplos	6
959	10/20/2006	2007	Cyclocheilichthys.enoplos	6
960	10/20/2006	2007	Cyclocheilichthys.enoplos	6
961	10/20/2006	2007	Cyclocheilichthys.enoplos	6
962	10/20/2006	2007	Cyclocheilichthys.enoplos	6
963	10/20/2006	2007	Cyclocheilichthys.enoplos	6
964	10/20/2006	2007	Cyclocheilichthys.enoplos	6
965	10/20/2006	2007	Cyclocheilichthys.enoplos	6
966	10/20/2006	2007	Cyclocheilichthys.enoplos	8
967	10/20/2006	2007	Cyclocheilichthys.enoplos	8
968	10/20/2006	2007	Cyclocheilichthys.enoplos	8
969	10/20/2006	2007	Cyclocheilichthys.enoplos	8
970	10/26/2009	2010	Cyclocheilichthys.enoplos	8.5
971	10/26/2009	2010	Cyclocheilichthys.enoplos	9
972	10/26/2009	2010	Cyclocheilichthys.enoplos	9
973	10/26/2009	2010	Cyclocheilichthys.enoplos	9.5
974	10/26/2009	2010	Cyclocheilichthys.enoplos	10
975	10/26/2009	2010	Cyclocheilichthys.enoplos	10
976	10/26/2009	2010	Cyclocheilichthys.enoplos	10
977	10/26/2009	2010	Cyclocheilichthys.enoplos	10
978	10/26/2009	2010	Cyclocheilichthys.enoplos	10
979	10/26/2009	2010	Cyclocheilichthys.enoplos	10.5
980	10/26/2009	2010	Cyclocheilichthys.enoplos	11
981	10/20/2006	2007	Cyclocheilichthys.enoplos	4
982	10/20/2006	2007	Cyclocheilichthys.enoplos	4
983	10/20/2006	2007	Cyclocheilichthys.enoplos	4
984	10/20/2006	2007	Cyclocheilichthys.enoplos	4
985	10/20/2006	2007	Cyclocheilichthys.enoplos	4
986	10/20/2006	2007	Cyclocheilichthys.enoplos	4
987	10/20/2006	2007	Cyclocheilichthys.enoplos	4
988	10/20/2006	2007	Cyclocheilichthys.enoplos	4
989	10/20/2006	2007	Cyclocheilichthys.enoplos	4
990	10/20/2006	2007	Cyclocheilichthys.enoplos	4
991	10/20/2006	2007	Cyclocheilichthys.enoplos	5
992	10/20/2006	2007	Cyclocheilichthys.enoplos	5
993	10/20/2006	2007	Cyclocheilichthys.enoplos	5
994	10/20/2006	2007	Cyclocheilichthys.enoplos	5
995	10/20/2006	2007	Cyclocheilichthys.enoplos	5
996	10/20/2006	2007	Cyclocheilichthys.enoplos	5
997	10/20/2006	2007	Cyclocheilichthys.enoplos	5
998	10/20/2006	2007	Cyclocheilichthys.enoplos	5
999	10/20/2006	2007	Cyclocheilichthys.enoplos	5
1000	10/20/2006	2007	Cyclocheilichthys.enoplos	5
1001	10/20/2006	2007	Cyclocheilichthys.enoplos	5
1002	10/20/2006	2007	Cyclocheilichthys.enoplos	5
1003	10/20/2006	2007	Cyclocheilichthys.enoplos	5
1004	10/20/2006	2007	Cyclocheilichthys.enoplos	5
1005	10/20/2006	2007	Cyclocheilichthys.enoplos	5
1006	10/20/2006	2007	Cyclocheilichthys.enoplos	5
1007	10/20/2006	2007	Cyclocheilichthys.enoplos	5
1008	10/20/2006	2007	Cyclocheilichthys.enoplos	5
1009	10/20/2006	2007	Cyclocheilichthys.enoplos	5
1010	10/20/2006	2007	Cyclocheilichthys.enoplos	5
1011	10/20/2006	2007	Cyclocheilichthys.enoplos	5
1012	10/20/2006	2007	Cyclocheilichthys.enoplos	5
1013	10/20/2006	2007	Cyclocheilichthys.enoplos	5
1014	10/20/2006	2007	Cyclocheilichthys.enoplos	5
1015	10/20/2006	2007	Cyclocheilichthys.enoplos	5
1016	10/20/2006	2007	Cyclocheilichthys.enoplos	5
1017	10/20/2006	2007	Cyclocheilichthys.enoplos	5
1018	10/20/2006	2007	Cyclocheilichthys.enoplos	5
1019	10/20/2006	2007	Cyclocheilichthys.enoplos	5
1020	10/20/2006	2007	Cyclocheilichthys.enoplos	5
1021	10/20/2006	2007	Cyclocheilichthys.enoplos	5
1022	10/20/2006	2007	Cyclocheilichthys.enoplos	5
1023	10/20/2006	2007	Cyclocheilichthys.enoplos	5
1024	10/20/2006	2007	Cyclocheilichthys.enoplos	5
1025	10/20/2006	2007	Cyclocheilichthys.enoplos	5
1026	10/20/2006	2007	Cyclocheilichthys.enoplos	5
1027	10/20/2006	2007	Cyclocheilichthys.enoplos	5
1028	10/20/2006	2007	Cyclocheilichthys.enoplos	5
1029	10/20/2006	2007	Cyclocheilichthys.enoplos	5
1030	10/20/2006	2007	Cyclocheilichthys.enoplos	5
1031	10/20/2006	2007	Cyclocheilichthys.enoplos	5
1032	10/20/2006	2007	Cyclocheilichthys.enoplos	5
1033	10/20/2006	2007	Cyclocheilichthys.enoplos	5
1034	10/20/2006	2007	Cyclocheilichthys.enoplos	5
1035	10/20/2006	2007	Cyclocheilichthys.enoplos	5
1036	10/20/2006	2007	Cyclocheilichthys.enoplos	5
1037	10/20/2006	2007	Cyclocheilichthys.enoplos	5
1038	10/20/2006	2007	Cyclocheilichthys.enoplos	5
1039	10/20/2006	2007	Cyclocheilichthys.enoplos	5
1040	10/20/2006	2007	Cyclocheilichthys.enoplos	5
1041	10/20/2006	2007	Cyclocheilichthys.enoplos	5
1042	10/20/2006	2007	Cyclocheilichthys.enoplos	5
1043	10/20/2006	2007	Cyclocheilichthys.enoplos	5
1044	10/20/2006	2007	Cyclocheilichthys.enoplos	5
1045	10/20/2006	2007	Cyclocheilichthys.enoplos	5
1046	10/20/2006	2007	Cyclocheilichthys.enoplos	5
1047	10/20/2006	2007	Cyclocheilichthys.enoplos	5
1048	10/20/2006	2007	Cyclocheilichthys.enoplos	5
1049	10/20/2006	2007	Cyclocheilichthys.enoplos	5
1050	10/20/2006	2007	Cyclocheilichthys.enoplos	5
1051	10/20/2006	2007	Cyclocheilichthys.enoplos	6
1052	10/20/2006	2007	Cyclocheilichthys.enoplos	6
1053	10/20/2006	2007	Cyclocheilichthys.enoplos	6
1054	10/20/2006	2007	Cyclocheilichthys.enoplos	6
1055	10/20/2006	2007	Cyclocheilichthys.enoplos	6
1056	10/20/2006	2007	Cyclocheilichthys.enoplos	6
1057	10/20/2006	2007	Cyclocheilichthys.enoplos	6
1058	10/20/2006	2007	Cyclocheilichthys.enoplos	6
1059	10/20/2006	2007	Cyclocheilichthys.enoplos	6
1060	10/20/2006	2007	Cyclocheilichthys.enoplos	6
1061	10/20/2006	2007	Cyclocheilichthys.enoplos	6
1062	10/20/2006	2007	Cyclocheilichthys.enoplos	6
1063	10/20/2006	2007	Cyclocheilichthys.enoplos	6
1064	10/20/2006	2007	Cyclocheilichthys.enoplos	6
1065	10/20/2006	2007	Cyclocheilichthys.enoplos	6
1066	10/20/2006	2007	Cyclocheilichthys.enoplos	6
1067	10/20/2006	2007	Cyclocheilichthys.enoplos	6
1068	10/20/2006	2007	Cyclocheilichthys.enoplos	6
1069	10/20/2006	2007	Cyclocheilichthys.enoplos	6
1070	10/20/2006	2007	Cyclocheilichthys.enoplos	6
1071	10/20/2006	2007	Cyclocheilichthys.enoplos	6
1072	10/20/2006	2007	Cyclocheilichthys.enoplos	6
1073	10/20/2006	2007	Cyclocheilichthys.enoplos	6
1074	10/20/2006	2007	Cyclocheilichthys.enoplos	6
1075	10/20/2006	2007	Cyclocheilichthys.enoplos	6
1076	10/20/2006	2007	Cyclocheilichthys.enoplos	6
1077	10/20/2006	2007	Cyclocheilichthys.enoplos	6
1078	10/20/2006	2007	Cyclocheilichthys.enoplos	6
1079	10/20/2006	2007	Cyclocheilichthys.enoplos	6
1080	10/20/2006	2007	Cyclocheilichthys.enoplos	6
1081	10/20/2006	2007	Cyclocheilichthys.enoplos	6
1082	10/20/2006	2007	Cyclocheilichthys.enoplos	6
1083	10/20/2006	2007	Cyclocheilichthys.enoplos	6
1084	10/20/2006	2007	Cyclocheilichthys.enoplos	6
1085	10/20/2006	2007	Cyclocheilichthys.enoplos	6
1086	10/20/2006	2007	Cyclocheilichthys.enoplos	6
1087	10/20/2006	2007	Cyclocheilichthys.enoplos	6
1088	10/20/2006	2007	Cyclocheilichthys.enoplos	6
1089	10/20/2006	2007	Cyclocheilichthys.enoplos	6
1090	10/20/2006	2007	Cyclocheilichthys.enoplos	6
1091	10/20/2006	2007	Cyclocheilichthys.enoplos	6
1092	10/20/2006	2007	Cyclocheilichthys.enoplos	6
1093	10/20/2006	2007	Cyclocheilichthys.enoplos	6
1094	10/20/2006	2007	Cyclocheilichthys.enoplos	6
1095	10/20/2006	2007	Cyclocheilichthys.enoplos	6
1096	10/20/2006	2007	Cyclocheilichthys.enoplos	6
1097	10/20/2006	2007	Cyclocheilichthys.enoplos	6
1098	10/20/2006	2007	Cyclocheilichthys.enoplos	6
1099	10/20/2006	2007	Cyclocheilichthys.enoplos	7
1100	10/20/2006	2007	Cyclocheilichthys.enoplos	7
1101	10/20/2006	2007	Cyclocheilichthys.enoplos	7
1102	10/20/2006	2007	Cyclocheilichthys.enoplos	7
1103	10/20/2006	2007	Cyclocheilichthys.enoplos	8
1104	10/20/2006	2007	Cyclocheilichthys.enoplos	8
1105	10/20/2006	2007	Cyclocheilichthys.enoplos	8
1106	10/20/2006	2007	Cyclocheilichthys.enoplos	8
1107	10/20/2006	2007	Cyclocheilichthys.enoplos	8
1108	10/20/2006	2007	Cyclocheilichthys.enoplos	8
1109	10/20/2006	2007	Cyclocheilichthys.enoplos	8
1110	10/20/2006	2007	Cyclocheilichthys.enoplos	8
1111	10/28/2012	2013	Cyclocheilichthys.enoplos	7
1112	10/28/2012	2013	Cyclocheilichthys.enoplos	7
1113	10/28/2012	2013	Cyclocheilichthys.enoplos	7
1114	10/28/2012	2013	Cyclocheilichthys.enoplos	8
1115	10/28/2012	2013	Cyclocheilichthys.enoplos	8
1116	10/28/2012	2013	Cyclocheilichthys.enoplos	8
1117	10/28/2012	2013	Cyclocheilichthys.enoplos	8
1118	10/28/2012	2013	Cyclocheilichthys.enoplos	9
1119	10/28/2012	2013	Cyclocheilichthys.enoplos	10
1120	10/28/2012	2013	Cyclocheilichthys.enoplos	10
1121	10/15/2008	2009	Cyclocheilichthys.enoplos	8
1122	10/15/2008	2009	Cyclocheilichthys.enoplos	9
1123	10/15/2008	2009	Cyclocheilichthys.enoplos	9
1124	10/15/2008	2009	Cyclocheilichthys.enoplos	9.5
1125	10/15/2008	2009	Cyclocheilichthys.enoplos	10
1126	10/15/2008	2009	Cyclocheilichthys.enoplos	10
1127	10/15/2008	2009	Cyclocheilichthys.enoplos	10
1128	10/15/2008	2009	Cyclocheilichthys.enoplos	10
1129	10/15/2008	2009	Cyclocheilichthys.enoplos	10
1130	10/15/2008	2009	Cyclocheilichthys.enoplos	10.5
1131	10/15/2008	2009	Cyclocheilichthys.enoplos	11
1132	10/15/2008	2009	Cyclocheilichthys.enoplos	8
1133	10/15/2008	2009	Cyclocheilichthys.enoplos	8.5
1134	10/15/2008	2009	Cyclocheilichthys.enoplos	9
1135	10/15/2008	2009	Cyclocheilichthys.enoplos	9.5
1136	10/15/2008	2009	Cyclocheilichthys.enoplos	10
1137	10/15/2008	2009	Cyclocheilichthys.enoplos	10
1138	10/15/2008	2009	Cyclocheilichthys.enoplos	10
1139	10/15/2008	2009	Cyclocheilichthys.enoplos	10
1140	10/15/2008	2009	Cyclocheilichthys.enoplos	10
1141	10/15/2008	2009	Cyclocheilichthys.enoplos	10.5
1142	11/27/2007	2008	Cyclocheilichthys.enoplos	6
1143	11/27/2007	2008	Cyclocheilichthys.enoplos	6.5
1144	11/27/2007	2008	Cyclocheilichthys.enoplos	8
1145	11/27/2007	2008	Cyclocheilichthys.enoplos	8.5
1146	11/27/2007	2008	Cyclocheilichthys.enoplos	9
1147	11/27/2007	2008	Cyclocheilichthys.enoplos	9
1148	11/27/2007	2008	Cyclocheilichthys.enoplos	10
1149	11/27/2007	2008	Cyclocheilichthys.enoplos	10
1150	11/27/2007	2008	Cyclocheilichthys.enoplos	10
1151	11/27/2007	2008	Cyclocheilichthys.enoplos	10
1152	11/27/2007	2008	Cyclocheilichthys.enoplos	10
1153	11/27/2007	2008	Cyclocheilichthys.enoplos	10
1154	11/27/2007	2008	Cyclocheilichthys.enoplos	6.5
1155	11/27/2007	2008	Cyclocheilichthys.enoplos	6.5
1156	11/27/2007	2008	Cyclocheilichthys.enoplos	8.5
1157	11/27/2007	2008	Cyclocheilichthys.enoplos	8.5
1158	11/27/2007	2008	Cyclocheilichthys.enoplos	9
1159	11/27/2007	2008	Cyclocheilichthys.enoplos	9
1160	11/27/2007	2008	Cyclocheilichthys.enoplos	10
1161	11/27/2007	2008	Cyclocheilichthys.enoplos	10
1162	11/27/2007	2008	Cyclocheilichthys.enoplos	10
1163	11/27/2007	2008	Cyclocheilichthys.enoplos	10
1164	11/27/2007	2008	Cyclocheilichthys.enoplos	10
1165	11/27/2007	2008	Cyclocheilichthys.enoplos	10.5
1166	11/27/2007	2008	Cyclocheilichthys.enoplos	11
1167	11/27/2007	2008	Cyclocheilichthys.enoplos	11.5
1168	10/26/2009	2010	Cyclocheilichthys.enoplos	9.5
1169	10/26/2009	2010	Cyclocheilichthys.enoplos	9.5
1170	10/26/2009	2010	Cyclocheilichthys.enoplos	10
1171	10/26/2009	2010	Cyclocheilichthys.enoplos	28
1172	10/23/2006	2007	Cyclocheilichthys.enoplos	5
1173	10/23/2006	2007	Cyclocheilichthys.enoplos	5
1174	10/23/2006	2007	Cyclocheilichthys.enoplos	5
1175	10/23/2006	2007	Cyclocheilichthys.enoplos	5
1176	10/23/2006	2007	Cyclocheilichthys.enoplos	5
1177	10/23/2006	2007	Cyclocheilichthys.enoplos	5
1178	10/23/2006	2007	Cyclocheilichthys.enoplos	5
1179	10/23/2006	2007	Cyclocheilichthys.enoplos	5
1180	10/23/2006	2007	Cyclocheilichthys.enoplos	5
1181	10/23/2006	2007	Cyclocheilichthys.enoplos	5
1182	10/23/2006	2007	Cyclocheilichthys.enoplos	5
1183	10/23/2006	2007	Cyclocheilichthys.enoplos	5
1184	10/23/2006	2007	Cyclocheilichthys.enoplos	5
1185	10/23/2006	2007	Cyclocheilichthys.enoplos	5
1186	10/23/2006	2007	Cyclocheilichthys.enoplos	5
1187	10/23/2006	2007	Cyclocheilichthys.enoplos	5
1188	10/23/2006	2007	Cyclocheilichthys.enoplos	5
1189	10/23/2006	2007	Cyclocheilichthys.enoplos	5
1190	10/23/2006	2007	Cyclocheilichthys.enoplos	5
1191	10/23/2006	2007	Cyclocheilichthys.enoplos	5
1192	10/23/2006	2007	Cyclocheilichthys.enoplos	5
1193	10/23/2006	2007	Cyclocheilichthys.enoplos	5
1194	10/23/2006	2007	Cyclocheilichthys.enoplos	5
1195	10/23/2006	2007	Cyclocheilichthys.enoplos	5
1196	10/23/2006	2007	Cyclocheilichthys.enoplos	5
1197	10/23/2006	2007	Cyclocheilichthys.enoplos	5
1198	10/23/2006	2007	Cyclocheilichthys.enoplos	5
1199	10/23/2006	2007	Cyclocheilichthys.enoplos	5
1200	10/23/2006	2007	Cyclocheilichthys.enoplos	6
1201	10/23/2006	2007	Cyclocheilichthys.enoplos	6
1202	10/23/2006	2007	Cyclocheilichthys.enoplos	6
1203	10/23/2006	2007	Cyclocheilichthys.enoplos	6
1204	10/23/2006	2007	Cyclocheilichthys.enoplos	6
1205	10/23/2006	2007	Cyclocheilichthys.enoplos	6
1206	10/23/2006	2007	Cyclocheilichthys.enoplos	6
1207	10/23/2006	2007	Cyclocheilichthys.enoplos	6
1208	10/23/2006	2007	Cyclocheilichthys.enoplos	6
1209	10/23/2006	2007	Cyclocheilichthys.enoplos	6
1210	10/23/2006	2007	Cyclocheilichthys.enoplos	6
1211	10/23/2006	2007	Cyclocheilichthys.enoplos	6
1212	10/23/2006	2007	Cyclocheilichthys.enoplos	6
1213	10/23/2006	2007	Cyclocheilichthys.enoplos	6
1214	10/23/2006	2007	Cyclocheilichthys.enoplos	6
1215	10/23/2006	2007	Cyclocheilichthys.enoplos	6
1216	10/23/2006	2007	Cyclocheilichthys.enoplos	6
1217	10/23/2006	2007	Cyclocheilichthys.enoplos	6
1218	10/23/2006	2007	Cyclocheilichthys.enoplos	6
1219	10/23/2006	2007	Cyclocheilichthys.enoplos	6
1220	10/23/2006	2007	Cyclocheilichthys.enoplos	6
1221	10/23/2006	2007	Cyclocheilichthys.enoplos	6
1222	10/23/2006	2007	Cyclocheilichthys.enoplos	6
1223	10/23/2006	2007	Cyclocheilichthys.enoplos	6
1224	10/23/2006	2007	Cyclocheilichthys.enoplos	6
1225	10/23/2006	2007	Cyclocheilichthys.enoplos	6
1226	10/23/2006	2007	Cyclocheilichthys.enoplos	6
1227	10/23/2006	2007	Cyclocheilichthys.enoplos	6
1228	10/23/2006	2007	Cyclocheilichthys.enoplos	6
1229	10/23/2006	2007	Cyclocheilichthys.enoplos	6
1230	10/23/2006	2007	Cyclocheilichthys.enoplos	6
1231	10/23/2006	2007	Cyclocheilichthys.enoplos	6
1232	10/23/2006	2007	Cyclocheilichthys.enoplos	6
1233	10/23/2006	2007	Cyclocheilichthys.enoplos	6
1234	10/23/2006	2007	Cyclocheilichthys.enoplos	6
1235	10/23/2006	2007	Cyclocheilichthys.enoplos	6
1236	10/23/2006	2007	Cyclocheilichthys.enoplos	6
1237	10/23/2006	2007	Cyclocheilichthys.enoplos	6
1238	10/23/2006	2007	Cyclocheilichthys.enoplos	6
1239	10/23/2006	2007	Cyclocheilichthys.enoplos	6
1240	10/23/2006	2007	Cyclocheilichthys.enoplos	7
1241	10/23/2006	2007	Cyclocheilichthys.enoplos	7
1242	10/23/2006	2007	Cyclocheilichthys.enoplos	7
1243	10/23/2006	2007	Cyclocheilichthys.enoplos	7
1244	10/23/2006	2007	Cyclocheilichthys.enoplos	7
1245	10/23/2006	2007	Cyclocheilichthys.enoplos	7
1246	10/23/2006	2007	Cyclocheilichthys.enoplos	7
1247	10/23/2006	2007	Cyclocheilichthys.enoplos	7
1248	10/23/2006	2007	Cyclocheilichthys.enoplos	7
1249	10/23/2006	2007	Cyclocheilichthys.enoplos	7
1250	10/23/2006	2007	Cyclocheilichthys.enoplos	7
1251	10/23/2006	2007	Cyclocheilichthys.enoplos	7
1252	10/23/2006	2007	Cyclocheilichthys.enoplos	8
1253	10/23/2006	2007	Cyclocheilichthys.enoplos	8
1254	10/23/2006	2007	Cyclocheilichthys.enoplos	6
1255	10/23/2006	2007	Cyclocheilichthys.enoplos	6
1256	10/23/2006	2007	Cyclocheilichthys.enoplos	6
1257	10/23/2006	2007	Cyclocheilichthys.enoplos	6
1258	10/23/2006	2007	Cyclocheilichthys.enoplos	6
1259	10/23/2006	2007	Cyclocheilichthys.enoplos	6
1260	10/23/2006	2007	Cyclocheilichthys.enoplos	6
1261	10/23/2006	2007	Cyclocheilichthys.enoplos	6
1262	10/23/2006	2007	Cyclocheilichthys.enoplos	6
1263	10/23/2006	2007	Cyclocheilichthys.enoplos	6
1264	10/23/2006	2007	Cyclocheilichthys.enoplos	6
1265	10/23/2006	2007	Cyclocheilichthys.enoplos	6
1266	10/23/2006	2007	Cyclocheilichthys.enoplos	6
1267	10/23/2006	2007	Cyclocheilichthys.enoplos	6
1268	10/23/2006	2007	Cyclocheilichthys.enoplos	6
1269	10/23/2006	2007	Cyclocheilichthys.enoplos	6
1270	10/23/2006	2007	Cyclocheilichthys.enoplos	7
1271	10/23/2006	2007	Cyclocheilichthys.enoplos	7
1272	10/23/2006	2007	Cyclocheilichthys.enoplos	7
1273	10/23/2006	2007	Cyclocheilichthys.enoplos	7
1274	10/23/2006	2007	Cyclocheilichthys.enoplos	7
1275	10/23/2006	2007	Cyclocheilichthys.enoplos	7
1276	10/23/2006	2007	Cyclocheilichthys.enoplos	7
1277	10/23/2006	2007	Cyclocheilichthys.enoplos	7
1278	10/23/2006	2007	Cyclocheilichthys.enoplos	7
1279	10/23/2006	2007	Cyclocheilichthys.enoplos	7
1280	10/23/2006	2007	Cyclocheilichthys.enoplos	7
1281	10/23/2006	2007	Cyclocheilichthys.enoplos	7
1282	10/23/2006	2007	Cyclocheilichthys.enoplos	7
1283	10/23/2006	2007	Cyclocheilichthys.enoplos	7
1284	10/23/2006	2007	Cyclocheilichthys.enoplos	7
1285	10/23/2006	2007	Cyclocheilichthys.enoplos	7
1286	10/23/2006	2007	Cyclocheilichthys.enoplos	7
1287	10/23/2006	2007	Cyclocheilichthys.enoplos	7
1288	10/23/2006	2007	Cyclocheilichthys.enoplos	7
1289	10/23/2006	2007	Cyclocheilichthys.enoplos	7
1290	10/23/2006	2007	Cyclocheilichthys.enoplos	7
1291	10/23/2006	2007	Cyclocheilichthys.enoplos	7
1292	10/23/2006	2007	Cyclocheilichthys.enoplos	7
1293	10/23/2006	2007	Cyclocheilichthys.enoplos	7
1294	10/23/2006	2007	Cyclocheilichthys.enoplos	7
1295	10/23/2006	2007	Cyclocheilichthys.enoplos	7
1296	10/23/2006	2007	Cyclocheilichthys.enoplos	7
1297	10/23/2006	2007	Cyclocheilichthys.enoplos	7
1298	10/23/2006	2007	Cyclocheilichthys.enoplos	7
1299	10/23/2006	2007	Cyclocheilichthys.enoplos	7
1300	10/23/2006	2007	Cyclocheilichthys.enoplos	7
1301	10/23/2006	2007	Cyclocheilichthys.enoplos	7
1302	10/23/2006	2007	Cyclocheilichthys.enoplos	8
1303	10/23/2006	2007	Cyclocheilichthys.enoplos	8
1304	10/23/2006	2007	Cyclocheilichthys.enoplos	8
1305	10/23/2006	2007	Cyclocheilichthys.enoplos	8
1306	10/23/2006	2007	Cyclocheilichthys.enoplos	8
1307	10/23/2006	2007	Cyclocheilichthys.enoplos	8
1308	10/23/2006	2007	Cyclocheilichthys.enoplos	8
1309	10/23/2006	2007	Cyclocheilichthys.enoplos	8
1310	10/23/2006	2007	Cyclocheilichthys.enoplos	8
1311	10/23/2006	2007	Cyclocheilichthys.enoplos	8
1312	10/23/2006	2007	Cyclocheilichthys.enoplos	8
1313	10/23/2006	2007	Cyclocheilichthys.enoplos	8
1314	10/23/2006	2007	Cyclocheilichthys.enoplos	8
1315	10/23/2006	2007	Cyclocheilichthys.enoplos	8
1316	10/23/2006	2007	Cyclocheilichthys.enoplos	8
1317	10/23/2006	2007	Cyclocheilichthys.enoplos	8
1318	10/23/2006	2007	Cyclocheilichthys.enoplos	8
1319	10/23/2006	2007	Cyclocheilichthys.enoplos	8
1320	10/23/2006	2007	Cyclocheilichthys.enoplos	8
1321	10/23/2006	2007	Cyclocheilichthys.enoplos	8
1322	10/23/2006	2007	Cyclocheilichthys.enoplos	8
1323	10/23/2006	2007	Cyclocheilichthys.enoplos	8
1324	10/23/2006	2007	Cyclocheilichthys.enoplos	8
1325	10/23/2006	2007	Cyclocheilichthys.enoplos	8
1326	10/23/2006	2007	Cyclocheilichthys.enoplos	8
1327	10/23/2006	2007	Cyclocheilichthys.enoplos	8
1328	10/23/2006	2007	Cyclocheilichthys.enoplos	8
1329	10/23/2006	2007	Cyclocheilichthys.enoplos	8
1330	10/23/2006	2007	Cyclocheilichthys.enoplos	8
1331	10/23/2006	2007	Cyclocheilichthys.enoplos	8
1332	10/23/2006	2007	Cyclocheilichthys.enoplos	8
1333	10/23/2006	2007	Cyclocheilichthys.enoplos	8
1334	10/23/2006	2007	Cyclocheilichthys.enoplos	9
1335	10/23/2006	2007	Cyclocheilichthys.enoplos	9
1336	10/23/2006	2007	Cyclocheilichthys.enoplos	9
1337	10/23/2006	2007	Cyclocheilichthys.enoplos	9
1338	10/23/2006	2007	Cyclocheilichthys.enoplos	9
1339	10/23/2006	2007	Cyclocheilichthys.enoplos	9
1340	10/23/2006	2007	Cyclocheilichthys.enoplos	9
1341	10/23/2006	2007	Cyclocheilichthys.enoplos	9
1342	10/23/2006	2007	Cyclocheilichthys.enoplos	9
1343	10/23/2006	2007	Cyclocheilichthys.enoplos	9
1344	10/23/2006	2007	Cyclocheilichthys.enoplos	9
1345	10/23/2006	2007	Cyclocheilichthys.enoplos	9
1346	10/23/2006	2007	Cyclocheilichthys.enoplos	9
1347	10/23/2006	2007	Cyclocheilichthys.enoplos	9
1348	10/23/2006	2007	Cyclocheilichthys.enoplos	9
1349	10/26/2009	2010	Cyclocheilichthys.enoplos	48
1350	10/25/2014	2015	Cyclocheilichthys.enoplos	5.5
1351	10/25/2014	2015	Cyclocheilichthys.enoplos	7
1352	10/25/2014	2015	Cyclocheilichthys.enoplos	7.5
1353	10/25/2014	2015	Cyclocheilichthys.enoplos	8
1354	10/25/2014	2015	Cyclocheilichthys.enoplos	8
1355	10/25/2014	2015	Cyclocheilichthys.enoplos	8
1356	10/25/2014	2015	Cyclocheilichthys.enoplos	9
1357	10/25/2014	2015	Cyclocheilichthys.enoplos	9
1358	10/25/2014	2015	Cyclocheilichthys.enoplos	7
1359	10/25/2014	2015	Cyclocheilichthys.enoplos	7.5
1360	10/25/2014	2015	Cyclocheilichthys.enoplos	7.5
1361	10/25/2014	2015	Cyclocheilichthys.enoplos	8
1362	10/25/2014	2015	Cyclocheilichthys.enoplos	8
1363	10/25/2014	2015	Cyclocheilichthys.enoplos	8
1364	10/25/2014	2015	Cyclocheilichthys.enoplos	8
1365	10/25/2014	2015	Cyclocheilichthys.enoplos	8.5
1366	10/25/2014	2015	Cyclocheilichthys.enoplos	8.5
1367	10/25/2014	2015	Cyclocheilichthys.enoplos	9
1368	11/2/2013	2014	Cyclocheilichthys.enoplos	22.5
1369	10/24/2006	2007	Cyclocheilichthys.enoplos	6
1370	10/24/2006	2007	Cyclocheilichthys.enoplos	6
1371	10/24/2006	2007	Cyclocheilichthys.enoplos	6
1372	10/24/2006	2007	Cyclocheilichthys.enoplos	6
1373	10/24/2006	2007	Cyclocheilichthys.enoplos	6
1374	10/24/2006	2007	Cyclocheilichthys.enoplos	6
1375	10/24/2006	2007	Cyclocheilichthys.enoplos	6
1376	10/24/2006	2007	Cyclocheilichthys.enoplos	6
1377	10/24/2006	2007	Cyclocheilichthys.enoplos	7
1378	10/24/2006	2007	Cyclocheilichthys.enoplos	7
1379	10/24/2006	2007	Cyclocheilichthys.enoplos	7
1380	10/24/2006	2007	Cyclocheilichthys.enoplos	7
1381	10/24/2006	2007	Cyclocheilichthys.enoplos	7
1382	10/24/2006	2007	Cyclocheilichthys.enoplos	7
1383	10/24/2006	2007	Cyclocheilichthys.enoplos	7
1384	10/24/2006	2007	Cyclocheilichthys.enoplos	7
1385	10/24/2006	2007	Cyclocheilichthys.enoplos	7
1386	10/24/2006	2007	Cyclocheilichthys.enoplos	7
1387	10/24/2006	2007	Cyclocheilichthys.enoplos	8
1388	10/24/2006	2007	Cyclocheilichthys.enoplos	8
1389	10/24/2006	2007	Cyclocheilichthys.enoplos	8
1390	10/24/2006	2007	Cyclocheilichthys.enoplos	8
1391	10/24/2006	2007	Cyclocheilichthys.enoplos	8
1392	10/24/2006	2007	Cyclocheilichthys.enoplos	8
1393	10/24/2006	2007	Cyclocheilichthys.enoplos	8
1394	10/24/2006	2007	Cyclocheilichthys.enoplos	8
1395	10/24/2006	2007	Cyclocheilichthys.enoplos	9
1396	10/24/2006	2007	Cyclocheilichthys.enoplos	10
1397	11/2/2013	2014	Cyclocheilichthys.enoplos	21
1398	11/2/2013	2014	Cyclocheilichthys.enoplos	21.5
1399	10/24/2006	2007	Cyclocheilichthys.enoplos	6
1400	10/24/2006	2007	Cyclocheilichthys.enoplos	6
1401	10/24/2006	2007	Cyclocheilichthys.enoplos	6
1402	10/24/2006	2007	Cyclocheilichthys.enoplos	6
1403	10/24/2006	2007	Cyclocheilichthys.enoplos	6
1404	10/24/2006	2007	Cyclocheilichthys.enoplos	6
1405	10/24/2006	2007	Cyclocheilichthys.enoplos	7
1406	10/24/2006	2007	Cyclocheilichthys.enoplos	7
1407	10/24/2006	2007	Cyclocheilichthys.enoplos	7
1408	10/24/2006	2007	Cyclocheilichthys.enoplos	7
1409	10/24/2006	2007	Cyclocheilichthys.enoplos	7
1410	10/24/2006	2007	Cyclocheilichthys.enoplos	7
1411	10/24/2006	2007	Cyclocheilichthys.enoplos	7
1412	10/24/2006	2007	Cyclocheilichthys.enoplos	7
1413	10/24/2006	2007	Cyclocheilichthys.enoplos	7
1414	10/24/2006	2007	Cyclocheilichthys.enoplos	8
1415	10/24/2006	2007	Cyclocheilichthys.enoplos	8
1416	10/24/2006	2007	Cyclocheilichthys.enoplos	8
1417	10/24/2006	2007	Cyclocheilichthys.enoplos	8
1418	10/24/2006	2007	Cyclocheilichthys.enoplos	9
1419	10/30/2014	2015	Cyclocheilichthys.enoplos	43
1420	11/10/2013	2014	Cyclocheilichthys.enoplos	17
1421	11/10/2013	2014	Cyclocheilichthys.enoplos	17
1422	11/6/2008	2009	Cyclocheilichthys.enoplos	8.5
1423	11/6/2008	2009	Cyclocheilichthys.enoplos	8.5
1424	11/6/2008	2009	Cyclocheilichthys.enoplos	9
1425	11/6/2008	2009	Cyclocheilichthys.enoplos	9
1426	11/6/2008	2009	Cyclocheilichthys.enoplos	9.5
1427	11/6/2008	2009	Cyclocheilichthys.enoplos	9.5
1428	11/6/2008	2009	Cyclocheilichthys.enoplos	9.5
1429	10/25/2006	2007	Cyclocheilichthys.enoplos	5
1430	10/25/2006	2007	Cyclocheilichthys.enoplos	5
1431	10/25/2006	2007	Cyclocheilichthys.enoplos	5
1432	10/25/2006	2007	Cyclocheilichthys.enoplos	5
1433	10/25/2006	2007	Cyclocheilichthys.enoplos	5
1434	10/25/2006	2007	Cyclocheilichthys.enoplos	5
1435	10/25/2006	2007	Cyclocheilichthys.enoplos	5
1436	10/25/2006	2007	Cyclocheilichthys.enoplos	6
1437	10/25/2006	2007	Cyclocheilichthys.enoplos	6
1438	10/25/2006	2007	Cyclocheilichthys.enoplos	6
1439	10/25/2006	2007	Cyclocheilichthys.enoplos	6
1440	10/25/2006	2007	Cyclocheilichthys.enoplos	6
1441	10/25/2006	2007	Cyclocheilichthys.enoplos	6
1442	10/25/2006	2007	Cyclocheilichthys.enoplos	6
1443	10/25/2006	2007	Cyclocheilichthys.enoplos	6
1444	10/25/2006	2007	Cyclocheilichthys.enoplos	6
1445	10/25/2006	2007	Cyclocheilichthys.enoplos	6
1446	10/25/2006	2007	Cyclocheilichthys.enoplos	6
1447	10/25/2006	2007	Cyclocheilichthys.enoplos	6
1448	10/25/2006	2007	Cyclocheilichthys.enoplos	7
1449	10/25/2006	2007	Cyclocheilichthys.enoplos	7
1450	10/25/2006	2007	Cyclocheilichthys.enoplos	7
1451	10/25/2006	2007	Cyclocheilichthys.enoplos	7
1452	10/25/2006	2007	Cyclocheilichthys.enoplos	7
1453	10/25/2006	2007	Cyclocheilichthys.enoplos	7
1454	10/25/2006	2007	Cyclocheilichthys.enoplos	7
1455	10/25/2006	2007	Cyclocheilichthys.enoplos	7
1456	10/25/2006	2007	Cyclocheilichthys.enoplos	7
1457	10/25/2006	2007	Cyclocheilichthys.enoplos	9
1458	10/25/2006	2007	Cyclocheilichthys.enoplos	9
1459	11/10/2010	2011	Cyclocheilichthys.enoplos	7.5
1460	11/10/2010	2011	Cyclocheilichthys.enoplos	7.5
1461	11/10/2010	2011	Cyclocheilichthys.enoplos	8
1462	11/10/2010	2011	Cyclocheilichthys.enoplos	34
1463	10/25/2006	2007	Cyclocheilichthys.enoplos	5
1464	10/25/2006	2007	Cyclocheilichthys.enoplos	5
1465	10/25/2006	2007	Cyclocheilichthys.enoplos	5
1466	10/25/2006	2007	Cyclocheilichthys.enoplos	5
1467	10/25/2006	2007	Cyclocheilichthys.enoplos	5
1468	10/25/2006	2007	Cyclocheilichthys.enoplos	5
1469	10/25/2006	2007	Cyclocheilichthys.enoplos	5
1470	10/25/2006	2007	Cyclocheilichthys.enoplos	5
1471	10/25/2006	2007	Cyclocheilichthys.enoplos	6
1472	10/25/2006	2007	Cyclocheilichthys.enoplos	6
1473	10/25/2006	2007	Cyclocheilichthys.enoplos	6
1474	10/25/2006	2007	Cyclocheilichthys.enoplos	6
1475	10/25/2006	2007	Cyclocheilichthys.enoplos	6
1476	10/25/2006	2007	Cyclocheilichthys.enoplos	6
1477	10/25/2006	2007	Cyclocheilichthys.enoplos	6
1478	10/25/2006	2007	Cyclocheilichthys.enoplos	6
1479	10/25/2006	2007	Cyclocheilichthys.enoplos	6
1480	10/25/2006	2007	Cyclocheilichthys.enoplos	6
1481	10/25/2006	2007	Cyclocheilichthys.enoplos	7
1482	10/25/2006	2007	Cyclocheilichthys.enoplos	7
1483	10/25/2006	2007	Cyclocheilichthys.enoplos	7
1484	10/25/2006	2007	Cyclocheilichthys.enoplos	7
1485	10/25/2006	2007	Cyclocheilichthys.enoplos	7
1486	10/25/2006	2007	Cyclocheilichthys.enoplos	7
1487	10/25/2006	2007	Cyclocheilichthys.enoplos	7
1488	10/25/2006	2007	Cyclocheilichthys.enoplos	7
1489	10/25/2006	2007	Cyclocheilichthys.enoplos	7
1490	10/25/2006	2007	Cyclocheilichthys.enoplos	7
1491	10/25/2006	2007	Cyclocheilichthys.enoplos	7
1492	10/25/2006	2007	Cyclocheilichthys.enoplos	8
1493	10/25/2006	2007	Cyclocheilichthys.enoplos	8
1494	10/25/2006	2007	Cyclocheilichthys.enoplos	8
1495	10/25/2006	2007	Cyclocheilichthys.enoplos	9
1496	10/25/2006	2007	Cyclocheilichthys.enoplos	9
1497	10/25/2006	2007	Cyclocheilichthys.enoplos	9
1498	11/3/2011	2012	Cyclocheilichthys.enoplos	10
1499	11/3/2011	2012	Cyclocheilichthys.enoplos	10
1500	11/3/2011	2012	Cyclocheilichthys.enoplos	10
1501	11/3/2011	2012	Cyclocheilichthys.enoplos	12
1502	11/3/2011	2012	Cyclocheilichthys.enoplos	12
1503	10/28/2014	2015	Cyclocheilichthys.enoplos	6.5
1504	10/28/2014	2015	Cyclocheilichthys.enoplos	7
1505	10/28/2014	2015	Cyclocheilichthys.enoplos	7
1506	10/28/2014	2015	Cyclocheilichthys.enoplos	7
1507	10/28/2014	2015	Cyclocheilichthys.enoplos	7
1508	10/28/2014	2015	Cyclocheilichthys.enoplos	7.5
1509	10/28/2014	2015	Cyclocheilichthys.enoplos	8
1510	10/28/2014	2015	Cyclocheilichthys.enoplos	8
1511	10/28/2014	2015	Cyclocheilichthys.enoplos	8
1512	10/28/2014	2015	Cyclocheilichthys.enoplos	9
1513	11/3/2011	2012	Cyclocheilichthys.enoplos	6
1514	11/3/2011	2012	Cyclocheilichthys.enoplos	7
1515	11/3/2011	2012	Cyclocheilichthys.enoplos	7
1516	11/3/2011	2012	Cyclocheilichthys.enoplos	8
1517	10/28/2014	2015	Cyclocheilichthys.enoplos	7.5
1518	10/28/2014	2015	Cyclocheilichthys.enoplos	8
1519	10/28/2014	2015	Cyclocheilichthys.enoplos	10
1520	10/28/2014	2015	Cyclocheilichthys.enoplos	13
1521	11/10/2013	2014	Cyclocheilichthys.enoplos	23.5
1522	10/28/2014	2015	Cyclocheilichthys.enoplos	9.5
1523	10/28/2014	2015	Cyclocheilichthys.enoplos	9.5
1524	10/28/2014	2015	Cyclocheilichthys.enoplos	10
1525	10/28/2014	2015	Cyclocheilichthys.enoplos	10
1526	10/28/2014	2015	Cyclocheilichthys.enoplos	16
1527	10/28/2014	2015	Cyclocheilichthys.enoplos	16
1528	10/28/2014	2015	Cyclocheilichthys.enoplos	22.5
1529	10/26/2009	2010	Cyclocheilichthys.enoplos	7
1530	10/26/2009	2010	Cyclocheilichthys.enoplos	7
1531	10/26/2009	2010	Cyclocheilichthys.enoplos	7.5
1532	10/26/2009	2010	Cyclocheilichthys.enoplos	7.5
1533	10/26/2009	2010	Cyclocheilichthys.enoplos	7.5
1534	10/26/2009	2010	Cyclocheilichthys.enoplos	7.5
1535	10/26/2009	2010	Cyclocheilichthys.enoplos	7.5
1536	10/26/2009	2010	Cyclocheilichthys.enoplos	7.5
1537	10/26/2009	2010	Cyclocheilichthys.enoplos	8
1538	10/26/2009	2010	Cyclocheilichthys.enoplos	8
1539	10/26/2009	2010	Cyclocheilichthys.enoplos	8
1540	10/26/2009	2010	Cyclocheilichthys.enoplos	8.5
1541	10/26/2009	2010	Cyclocheilichthys.enoplos	9
1542	10/26/2009	2010	Cyclocheilichthys.enoplos	9
1543	10/26/2009	2010	Cyclocheilichthys.enoplos	9.5
1544	10/26/2009	2010	Cyclocheilichthys.enoplos	9.5
1545	10/26/2009	2010	Cyclocheilichthys.enoplos	9.5
1546	10/26/2009	2010	Cyclocheilichthys.enoplos	9.5
1547	11/6/2010	2011	Cyclocheilichthys.enoplos	6.5
1548	11/6/2010	2011	Cyclocheilichthys.enoplos	7
1549	11/6/2010	2011	Cyclocheilichthys.enoplos	7.5
1550	11/6/2010	2011	Cyclocheilichthys.enoplos	7.5
1551	11/6/2010	2011	Cyclocheilichthys.enoplos	7.5
1552	11/6/2010	2011	Cyclocheilichthys.enoplos	7.5
1553	11/6/2010	2011	Cyclocheilichthys.enoplos	7.5
1554	11/6/2010	2011	Cyclocheilichthys.enoplos	8
1555	10/28/2014	2015	Cyclocheilichthys.enoplos	9.5
1556	10/28/2014	2015	Cyclocheilichthys.enoplos	9.5
1557	10/28/2014	2015	Cyclocheilichthys.enoplos	10
1558	10/28/2014	2015	Cyclocheilichthys.enoplos	15.5
1559	10/28/2014	2015	Cyclocheilichthys.enoplos	16
1560	10/28/2014	2015	Cyclocheilichthys.enoplos	21.5
1561	11/6/2010	2011	Cyclocheilichthys.enoplos	6.5
1562	11/6/2010	2011	Cyclocheilichthys.enoplos	6.5
1563	11/6/2010	2011	Cyclocheilichthys.enoplos	7
1564	11/6/2010	2011	Cyclocheilichthys.enoplos	7
1565	11/6/2010	2011	Cyclocheilichthys.enoplos	7
1566	11/6/2010	2011	Cyclocheilichthys.enoplos	7.5
1567	11/6/2010	2011	Cyclocheilichthys.enoplos	7.5
1568	11/6/2010	2011	Cyclocheilichthys.enoplos	8
1569	11/6/2010	2011	Cyclocheilichthys.enoplos	8
1570	11/6/2010	2011	Cyclocheilichthys.enoplos	8
1571	10/26/2006	2007	Cyclocheilichthys.enoplos	6
1572	10/26/2006	2007	Cyclocheilichthys.enoplos	6
1573	10/26/2006	2007	Cyclocheilichthys.enoplos	6
1574	10/26/2006	2007	Cyclocheilichthys.enoplos	6
1575	10/26/2006	2007	Cyclocheilichthys.enoplos	6
1576	10/26/2006	2007	Cyclocheilichthys.enoplos	7
1577	10/26/2006	2007	Cyclocheilichthys.enoplos	7
1578	10/26/2006	2007	Cyclocheilichthys.enoplos	7
1579	10/26/2006	2007	Cyclocheilichthys.enoplos	7
1580	10/26/2006	2007	Cyclocheilichthys.enoplos	7
1581	10/26/2006	2007	Cyclocheilichthys.enoplos	7
1582	10/26/2006	2007	Cyclocheilichthys.enoplos	7
1583	10/26/2006	2007	Cyclocheilichthys.enoplos	7
1584	10/26/2006	2007	Cyclocheilichthys.enoplos	7
1585	10/26/2006	2007	Cyclocheilichthys.enoplos	9
1586	10/26/2006	2007	Cyclocheilichthys.enoplos	9
1587	10/26/2006	2007	Cyclocheilichthys.enoplos	10
1588	10/26/2006	2007	Cyclocheilichthys.enoplos	11
1589	10/26/2006	2007	Cyclocheilichthys.enoplos	11
1590	10/26/2006	2007	Cyclocheilichthys.enoplos	12
1591	10/29/2012	2013	Cyclocheilichthys.enoplos	15.5
1592	10/29/2012	2013	Cyclocheilichthys.enoplos	19
1593	10/26/2006	2007	Cyclocheilichthys.enoplos	6
1594	10/26/2006	2007	Cyclocheilichthys.enoplos	6
1595	10/26/2006	2007	Cyclocheilichthys.enoplos	6
1596	10/26/2006	2007	Cyclocheilichthys.enoplos	6
1597	10/26/2006	2007	Cyclocheilichthys.enoplos	6
1598	10/26/2006	2007	Cyclocheilichthys.enoplos	6
1599	10/26/2006	2007	Cyclocheilichthys.enoplos	7
1600	10/26/2006	2007	Cyclocheilichthys.enoplos	7
1601	10/26/2006	2007	Cyclocheilichthys.enoplos	7
1602	10/26/2006	2007	Cyclocheilichthys.enoplos	7
1603	10/26/2006	2007	Cyclocheilichthys.enoplos	7
1604	10/26/2006	2007	Cyclocheilichthys.enoplos	7
1605	10/26/2006	2007	Cyclocheilichthys.enoplos	7
1606	10/26/2006	2007	Cyclocheilichthys.enoplos	7
1607	10/26/2006	2007	Cyclocheilichthys.enoplos	7
1608	10/26/2006	2007	Cyclocheilichthys.enoplos	7
1609	10/26/2006	2007	Cyclocheilichthys.enoplos	7
1610	10/26/2006	2007	Cyclocheilichthys.enoplos	9
1611	10/26/2006	2007	Cyclocheilichthys.enoplos	9
1612	10/26/2006	2007	Cyclocheilichthys.enoplos	10
1613	10/26/2006	2007	Cyclocheilichthys.enoplos	11
1614	10/26/2006	2007	Cyclocheilichthys.enoplos	11
1615	10/26/2006	2007	Cyclocheilichthys.enoplos	12
1616	10/29/2012	2013	Cyclocheilichthys.enoplos	15.5
1617	10/29/2012	2013	Cyclocheilichthys.enoplos	15.5
1618	10/29/2012	2013	Cyclocheilichthys.enoplos	20.5
1619	11/7/2008	2009	Cyclocheilichthys.enoplos	9.5
1620	11/7/2008	2009	Cyclocheilichthys.enoplos	10
1621	11/7/2008	2009	Cyclocheilichthys.enoplos	10
1622	11/7/2008	2009	Cyclocheilichthys.enoplos	11
1623	11/7/2008	2009	Cyclocheilichthys.enoplos	7.5
1624	11/7/2008	2009	Cyclocheilichthys.enoplos	8
1625	11/7/2008	2009	Cyclocheilichthys.enoplos	8
1626	11/7/2008	2009	Cyclocheilichthys.enoplos	8.5
1627	10/29/2012	2013	Cyclocheilichthys.enoplos	8
1628	10/29/2012	2013	Cyclocheilichthys.enoplos	8
1629	10/29/2012	2013	Cyclocheilichthys.enoplos	9
1630	10/29/2012	2013	Cyclocheilichthys.enoplos	9
1631	10/29/2012	2013	Cyclocheilichthys.enoplos	9
1632	10/29/2012	2013	Cyclocheilichthys.enoplos	9
1633	10/29/2012	2013	Cyclocheilichthys.enoplos	10
1634	10/29/2012	2013	Cyclocheilichthys.enoplos	12
1635	10/18/2008	2009	Cyclocheilichthys.enoplos	6.5
1636	10/18/2008	2009	Cyclocheilichthys.enoplos	6.5
1637	10/18/2008	2009	Cyclocheilichthys.enoplos	6.5
1638	10/18/2008	2009	Cyclocheilichthys.enoplos	6.5
1639	10/18/2008	2009	Cyclocheilichthys.enoplos	7
1640	10/18/2008	2009	Cyclocheilichthys.enoplos	7
1641	10/18/2008	2009	Cyclocheilichthys.enoplos	7
1642	10/18/2008	2009	Cyclocheilichthys.enoplos	7
1643	10/18/2008	2009	Cyclocheilichthys.enoplos	7
1644	10/18/2008	2009	Cyclocheilichthys.enoplos	7
1645	10/18/2008	2009	Cyclocheilichthys.enoplos	7
1646	10/18/2008	2009	Cyclocheilichthys.enoplos	7
1647	10/18/2008	2009	Cyclocheilichthys.enoplos	7.5
1648	10/18/2008	2009	Cyclocheilichthys.enoplos	7.5
1649	10/18/2008	2009	Cyclocheilichthys.enoplos	8
1650	10/18/2008	2009	Cyclocheilichthys.enoplos	8
1651	10/18/2008	2009	Cyclocheilichthys.enoplos	8
1652	10/18/2008	2009	Cyclocheilichthys.enoplos	8
1653	10/18/2008	2009	Cyclocheilichthys.enoplos	8
1654	10/18/2008	2009	Cyclocheilichthys.enoplos	8
1655	10/18/2008	2009	Cyclocheilichthys.enoplos	8
1656	10/18/2008	2009	Cyclocheilichthys.enoplos	9
1657	10/18/2008	2009	Cyclocheilichthys.enoplos	9
1658	10/18/2008	2009	Cyclocheilichthys.enoplos	9
1659	10/18/2008	2009	Cyclocheilichthys.enoplos	9
1660	10/18/2008	2009	Cyclocheilichthys.enoplos	9
1661	10/18/2008	2009	Cyclocheilichthys.enoplos	9
1662	10/29/2014	2015	Cyclocheilichthys.enoplos	6.5
1663	10/29/2014	2015	Cyclocheilichthys.enoplos	6.5
1664	10/29/2014	2015	Cyclocheilichthys.enoplos	7
1665	10/29/2014	2015	Cyclocheilichthys.enoplos	7
1666	10/29/2014	2015	Cyclocheilichthys.enoplos	7
1667	10/29/2014	2015	Cyclocheilichthys.enoplos	7
1668	10/29/2014	2015	Cyclocheilichthys.enoplos	7
1669	10/29/2014	2015	Cyclocheilichthys.enoplos	7.5
1670	10/29/2014	2015	Cyclocheilichthys.enoplos	8
1671	10/27/2009	2010	Cyclocheilichthys.enoplos	7
1672	10/27/2009	2010	Cyclocheilichthys.enoplos	7
1673	10/27/2009	2010	Cyclocheilichthys.enoplos	7
1674	10/27/2009	2010	Cyclocheilichthys.enoplos	7
1675	10/27/2009	2010	Cyclocheilichthys.enoplos	7
1676	10/27/2009	2010	Cyclocheilichthys.enoplos	7.5
1677	10/27/2009	2010	Cyclocheilichthys.enoplos	7.5
1678	10/27/2009	2010	Cyclocheilichthys.enoplos	8
1679	10/27/2009	2010	Cyclocheilichthys.enoplos	8
1680	10/27/2009	2010	Cyclocheilichthys.enoplos	8
1681	10/27/2009	2010	Cyclocheilichthys.enoplos	8
1682	10/27/2009	2010	Cyclocheilichthys.enoplos	8
1683	10/27/2009	2010	Cyclocheilichthys.enoplos	8
1684	10/27/2009	2010	Cyclocheilichthys.enoplos	8
1685	10/27/2009	2010	Cyclocheilichthys.enoplos	8
1686	10/27/2009	2010	Cyclocheilichthys.enoplos	9
1687	10/18/2008	2009	Cyclocheilichthys.enoplos	6.5
1688	10/18/2008	2009	Cyclocheilichthys.enoplos	6.5
1689	10/18/2008	2009	Cyclocheilichthys.enoplos	7
1690	10/18/2008	2009	Cyclocheilichthys.enoplos	7
1691	10/18/2008	2009	Cyclocheilichthys.enoplos	7
1692	10/18/2008	2009	Cyclocheilichthys.enoplos	7
1693	10/18/2008	2009	Cyclocheilichthys.enoplos	7
1694	10/18/2008	2009	Cyclocheilichthys.enoplos	7.5
1695	10/18/2008	2009	Cyclocheilichthys.enoplos	7.5
1696	10/18/2008	2009	Cyclocheilichthys.enoplos	7.5
1697	10/18/2008	2009	Cyclocheilichthys.enoplos	7.5
1698	10/18/2008	2009	Cyclocheilichthys.enoplos	7.5
1699	10/18/2008	2009	Cyclocheilichthys.enoplos	8
1700	10/18/2008	2009	Cyclocheilichthys.enoplos	8
1701	10/18/2008	2009	Cyclocheilichthys.enoplos	8
1702	10/18/2008	2009	Cyclocheilichthys.enoplos	8
1703	10/18/2008	2009	Cyclocheilichthys.enoplos	8
1704	10/18/2008	2009	Cyclocheilichthys.enoplos	8
1705	10/18/2008	2009	Cyclocheilichthys.enoplos	8
1706	10/18/2008	2009	Cyclocheilichthys.enoplos	8
1707	10/18/2008	2009	Cyclocheilichthys.enoplos	8.5
1708	10/18/2008	2009	Cyclocheilichthys.enoplos	8.5
1709	10/18/2008	2009	Cyclocheilichthys.enoplos	8.5
1710	10/18/2008	2009	Cyclocheilichthys.enoplos	8.5
1711	10/18/2008	2009	Cyclocheilichthys.enoplos	8.5
1712	10/18/2008	2009	Cyclocheilichthys.enoplos	9
1713	10/18/2008	2009	Cyclocheilichthys.enoplos	9
1714	10/18/2008	2009	Cyclocheilichthys.enoplos	9
1715	10/18/2008	2009	Cyclocheilichthys.enoplos	9
1716	10/29/2014	2015	Cyclocheilichthys.enoplos	6.5
1717	10/29/2014	2015	Cyclocheilichthys.enoplos	6.5
1718	10/29/2014	2015	Cyclocheilichthys.enoplos	7
1719	10/29/2014	2015	Cyclocheilichthys.enoplos	7
1720	10/29/2014	2015	Cyclocheilichthys.enoplos	7
1721	10/29/2014	2015	Cyclocheilichthys.enoplos	7.5
1722	10/29/2014	2015	Cyclocheilichthys.enoplos	7.5
1723	10/29/2014	2015	Cyclocheilichthys.enoplos	8
1724	10/29/2014	2015	Cyclocheilichthys.enoplos	8
1725	10/29/2014	2015	Cyclocheilichthys.enoplos	8.5
1726	10/29/2014	2015	Cyclocheilichthys.enoplos	10
1727	11/8/2008	2009	Cyclocheilichthys.enoplos	10.5
1728	11/8/2008	2009	Cyclocheilichthys.enoplos	10.5
1729	11/8/2008	2009	Cyclocheilichthys.enoplos	11.5
1730	10/29/2012	2013	Cyclocheilichthys.enoplos	8
1731	10/29/2012	2013	Cyclocheilichthys.enoplos	9
1732	10/29/2012	2013	Cyclocheilichthys.enoplos	10
1733	11/6/2010	2011	Cyclocheilichthys.enoplos	7
1734	11/6/2010	2011	Cyclocheilichthys.enoplos	7
1735	11/6/2010	2011	Cyclocheilichthys.enoplos	7
1736	11/6/2010	2011	Cyclocheilichthys.enoplos	7
1737	11/6/2010	2011	Cyclocheilichthys.enoplos	7
1738	11/6/2010	2011	Cyclocheilichthys.enoplos	7
1739	11/6/2010	2011	Cyclocheilichthys.enoplos	7
1740	11/6/2010	2011	Cyclocheilichthys.enoplos	7
1741	11/6/2010	2011	Cyclocheilichthys.enoplos	7.5
1742	11/6/2010	2011	Cyclocheilichthys.enoplos	7.5
1743	11/6/2010	2011	Cyclocheilichthys.enoplos	7.5
1744	11/6/2010	2011	Cyclocheilichthys.enoplos	7.5
1745	11/6/2010	2011	Cyclocheilichthys.enoplos	7.5
1746	11/6/2010	2011	Cyclocheilichthys.enoplos	7.5
1747	11/6/2010	2011	Cyclocheilichthys.enoplos	7.5
1748	11/6/2010	2011	Cyclocheilichthys.enoplos	7.5
1749	11/6/2010	2011	Cyclocheilichthys.enoplos	7.5
1750	11/6/2010	2011	Cyclocheilichthys.enoplos	7.5
1751	11/6/2010	2011	Cyclocheilichthys.enoplos	8
1752	11/6/2010	2011	Cyclocheilichthys.enoplos	8.5
1753	10/27/2006	2007	Cyclocheilichthys.enoplos	6
1754	10/27/2006	2007	Cyclocheilichthys.enoplos	6
1755	10/27/2006	2007	Cyclocheilichthys.enoplos	6
1756	10/27/2006	2007	Cyclocheilichthys.enoplos	6
1757	10/27/2006	2007	Cyclocheilichthys.enoplos	6
1758	10/27/2006	2007	Cyclocheilichthys.enoplos	6
1759	10/27/2006	2007	Cyclocheilichthys.enoplos	6
1760	10/27/2006	2007	Cyclocheilichthys.enoplos	6
1761	10/27/2006	2007	Cyclocheilichthys.enoplos	6
1762	10/27/2006	2007	Cyclocheilichthys.enoplos	6
1763	10/27/2006	2007	Cyclocheilichthys.enoplos	6
1764	10/27/2006	2007	Cyclocheilichthys.enoplos	6
1765	10/27/2006	2007	Cyclocheilichthys.enoplos	7
1766	10/27/2006	2007	Cyclocheilichthys.enoplos	7
1767	10/27/2006	2007	Cyclocheilichthys.enoplos	7
1768	10/27/2006	2007	Cyclocheilichthys.enoplos	8
1769	10/27/2006	2007	Cyclocheilichthys.enoplos	8
1770	10/27/2006	2007	Cyclocheilichthys.enoplos	8
1771	10/27/2006	2007	Cyclocheilichthys.enoplos	8
1772	10/27/2006	2007	Cyclocheilichthys.enoplos	8
1773	10/27/2006	2007	Cyclocheilichthys.enoplos	8
1774	10/27/2006	2007	Cyclocheilichthys.enoplos	8
1775	10/27/2006	2007	Cyclocheilichthys.enoplos	8
1776	10/27/2006	2007	Cyclocheilichthys.enoplos	8
1777	10/27/2006	2007	Cyclocheilichthys.enoplos	9
1778	10/27/2006	2007	Cyclocheilichthys.enoplos	9
1779	10/27/2006	2007	Cyclocheilichthys.enoplos	9
1780	10/27/2006	2007	Cyclocheilichthys.enoplos	9
1781	10/27/2006	2007	Cyclocheilichthys.enoplos	9
1782	10/27/2006	2007	Cyclocheilichthys.enoplos	9
1783	10/27/2006	2007	Cyclocheilichthys.enoplos	9
1784	10/27/2006	2007	Cyclocheilichthys.enoplos	9
1785	10/27/2006	2007	Cyclocheilichthys.enoplos	9
1786	11/6/2010	2011	Cyclocheilichthys.enoplos	7
1787	11/6/2010	2011	Cyclocheilichthys.enoplos	7
1788	11/6/2010	2011	Cyclocheilichthys.enoplos	7
1789	11/6/2010	2011	Cyclocheilichthys.enoplos	7
1790	11/6/2010	2011	Cyclocheilichthys.enoplos	7
1791	11/6/2010	2011	Cyclocheilichthys.enoplos	7
1792	11/6/2010	2011	Cyclocheilichthys.enoplos	7
1793	11/6/2010	2011	Cyclocheilichthys.enoplos	7.5
1794	11/6/2010	2011	Cyclocheilichthys.enoplos	7.5
1795	11/6/2010	2011	Cyclocheilichthys.enoplos	7.5
1796	11/6/2010	2011	Cyclocheilichthys.enoplos	7.5
1797	11/6/2010	2011	Cyclocheilichthys.enoplos	7.5
1798	11/6/2010	2011	Cyclocheilichthys.enoplos	7.5
1799	11/6/2010	2011	Cyclocheilichthys.enoplos	7.5
1800	11/6/2010	2011	Cyclocheilichthys.enoplos	8
1801	11/6/2010	2011	Cyclocheilichthys.enoplos	8
1802	11/6/2010	2011	Cyclocheilichthys.enoplos	8.5
1803	11/6/2010	2011	Cyclocheilichthys.enoplos	8.5
1804	10/27/2006	2007	Cyclocheilichthys.enoplos	6
1805	10/27/2006	2007	Cyclocheilichthys.enoplos	6
1806	10/27/2006	2007	Cyclocheilichthys.enoplos	6
1807	10/27/2006	2007	Cyclocheilichthys.enoplos	6
1808	10/27/2006	2007	Cyclocheilichthys.enoplos	6
1809	10/27/2006	2007	Cyclocheilichthys.enoplos	6
1810	10/27/2006	2007	Cyclocheilichthys.enoplos	6
1811	10/27/2006	2007	Cyclocheilichthys.enoplos	6
1812	10/27/2006	2007	Cyclocheilichthys.enoplos	6
1813	10/27/2006	2007	Cyclocheilichthys.enoplos	6
1814	10/27/2006	2007	Cyclocheilichthys.enoplos	6
1815	10/27/2006	2007	Cyclocheilichthys.enoplos	6
1816	10/27/2006	2007	Cyclocheilichthys.enoplos	6
1817	10/27/2006	2007	Cyclocheilichthys.enoplos	6
1818	10/27/2006	2007	Cyclocheilichthys.enoplos	7
1819	10/27/2006	2007	Cyclocheilichthys.enoplos	7
1820	10/27/2006	2007	Cyclocheilichthys.enoplos	7
1821	10/27/2006	2007	Cyclocheilichthys.enoplos	7
1822	10/27/2006	2007	Cyclocheilichthys.enoplos	7
1823	10/27/2006	2007	Cyclocheilichthys.enoplos	7
1824	10/27/2006	2007	Cyclocheilichthys.enoplos	7
1825	10/27/2006	2007	Cyclocheilichthys.enoplos	7
1826	10/27/2006	2007	Cyclocheilichthys.enoplos	7
1827	10/27/2006	2007	Cyclocheilichthys.enoplos	7
1828	10/27/2006	2007	Cyclocheilichthys.enoplos	7
1829	10/27/2006	2007	Cyclocheilichthys.enoplos	8
1830	10/27/2006	2007	Cyclocheilichthys.enoplos	8
1831	10/27/2006	2007	Cyclocheilichthys.enoplos	8
1832	10/27/2006	2007	Cyclocheilichthys.enoplos	8
1833	10/27/2006	2007	Cyclocheilichthys.enoplos	8
1834	10/27/2006	2007	Cyclocheilichthys.enoplos	8
1835	10/27/2006	2007	Cyclocheilichthys.enoplos	8
1836	10/27/2006	2007	Cyclocheilichthys.enoplos	8
1837	10/27/2006	2007	Cyclocheilichthys.enoplos	8
1838	10/27/2006	2007	Cyclocheilichthys.enoplos	8
1839	10/27/2006	2007	Cyclocheilichthys.enoplos	8
1840	10/27/2006	2007	Cyclocheilichthys.enoplos	9
1841	10/27/2006	2007	Cyclocheilichthys.enoplos	9
1842	10/27/2006	2007	Cyclocheilichthys.enoplos	10
1843	11/9/2008	2009	Cyclocheilichthys.enoplos	7
1844	11/9/2008	2009	Cyclocheilichthys.enoplos	7
1845	11/9/2008	2009	Cyclocheilichthys.enoplos	7.5
1846	11/9/2008	2009	Cyclocheilichthys.enoplos	8
1847	11/9/2008	2009	Cyclocheilichthys.enoplos	8
1848	10/31/2014	2015	Cyclocheilichthys.enoplos	6
1849	10/31/2014	2015	Cyclocheilichthys.enoplos	6
1850	10/31/2014	2015	Cyclocheilichthys.enoplos	6
1851	10/31/2014	2015	Cyclocheilichthys.enoplos	6
1852	10/31/2014	2015	Cyclocheilichthys.enoplos	6.5
1853	10/31/2014	2015	Cyclocheilichthys.enoplos	6.5
1854	10/31/2014	2015	Cyclocheilichthys.enoplos	7
1855	10/31/2014	2015	Cyclocheilichthys.enoplos	23.5
1856	10/27/2009	2010	Cyclocheilichthys.enoplos	5
1857	10/27/2009	2010	Cyclocheilichthys.enoplos	5
1858	10/27/2009	2010	Cyclocheilichthys.enoplos	5
1859	10/27/2009	2010	Cyclocheilichthys.enoplos	5
1860	10/27/2009	2010	Cyclocheilichthys.enoplos	5
1861	10/27/2009	2010	Cyclocheilichthys.enoplos	5
1862	10/27/2009	2010	Cyclocheilichthys.enoplos	5.5
1863	10/27/2009	2010	Cyclocheilichthys.enoplos	5.5
1864	10/27/2009	2010	Cyclocheilichthys.enoplos	6
1865	10/27/2009	2010	Cyclocheilichthys.enoplos	6
1866	10/27/2009	2010	Cyclocheilichthys.enoplos	6
1867	10/27/2009	2010	Cyclocheilichthys.enoplos	6
1868	10/27/2009	2010	Cyclocheilichthys.enoplos	6
1869	10/27/2009	2010	Cyclocheilichthys.enoplos	6
1870	10/27/2009	2010	Cyclocheilichthys.enoplos	6
1871	10/27/2009	2010	Cyclocheilichthys.enoplos	6.5
1872	10/27/2009	2010	Cyclocheilichthys.enoplos	6.5
1873	10/27/2009	2010	Cyclocheilichthys.enoplos	6.5
1874	10/27/2009	2010	Cyclocheilichthys.enoplos	6.5
1875	10/27/2009	2010	Cyclocheilichthys.enoplos	6.5
1876	10/27/2009	2010	Cyclocheilichthys.enoplos	6.5
1877	10/27/2009	2010	Cyclocheilichthys.enoplos	6.5
1878	10/27/2009	2010	Cyclocheilichthys.enoplos	6.5
1879	10/27/2009	2010	Cyclocheilichthys.enoplos	6.5
1880	10/27/2009	2010	Cyclocheilichthys.enoplos	6.5
1881	10/27/2009	2010	Cyclocheilichthys.enoplos	6.5
1882	10/27/2009	2010	Cyclocheilichthys.enoplos	7
1883	10/27/2009	2010	Cyclocheilichthys.enoplos	7
1884	10/27/2009	2010	Cyclocheilichthys.enoplos	7
1885	10/27/2009	2010	Cyclocheilichthys.enoplos	7
1886	10/27/2009	2010	Cyclocheilichthys.enoplos	7
1887	10/27/2009	2010	Cyclocheilichthys.enoplos	7
1888	10/27/2009	2010	Cyclocheilichthys.enoplos	7
1889	10/27/2009	2010	Cyclocheilichthys.enoplos	7
1890	10/27/2009	2010	Cyclocheilichthys.enoplos	7.5
1891	10/27/2009	2010	Cyclocheilichthys.enoplos	7.5
1892	10/27/2009	2010	Cyclocheilichthys.enoplos	7.5
1893	10/27/2009	2010	Cyclocheilichthys.enoplos	7.5
1894	10/27/2009	2010	Cyclocheilichthys.enoplos	8
1895	10/27/2009	2010	Cyclocheilichthys.enoplos	8
1896	10/27/2009	2010	Cyclocheilichthys.enoplos	8
1897	10/27/2009	2010	Cyclocheilichthys.enoplos	8
1898	10/27/2009	2010	Cyclocheilichthys.enoplos	8
1899	10/27/2009	2010	Cyclocheilichthys.enoplos	8
1900	10/27/2009	2010	Cyclocheilichthys.enoplos	8
1901	10/27/2009	2010	Cyclocheilichthys.enoplos	8
1902	10/27/2009	2010	Cyclocheilichthys.enoplos	8.5
1903	10/27/2009	2010	Cyclocheilichthys.enoplos	9
1904	10/27/2009	2010	Cyclocheilichthys.enoplos	5
1905	10/27/2009	2010	Cyclocheilichthys.enoplos	5
1906	10/27/2009	2010	Cyclocheilichthys.enoplos	5
1907	10/27/2009	2010	Cyclocheilichthys.enoplos	5
1908	10/27/2009	2010	Cyclocheilichthys.enoplos	5
1909	10/27/2009	2010	Cyclocheilichthys.enoplos	5
1910	10/27/2009	2010	Cyclocheilichthys.enoplos	5.5
1911	10/27/2009	2010	Cyclocheilichthys.enoplos	5.5
1912	10/27/2009	2010	Cyclocheilichthys.enoplos	6
1913	10/27/2009	2010	Cyclocheilichthys.enoplos	6
1914	10/27/2009	2010	Cyclocheilichthys.enoplos	6
1915	10/27/2009	2010	Cyclocheilichthys.enoplos	6
1916	10/27/2009	2010	Cyclocheilichthys.enoplos	6
1917	10/27/2009	2010	Cyclocheilichthys.enoplos	6
1918	10/27/2009	2010	Cyclocheilichthys.enoplos	6
1919	10/27/2009	2010	Cyclocheilichthys.enoplos	6.5
1920	10/27/2009	2010	Cyclocheilichthys.enoplos	6.5
1921	10/27/2009	2010	Cyclocheilichthys.enoplos	6.5
1922	10/27/2009	2010	Cyclocheilichthys.enoplos	6.5
1923	10/27/2009	2010	Cyclocheilichthys.enoplos	6.5
1924	10/27/2009	2010	Cyclocheilichthys.enoplos	6.5
1925	10/27/2009	2010	Cyclocheilichthys.enoplos	7
1926	10/27/2009	2010	Cyclocheilichthys.enoplos	7
1927	10/27/2009	2010	Cyclocheilichthys.enoplos	7
1928	10/27/2009	2010	Cyclocheilichthys.enoplos	7
1929	10/27/2009	2010	Cyclocheilichthys.enoplos	7
1930	10/27/2009	2010	Cyclocheilichthys.enoplos	7
1931	10/27/2009	2010	Cyclocheilichthys.enoplos	7
1932	10/27/2009	2010	Cyclocheilichthys.enoplos	7
1933	10/27/2009	2010	Cyclocheilichthys.enoplos	7
1934	10/27/2009	2010	Cyclocheilichthys.enoplos	7
1935	10/27/2009	2010	Cyclocheilichthys.enoplos	7
1936	10/27/2009	2010	Cyclocheilichthys.enoplos	7
1937	10/27/2009	2010	Cyclocheilichthys.enoplos	7
1938	10/27/2009	2010	Cyclocheilichthys.enoplos	7.5
1939	10/27/2009	2010	Cyclocheilichthys.enoplos	7.5
1940	10/27/2009	2010	Cyclocheilichthys.enoplos	7.5
1941	10/27/2009	2010	Cyclocheilichthys.enoplos	7.5
1942	10/27/2009	2010	Cyclocheilichthys.enoplos	7.5
1943	10/27/2009	2010	Cyclocheilichthys.enoplos	7.5
1944	10/27/2009	2010	Cyclocheilichthys.enoplos	7.5
1945	10/27/2009	2010	Cyclocheilichthys.enoplos	7.5
1946	10/27/2009	2010	Cyclocheilichthys.enoplos	7.5
1947	10/27/2009	2010	Cyclocheilichthys.enoplos	8
1948	10/27/2009	2010	Cyclocheilichthys.enoplos	8
1949	10/27/2009	2010	Cyclocheilichthys.enoplos	8
1950	10/27/2009	2010	Cyclocheilichthys.enoplos	8
1951	10/27/2009	2010	Cyclocheilichthys.enoplos	8
1952	10/27/2009	2010	Cyclocheilichthys.enoplos	8
1953	10/27/2009	2010	Cyclocheilichthys.enoplos	8.5
1954	10/27/2009	2010	Cyclocheilichthys.enoplos	8.5
1955	10/27/2009	2010	Cyclocheilichthys.enoplos	9
1956	11/4/2011	2012	Cyclocheilichthys.enoplos	9
1957	11/4/2011	2012	Cyclocheilichthys.enoplos	10
1958	11/4/2011	2012	Cyclocheilichthys.enoplos	10
1959	11/4/2011	2012	Cyclocheilichthys.enoplos	12
1960	11/9/2008	2009	Cyclocheilichthys.enoplos	7.5
1961	11/9/2008	2009	Cyclocheilichthys.enoplos	8
1962	11/9/2008	2009	Cyclocheilichthys.enoplos	8
1963	11/9/2008	2009	Cyclocheilichthys.enoplos	8.5
1964	11/9/2008	2009	Cyclocheilichthys.enoplos	8.5
1965	11/9/2008	2009	Cyclocheilichthys.enoplos	8.5
1966	11/9/2008	2009	Cyclocheilichthys.enoplos	8.5
1967	11/9/2008	2009	Cyclocheilichthys.enoplos	9
1968	10/21/2009	2010	Cyclocheilichthys.enoplos	5
1969	10/21/2009	2010	Cyclocheilichthys.enoplos	5
1970	10/21/2009	2010	Cyclocheilichthys.enoplos	5.5
1971	10/21/2009	2010	Cyclocheilichthys.enoplos	5.5
1972	10/21/2009	2010	Cyclocheilichthys.enoplos	5.5
1973	10/21/2009	2010	Cyclocheilichthys.enoplos	5.5
1974	10/21/2009	2010	Cyclocheilichthys.enoplos	5.5
1975	10/21/2009	2010	Cyclocheilichthys.enoplos	5.5
1976	10/21/2009	2010	Cyclocheilichthys.enoplos	6
1977	10/21/2009	2010	Cyclocheilichthys.enoplos	6
1978	10/21/2009	2010	Cyclocheilichthys.enoplos	6
1979	10/21/2009	2010	Cyclocheilichthys.enoplos	6
1980	10/21/2009	2010	Cyclocheilichthys.enoplos	6
1981	10/21/2009	2010	Cyclocheilichthys.enoplos	6
1982	10/21/2009	2010	Cyclocheilichthys.enoplos	6
1983	10/21/2009	2010	Cyclocheilichthys.enoplos	6
1984	10/21/2009	2010	Cyclocheilichthys.enoplos	6
1985	10/21/2009	2010	Cyclocheilichthys.enoplos	6
1986	10/21/2009	2010	Cyclocheilichthys.enoplos	6
1987	10/21/2009	2010	Cyclocheilichthys.enoplos	6
1988	10/21/2009	2010	Cyclocheilichthys.enoplos	6.5
1989	10/21/2009	2010	Cyclocheilichthys.enoplos	6.5
1990	10/21/2009	2010	Cyclocheilichthys.enoplos	6.5
1991	10/21/2009	2010	Cyclocheilichthys.enoplos	6.5
1992	10/21/2009	2010	Cyclocheilichthys.enoplos	6.5
1993	10/21/2009	2010	Cyclocheilichthys.enoplos	6.5
1994	10/21/2009	2010	Cyclocheilichthys.enoplos	6.5
1995	10/21/2009	2010	Cyclocheilichthys.enoplos	7
1996	10/21/2009	2010	Cyclocheilichthys.enoplos	7
1997	10/21/2009	2010	Cyclocheilichthys.enoplos	7
1998	10/21/2009	2010	Cyclocheilichthys.enoplos	7
1999	10/21/2009	2010	Cyclocheilichthys.enoplos	7
2000	10/21/2009	2010	Cyclocheilichthys.enoplos	7.5
2001	10/21/2009	2010	Cyclocheilichthys.enoplos	7.5
2002	10/21/2009	2010	Cyclocheilichthys.enoplos	7.5
2003	10/21/2009	2010	Cyclocheilichthys.enoplos	7.5
2004	10/21/2009	2010	Cyclocheilichthys.enoplos	7.5
2005	10/21/2009	2010	Cyclocheilichthys.enoplos	7.5
2006	10/21/2009	2010	Cyclocheilichthys.enoplos	7.5
2007	10/21/2009	2010	Cyclocheilichthys.enoplos	8
2008	10/21/2009	2010	Cyclocheilichthys.enoplos	8
2009	11/10/2008	2009	Cyclocheilichthys.enoplos	9
2010	11/10/2008	2009	Cyclocheilichthys.enoplos	9.5
2011	11/10/2008	2009	Cyclocheilichthys.enoplos	9.5
2012	11/10/2008	2009	Cyclocheilichthys.enoplos	10.5
2013	10/28/2009	2010	Cyclocheilichthys.enoplos	5
2014	10/28/2009	2010	Cyclocheilichthys.enoplos	5.5
2015	10/28/2009	2010	Cyclocheilichthys.enoplos	6
2016	10/28/2009	2010	Cyclocheilichthys.enoplos	6
2017	10/28/2009	2010	Cyclocheilichthys.enoplos	6
2018	10/28/2009	2010	Cyclocheilichthys.enoplos	6
2019	10/28/2009	2010	Cyclocheilichthys.enoplos	6
2020	10/28/2009	2010	Cyclocheilichthys.enoplos	6
2021	10/28/2009	2010	Cyclocheilichthys.enoplos	6
2022	10/28/2009	2010	Cyclocheilichthys.enoplos	6
2023	10/28/2009	2010	Cyclocheilichthys.enoplos	6
2024	10/28/2009	2010	Cyclocheilichthys.enoplos	6
2025	10/28/2009	2010	Cyclocheilichthys.enoplos	6
2026	10/28/2009	2010	Cyclocheilichthys.enoplos	6
2027	10/28/2009	2010	Cyclocheilichthys.enoplos	6
2028	10/28/2009	2010	Cyclocheilichthys.enoplos	6
2029	10/28/2009	2010	Cyclocheilichthys.enoplos	6.5
2030	10/28/2009	2010	Cyclocheilichthys.enoplos	6.5
2031	10/28/2009	2010	Cyclocheilichthys.enoplos	6.5
2032	10/28/2009	2010	Cyclocheilichthys.enoplos	6.5
2033	10/28/2009	2010	Cyclocheilichthys.enoplos	7
2034	10/28/2009	2010	Cyclocheilichthys.enoplos	7
2035	10/28/2009	2010	Cyclocheilichthys.enoplos	7
2036	10/28/2009	2010	Cyclocheilichthys.enoplos	7
2037	10/28/2009	2010	Cyclocheilichthys.enoplos	7
2038	10/28/2009	2010	Cyclocheilichthys.enoplos	7
2039	10/28/2009	2010	Cyclocheilichthys.enoplos	7
2040	10/28/2009	2010	Cyclocheilichthys.enoplos	7
2041	10/28/2009	2010	Cyclocheilichthys.enoplos	7
2042	10/28/2009	2010	Cyclocheilichthys.enoplos	7
2043	10/28/2009	2010	Cyclocheilichthys.enoplos	7.5
2044	10/28/2009	2010	Cyclocheilichthys.enoplos	7.5
2045	10/28/2009	2010	Cyclocheilichthys.enoplos	8
2046	10/28/2009	2010	Cyclocheilichthys.enoplos	8
2047	10/28/2009	2010	Cyclocheilichthys.enoplos	8
2048	10/28/2009	2010	Cyclocheilichthys.enoplos	8
2049	10/28/2009	2010	Cyclocheilichthys.enoplos	8
2050	10/28/2009	2010	Cyclocheilichthys.enoplos	8
2051	10/28/2009	2010	Cyclocheilichthys.enoplos	8.5
2052	10/27/2006	2007	Cyclocheilichthys.enoplos	6
2053	10/27/2006	2007	Cyclocheilichthys.enoplos	6
2054	10/27/2006	2007	Cyclocheilichthys.enoplos	6
2055	10/27/2006	2007	Cyclocheilichthys.enoplos	6
2056	10/27/2006	2007	Cyclocheilichthys.enoplos	7
2057	10/27/2006	2007	Cyclocheilichthys.enoplos	7
2058	10/27/2006	2007	Cyclocheilichthys.enoplos	7
2059	10/27/2006	2007	Cyclocheilichthys.enoplos	7
2060	10/27/2006	2007	Cyclocheilichthys.enoplos	7
2061	10/27/2006	2007	Cyclocheilichthys.enoplos	9
2062	10/27/2006	2007	Cyclocheilichthys.enoplos	9
2063	10/27/2006	2007	Cyclocheilichthys.enoplos	10
2064	10/27/2006	2007	Cyclocheilichthys.enoplos	11
2065	10/27/2006	2007	Cyclocheilichthys.enoplos	11
2066	10/27/2006	2007	Cyclocheilichthys.enoplos	12
2067	10/27/2006	2007	Cyclocheilichthys.enoplos	12
2068	10/27/2006	2007	Cyclocheilichthys.enoplos	5
2069	10/27/2006	2007	Cyclocheilichthys.enoplos	5
2070	10/27/2006	2007	Cyclocheilichthys.enoplos	5
2071	10/27/2006	2007	Cyclocheilichthys.enoplos	5
2072	10/27/2006	2007	Cyclocheilichthys.enoplos	6
2073	10/27/2006	2007	Cyclocheilichthys.enoplos	6
2074	10/27/2006	2007	Cyclocheilichthys.enoplos	6
2075	10/27/2006	2007	Cyclocheilichthys.enoplos	6
2076	10/27/2006	2007	Cyclocheilichthys.enoplos	6
2077	10/27/2006	2007	Cyclocheilichthys.enoplos	6
2078	10/27/2006	2007	Cyclocheilichthys.enoplos	6
2079	10/27/2006	2007	Cyclocheilichthys.enoplos	6
2080	10/27/2006	2007	Cyclocheilichthys.enoplos	6
2081	10/27/2006	2007	Cyclocheilichthys.enoplos	6
2082	10/27/2006	2007	Cyclocheilichthys.enoplos	6
2083	10/27/2006	2007	Cyclocheilichthys.enoplos	6
2084	10/27/2006	2007	Cyclocheilichthys.enoplos	6
2085	10/27/2006	2007	Cyclocheilichthys.enoplos	6
2086	10/27/2006	2007	Cyclocheilichthys.enoplos	7
2087	10/27/2006	2007	Cyclocheilichthys.enoplos	7
2088	10/27/2006	2007	Cyclocheilichthys.enoplos	7
2089	10/27/2006	2007	Cyclocheilichthys.enoplos	7
2090	10/27/2006	2007	Cyclocheilichthys.enoplos	7
2091	10/27/2006	2007	Cyclocheilichthys.enoplos	7
2092	10/27/2006	2007	Cyclocheilichthys.enoplos	7
2093	10/27/2006	2007	Cyclocheilichthys.enoplos	7
2094	10/27/2006	2007	Cyclocheilichthys.enoplos	8
2095	10/27/2006	2007	Cyclocheilichthys.enoplos	8
2096	10/27/2006	2007	Cyclocheilichthys.enoplos	8
2097	10/27/2006	2007	Cyclocheilichthys.enoplos	8
2098	10/27/2006	2007	Cyclocheilichthys.enoplos	8
2099	10/27/2006	2007	Cyclocheilichthys.enoplos	8
2100	10/25/2006	2007	Cyclocheilichthys.enoplos	5
2101	10/25/2006	2007	Cyclocheilichthys.enoplos	5
2102	10/25/2006	2007	Cyclocheilichthys.enoplos	5
2103	10/25/2006	2007	Cyclocheilichthys.enoplos	5
2104	10/25/2006	2007	Cyclocheilichthys.enoplos	5
2105	10/25/2006	2007	Cyclocheilichthys.enoplos	5
2106	10/25/2006	2007	Cyclocheilichthys.enoplos	6
2107	10/25/2006	2007	Cyclocheilichthys.enoplos	6
2108	10/25/2006	2007	Cyclocheilichthys.enoplos	6
2109	10/25/2006	2007	Cyclocheilichthys.enoplos	6
2110	10/25/2006	2007	Cyclocheilichthys.enoplos	6
2111	10/25/2006	2007	Cyclocheilichthys.enoplos	6
2112	10/25/2006	2007	Cyclocheilichthys.enoplos	6
2113	10/25/2006	2007	Cyclocheilichthys.enoplos	6
2114	10/25/2006	2007	Cyclocheilichthys.enoplos	6
2115	10/25/2006	2007	Cyclocheilichthys.enoplos	6
2116	10/25/2006	2007	Cyclocheilichthys.enoplos	7
2117	10/25/2006	2007	Cyclocheilichthys.enoplos	7
2118	10/25/2006	2007	Cyclocheilichthys.enoplos	7
2119	10/25/2006	2007	Cyclocheilichthys.enoplos	7
2120	10/25/2006	2007	Cyclocheilichthys.enoplos	7
2121	10/25/2006	2007	Cyclocheilichthys.enoplos	9
2122	10/25/2006	2007	Cyclocheilichthys.enoplos	6
2123	10/25/2006	2007	Cyclocheilichthys.enoplos	6
2124	10/25/2006	2007	Cyclocheilichthys.enoplos	7
2125	10/25/2006	2007	Cyclocheilichthys.enoplos	7
2126	10/25/2006	2007	Cyclocheilichthys.enoplos	7
2127	10/25/2006	2007	Cyclocheilichthys.enoplos	7
2128	10/25/2006	2007	Cyclocheilichthys.enoplos	7
2129	10/25/2006	2007	Cyclocheilichthys.enoplos	7
2130	10/25/2006	2007	Cyclocheilichthys.enoplos	7
2131	10/25/2006	2007	Cyclocheilichthys.enoplos	7
2132	10/25/2006	2007	Cyclocheilichthys.enoplos	7
2133	10/25/2006	2007	Cyclocheilichthys.enoplos	7
2134	10/25/2006	2007	Cyclocheilichthys.enoplos	8
2135	10/25/2006	2007	Cyclocheilichthys.enoplos	8
2136	10/25/2006	2007	Cyclocheilichthys.enoplos	8
2137	10/25/2006	2007	Cyclocheilichthys.enoplos	8
2138	10/25/2006	2007	Cyclocheilichthys.enoplos	8
2139	10/25/2006	2007	Cyclocheilichthys.enoplos	9
2140	10/25/2006	2007	Cyclocheilichthys.enoplos	12
2141	10/21/2008	2009	Cyclocheilichthys.enoplos	7
2142	10/21/2008	2009	Cyclocheilichthys.enoplos	7
2143	10/21/2008	2009	Cyclocheilichthys.enoplos	7
2144	10/21/2008	2009	Cyclocheilichthys.enoplos	7
2145	10/21/2008	2009	Cyclocheilichthys.enoplos	7
2146	10/21/2008	2009	Cyclocheilichthys.enoplos	7.5
2147	10/21/2008	2009	Cyclocheilichthys.enoplos	7.5
2148	10/21/2008	2009	Cyclocheilichthys.enoplos	7.5
2149	10/21/2008	2009	Cyclocheilichthys.enoplos	7.5
2150	10/21/2008	2009	Cyclocheilichthys.enoplos	7.5
2151	10/21/2008	2009	Cyclocheilichthys.enoplos	8
2152	10/21/2008	2009	Cyclocheilichthys.enoplos	8
2153	10/21/2008	2009	Cyclocheilichthys.enoplos	8
2154	10/21/2008	2009	Cyclocheilichthys.enoplos	8
2155	10/21/2008	2009	Cyclocheilichthys.enoplos	8
2156	10/21/2008	2009	Cyclocheilichthys.enoplos	8
2157	10/21/2008	2009	Cyclocheilichthys.enoplos	8
2158	10/21/2008	2009	Cyclocheilichthys.enoplos	8
2159	10/21/2008	2009	Cyclocheilichthys.enoplos	8
2160	10/21/2008	2009	Cyclocheilichthys.enoplos	8
2161	10/21/2008	2009	Cyclocheilichthys.enoplos	8.5
2162	10/21/2008	2009	Cyclocheilichthys.enoplos	8.5
2163	10/21/2008	2009	Cyclocheilichthys.enoplos	8.5
2164	10/21/2008	2009	Cyclocheilichthys.enoplos	8.5
2165	10/21/2008	2009	Cyclocheilichthys.enoplos	8.5
2166	10/21/2008	2009	Cyclocheilichthys.enoplos	8.5
2167	10/21/2008	2009	Cyclocheilichthys.enoplos	9
2168	10/21/2008	2009	Cyclocheilichthys.enoplos	9
2169	10/21/2008	2009	Cyclocheilichthys.enoplos	9
2170	10/21/2008	2009	Cyclocheilichthys.enoplos	9
2171	10/29/2012	2013	Cyclocheilichthys.enoplos	7
2172	10/29/2012	2013	Cyclocheilichthys.enoplos	7
2173	10/29/2012	2013	Cyclocheilichthys.enoplos	7
2174	10/29/2012	2013	Cyclocheilichthys.enoplos	8
2175	10/18/2006	2007	Cyclocheilichthys.enoplos	5
2176	10/18/2006	2007	Cyclocheilichthys.enoplos	5
2177	10/18/2006	2007	Cyclocheilichthys.enoplos	6
2178	10/18/2006	2007	Cyclocheilichthys.enoplos	6
2179	10/18/2006	2007	Cyclocheilichthys.enoplos	6
2180	10/18/2006	2007	Cyclocheilichthys.enoplos	6
2181	10/18/2006	2007	Cyclocheilichthys.enoplos	6
2182	10/18/2006	2007	Cyclocheilichthys.enoplos	6
2183	10/18/2006	2007	Cyclocheilichthys.enoplos	6
2184	10/18/2006	2007	Cyclocheilichthys.enoplos	6
2185	10/18/2006	2007	Cyclocheilichthys.enoplos	6
2186	10/18/2006	2007	Cyclocheilichthys.enoplos	7
2187	10/18/2006	2007	Cyclocheilichthys.enoplos	7
2188	10/18/2006	2007	Cyclocheilichthys.enoplos	8
2189	10/18/2006	2007	Cyclocheilichthys.enoplos	8
2190	10/18/2006	2007	Cyclocheilichthys.enoplos	8
2191	10/18/2006	2007	Cyclocheilichthys.enoplos	8
2192	10/18/2006	2007	Cyclocheilichthys.enoplos	8
2193	10/21/2008	2009	Cyclocheilichthys.enoplos	6.5
2194	10/21/2008	2009	Cyclocheilichthys.enoplos	6.5
2195	10/21/2008	2009	Cyclocheilichthys.enoplos	6.5
2196	10/21/2008	2009	Cyclocheilichthys.enoplos	7
2197	10/21/2008	2009	Cyclocheilichthys.enoplos	7
2198	10/21/2008	2009	Cyclocheilichthys.enoplos	7
2199	10/21/2008	2009	Cyclocheilichthys.enoplos	7.5
2200	10/21/2008	2009	Cyclocheilichthys.enoplos	7.5
2201	10/21/2008	2009	Cyclocheilichthys.enoplos	7.5
2202	10/21/2008	2009	Cyclocheilichthys.enoplos	7.5
2203	10/21/2008	2009	Cyclocheilichthys.enoplos	7.5
2204	10/21/2008	2009	Cyclocheilichthys.enoplos	7.5
2205	10/21/2008	2009	Cyclocheilichthys.enoplos	7.5
2206	10/21/2008	2009	Cyclocheilichthys.enoplos	7.5
2207	10/21/2008	2009	Cyclocheilichthys.enoplos	7.5
2208	10/21/2008	2009	Cyclocheilichthys.enoplos	7.5
2209	10/21/2008	2009	Cyclocheilichthys.enoplos	7.5
2210	10/21/2008	2009	Cyclocheilichthys.enoplos	7.5
2211	10/21/2008	2009	Cyclocheilichthys.enoplos	7.5
2212	10/21/2008	2009	Cyclocheilichthys.enoplos	7.5
2213	10/21/2008	2009	Cyclocheilichthys.enoplos	7.5
2214	10/21/2008	2009	Cyclocheilichthys.enoplos	8
2215	10/21/2008	2009	Cyclocheilichthys.enoplos	8
2216	10/21/2008	2009	Cyclocheilichthys.enoplos	8
2217	10/29/2012	2013	Cyclocheilichthys.enoplos	6.5
2218	10/29/2012	2013	Cyclocheilichthys.enoplos	6.5
2219	10/29/2012	2013	Cyclocheilichthys.enoplos	7
2220	10/29/2012	2013	Cyclocheilichthys.enoplos	7
2221	10/29/2012	2013	Cyclocheilichthys.enoplos	7.5
2222	10/29/2012	2013	Cyclocheilichthys.enoplos	7.5
2223	10/29/2012	2013	Cyclocheilichthys.enoplos	8
2224	10/29/2012	2013	Cyclocheilichthys.enoplos	8
2225	10/29/2012	2013	Cyclocheilichthys.enoplos	8.5
2226	10/29/2012	2013	Cyclocheilichthys.enoplos	10
2227	10/29/2006	2007	Cyclocheilichthys.enoplos	9
2228	10/29/2006	2007	Cyclocheilichthys.enoplos	9
2229	10/29/2006	2007	Cyclocheilichthys.enoplos	10
2230	10/29/2006	2007	Cyclocheilichthys.enoplos	10
2231	10/29/2006	2007	Cyclocheilichthys.enoplos	10
2232	10/29/2006	2007	Cyclocheilichthys.enoplos	10
2233	10/29/2006	2007	Cyclocheilichthys.enoplos	10
2234	10/29/2006	2007	Cyclocheilichthys.enoplos	10
2235	10/29/2006	2007	Cyclocheilichthys.enoplos	12
2236	10/29/2006	2007	Cyclocheilichthys.enoplos	12
2237	10/29/2006	2007	Cyclocheilichthys.enoplos	7
2238	10/29/2006	2007	Cyclocheilichthys.enoplos	8
2239	10/29/2006	2007	Cyclocheilichthys.enoplos	9
2240	10/29/2006	2007	Cyclocheilichthys.enoplos	9
2241	10/29/2006	2007	Cyclocheilichthys.enoplos	9
2242	10/29/2006	2007	Cyclocheilichthys.enoplos	9
2243	10/29/2006	2007	Cyclocheilichthys.enoplos	10
2244	10/29/2006	2007	Cyclocheilichthys.enoplos	11
2245	10/29/2006	2007	Cyclocheilichthys.enoplos	13
2246	10/31/2012	2013	Cyclocheilichthys.enoplos	6
2247	10/31/2012	2013	Cyclocheilichthys.enoplos	8
2248	10/31/2012	2013	Cyclocheilichthys.enoplos	8
2249	10/31/2012	2013	Cyclocheilichthys.enoplos	9
2250	10/31/2012	2013	Cyclocheilichthys.enoplos	11
2251	10/31/2012	2013	Cyclocheilichthys.enoplos	9
2252	10/31/2012	2013	Cyclocheilichthys.enoplos	10
2253	10/31/2012	2013	Cyclocheilichthys.enoplos	10
2254	10/31/2012	2013	Cyclocheilichthys.enoplos	11
2255	10/31/2012	2013	Cyclocheilichthys.enoplos	11
2256	1/18/2013	2013	Cyclocheilichthys.enoplos	43
2257	10/31/2012	2013	Cyclocheilichthys.enoplos	7
2258	10/31/2012	2013	Cyclocheilichthys.enoplos	7
2259	10/31/2012	2013	Cyclocheilichthys.enoplos	8
2260	10/31/2012	2013	Cyclocheilichthys.enoplos	8
2261	10/31/2012	2013	Cyclocheilichthys.enoplos	8.5
2262	10/31/2012	2013	Cyclocheilichthys.enoplos	8.5
2263	10/31/2012	2013	Cyclocheilichthys.enoplos	9.5
2264	10/31/2012	2013	Cyclocheilichthys.enoplos	9.5
2265	10/31/2012	2013	Cyclocheilichthys.enoplos	9.5
2266	10/31/2012	2013	Cyclocheilichthys.enoplos	9.5
2267	10/31/2012	2013	Cyclocheilichthys.enoplos	10
2268	10/31/2012	2013	Cyclocheilichthys.enoplos	10
2269	10/31/2012	2013	Cyclocheilichthys.enoplos	10
2270	10/31/2012	2013	Cyclocheilichthys.enoplos	10
2271	10/31/2012	2013	Cyclocheilichthys.enoplos	11
2272	10/31/2012	2013	Cyclocheilichthys.enoplos	11
2273	10/30/2006	2007	Cyclocheilichthys.enoplos	6
2274	10/30/2006	2007	Cyclocheilichthys.enoplos	6
2275	10/30/2006	2007	Cyclocheilichthys.enoplos	6
2276	10/30/2006	2007	Cyclocheilichthys.enoplos	6
2277	10/30/2006	2007	Cyclocheilichthys.enoplos	6
2278	10/30/2006	2007	Cyclocheilichthys.enoplos	6
2279	10/30/2006	2007	Cyclocheilichthys.enoplos	6
2280	10/30/2006	2007	Cyclocheilichthys.enoplos	6
2281	10/30/2006	2007	Cyclocheilichthys.enoplos	6
2282	10/30/2006	2007	Cyclocheilichthys.enoplos	6
2283	10/30/2006	2007	Cyclocheilichthys.enoplos	6
2284	10/30/2006	2007	Cyclocheilichthys.enoplos	7
2285	10/30/2006	2007	Cyclocheilichthys.enoplos	7
2286	10/30/2006	2007	Cyclocheilichthys.enoplos	7
2287	10/30/2006	2007	Cyclocheilichthys.enoplos	7
2288	10/30/2006	2007	Cyclocheilichthys.enoplos	7
2289	10/30/2006	2007	Cyclocheilichthys.enoplos	7
2290	10/30/2006	2007	Cyclocheilichthys.enoplos	7
2291	10/30/2006	2007	Cyclocheilichthys.enoplos	7
2292	10/30/2006	2007	Cyclocheilichthys.enoplos	7
2293	10/30/2006	2007	Cyclocheilichthys.enoplos	7
2294	10/30/2006	2007	Cyclocheilichthys.enoplos	7
2295	10/30/2006	2007	Cyclocheilichthys.enoplos	7
2296	10/30/2006	2007	Cyclocheilichthys.enoplos	7
2297	10/30/2006	2007	Cyclocheilichthys.enoplos	7
2298	10/30/2006	2007	Cyclocheilichthys.enoplos	7
2299	10/30/2006	2007	Cyclocheilichthys.enoplos	7
2300	10/30/2006	2007	Cyclocheilichthys.enoplos	7
2301	10/30/2006	2007	Cyclocheilichthys.enoplos	8
2302	10/30/2006	2007	Cyclocheilichthys.enoplos	8
2303	10/30/2006	2007	Cyclocheilichthys.enoplos	8
2304	10/30/2006	2007	Cyclocheilichthys.enoplos	8
2305	10/30/2006	2007	Cyclocheilichthys.enoplos	8
2306	10/30/2006	2007	Cyclocheilichthys.enoplos	8
2307	10/30/2006	2007	Cyclocheilichthys.enoplos	8
2308	10/30/2006	2007	Cyclocheilichthys.enoplos	8
2309	10/30/2006	2007	Cyclocheilichthys.enoplos	8
2310	10/30/2006	2007	Cyclocheilichthys.enoplos	9
2311	10/30/2006	2007	Cyclocheilichthys.enoplos	9
2312	10/30/2006	2007	Cyclocheilichthys.enoplos	9
2313	10/30/2006	2007	Cyclocheilichthys.enoplos	9
2314	10/31/2012	2013	Cyclocheilichthys.enoplos	7
2315	10/31/2012	2013	Cyclocheilichthys.enoplos	7.5
2316	10/31/2012	2013	Cyclocheilichthys.enoplos	8
2317	10/31/2012	2013	Cyclocheilichthys.enoplos	8
2318	10/31/2012	2013	Cyclocheilichthys.enoplos	8.5
2319	10/31/2012	2013	Cyclocheilichthys.enoplos	8.5
2320	10/31/2012	2013	Cyclocheilichthys.enoplos	9
2321	10/31/2012	2013	Cyclocheilichthys.enoplos	9.5
2322	10/31/2012	2013	Cyclocheilichthys.enoplos	9.5
2323	10/31/2012	2013	Cyclocheilichthys.enoplos	9.5
2324	10/31/2012	2013	Cyclocheilichthys.enoplos	10
2325	10/31/2012	2013	Cyclocheilichthys.enoplos	10
2326	10/31/2012	2013	Cyclocheilichthys.enoplos	10
2327	10/31/2012	2013	Cyclocheilichthys.enoplos	10
2328	10/31/2012	2013	Cyclocheilichthys.enoplos	10.5
2329	10/31/2012	2013	Cyclocheilichthys.enoplos	11
2330	10/31/2012	2013	Cyclocheilichthys.enoplos	11.5
2331	11/11/2008	2009	Cyclocheilichthys.enoplos	8
2332	11/11/2008	2009	Cyclocheilichthys.enoplos	8
2333	11/11/2008	2009	Cyclocheilichthys.enoplos	8
2334	11/11/2008	2009	Cyclocheilichthys.enoplos	8
2335	11/11/2008	2009	Cyclocheilichthys.enoplos	8.5
2336	11/11/2008	2009	Cyclocheilichthys.enoplos	8.5
2337	11/11/2008	2009	Cyclocheilichthys.enoplos	8.5
2338	11/11/2008	2009	Cyclocheilichthys.enoplos	9
2339	11/11/2008	2009	Cyclocheilichthys.enoplos	9
2340	1/2/2013	2013	Cyclocheilichthys.enoplos	23
2341	10/30/2006	2007	Cyclocheilichthys.enoplos	6
2342	10/30/2006	2007	Cyclocheilichthys.enoplos	6
2343	10/30/2006	2007	Cyclocheilichthys.enoplos	6
2344	10/30/2006	2007	Cyclocheilichthys.enoplos	6
2345	10/30/2006	2007	Cyclocheilichthys.enoplos	6
2346	10/30/2006	2007	Cyclocheilichthys.enoplos	6
2347	10/30/2006	2007	Cyclocheilichthys.enoplos	6
2348	10/30/2006	2007	Cyclocheilichthys.enoplos	6
2349	10/30/2006	2007	Cyclocheilichthys.enoplos	6
2350	10/30/2006	2007	Cyclocheilichthys.enoplos	6
2351	10/30/2006	2007	Cyclocheilichthys.enoplos	6
2352	10/30/2006	2007	Cyclocheilichthys.enoplos	6
2353	10/30/2006	2007	Cyclocheilichthys.enoplos	6
2354	10/30/2006	2007	Cyclocheilichthys.enoplos	6
2355	10/30/2006	2007	Cyclocheilichthys.enoplos	6
2356	10/30/2006	2007	Cyclocheilichthys.enoplos	6
2357	10/30/2006	2007	Cyclocheilichthys.enoplos	6
2358	10/30/2006	2007	Cyclocheilichthys.enoplos	7
2359	10/30/2006	2007	Cyclocheilichthys.enoplos	7
2360	10/30/2006	2007	Cyclocheilichthys.enoplos	7
2361	10/30/2006	2007	Cyclocheilichthys.enoplos	7
2362	10/30/2006	2007	Cyclocheilichthys.enoplos	7
2363	10/30/2006	2007	Cyclocheilichthys.enoplos	7
2364	10/30/2006	2007	Cyclocheilichthys.enoplos	7
2365	10/30/2006	2007	Cyclocheilichthys.enoplos	7
2366	10/30/2006	2007	Cyclocheilichthys.enoplos	7
2367	10/30/2006	2007	Cyclocheilichthys.enoplos	7
2368	10/30/2006	2007	Cyclocheilichthys.enoplos	7
2369	10/30/2006	2007	Cyclocheilichthys.enoplos	7
2370	10/30/2006	2007	Cyclocheilichthys.enoplos	7
2371	10/30/2006	2007	Cyclocheilichthys.enoplos	7
2372	10/30/2006	2007	Cyclocheilichthys.enoplos	7
2373	10/30/2006	2007	Cyclocheilichthys.enoplos	7
2374	10/30/2006	2007	Cyclocheilichthys.enoplos	7
2375	10/30/2006	2007	Cyclocheilichthys.enoplos	7
2376	10/30/2006	2007	Cyclocheilichthys.enoplos	7
2377	10/30/2006	2007	Cyclocheilichthys.enoplos	7
2378	10/30/2006	2007	Cyclocheilichthys.enoplos	7
2379	10/30/2006	2007	Cyclocheilichthys.enoplos	7
2380	10/30/2006	2007	Cyclocheilichthys.enoplos	7
2381	10/30/2006	2007	Cyclocheilichthys.enoplos	7
2382	10/30/2006	2007	Cyclocheilichthys.enoplos	8
2383	10/30/2006	2007	Cyclocheilichthys.enoplos	8
2384	10/30/2006	2007	Cyclocheilichthys.enoplos	8
2385	10/30/2006	2007	Cyclocheilichthys.enoplos	8
2386	10/30/2006	2007	Cyclocheilichthys.enoplos	8
2387	10/30/2006	2007	Cyclocheilichthys.enoplos	8
2388	10/30/2006	2007	Cyclocheilichthys.enoplos	8
2389	10/30/2006	2007	Cyclocheilichthys.enoplos	8
2390	10/30/2006	2007	Cyclocheilichthys.enoplos	8
2391	10/30/2006	2007	Cyclocheilichthys.enoplos	8
2392	10/30/2006	2007	Cyclocheilichthys.enoplos	8
2393	10/30/2006	2007	Cyclocheilichthys.enoplos	8
2394	10/30/2006	2007	Cyclocheilichthys.enoplos	9
2395	10/30/2006	2007	Cyclocheilichthys.enoplos	9
2396	10/30/2006	2007	Cyclocheilichthys.enoplos	9
2397	10/30/2006	2007	Cyclocheilichthys.enoplos	9
2398	10/30/2006	2007	Cyclocheilichthys.enoplos	9
2399	10/30/2006	2007	Cyclocheilichthys.enoplos	9
2400	10/30/2006	2007	Cyclocheilichthys.enoplos	9
2401	10/30/2006	2007	Cyclocheilichthys.enoplos	9
2402	10/30/2006	2007	Cyclocheilichthys.enoplos	10
2403	10/30/2006	2007	Cyclocheilichthys.enoplos	10
2404	10/30/2006	2007	Cyclocheilichthys.enoplos	6
2405	10/30/2006	2007	Cyclocheilichthys.enoplos	6
2406	10/30/2006	2007	Cyclocheilichthys.enoplos	6
2407	10/30/2006	2007	Cyclocheilichthys.enoplos	6
2408	10/30/2006	2007	Cyclocheilichthys.enoplos	6
2409	10/30/2006	2007	Cyclocheilichthys.enoplos	6
2410	10/30/2006	2007	Cyclocheilichthys.enoplos	6
2411	10/30/2006	2007	Cyclocheilichthys.enoplos	6
2412	10/30/2006	2007	Cyclocheilichthys.enoplos	6
2413	10/30/2006	2007	Cyclocheilichthys.enoplos	6
2414	10/30/2006	2007	Cyclocheilichthys.enoplos	6
2415	10/30/2006	2007	Cyclocheilichthys.enoplos	6
2416	10/30/2006	2007	Cyclocheilichthys.enoplos	6
2417	10/30/2006	2007	Cyclocheilichthys.enoplos	6
2418	10/30/2006	2007	Cyclocheilichthys.enoplos	7
2419	10/30/2006	2007	Cyclocheilichthys.enoplos	7
2420	10/30/2006	2007	Cyclocheilichthys.enoplos	7
2421	10/30/2006	2007	Cyclocheilichthys.enoplos	7
2422	10/30/2006	2007	Cyclocheilichthys.enoplos	7
2423	10/30/2006	2007	Cyclocheilichthys.enoplos	7
2424	10/30/2006	2007	Cyclocheilichthys.enoplos	7
2425	10/30/2006	2007	Cyclocheilichthys.enoplos	7
2426	10/30/2006	2007	Cyclocheilichthys.enoplos	7
2427	10/30/2006	2007	Cyclocheilichthys.enoplos	7
2428	10/30/2006	2007	Cyclocheilichthys.enoplos	7
2429	10/30/2006	2007	Cyclocheilichthys.enoplos	7
2430	10/30/2006	2007	Cyclocheilichthys.enoplos	7
2431	10/30/2006	2007	Cyclocheilichthys.enoplos	7
2432	10/30/2006	2007	Cyclocheilichthys.enoplos	7
2433	10/30/2006	2007	Cyclocheilichthys.enoplos	7
2434	10/30/2006	2007	Cyclocheilichthys.enoplos	7
2435	10/30/2006	2007	Cyclocheilichthys.enoplos	7
2436	10/30/2006	2007	Cyclocheilichthys.enoplos	8
2437	10/30/2006	2007	Cyclocheilichthys.enoplos	8
2438	10/30/2006	2007	Cyclocheilichthys.enoplos	8
2439	10/30/2006	2007	Cyclocheilichthys.enoplos	8
2440	10/30/2006	2007	Cyclocheilichthys.enoplos	8
2441	10/30/2006	2007	Cyclocheilichthys.enoplos	8
2442	10/30/2006	2007	Cyclocheilichthys.enoplos	8
2443	10/30/2006	2007	Cyclocheilichthys.enoplos	8
2444	10/30/2006	2007	Cyclocheilichthys.enoplos	8
2445	10/30/2006	2007	Cyclocheilichthys.enoplos	8
2446	10/30/2006	2007	Cyclocheilichthys.enoplos	8
2447	10/30/2006	2007	Cyclocheilichthys.enoplos	9
2448	10/30/2006	2007	Cyclocheilichthys.enoplos	9
2449	10/30/2006	2007	Cyclocheilichthys.enoplos	9
2450	10/29/2009	2010	Cyclocheilichthys.enoplos	11
2451	10/29/2009	2010	Cyclocheilichthys.enoplos	11
2452	10/29/2009	2010	Cyclocheilichthys.enoplos	12
2453	10/29/2014	2015	Cyclocheilichthys.enoplos	8
2454	10/29/2014	2015	Cyclocheilichthys.enoplos	9
2455	10/29/2014	2015	Cyclocheilichthys.enoplos	9
2456	10/29/2014	2015	Cyclocheilichthys.enoplos	11.5
2457	11/1/2014	2015	Cyclocheilichthys.enoplos	42
2458	11/11/2013	2014	Cyclocheilichthys.enoplos	9
2459	11/11/2013	2014	Cyclocheilichthys.enoplos	9
2460	10/22/2008	2009	Cyclocheilichthys.enoplos	6
2461	10/22/2008	2009	Cyclocheilichthys.enoplos	6
2462	10/22/2008	2009	Cyclocheilichthys.enoplos	6
2463	10/22/2008	2009	Cyclocheilichthys.enoplos	6
2464	10/22/2008	2009	Cyclocheilichthys.enoplos	6.5
2465	10/22/2008	2009	Cyclocheilichthys.enoplos	6.5
2466	10/22/2008	2009	Cyclocheilichthys.enoplos	6.5
2467	10/22/2008	2009	Cyclocheilichthys.enoplos	6.5
2468	10/22/2008	2009	Cyclocheilichthys.enoplos	6.5
2469	10/22/2008	2009	Cyclocheilichthys.enoplos	6.5
2470	10/22/2008	2009	Cyclocheilichthys.enoplos	6.5
2471	10/22/2008	2009	Cyclocheilichthys.enoplos	6.5
2472	10/22/2008	2009	Cyclocheilichthys.enoplos	7
2473	10/22/2008	2009	Cyclocheilichthys.enoplos	7
2474	10/22/2008	2009	Cyclocheilichthys.enoplos	7.5
2475	10/22/2008	2009	Cyclocheilichthys.enoplos	7.5
2476	10/22/2008	2009	Cyclocheilichthys.enoplos	7.5
2477	10/22/2008	2009	Cyclocheilichthys.enoplos	7.5
2478	10/22/2008	2009	Cyclocheilichthys.enoplos	7.5
2479	10/22/2008	2009	Cyclocheilichthys.enoplos	7.5
2480	10/22/2008	2009	Cyclocheilichthys.enoplos	8.5
2481	10/22/2008	2009	Cyclocheilichthys.enoplos	8.5
2482	10/22/2008	2009	Cyclocheilichthys.enoplos	9.5
2483	10/22/2008	2009	Cyclocheilichthys.enoplos	9.5
2484	11/4/2008	2009	Cyclocheilichthys.enoplos	6
2485	11/4/2008	2009	Cyclocheilichthys.enoplos	6
2486	11/4/2008	2009	Cyclocheilichthys.enoplos	6.5
2487	11/4/2008	2009	Cyclocheilichthys.enoplos	6.5
2488	11/4/2008	2009	Cyclocheilichthys.enoplos	7
2489	11/4/2008	2009	Cyclocheilichthys.enoplos	7
2490	11/4/2008	2009	Cyclocheilichthys.enoplos	7
2491	11/4/2008	2009	Cyclocheilichthys.enoplos	15.5
2492	11/4/2008	2009	Cyclocheilichthys.enoplos	16.5
2493	11/14/2010	2011	Cyclocheilichthys.enoplos	30
2494	11/14/2010	2011	Cyclocheilichthys.enoplos	32
2495	10/22/2008	2009	Cyclocheilichthys.enoplos	6
2496	10/22/2008	2009	Cyclocheilichthys.enoplos	6
2497	10/22/2008	2009	Cyclocheilichthys.enoplos	6.5
2498	10/22/2008	2009	Cyclocheilichthys.enoplos	6.5
2499	10/22/2008	2009	Cyclocheilichthys.enoplos	6.5
2500	10/22/2008	2009	Cyclocheilichthys.enoplos	6.5
2501	10/22/2008	2009	Cyclocheilichthys.enoplos	6.5
2502	10/22/2008	2009	Cyclocheilichthys.enoplos	7
2503	10/22/2008	2009	Cyclocheilichthys.enoplos	7
2504	10/22/2008	2009	Cyclocheilichthys.enoplos	7
2505	10/22/2008	2009	Cyclocheilichthys.enoplos	7.5
2506	10/22/2008	2009	Cyclocheilichthys.enoplos	7.5
2507	10/22/2008	2009	Cyclocheilichthys.enoplos	8
2508	10/22/2008	2009	Cyclocheilichthys.enoplos	8
2509	10/22/2008	2009	Cyclocheilichthys.enoplos	8
2510	10/22/2008	2009	Cyclocheilichthys.enoplos	8
2511	10/22/2008	2009	Cyclocheilichthys.enoplos	8
2512	10/22/2008	2009	Cyclocheilichthys.enoplos	8.5
2513	10/22/2008	2009	Cyclocheilichthys.enoplos	9
2514	10/22/2008	2009	Cyclocheilichthys.enoplos	9
2515	10/22/2008	2009	Cyclocheilichthys.enoplos	9
2516	10/22/2008	2009	Cyclocheilichthys.enoplos	9
2517	10/28/2009	2010	Cyclocheilichthys.enoplos	7
2518	10/28/2009	2010	Cyclocheilichthys.enoplos	7
2519	10/28/2009	2010	Cyclocheilichthys.enoplos	7
2520	10/28/2009	2010	Cyclocheilichthys.enoplos	7
2521	10/28/2009	2010	Cyclocheilichthys.enoplos	7.5
2522	10/28/2009	2010	Cyclocheilichthys.enoplos	8
2523	10/28/2009	2010	Cyclocheilichthys.enoplos	8
2524	10/28/2009	2010	Cyclocheilichthys.enoplos	8
2525	10/28/2009	2010	Cyclocheilichthys.enoplos	8
2526	10/28/2009	2010	Cyclocheilichthys.enoplos	9
2527	11/4/2008	2009	Cyclocheilichthys.enoplos	5
2528	11/4/2008	2009	Cyclocheilichthys.enoplos	5.5
2529	11/4/2008	2009	Cyclocheilichthys.enoplos	6
2530	11/4/2008	2009	Cyclocheilichthys.enoplos	6
2531	11/4/2008	2009	Cyclocheilichthys.enoplos	6.5
2532	11/4/2008	2009	Cyclocheilichthys.enoplos	6.5
2533	11/4/2008	2009	Cyclocheilichthys.enoplos	6.5
2534	11/4/2008	2009	Cyclocheilichthys.enoplos	7
2535	11/4/2008	2009	Cyclocheilichthys.enoplos	7
2536	11/4/2008	2009	Cyclocheilichthys.enoplos	7
2537	11/4/2008	2009	Cyclocheilichthys.enoplos	8
2538	11/4/2008	2009	Cyclocheilichthys.enoplos	8.5
2539	11/4/2008	2009	Cyclocheilichthys.enoplos	9.5
2540	11/4/2008	2009	Cyclocheilichthys.enoplos	9.5
2541	11/2/2012	2013	Cyclocheilichthys.enoplos	9
2542	11/2/2012	2013	Cyclocheilichthys.enoplos	11.5
2543	11/10/2013	2014	Cyclocheilichthys.enoplos	8
2544	11/10/2013	2014	Cyclocheilichthys.enoplos	8
2545	11/10/2013	2014	Cyclocheilichthys.enoplos	8.5
2546	11/10/2013	2014	Cyclocheilichthys.enoplos	9
2547	11/10/2013	2014	Cyclocheilichthys.enoplos	9
2548	11/10/2013	2014	Cyclocheilichthys.enoplos	9
2549	11/10/2013	2014	Cyclocheilichthys.enoplos	9
2550	11/10/2013	2014	Cyclocheilichthys.enoplos	9
2551	11/10/2013	2014	Cyclocheilichthys.enoplos	10
2552	11/10/2013	2014	Cyclocheilichthys.enoplos	10
2553	11/10/2013	2014	Cyclocheilichthys.enoplos	11
2554	11/2/2012	2013	Cyclocheilichthys.enoplos	9
2555	11/2/2012	2013	Cyclocheilichthys.enoplos	12
2556	11/2/2012	2013	Cyclocheilichthys.enoplos	13
2557	10/28/2009	2010	Cyclocheilichthys.enoplos	7.5
2558	10/28/2009	2010	Cyclocheilichthys.enoplos	7.5
2559	10/28/2009	2010	Cyclocheilichthys.enoplos	7.5
2560	10/28/2009	2010	Cyclocheilichthys.enoplos	7.5
2561	10/28/2009	2010	Cyclocheilichthys.enoplos	7.5
2562	10/28/2009	2010	Cyclocheilichthys.enoplos	7.5
2563	10/28/2009	2010	Cyclocheilichthys.enoplos	8
2564	10/28/2009	2010	Cyclocheilichthys.enoplos	8
2565	10/28/2009	2010	Cyclocheilichthys.enoplos	8.5
2566	10/28/2009	2010	Cyclocheilichthys.enoplos	9
2567	10/28/2009	2010	Cyclocheilichthys.enoplos	9
2568	10/28/2009	2010	Cyclocheilichthys.enoplos	9
2569	10/28/2009	2010	Cyclocheilichthys.enoplos	9.5
2570	10/28/2009	2010	Cyclocheilichthys.enoplos	9.5
2571	10/28/2009	2010	Cyclocheilichthys.enoplos	9.5
2572	10/28/2009	2010	Cyclocheilichthys.enoplos	10
2573	10/28/2009	2010	Cyclocheilichthys.enoplos	10.5
2574	11/4/2008	2009	Cyclocheilichthys.enoplos	5
2575	11/4/2008	2009	Cyclocheilichthys.enoplos	6
2576	11/4/2008	2009	Cyclocheilichthys.enoplos	7
2577	11/4/2008	2009	Cyclocheilichthys.enoplos	7
2578	11/4/2008	2009	Cyclocheilichthys.enoplos	7.5
2579	11/4/2008	2009	Cyclocheilichthys.enoplos	12
2580	11/4/2012	2013	Cyclocheilichthys.enoplos	6
2581	11/4/2012	2013	Cyclocheilichthys.enoplos	7.5
2582	11/4/2012	2013	Cyclocheilichthys.enoplos	7.5
2583	11/4/2012	2013	Cyclocheilichthys.enoplos	8
2584	11/4/2012	2013	Cyclocheilichthys.enoplos	8
2585	11/4/2012	2013	Cyclocheilichthys.enoplos	8
2586	11/4/2012	2013	Cyclocheilichthys.enoplos	9
2587	11/4/2012	2013	Cyclocheilichthys.enoplos	9.5
2588	11/4/2012	2013	Cyclocheilichthys.enoplos	9
2589	11/4/2012	2013	Cyclocheilichthys.enoplos	11.5
2590	11/5/2008	2009	Cyclocheilichthys.enoplos	10
2591	11/5/2008	2009	Cyclocheilichthys.enoplos	11
2592	11/5/2008	2009	Cyclocheilichthys.enoplos	11.5
2593	11/13/2010	2011	Cyclocheilichthys.enoplos	6.5
2594	11/13/2010	2011	Cyclocheilichthys.enoplos	8
2595	11/13/2010	2011	Cyclocheilichthys.enoplos	9
2596	11/13/2010	2011	Cyclocheilichthys.enoplos	10
2597	11/13/2010	2011	Cyclocheilichthys.enoplos	10
2598	11/13/2010	2011	Cyclocheilichthys.enoplos	10
2599	11/13/2010	2011	Cyclocheilichthys.enoplos	7
2600	11/13/2010	2011	Cyclocheilichthys.enoplos	7
2601	11/13/2010	2011	Cyclocheilichthys.enoplos	7.5
2602	11/13/2010	2011	Cyclocheilichthys.enoplos	7.5
2603	11/13/2010	2011	Cyclocheilichthys.enoplos	7.5
2604	11/13/2010	2011	Cyclocheilichthys.enoplos	8
2605	11/29/2007	2008	Cyclocheilichthys.enoplos	6
2606	11/29/2007	2008	Cyclocheilichthys.enoplos	6
2607	11/29/2007	2008	Cyclocheilichthys.enoplos	6
2608	11/29/2007	2008	Cyclocheilichthys.enoplos	6
2609	11/29/2007	2008	Cyclocheilichthys.enoplos	6
2610	11/29/2007	2008	Cyclocheilichthys.enoplos	6
2611	11/29/2007	2008	Cyclocheilichthys.enoplos	7
2612	11/29/2007	2008	Cyclocheilichthys.enoplos	7
2613	11/29/2007	2008	Cyclocheilichthys.enoplos	7
2614	11/29/2007	2008	Cyclocheilichthys.enoplos	7
2615	11/29/2007	2008	Cyclocheilichthys.enoplos	7
2616	11/29/2007	2008	Cyclocheilichthys.enoplos	7
2617	11/29/2007	2008	Cyclocheilichthys.enoplos	7
2618	11/29/2007	2008	Cyclocheilichthys.enoplos	7
2619	11/29/2007	2008	Cyclocheilichthys.enoplos	7
2620	11/29/2007	2008	Cyclocheilichthys.enoplos	7
2621	11/29/2007	2008	Cyclocheilichthys.enoplos	7
2622	11/29/2007	2008	Cyclocheilichthys.enoplos	7
2623	11/29/2007	2008	Cyclocheilichthys.enoplos	8
2624	11/29/2007	2008	Cyclocheilichthys.enoplos	8
2625	11/29/2007	2008	Cyclocheilichthys.enoplos	8
2626	11/29/2007	2008	Cyclocheilichthys.enoplos	8
2627	11/29/2007	2008	Cyclocheilichthys.enoplos	8
2628	11/29/2007	2008	Cyclocheilichthys.enoplos	8
2629	11/29/2007	2008	Cyclocheilichthys.enoplos	9
2630	11/29/2007	2008	Cyclocheilichthys.enoplos	9
2631	11/29/2007	2008	Cyclocheilichthys.enoplos	10
2632	11/29/2007	2008	Cyclocheilichthys.enoplos	10
2633	11/29/2007	2008	Cyclocheilichthys.enoplos	13
2634	11/29/2007	2008	Cyclocheilichthys.enoplos	13
2635	11/5/2008	2009	Cyclocheilichthys.enoplos	13
2636	11/29/2007	2008	Cyclocheilichthys.enoplos	7
2637	11/29/2007	2008	Cyclocheilichthys.enoplos	7
2638	11/29/2007	2008	Cyclocheilichthys.enoplos	7
2639	11/29/2007	2008	Cyclocheilichthys.enoplos	7
2640	11/29/2007	2008	Cyclocheilichthys.enoplos	8
2641	11/29/2007	2008	Cyclocheilichthys.enoplos	8
2642	11/29/2007	2008	Cyclocheilichthys.enoplos	8
2643	11/29/2007	2008	Cyclocheilichthys.enoplos	8
2644	11/29/2007	2008	Cyclocheilichthys.enoplos	8.5
2645	11/29/2007	2008	Cyclocheilichthys.enoplos	8.5
2646	11/29/2007	2008	Cyclocheilichthys.enoplos	9
2647	11/29/2007	2008	Cyclocheilichthys.enoplos	9
2648	11/29/2007	2008	Cyclocheilichthys.enoplos	9
2649	11/29/2007	2008	Cyclocheilichthys.enoplos	9
2650	11/29/2007	2008	Cyclocheilichthys.enoplos	9
2651	11/29/2007	2008	Cyclocheilichthys.enoplos	9
2652	11/29/2007	2008	Cyclocheilichthys.enoplos	9
2653	11/29/2007	2008	Cyclocheilichthys.enoplos	9.5
2654	11/29/2007	2008	Cyclocheilichthys.enoplos	10
2655	11/29/2007	2008	Cyclocheilichthys.enoplos	10
2656	10/30/2009	2010	Cyclocheilichthys.enoplos	41
2657	11/6/2008	2009	Cyclocheilichthys.enoplos	7
2658	11/6/2008	2009	Cyclocheilichthys.enoplos	7
2659	11/6/2008	2009	Cyclocheilichthys.enoplos	7.5
2660	11/6/2008	2009	Cyclocheilichthys.enoplos	15.5
2661	10/31/2009	2010	Cyclocheilichthys.enoplos	6.5
2662	10/31/2009	2010	Cyclocheilichthys.enoplos	6.5
2663	10/31/2009	2010	Cyclocheilichthys.enoplos	6.5
2664	10/31/2009	2010	Cyclocheilichthys.enoplos	7
2665	10/31/2009	2010	Cyclocheilichthys.enoplos	7
2666	10/31/2009	2010	Cyclocheilichthys.enoplos	8
2667	10/31/2009	2010	Cyclocheilichthys.enoplos	8.5
2668	10/31/2009	2010	Cyclocheilichthys.enoplos	8.5
2669	10/31/2009	2010	Cyclocheilichthys.enoplos	9
2670	10/31/2009	2010	Cyclocheilichthys.enoplos	18
2671	11/13/2010	2011	Cyclocheilichthys.enoplos	7
2672	11/13/2010	2011	Cyclocheilichthys.enoplos	7
2673	11/13/2010	2011	Cyclocheilichthys.enoplos	8
2674	11/13/2010	2011	Cyclocheilichthys.enoplos	8
2675	11/13/2010	2011	Cyclocheilichthys.enoplos	8
2676	11/13/2010	2011	Cyclocheilichthys.enoplos	8
2677	11/13/2010	2011	Cyclocheilichthys.enoplos	8
2678	11/13/2010	2011	Cyclocheilichthys.enoplos	8
2679	11/13/2010	2011	Cyclocheilichthys.enoplos	8
2680	11/13/2010	2011	Cyclocheilichthys.enoplos	10
2681	11/13/2010	2011	Cyclocheilichthys.enoplos	11
2682	11/13/2010	2011	Cyclocheilichthys.enoplos	11
2683	11/6/2008	2009	Cyclocheilichthys.enoplos	6
2684	11/6/2008	2009	Cyclocheilichthys.enoplos	6
2685	11/6/2008	2009	Cyclocheilichthys.enoplos	6.5
2686	11/6/2008	2009	Cyclocheilichthys.enoplos	6.5
2687	11/6/2008	2009	Cyclocheilichthys.enoplos	7
2688	11/6/2008	2009	Cyclocheilichthys.enoplos	7
2689	11/6/2008	2009	Cyclocheilichthys.enoplos	7
2690	11/6/2008	2009	Cyclocheilichthys.enoplos	11.5
2691	11/6/2008	2009	Cyclocheilichthys.enoplos	12
2692	10/29/2009	2010	Cyclocheilichthys.enoplos	5
2693	10/29/2009	2010	Cyclocheilichthys.enoplos	5
2694	10/29/2009	2010	Cyclocheilichthys.enoplos	5
2695	10/29/2009	2010	Cyclocheilichthys.enoplos	5
2696	10/29/2009	2010	Cyclocheilichthys.enoplos	5
2697	10/29/2009	2010	Cyclocheilichthys.enoplos	5
2698	10/29/2009	2010	Cyclocheilichthys.enoplos	5
2699	10/29/2009	2010	Cyclocheilichthys.enoplos	5
2700	10/29/2009	2010	Cyclocheilichthys.enoplos	5.5
2701	10/29/2009	2010	Cyclocheilichthys.enoplos	5.5
2702	10/29/2009	2010	Cyclocheilichthys.enoplos	5.5
2703	10/29/2009	2010	Cyclocheilichthys.enoplos	5.5
2704	10/29/2009	2010	Cyclocheilichthys.enoplos	5.5
2705	10/29/2009	2010	Cyclocheilichthys.enoplos	5.5
2706	10/29/2009	2010	Cyclocheilichthys.enoplos	5.5
2707	10/29/2009	2010	Cyclocheilichthys.enoplos	6
2708	10/29/2009	2010	Cyclocheilichthys.enoplos	6
2709	10/29/2009	2010	Cyclocheilichthys.enoplos	6
2710	10/29/2009	2010	Cyclocheilichthys.enoplos	6.5
2711	10/29/2009	2010	Cyclocheilichthys.enoplos	6.5
2712	10/29/2009	2010	Cyclocheilichthys.enoplos	6.5
2713	10/29/2009	2010	Cyclocheilichthys.enoplos	7
2714	10/29/2009	2010	Cyclocheilichthys.enoplos	7
2715	10/29/2009	2010	Cyclocheilichthys.enoplos	7
2716	10/29/2009	2010	Cyclocheilichthys.enoplos	7
2717	10/29/2009	2010	Cyclocheilichthys.enoplos	7
2718	10/29/2009	2010	Cyclocheilichthys.enoplos	7
2719	10/29/2009	2010	Cyclocheilichthys.enoplos	7
2720	10/29/2009	2010	Cyclocheilichthys.enoplos	7
2721	10/29/2009	2010	Cyclocheilichthys.enoplos	7
2722	10/29/2009	2010	Cyclocheilichthys.enoplos	7
2723	10/29/2009	2010	Cyclocheilichthys.enoplos	7
2724	10/29/2009	2010	Cyclocheilichthys.enoplos	7.5
2725	10/29/2009	2010	Cyclocheilichthys.enoplos	7.5
2726	10/29/2009	2010	Cyclocheilichthys.enoplos	7.5
2727	10/29/2009	2010	Cyclocheilichthys.enoplos	8
2728	10/29/2009	2010	Cyclocheilichthys.enoplos	8
2729	10/29/2009	2010	Cyclocheilichthys.enoplos	8
2730	10/29/2009	2010	Cyclocheilichthys.enoplos	8
2731	10/29/2009	2010	Cyclocheilichthys.enoplos	8
2732	10/29/2009	2010	Cyclocheilichthys.enoplos	8
2733	10/29/2009	2010	Cyclocheilichthys.enoplos	5
2734	10/29/2009	2010	Cyclocheilichthys.enoplos	5
2735	10/29/2009	2010	Cyclocheilichthys.enoplos	5
2736	10/29/2009	2010	Cyclocheilichthys.enoplos	5
2737	10/29/2009	2010	Cyclocheilichthys.enoplos	5
2738	10/29/2009	2010	Cyclocheilichthys.enoplos	5
2739	10/29/2009	2010	Cyclocheilichthys.enoplos	5
2740	10/29/2009	2010	Cyclocheilichthys.enoplos	5
2741	10/29/2009	2010	Cyclocheilichthys.enoplos	5
2742	10/29/2009	2010	Cyclocheilichthys.enoplos	5.5
2743	10/29/2009	2010	Cyclocheilichthys.enoplos	5.5
2744	10/29/2009	2010	Cyclocheilichthys.enoplos	5.5
2745	10/29/2009	2010	Cyclocheilichthys.enoplos	5.5
2746	10/29/2009	2010	Cyclocheilichthys.enoplos	5.5
2747	10/29/2009	2010	Cyclocheilichthys.enoplos	5.5
2748	10/29/2009	2010	Cyclocheilichthys.enoplos	5.5
2749	10/29/2009	2010	Cyclocheilichthys.enoplos	5.5
2750	10/29/2009	2010	Cyclocheilichthys.enoplos	6
2751	10/29/2009	2010	Cyclocheilichthys.enoplos	6
2752	10/29/2009	2010	Cyclocheilichthys.enoplos	6
2753	10/29/2009	2010	Cyclocheilichthys.enoplos	6
2754	10/29/2009	2010	Cyclocheilichthys.enoplos	6
2755	10/29/2009	2010	Cyclocheilichthys.enoplos	6
2756	10/29/2009	2010	Cyclocheilichthys.enoplos	6
2757	10/29/2009	2010	Cyclocheilichthys.enoplos	6
2758	10/29/2009	2010	Cyclocheilichthys.enoplos	6
2759	10/29/2009	2010	Cyclocheilichthys.enoplos	6
2760	10/29/2009	2010	Cyclocheilichthys.enoplos	7
2761	10/29/2009	2010	Cyclocheilichthys.enoplos	7
2762	10/29/2009	2010	Cyclocheilichthys.enoplos	7
2763	10/29/2009	2010	Cyclocheilichthys.enoplos	7.5
2764	10/29/2009	2010	Cyclocheilichthys.enoplos	7.5
2765	10/29/2009	2010	Cyclocheilichthys.enoplos	7.5
2766	10/29/2009	2010	Cyclocheilichthys.enoplos	7.5
2767	10/29/2009	2010	Cyclocheilichthys.enoplos	7.5
2768	10/29/2009	2010	Cyclocheilichthys.enoplos	7.5
2769	10/29/2009	2010	Cyclocheilichthys.enoplos	7.5
2770	10/29/2009	2010	Cyclocheilichthys.enoplos	8
2771	10/29/2009	2010	Cyclocheilichthys.enoplos	8
2772	10/29/2009	2010	Cyclocheilichthys.enoplos	8
2773	10/29/2009	2010	Cyclocheilichthys.enoplos	8
2774	10/29/2009	2010	Cyclocheilichthys.enoplos	8
2775	10/29/2009	2010	Cyclocheilichthys.enoplos	8.5
2776	10/29/2009	2010	Cyclocheilichthys.enoplos	8.5
2777	11/6/2008	2009	Cyclocheilichthys.enoplos	8
2778	11/6/2008	2009	Cyclocheilichthys.enoplos	8
2779	11/6/2008	2009	Cyclocheilichthys.enoplos	8.5
2780	11/6/2008	2009	Cyclocheilichthys.enoplos	9
2781	11/6/2008	2009	Cyclocheilichthys.enoplos	9
2782	11/10/2013	2014	Cyclocheilichthys.enoplos	11.5
2783	11/10/2013	2014	Cyclocheilichthys.enoplos	11.5
2784	11/10/2013	2014	Cyclocheilichthys.enoplos	15.5
2785	11/10/2013	2014	Cyclocheilichthys.enoplos	15.5
2786	11/3/2014	2015	Cyclocheilichthys.enoplos	25
2787	11/3/2014	2015	Cyclocheilichthys.enoplos	26
2788	11/10/2013	2014	Cyclocheilichthys.enoplos	18
2789	11/10/2013	2014	Cyclocheilichthys.enoplos	18.5
2790	10/29/2006	2007	Cyclocheilichthys.enoplos	5
2791	10/29/2006	2007	Cyclocheilichthys.enoplos	6
2792	10/29/2006	2007	Cyclocheilichthys.enoplos	6
2793	10/29/2006	2007	Cyclocheilichthys.enoplos	6
2794	10/29/2006	2007	Cyclocheilichthys.enoplos	6
2795	10/29/2006	2007	Cyclocheilichthys.enoplos	6
2796	10/29/2006	2007	Cyclocheilichthys.enoplos	6
2797	10/29/2006	2007	Cyclocheilichthys.enoplos	6
2798	10/29/2006	2007	Cyclocheilichthys.enoplos	6
2799	10/29/2006	2007	Cyclocheilichthys.enoplos	6
2800	10/29/2006	2007	Cyclocheilichthys.enoplos	6
2801	10/29/2006	2007	Cyclocheilichthys.enoplos	6
2802	10/29/2006	2007	Cyclocheilichthys.enoplos	6
2803	10/29/2006	2007	Cyclocheilichthys.enoplos	6
2804	10/29/2006	2007	Cyclocheilichthys.enoplos	6
2805	10/29/2006	2007	Cyclocheilichthys.enoplos	6
2806	10/29/2006	2007	Cyclocheilichthys.enoplos	6
2807	10/29/2006	2007	Cyclocheilichthys.enoplos	7
2808	10/29/2006	2007	Cyclocheilichthys.enoplos	7
2809	10/29/2006	2007	Cyclocheilichthys.enoplos	7
2810	10/29/2006	2007	Cyclocheilichthys.enoplos	7
2811	10/29/2006	2007	Cyclocheilichthys.enoplos	7
2812	10/29/2006	2007	Cyclocheilichthys.enoplos	7
2813	10/29/2006	2007	Cyclocheilichthys.enoplos	7
2814	10/29/2006	2007	Cyclocheilichthys.enoplos	7
2815	10/29/2006	2007	Cyclocheilichthys.enoplos	7
2816	10/29/2006	2007	Cyclocheilichthys.enoplos	7
2817	10/29/2006	2007	Cyclocheilichthys.enoplos	7
2818	10/29/2006	2007	Cyclocheilichthys.enoplos	7
2819	10/29/2006	2007	Cyclocheilichthys.enoplos	7
2820	10/29/2006	2007	Cyclocheilichthys.enoplos	7
2821	10/29/2006	2007	Cyclocheilichthys.enoplos	7
2822	10/29/2006	2007	Cyclocheilichthys.enoplos	7
2823	10/29/2006	2007	Cyclocheilichthys.enoplos	7
2824	10/29/2006	2007	Cyclocheilichthys.enoplos	7
2825	10/29/2006	2007	Cyclocheilichthys.enoplos	7
2826	10/29/2006	2007	Cyclocheilichthys.enoplos	7
2827	10/29/2006	2007	Cyclocheilichthys.enoplos	7
2828	10/29/2006	2007	Cyclocheilichthys.enoplos	7
2829	10/29/2006	2007	Cyclocheilichthys.enoplos	7
2830	10/29/2006	2007	Cyclocheilichthys.enoplos	7
2831	10/29/2006	2007	Cyclocheilichthys.enoplos	8
2832	10/29/2006	2007	Cyclocheilichthys.enoplos	8
2833	10/29/2006	2007	Cyclocheilichthys.enoplos	8
2834	10/29/2006	2007	Cyclocheilichthys.enoplos	8
2835	10/29/2006	2007	Cyclocheilichthys.enoplos	8
2836	10/29/2006	2007	Cyclocheilichthys.enoplos	8
2837	10/29/2006	2007	Cyclocheilichthys.enoplos	8
2838	10/29/2006	2007	Cyclocheilichthys.enoplos	8
2839	10/29/2006	2007	Cyclocheilichthys.enoplos	8
2840	10/29/2006	2007	Cyclocheilichthys.enoplos	8
2841	10/29/2006	2007	Cyclocheilichthys.enoplos	8
2842	10/29/2006	2007	Cyclocheilichthys.enoplos	8
2843	10/29/2006	2007	Cyclocheilichthys.enoplos	9
2844	10/30/2009	2010	Cyclocheilichthys.enoplos	7
2845	10/30/2009	2010	Cyclocheilichthys.enoplos	7
2846	10/30/2009	2010	Cyclocheilichthys.enoplos	7
2847	10/30/2009	2010	Cyclocheilichthys.enoplos	8
2848	10/30/2009	2010	Cyclocheilichthys.enoplos	9
2849	10/30/2009	2010	Cyclocheilichthys.enoplos	9
2850	10/30/2009	2010	Cyclocheilichthys.enoplos	9
2851	10/30/2009	2010	Cyclocheilichthys.enoplos	10
2852	10/30/2009	2010	Cyclocheilichthys.enoplos	10
2853	10/29/2006	2007	Cyclocheilichthys.enoplos	5
2854	10/29/2006	2007	Cyclocheilichthys.enoplos	6
2855	10/29/2006	2007	Cyclocheilichthys.enoplos	6
2856	10/29/2006	2007	Cyclocheilichthys.enoplos	6
2857	10/29/2006	2007	Cyclocheilichthys.enoplos	6
2858	10/29/2006	2007	Cyclocheilichthys.enoplos	6
2859	10/29/2006	2007	Cyclocheilichthys.enoplos	6
2860	10/29/2006	2007	Cyclocheilichthys.enoplos	6
2861	10/29/2006	2007	Cyclocheilichthys.enoplos	6
2862	10/29/2006	2007	Cyclocheilichthys.enoplos	6
2863	10/29/2006	2007	Cyclocheilichthys.enoplos	6
2864	10/29/2006	2007	Cyclocheilichthys.enoplos	6
2865	10/29/2006	2007	Cyclocheilichthys.enoplos	6
2866	10/29/2006	2007	Cyclocheilichthys.enoplos	6
2867	10/29/2006	2007	Cyclocheilichthys.enoplos	6
2868	10/29/2006	2007	Cyclocheilichthys.enoplos	6
2869	10/29/2006	2007	Cyclocheilichthys.enoplos	6
2870	10/29/2006	2007	Cyclocheilichthys.enoplos	6
2871	10/29/2006	2007	Cyclocheilichthys.enoplos	6
2872	10/29/2006	2007	Cyclocheilichthys.enoplos	6
2873	10/29/2006	2007	Cyclocheilichthys.enoplos	7
2874	10/29/2006	2007	Cyclocheilichthys.enoplos	7
2875	10/29/2006	2007	Cyclocheilichthys.enoplos	7
2876	10/29/2006	2007	Cyclocheilichthys.enoplos	7
2877	10/29/2006	2007	Cyclocheilichthys.enoplos	7
2878	10/29/2006	2007	Cyclocheilichthys.enoplos	7
2879	10/29/2006	2007	Cyclocheilichthys.enoplos	7
2880	10/29/2006	2007	Cyclocheilichthys.enoplos	7
2881	10/29/2006	2007	Cyclocheilichthys.enoplos	7
2882	10/29/2006	2007	Cyclocheilichthys.enoplos	7
2883	10/29/2006	2007	Cyclocheilichthys.enoplos	7
2884	10/29/2006	2007	Cyclocheilichthys.enoplos	7
2885	10/29/2006	2007	Cyclocheilichthys.enoplos	7
2886	10/29/2006	2007	Cyclocheilichthys.enoplos	7
2887	10/29/2006	2007	Cyclocheilichthys.enoplos	7
2888	10/29/2006	2007	Cyclocheilichthys.enoplos	7
2889	10/29/2006	2007	Cyclocheilichthys.enoplos	7
2890	10/29/2006	2007	Cyclocheilichthys.enoplos	7
2891	10/29/2006	2007	Cyclocheilichthys.enoplos	7
2892	10/29/2006	2007	Cyclocheilichthys.enoplos	7
2893	10/29/2006	2007	Cyclocheilichthys.enoplos	7
2894	10/29/2006	2007	Cyclocheilichthys.enoplos	7
2895	10/29/2006	2007	Cyclocheilichthys.enoplos	7
2896	10/29/2006	2007	Cyclocheilichthys.enoplos	7
2897	10/29/2006	2007	Cyclocheilichthys.enoplos	7
2898	10/29/2006	2007	Cyclocheilichthys.enoplos	7
2899	10/29/2006	2007	Cyclocheilichthys.enoplos	7
2900	10/29/2006	2007	Cyclocheilichthys.enoplos	8
2901	10/29/2006	2007	Cyclocheilichthys.enoplos	8
2902	10/29/2006	2007	Cyclocheilichthys.enoplos	8
2903	10/29/2006	2007	Cyclocheilichthys.enoplos	8
2904	10/29/2006	2007	Cyclocheilichthys.enoplos	8
2905	10/29/2006	2007	Cyclocheilichthys.enoplos	8
2906	10/29/2006	2007	Cyclocheilichthys.enoplos	8
2907	10/29/2006	2007	Cyclocheilichthys.enoplos	8
2908	10/29/2006	2007	Cyclocheilichthys.enoplos	8
2909	10/29/2006	2007	Cyclocheilichthys.enoplos	8
2910	10/29/2006	2007	Cyclocheilichthys.enoplos	8
2911	10/29/2006	2007	Cyclocheilichthys.enoplos	8
2912	10/29/2006	2007	Cyclocheilichthys.enoplos	8
2913	10/29/2006	2007	Cyclocheilichthys.enoplos	8
2914	10/29/2006	2007	Cyclocheilichthys.enoplos	8
2915	10/29/2006	2007	Cyclocheilichthys.enoplos	8
2916	10/29/2006	2007	Cyclocheilichthys.enoplos	9
2917	10/29/2006	2007	Cyclocheilichthys.enoplos	9
2918	10/29/2006	2007	Cyclocheilichthys.enoplos	9
2919	10/29/2006	2007	Cyclocheilichthys.enoplos	9
2920	10/29/2006	2007	Cyclocheilichthys.enoplos	9
2921	10/29/2006	2007	Cyclocheilichthys.enoplos	9
2922	10/29/2006	2007	Cyclocheilichthys.enoplos	9
2923	10/29/2006	2007	Cyclocheilichthys.enoplos	9
2924	10/29/2006	2007	Cyclocheilichthys.enoplos	9
2925	10/29/2006	2007	Cyclocheilichthys.enoplos	10
2926	10/29/2006	2007	Cyclocheilichthys.enoplos	10
2927	10/30/2009	2010	Cyclocheilichthys.enoplos	6
2928	10/30/2009	2010	Cyclocheilichthys.enoplos	6
2929	10/30/2009	2010	Cyclocheilichthys.enoplos	7
2930	10/30/2009	2010	Cyclocheilichthys.enoplos	7
2931	10/30/2009	2010	Cyclocheilichthys.enoplos	8
2932	10/30/2009	2010	Cyclocheilichthys.enoplos	8
2933	10/30/2009	2010	Cyclocheilichthys.enoplos	8
2934	10/30/2009	2010	Cyclocheilichthys.enoplos	8
2935	10/30/2009	2010	Cyclocheilichthys.enoplos	8
2936	10/30/2009	2010	Cyclocheilichthys.enoplos	8
2937	10/30/2009	2010	Cyclocheilichthys.enoplos	9
2938	10/30/2009	2010	Cyclocheilichthys.enoplos	9
2939	10/30/2009	2010	Cyclocheilichthys.enoplos	10
2940	10/30/2009	2010	Cyclocheilichthys.enoplos	11
2941	10/29/2006	2007	Cyclocheilichthys.enoplos	6
2942	10/29/2006	2007	Cyclocheilichthys.enoplos	6
2943	10/29/2006	2007	Cyclocheilichthys.enoplos	6
2944	10/29/2006	2007	Cyclocheilichthys.enoplos	6
2945	10/29/2006	2007	Cyclocheilichthys.enoplos	6
2946	10/29/2006	2007	Cyclocheilichthys.enoplos	6
2947	10/29/2006	2007	Cyclocheilichthys.enoplos	6
2948	10/29/2006	2007	Cyclocheilichthys.enoplos	6
2949	10/29/2006	2007	Cyclocheilichthys.enoplos	6
2950	10/29/2006	2007	Cyclocheilichthys.enoplos	6
2951	10/29/2006	2007	Cyclocheilichthys.enoplos	6
2952	10/29/2006	2007	Cyclocheilichthys.enoplos	6
2953	10/29/2006	2007	Cyclocheilichthys.enoplos	6
2954	10/29/2006	2007	Cyclocheilichthys.enoplos	6
2955	10/29/2006	2007	Cyclocheilichthys.enoplos	7
2956	10/29/2006	2007	Cyclocheilichthys.enoplos	7
2957	10/29/2006	2007	Cyclocheilichthys.enoplos	7
2958	10/29/2006	2007	Cyclocheilichthys.enoplos	7
2959	10/29/2006	2007	Cyclocheilichthys.enoplos	7
2960	10/29/2006	2007	Cyclocheilichthys.enoplos	7
2961	10/29/2006	2007	Cyclocheilichthys.enoplos	7
2962	10/29/2006	2007	Cyclocheilichthys.enoplos	7
2963	10/29/2006	2007	Cyclocheilichthys.enoplos	7
2964	10/29/2006	2007	Cyclocheilichthys.enoplos	7
2965	10/29/2006	2007	Cyclocheilichthys.enoplos	7
2966	10/29/2006	2007	Cyclocheilichthys.enoplos	7
2967	10/29/2006	2007	Cyclocheilichthys.enoplos	7
2968	10/29/2006	2007	Cyclocheilichthys.enoplos	7
2969	10/29/2006	2007	Cyclocheilichthys.enoplos	7
2970	10/29/2006	2007	Cyclocheilichthys.enoplos	7
2971	10/29/2006	2007	Cyclocheilichthys.enoplos	7
2972	10/29/2006	2007	Cyclocheilichthys.enoplos	7
2973	10/29/2006	2007	Cyclocheilichthys.enoplos	7
2974	10/29/2006	2007	Cyclocheilichthys.enoplos	7
2975	10/29/2006	2007	Cyclocheilichthys.enoplos	8
2976	10/29/2006	2007	Cyclocheilichthys.enoplos	8
2977	10/29/2006	2007	Cyclocheilichthys.enoplos	8
2978	10/29/2006	2007	Cyclocheilichthys.enoplos	8
2979	10/29/2006	2007	Cyclocheilichthys.enoplos	8
2980	10/29/2006	2007	Cyclocheilichthys.enoplos	8
2981	10/29/2006	2007	Cyclocheilichthys.enoplos	8
2982	10/29/2006	2007	Cyclocheilichthys.enoplos	8
2983	10/29/2006	2007	Cyclocheilichthys.enoplos	8
2984	10/29/2006	2007	Cyclocheilichthys.enoplos	8
2985	10/29/2006	2007	Cyclocheilichthys.enoplos	9
2986	10/29/2006	2007	Cyclocheilichthys.enoplos	9
2987	11/8/2008	2009	Cyclocheilichthys.enoplos	5
2988	11/8/2008	2009	Cyclocheilichthys.enoplos	5
2989	11/8/2008	2009	Cyclocheilichthys.enoplos	5.5
2990	11/8/2008	2009	Cyclocheilichthys.enoplos	5.5
2991	11/8/2008	2009	Cyclocheilichthys.enoplos	5.5
2992	11/8/2008	2009	Cyclocheilichthys.enoplos	6
2993	11/8/2008	2009	Cyclocheilichthys.enoplos	15.5
2994	11/8/2008	2009	Cyclocheilichthys.enoplos	16
2995	11/8/2008	2009	Cyclocheilichthys.enoplos	17
2996	10/30/2009	2010	Cyclocheilichthys.enoplos	6
2997	10/30/2009	2010	Cyclocheilichthys.enoplos	6.5
2998	10/30/2009	2010	Cyclocheilichthys.enoplos	6.5
2999	10/30/2009	2010	Cyclocheilichthys.enoplos	7
3000	10/30/2009	2010	Cyclocheilichthys.enoplos	7.5
3001	10/30/2009	2010	Cyclocheilichthys.enoplos	7.5
3002	10/30/2009	2010	Cyclocheilichthys.enoplos	7.5
3003	10/30/2009	2010	Cyclocheilichthys.enoplos	7.5
3004	10/30/2009	2010	Cyclocheilichthys.enoplos	8
3005	10/27/2008	2009	Cyclocheilichthys.enoplos	7
3006	10/27/2008	2009	Cyclocheilichthys.enoplos	7
3007	10/27/2008	2009	Cyclocheilichthys.enoplos	7.5
3008	10/27/2008	2009	Cyclocheilichthys.enoplos	8
3009	10/27/2008	2009	Cyclocheilichthys.enoplos	8
3010	10/27/2008	2009	Cyclocheilichthys.enoplos	8
3011	10/27/2008	2009	Cyclocheilichthys.enoplos	8.5
3012	10/27/2008	2009	Cyclocheilichthys.enoplos	9
3013	10/27/2008	2009	Cyclocheilichthys.enoplos	9
3014	10/27/2008	2009	Cyclocheilichthys.enoplos	9.5
3015	10/27/2008	2009	Cyclocheilichthys.enoplos	10
3016	10/27/2008	2009	Cyclocheilichthys.enoplos	6.5
3017	10/27/2008	2009	Cyclocheilichthys.enoplos	7
3018	10/27/2008	2009	Cyclocheilichthys.enoplos	7.5
3019	10/27/2008	2009	Cyclocheilichthys.enoplos	7.5
3020	10/27/2008	2009	Cyclocheilichthys.enoplos	8
3021	10/27/2008	2009	Cyclocheilichthys.enoplos	8
3022	10/27/2008	2009	Cyclocheilichthys.enoplos	8
3023	10/27/2008	2009	Cyclocheilichthys.enoplos	8
3024	10/27/2008	2009	Cyclocheilichthys.enoplos	8
3025	10/27/2008	2009	Cyclocheilichthys.enoplos	8.5
3026	10/27/2008	2009	Cyclocheilichthys.enoplos	8.5
3027	10/27/2008	2009	Cyclocheilichthys.enoplos	8.5
3028	10/27/2008	2009	Cyclocheilichthys.enoplos	9
3029	10/27/2008	2009	Cyclocheilichthys.enoplos	9
3030	10/27/2008	2009	Cyclocheilichthys.enoplos	9
3031	10/27/2008	2009	Cyclocheilichthys.enoplos	9.5
3032	10/27/2008	2009	Cyclocheilichthys.enoplos	9.5
3033	11/20/2008	2009	Cyclocheilichthys.enoplos	7.5
3034	11/20/2008	2009	Cyclocheilichthys.enoplos	8
3035	11/20/2008	2009	Cyclocheilichthys.enoplos	9
3036	11/10/2012	2013	Cyclocheilichthys.enoplos	6
3037	11/10/2012	2013	Cyclocheilichthys.enoplos	7.5
3038	11/10/2012	2013	Cyclocheilichthys.enoplos	8
3039	11/10/2012	2013	Cyclocheilichthys.enoplos	8
3040	11/10/2012	2013	Cyclocheilichthys.enoplos	8
3041	11/10/2012	2013	Cyclocheilichthys.enoplos	9
3042	11/10/2012	2013	Cyclocheilichthys.enoplos	9.5
3043	10/29/2006	2007	Cyclocheilichthys.enoplos	5
3044	10/29/2006	2007	Cyclocheilichthys.enoplos	5
3045	10/29/2006	2007	Cyclocheilichthys.enoplos	5
3046	10/29/2006	2007	Cyclocheilichthys.enoplos	5
3047	10/29/2006	2007	Cyclocheilichthys.enoplos	6
3048	10/29/2006	2007	Cyclocheilichthys.enoplos	6
3049	10/29/2006	2007	Cyclocheilichthys.enoplos	6
3050	10/29/2006	2007	Cyclocheilichthys.enoplos	6
3051	10/29/2006	2007	Cyclocheilichthys.enoplos	6
3052	10/29/2006	2007	Cyclocheilichthys.enoplos	6
3053	10/29/2006	2007	Cyclocheilichthys.enoplos	6
3054	10/29/2006	2007	Cyclocheilichthys.enoplos	6
3055	10/29/2006	2007	Cyclocheilichthys.enoplos	6
3056	10/29/2006	2007	Cyclocheilichthys.enoplos	6
3057	10/29/2006	2007	Cyclocheilichthys.enoplos	6
3058	10/29/2006	2007	Cyclocheilichthys.enoplos	6
3059	10/29/2006	2007	Cyclocheilichthys.enoplos	6
3060	10/29/2006	2007	Cyclocheilichthys.enoplos	6
3061	10/29/2006	2007	Cyclocheilichthys.enoplos	6
3062	10/29/2006	2007	Cyclocheilichthys.enoplos	6
3063	10/29/2006	2007	Cyclocheilichthys.enoplos	6
3064	10/29/2006	2007	Cyclocheilichthys.enoplos	6
3065	10/29/2006	2007	Cyclocheilichthys.enoplos	6
3066	10/29/2006	2007	Cyclocheilichthys.enoplos	6
3067	10/29/2006	2007	Cyclocheilichthys.enoplos	6
3068	10/29/2006	2007	Cyclocheilichthys.enoplos	6
3069	10/29/2006	2007	Cyclocheilichthys.enoplos	6
3070	10/29/2006	2007	Cyclocheilichthys.enoplos	7
3071	10/29/2006	2007	Cyclocheilichthys.enoplos	7
3072	10/29/2006	2007	Cyclocheilichthys.enoplos	7
3073	10/29/2006	2007	Cyclocheilichthys.enoplos	7
3074	10/29/2006	2007	Cyclocheilichthys.enoplos	7
3075	10/29/2006	2007	Cyclocheilichthys.enoplos	7
3076	10/29/2006	2007	Cyclocheilichthys.enoplos	7
3077	10/29/2006	2007	Cyclocheilichthys.enoplos	7
3078	10/29/2006	2007	Cyclocheilichthys.enoplos	7
3079	10/29/2006	2007	Cyclocheilichthys.enoplos	7
3080	10/29/2006	2007	Cyclocheilichthys.enoplos	7
3081	10/29/2006	2007	Cyclocheilichthys.enoplos	7
3082	10/29/2006	2007	Cyclocheilichthys.enoplos	7
3083	10/29/2006	2007	Cyclocheilichthys.enoplos	7
3084	10/29/2006	2007	Cyclocheilichthys.enoplos	7
3085	10/29/2006	2007	Cyclocheilichthys.enoplos	7
3086	10/29/2006	2007	Cyclocheilichthys.enoplos	7
3087	10/29/2006	2007	Cyclocheilichthys.enoplos	7
3088	10/29/2006	2007	Cyclocheilichthys.enoplos	7
3089	10/29/2006	2007	Cyclocheilichthys.enoplos	7
3090	10/29/2006	2007	Cyclocheilichthys.enoplos	7
3091	10/29/2006	2007	Cyclocheilichthys.enoplos	7
3092	10/29/2006	2007	Cyclocheilichthys.enoplos	7
3093	10/29/2006	2007	Cyclocheilichthys.enoplos	7
3094	10/29/2006	2007	Cyclocheilichthys.enoplos	7
3095	10/29/2006	2007	Cyclocheilichthys.enoplos	7
3096	10/29/2006	2007	Cyclocheilichthys.enoplos	7
3097	10/29/2006	2007	Cyclocheilichthys.enoplos	7
3098	10/29/2006	2007	Cyclocheilichthys.enoplos	7
3099	10/29/2006	2007	Cyclocheilichthys.enoplos	8
3100	10/29/2006	2007	Cyclocheilichthys.enoplos	8
3101	10/29/2006	2007	Cyclocheilichthys.enoplos	8
3102	10/29/2006	2007	Cyclocheilichthys.enoplos	8
3103	10/29/2006	2007	Cyclocheilichthys.enoplos	8
3104	10/29/2006	2007	Cyclocheilichthys.enoplos	8
3105	10/29/2006	2007	Cyclocheilichthys.enoplos	8
3106	10/29/2006	2007	Cyclocheilichthys.enoplos	8
3107	10/29/2006	2007	Cyclocheilichthys.enoplos	8
3108	10/29/2006	2007	Cyclocheilichthys.enoplos	8
3109	10/29/2006	2007	Cyclocheilichthys.enoplos	8
3110	10/29/2006	2007	Cyclocheilichthys.enoplos	8
3111	10/29/2006	2007	Cyclocheilichthys.enoplos	8
3112	10/29/2006	2007	Cyclocheilichthys.enoplos	8
3113	10/29/2006	2007	Cyclocheilichthys.enoplos	8
3114	10/29/2006	2007	Cyclocheilichthys.enoplos	8
3115	10/29/2006	2007	Cyclocheilichthys.enoplos	9
3116	10/29/2006	2007	Cyclocheilichthys.enoplos	9
3117	10/29/2006	2007	Cyclocheilichthys.enoplos	9
3118	11/10/2008	2009	Cyclocheilichthys.enoplos	10
3119	11/10/2008	2009	Cyclocheilichthys.enoplos	11.5
3120	11/10/2008	2009	Cyclocheilichthys.enoplos	12
3121	11/10/2012	2013	Cyclocheilichthys.enoplos	6.5
3122	11/10/2012	2013	Cyclocheilichthys.enoplos	6.5
3123	11/10/2012	2013	Cyclocheilichthys.enoplos	7
3124	11/10/2012	2013	Cyclocheilichthys.enoplos	8
3125	11/10/2012	2013	Cyclocheilichthys.enoplos	8
3126	11/10/2012	2013	Cyclocheilichthys.enoplos	9
3127	11/10/2012	2013	Cyclocheilichthys.enoplos	9
3128	11/10/2012	2013	Cyclocheilichthys.enoplos	9.5
3129	11/10/2012	2013	Cyclocheilichthys.enoplos	9.5
3130	11/10/2012	2013	Cyclocheilichthys.enoplos	9.5
3131	10/29/2006	2007	Cyclocheilichthys.enoplos	5
3132	10/29/2006	2007	Cyclocheilichthys.enoplos	5
3133	10/29/2006	2007	Cyclocheilichthys.enoplos	6
3134	10/29/2006	2007	Cyclocheilichthys.enoplos	6
3135	10/29/2006	2007	Cyclocheilichthys.enoplos	6
3136	10/29/2006	2007	Cyclocheilichthys.enoplos	6
3137	10/29/2006	2007	Cyclocheilichthys.enoplos	6
3138	10/29/2006	2007	Cyclocheilichthys.enoplos	6
3139	10/29/2006	2007	Cyclocheilichthys.enoplos	6
3140	10/29/2006	2007	Cyclocheilichthys.enoplos	6
3141	10/29/2006	2007	Cyclocheilichthys.enoplos	6
3142	10/29/2006	2007	Cyclocheilichthys.enoplos	6
3143	10/29/2006	2007	Cyclocheilichthys.enoplos	6
3144	10/29/2006	2007	Cyclocheilichthys.enoplos	6
3145	10/29/2006	2007	Cyclocheilichthys.enoplos	6
3146	10/29/2006	2007	Cyclocheilichthys.enoplos	6
3147	10/29/2006	2007	Cyclocheilichthys.enoplos	6
3148	10/29/2006	2007	Cyclocheilichthys.enoplos	6
3149	10/29/2006	2007	Cyclocheilichthys.enoplos	6
3150	10/29/2006	2007	Cyclocheilichthys.enoplos	7
3151	10/29/2006	2007	Cyclocheilichthys.enoplos	7
3152	10/29/2006	2007	Cyclocheilichthys.enoplos	7
3153	10/29/2006	2007	Cyclocheilichthys.enoplos	7
3154	10/29/2006	2007	Cyclocheilichthys.enoplos	7
3155	10/29/2006	2007	Cyclocheilichthys.enoplos	7
3156	10/29/2006	2007	Cyclocheilichthys.enoplos	7
3157	10/29/2006	2007	Cyclocheilichthys.enoplos	7
3158	10/29/2006	2007	Cyclocheilichthys.enoplos	7
3159	10/29/2006	2007	Cyclocheilichthys.enoplos	7
3160	10/29/2006	2007	Cyclocheilichthys.enoplos	7
3161	10/29/2006	2007	Cyclocheilichthys.enoplos	7
3162	10/29/2006	2007	Cyclocheilichthys.enoplos	7
3163	10/29/2006	2007	Cyclocheilichthys.enoplos	7
3164	10/29/2006	2007	Cyclocheilichthys.enoplos	7
3165	10/29/2006	2007	Cyclocheilichthys.enoplos	7
3166	10/29/2006	2007	Cyclocheilichthys.enoplos	7
3167	10/29/2006	2007	Cyclocheilichthys.enoplos	7
3168	10/29/2006	2007	Cyclocheilichthys.enoplos	8
3169	10/29/2006	2007	Cyclocheilichthys.enoplos	8
3170	10/29/2006	2007	Cyclocheilichthys.enoplos	8
3171	10/29/2006	2007	Cyclocheilichthys.enoplos	8
3172	10/29/2006	2007	Cyclocheilichthys.enoplos	8
3173	10/29/2006	2007	Cyclocheilichthys.enoplos	8
3174	10/29/2006	2007	Cyclocheilichthys.enoplos	8
3175	10/29/2006	2007	Cyclocheilichthys.enoplos	8
3176	10/29/2006	2007	Cyclocheilichthys.enoplos	9
3177	11/1/2009	2010	Cyclocheilichthys.enoplos	8
3178	11/1/2009	2010	Cyclocheilichthys.enoplos	8.5
3179	11/1/2009	2010	Cyclocheilichthys.enoplos	15.5
3180	11/1/2009	2010	Cyclocheilichthys.enoplos	16.5
3181	11/1/2009	2010	Cyclocheilichthys.enoplos	28
3182	10/29/2006	2007	Cyclocheilichthys.enoplos	5
3183	10/29/2006	2007	Cyclocheilichthys.enoplos	6
3184	10/29/2006	2007	Cyclocheilichthys.enoplos	6
3185	10/29/2006	2007	Cyclocheilichthys.enoplos	6
3186	10/29/2006	2007	Cyclocheilichthys.enoplos	6
3187	10/29/2006	2007	Cyclocheilichthys.enoplos	6
3188	10/29/2006	2007	Cyclocheilichthys.enoplos	6
3189	10/29/2006	2007	Cyclocheilichthys.enoplos	6
3190	10/29/2006	2007	Cyclocheilichthys.enoplos	6
3191	10/29/2006	2007	Cyclocheilichthys.enoplos	6
3192	10/29/2006	2007	Cyclocheilichthys.enoplos	6
3193	10/29/2006	2007	Cyclocheilichthys.enoplos	6
3194	10/29/2006	2007	Cyclocheilichthys.enoplos	6
3195	10/29/2006	2007	Cyclocheilichthys.enoplos	6
3196	10/29/2006	2007	Cyclocheilichthys.enoplos	6
3197	10/29/2006	2007	Cyclocheilichthys.enoplos	6
3198	10/29/2006	2007	Cyclocheilichthys.enoplos	6
3199	10/29/2006	2007	Cyclocheilichthys.enoplos	7
3200	10/29/2006	2007	Cyclocheilichthys.enoplos	7
3201	10/29/2006	2007	Cyclocheilichthys.enoplos	7
3202	10/29/2006	2007	Cyclocheilichthys.enoplos	7
3203	10/29/2006	2007	Cyclocheilichthys.enoplos	7
3204	10/29/2006	2007	Cyclocheilichthys.enoplos	7
3205	10/29/2006	2007	Cyclocheilichthys.enoplos	7
3206	10/29/2006	2007	Cyclocheilichthys.enoplos	7
3207	10/29/2006	2007	Cyclocheilichthys.enoplos	7
3208	10/29/2006	2007	Cyclocheilichthys.enoplos	7
3209	10/29/2006	2007	Cyclocheilichthys.enoplos	7
3210	10/29/2006	2007	Cyclocheilichthys.enoplos	7
3211	10/29/2006	2007	Cyclocheilichthys.enoplos	7
3212	10/29/2006	2007	Cyclocheilichthys.enoplos	7
3213	10/29/2006	2007	Cyclocheilichthys.enoplos	7
3214	10/29/2006	2007	Cyclocheilichthys.enoplos	7
3215	10/29/2006	2007	Cyclocheilichthys.enoplos	7
3216	10/29/2006	2007	Cyclocheilichthys.enoplos	7
3217	10/29/2006	2007	Cyclocheilichthys.enoplos	7
3218	10/29/2006	2007	Cyclocheilichthys.enoplos	7
3219	10/29/2006	2007	Cyclocheilichthys.enoplos	7
3220	10/29/2006	2007	Cyclocheilichthys.enoplos	7
3221	10/29/2006	2007	Cyclocheilichthys.enoplos	7
3222	10/29/2006	2007	Cyclocheilichthys.enoplos	7
3223	10/29/2006	2007	Cyclocheilichthys.enoplos	8
3224	10/29/2006	2007	Cyclocheilichthys.enoplos	8
3225	10/29/2006	2007	Cyclocheilichthys.enoplos	8
3226	10/29/2006	2007	Cyclocheilichthys.enoplos	9
3227	10/29/2006	2007	Cyclocheilichthys.enoplos	5
3228	10/29/2006	2007	Cyclocheilichthys.enoplos	5
3229	10/29/2006	2007	Cyclocheilichthys.enoplos	5
3230	10/29/2006	2007	Cyclocheilichthys.enoplos	5
3231	10/29/2006	2007	Cyclocheilichthys.enoplos	5
3232	10/29/2006	2007	Cyclocheilichthys.enoplos	6
3233	10/29/2006	2007	Cyclocheilichthys.enoplos	6
3234	10/29/2006	2007	Cyclocheilichthys.enoplos	6
3235	10/29/2006	2007	Cyclocheilichthys.enoplos	6
3236	10/29/2006	2007	Cyclocheilichthys.enoplos	6
3237	10/29/2006	2007	Cyclocheilichthys.enoplos	6
3238	10/29/2006	2007	Cyclocheilichthys.enoplos	6
3239	10/29/2006	2007	Cyclocheilichthys.enoplos	6
3240	10/29/2006	2007	Cyclocheilichthys.enoplos	6
3241	10/29/2006	2007	Cyclocheilichthys.enoplos	6
3242	10/29/2006	2007	Cyclocheilichthys.enoplos	6
3243	10/29/2006	2007	Cyclocheilichthys.enoplos	6
3244	10/29/2006	2007	Cyclocheilichthys.enoplos	7
3245	10/29/2006	2007	Cyclocheilichthys.enoplos	7
3246	10/29/2006	2007	Cyclocheilichthys.enoplos	7
3247	10/29/2006	2007	Cyclocheilichthys.enoplos	7
3248	10/29/2006	2007	Cyclocheilichthys.enoplos	7
3249	10/29/2006	2007	Cyclocheilichthys.enoplos	7
3250	10/29/2006	2007	Cyclocheilichthys.enoplos	7
3251	10/29/2006	2007	Cyclocheilichthys.enoplos	7
3252	10/29/2006	2007	Cyclocheilichthys.enoplos	7
3253	10/29/2006	2007	Cyclocheilichthys.enoplos	7
3254	10/29/2006	2007	Cyclocheilichthys.enoplos	7
3255	10/29/2006	2007	Cyclocheilichthys.enoplos	7
3256	10/29/2006	2007	Cyclocheilichthys.enoplos	7
3257	10/29/2006	2007	Cyclocheilichthys.enoplos	7
3258	10/29/2006	2007	Cyclocheilichthys.enoplos	7
3259	10/29/2006	2007	Cyclocheilichthys.enoplos	7
3260	10/29/2006	2007	Cyclocheilichthys.enoplos	7
3261	10/29/2006	2007	Cyclocheilichthys.enoplos	7
3262	10/29/2006	2007	Cyclocheilichthys.enoplos	7
3263	10/29/2006	2007	Cyclocheilichthys.enoplos	7
3264	10/29/2006	2007	Cyclocheilichthys.enoplos	7
3265	10/29/2006	2007	Cyclocheilichthys.enoplos	8
3266	10/29/2006	2007	Cyclocheilichthys.enoplos	8
3267	10/29/2006	2007	Cyclocheilichthys.enoplos	8
3268	10/29/2006	2007	Cyclocheilichthys.enoplos	8
3269	10/29/2006	2007	Cyclocheilichthys.enoplos	8
3270	10/29/2006	2007	Cyclocheilichthys.enoplos	8
3271	10/29/2006	2007	Cyclocheilichthys.enoplos	8
3272	10/29/2006	2007	Cyclocheilichthys.enoplos	8
3273	10/29/2006	2007	Cyclocheilichthys.enoplos	8
3274	10/29/2006	2007	Cyclocheilichthys.enoplos	8
3275	10/29/2006	2007	Cyclocheilichthys.enoplos	8
3276	10/29/2006	2007	Cyclocheilichthys.enoplos	8
3277	10/29/2006	2007	Cyclocheilichthys.enoplos	8
3278	10/29/2006	2007	Cyclocheilichthys.enoplos	9
3279	10/29/2006	2007	Cyclocheilichthys.enoplos	9
3280	10/29/2006	2007	Cyclocheilichthys.enoplos	9
3281	10/31/2014	2015	Cyclocheilichthys.enoplos	11
3282	10/30/2009	2010	Cyclocheilichthys.enoplos	7
3283	10/30/2009	2010	Cyclocheilichthys.enoplos	7
3284	10/30/2009	2010	Cyclocheilichthys.enoplos	7
3285	10/30/2009	2010	Cyclocheilichthys.enoplos	7
3286	10/30/2009	2010	Cyclocheilichthys.enoplos	7.5
3287	10/30/2009	2010	Cyclocheilichthys.enoplos	7.5
3288	10/30/2009	2010	Cyclocheilichthys.enoplos	8
3289	10/30/2009	2010	Cyclocheilichthys.enoplos	8
3290	10/30/2009	2010	Cyclocheilichthys.enoplos	8
3291	10/30/2009	2010	Cyclocheilichthys.enoplos	8
3292	10/30/2009	2010	Cyclocheilichthys.enoplos	8
3293	10/30/2009	2010	Cyclocheilichthys.enoplos	8
3294	10/30/2009	2010	Cyclocheilichthys.enoplos	8
3295	10/30/2009	2010	Cyclocheilichthys.enoplos	8
3296	10/30/2009	2010	Cyclocheilichthys.enoplos	8
3297	10/30/2009	2010	Cyclocheilichthys.enoplos	8
3298	10/30/2009	2010	Cyclocheilichthys.enoplos	8.5
3299	10/30/2009	2010	Cyclocheilichthys.enoplos	9
3300	10/30/2009	2010	Cyclocheilichthys.enoplos	9
3301	10/30/2009	2010	Cyclocheilichthys.enoplos	9
3302	10/30/2009	2010	Cyclocheilichthys.enoplos	9
3303	10/30/2009	2010	Cyclocheilichthys.enoplos	10
3304	11/12/2012	2013	Cyclocheilichthys.enoplos	8
3305	11/12/2012	2013	Cyclocheilichthys.enoplos	9
3306	11/12/2012	2013	Cyclocheilichthys.enoplos	10
3307	11/3/2014	2015	Cyclocheilichthys.enoplos	10
3308	11/3/2014	2015	Cyclocheilichthys.enoplos	11
3309	11/3/2014	2015	Cyclocheilichthys.enoplos	37
3310	11/12/2012	2013	Cyclocheilichthys.enoplos	10
3311	11/12/2012	2013	Cyclocheilichthys.enoplos	12
3312	11/11/2008	2009	Cyclocheilichthys.enoplos	8.5
3313	11/11/2008	2009	Cyclocheilichthys.enoplos	9
3314	11/11/2008	2009	Cyclocheilichthys.enoplos	9.5
3315	11/11/2008	2009	Cyclocheilichthys.enoplos	9.5
3316	11/11/2008	2009	Cyclocheilichthys.enoplos	13.5
3317	11/11/2008	2009	Cyclocheilichthys.enoplos	17
3318	11/11/2008	2009	Cyclocheilichthys.enoplos	31
3319	11/11/2008	2009	Cyclocheilichthys.enoplos	5
3320	11/11/2008	2009	Cyclocheilichthys.enoplos	5
3321	11/11/2008	2009	Cyclocheilichthys.enoplos	5.5
3322	11/11/2008	2009	Cyclocheilichthys.enoplos	5.5
3323	11/11/2008	2009	Cyclocheilichthys.enoplos	5.5
3324	11/11/2008	2009	Cyclocheilichthys.enoplos	5.5
3325	11/11/2008	2009	Cyclocheilichthys.enoplos	5.5
3326	11/11/2008	2009	Cyclocheilichthys.enoplos	6
3327	11/11/2008	2009	Cyclocheilichthys.enoplos	6
3328	11/11/2008	2009	Cyclocheilichthys.enoplos	6
3329	11/11/2008	2009	Cyclocheilichthys.enoplos	6
3330	11/11/2008	2009	Cyclocheilichthys.enoplos	6
3331	11/11/2008	2009	Cyclocheilichthys.enoplos	6.5
3332	11/11/2008	2009	Cyclocheilichthys.enoplos	6.5
3333	11/11/2008	2009	Cyclocheilichthys.enoplos	7
3334	11/11/2008	2009	Cyclocheilichthys.enoplos	13
3335	11/11/2008	2009	Cyclocheilichthys.enoplos	15.5
3336	11/11/2008	2009	Cyclocheilichthys.enoplos	21
3337	11/11/2008	2009	Cyclocheilichthys.enoplos	22.5
3338	11/8/2011	2012	Cyclocheilichthys.enoplos	6
3339	11/8/2011	2012	Cyclocheilichthys.enoplos	6
3340	11/8/2011	2012	Cyclocheilichthys.enoplos	7
3341	11/8/2011	2012	Cyclocheilichthys.enoplos	8
3342	11/8/2011	2012	Cyclocheilichthys.enoplos	8
3343	11/8/2011	2012	Cyclocheilichthys.enoplos	9
3344	11/8/2011	2012	Cyclocheilichthys.enoplos	11
3345	11/8/2011	2012	Cyclocheilichthys.enoplos	11
3346	11/8/2011	2012	Cyclocheilichthys.enoplos	11
3347	11/8/2011	2012	Cyclocheilichthys.enoplos	11
3348	11/8/2011	2012	Cyclocheilichthys.enoplos	13
3349	11/15/2010	2011	Cyclocheilichthys.enoplos	7
3350	11/15/2010	2011	Cyclocheilichthys.enoplos	7
3351	11/15/2010	2011	Cyclocheilichthys.enoplos	7
3352	11/15/2010	2011	Cyclocheilichthys.enoplos	7
3353	11/15/2010	2011	Cyclocheilichthys.enoplos	7
3354	11/15/2010	2011	Cyclocheilichthys.enoplos	7
3355	11/15/2010	2011	Cyclocheilichthys.enoplos	7
3356	11/15/2010	2011	Cyclocheilichthys.enoplos	7
3357	11/15/2010	2011	Cyclocheilichthys.enoplos	7
3358	11/15/2010	2011	Cyclocheilichthys.enoplos	7
3359	11/15/2010	2011	Cyclocheilichthys.enoplos	7
3360	11/15/2010	2011	Cyclocheilichthys.enoplos	7
3361	11/15/2010	2011	Cyclocheilichthys.enoplos	7
3362	11/15/2010	2011	Cyclocheilichthys.enoplos	7
3363	11/15/2010	2011	Cyclocheilichthys.enoplos	7
3364	11/15/2010	2011	Cyclocheilichthys.enoplos	7
3365	11/15/2010	2011	Cyclocheilichthys.enoplos	7
3366	11/15/2010	2011	Cyclocheilichthys.enoplos	7.5
3367	11/15/2010	2011	Cyclocheilichthys.enoplos	8
3368	11/15/2010	2011	Cyclocheilichthys.enoplos	8
3369	11/15/2010	2011	Cyclocheilichthys.enoplos	8
3370	11/15/2010	2011	Cyclocheilichthys.enoplos	8
3371	11/15/2010	2011	Cyclocheilichthys.enoplos	8
3372	11/15/2010	2011	Cyclocheilichthys.enoplos	8
3373	11/15/2010	2011	Cyclocheilichthys.enoplos	8
3374	11/15/2010	2011	Cyclocheilichthys.enoplos	8
3375	11/15/2010	2011	Cyclocheilichthys.enoplos	8
3376	11/15/2010	2011	Cyclocheilichthys.enoplos	9
3377	11/15/2010	2011	Cyclocheilichthys.enoplos	9
3378	11/14/2012	2013	Cyclocheilichthys.enoplos	9
3379	11/14/2012	2013	Cyclocheilichthys.enoplos	10
3380	10/31/2009	2010	Cyclocheilichthys.enoplos	6.5
3381	10/31/2009	2010	Cyclocheilichthys.enoplos	6.5
3382	10/31/2009	2010	Cyclocheilichthys.enoplos	6.5
3383	10/31/2009	2010	Cyclocheilichthys.enoplos	6.5
3384	10/31/2009	2010	Cyclocheilichthys.enoplos	6.5
3385	10/31/2009	2010	Cyclocheilichthys.enoplos	6.5
3386	10/31/2009	2010	Cyclocheilichthys.enoplos	6.5
3387	10/31/2009	2010	Cyclocheilichthys.enoplos	7
3388	10/31/2009	2010	Cyclocheilichthys.enoplos	7
3389	10/31/2009	2010	Cyclocheilichthys.enoplos	7.5
3390	10/31/2009	2010	Cyclocheilichthys.enoplos	7.5
3391	10/31/2009	2010	Cyclocheilichthys.enoplos	7.5
3392	10/31/2009	2010	Cyclocheilichthys.enoplos	7.5
3393	10/31/2009	2010	Cyclocheilichthys.enoplos	7.5
3394	10/31/2009	2010	Cyclocheilichthys.enoplos	7.5
3395	10/31/2009	2010	Cyclocheilichthys.enoplos	7.5
3396	10/31/2009	2010	Cyclocheilichthys.enoplos	8
3397	10/31/2009	2010	Cyclocheilichthys.enoplos	8
3398	10/31/2009	2010	Cyclocheilichthys.enoplos	8
3399	10/31/2009	2010	Cyclocheilichthys.enoplos	8
3400	10/31/2009	2010	Cyclocheilichthys.enoplos	8
3401	10/31/2009	2010	Cyclocheilichthys.enoplos	8
3402	10/31/2009	2010	Cyclocheilichthys.enoplos	8
3403	10/31/2009	2010	Cyclocheilichthys.enoplos	8
3404	10/31/2009	2010	Cyclocheilichthys.enoplos	8
3405	10/31/2009	2010	Cyclocheilichthys.enoplos	8
3406	10/31/2009	2010	Cyclocheilichthys.enoplos	8
3407	10/31/2009	2010	Cyclocheilichthys.enoplos	8
3408	10/31/2009	2010	Cyclocheilichthys.enoplos	8.5
3409	10/31/2009	2010	Cyclocheilichthys.enoplos	8.5
3410	10/31/2009	2010	Cyclocheilichthys.enoplos	8.5
3411	10/31/2009	2010	Cyclocheilichthys.enoplos	8.5
3412	10/31/2009	2010	Cyclocheilichthys.enoplos	8.5
3413	10/31/2009	2010	Cyclocheilichthys.enoplos	8.5
3414	10/31/2009	2010	Cyclocheilichthys.enoplos	9
3415	11/12/2012	2013	Cyclocheilichthys.enoplos	14
3416	11/12/2012	2013	Cyclocheilichthys.enoplos	14
3417	11/12/2012	2013	Cyclocheilichthys.enoplos	15
3418	11/12/2012	2013	Cyclocheilichthys.enoplos	16
3419	10/31/2006	2007	Cyclocheilichthys.enoplos	6
3420	10/31/2006	2007	Cyclocheilichthys.enoplos	6
3421	10/31/2006	2007	Cyclocheilichthys.enoplos	6
3422	10/31/2006	2007	Cyclocheilichthys.enoplos	6
3423	10/31/2006	2007	Cyclocheilichthys.enoplos	6
3424	10/31/2006	2007	Cyclocheilichthys.enoplos	6
3425	10/31/2006	2007	Cyclocheilichthys.enoplos	6
3426	10/31/2006	2007	Cyclocheilichthys.enoplos	7
3427	10/31/2006	2007	Cyclocheilichthys.enoplos	7
3428	10/31/2006	2007	Cyclocheilichthys.enoplos	7
3429	10/31/2006	2007	Cyclocheilichthys.enoplos	7
3430	10/31/2006	2007	Cyclocheilichthys.enoplos	7
3431	10/31/2006	2007	Cyclocheilichthys.enoplos	7
3432	10/31/2006	2007	Cyclocheilichthys.enoplos	7
3433	10/31/2006	2007	Cyclocheilichthys.enoplos	7
3434	10/31/2006	2007	Cyclocheilichthys.enoplos	7
3435	10/31/2006	2007	Cyclocheilichthys.enoplos	7
3436	10/31/2006	2007	Cyclocheilichthys.enoplos	7
3437	10/31/2006	2007	Cyclocheilichthys.enoplos	8
3438	10/31/2006	2007	Cyclocheilichthys.enoplos	8
3439	10/31/2006	2007	Cyclocheilichthys.enoplos	8
3440	10/31/2006	2007	Cyclocheilichthys.enoplos	8
3441	10/31/2006	2007	Cyclocheilichthys.enoplos	8
3442	10/31/2006	2007	Cyclocheilichthys.enoplos	8
3443	10/31/2006	2007	Cyclocheilichthys.enoplos	8
3444	10/31/2006	2007	Cyclocheilichthys.enoplos	8
3445	10/31/2006	2007	Cyclocheilichthys.enoplos	8
3446	10/31/2006	2007	Cyclocheilichthys.enoplos	8
3447	10/31/2006	2007	Cyclocheilichthys.enoplos	8
3448	10/31/2006	2007	Cyclocheilichthys.enoplos	8
3449	10/31/2006	2007	Cyclocheilichthys.enoplos	8
3450	10/31/2006	2007	Cyclocheilichthys.enoplos	8
3451	10/31/2006	2007	Cyclocheilichthys.enoplos	8
3452	10/31/2006	2007	Cyclocheilichthys.enoplos	8
3453	10/31/2006	2007	Cyclocheilichthys.enoplos	8
3454	11/17/2008	2009	Cyclocheilichthys.enoplos	8.5
3455	11/17/2008	2009	Cyclocheilichthys.enoplos	8.5
3456	11/17/2008	2009	Cyclocheilichthys.enoplos	9
3457	11/17/2008	2009	Cyclocheilichthys.enoplos	9
3458	11/17/2008	2009	Cyclocheilichthys.enoplos	9
3459	11/17/2008	2009	Cyclocheilichthys.enoplos	9
3460	11/17/2008	2009	Cyclocheilichthys.enoplos	9
3461	11/17/2008	2009	Cyclocheilichthys.enoplos	10
3462	11/17/2008	2009	Cyclocheilichthys.enoplos	11
3463	11/16/2012	2013	Cyclocheilichthys.enoplos	9
3464	11/16/2012	2013	Cyclocheilichthys.enoplos	10
3465	11/12/2012	2013	Cyclocheilichthys.enoplos	18.5
3466	10/31/2006	2007	Cyclocheilichthys.enoplos	6
3467	10/31/2006	2007	Cyclocheilichthys.enoplos	6
3468	10/31/2006	2007	Cyclocheilichthys.enoplos	6
3469	10/31/2006	2007	Cyclocheilichthys.enoplos	6
3470	10/31/2006	2007	Cyclocheilichthys.enoplos	6
3471	10/31/2006	2007	Cyclocheilichthys.enoplos	6
3472	10/31/2006	2007	Cyclocheilichthys.enoplos	6
3473	10/31/2006	2007	Cyclocheilichthys.enoplos	7
3474	10/31/2006	2007	Cyclocheilichthys.enoplos	7
3475	10/31/2006	2007	Cyclocheilichthys.enoplos	7
3476	10/31/2006	2007	Cyclocheilichthys.enoplos	7
3477	10/31/2006	2007	Cyclocheilichthys.enoplos	7
3478	10/31/2006	2007	Cyclocheilichthys.enoplos	7
3479	10/31/2006	2007	Cyclocheilichthys.enoplos	7
3480	10/31/2006	2007	Cyclocheilichthys.enoplos	7
3481	10/31/2006	2007	Cyclocheilichthys.enoplos	7
3482	10/31/2006	2007	Cyclocheilichthys.enoplos	7
3483	10/31/2006	2007	Cyclocheilichthys.enoplos	8
3484	10/31/2006	2007	Cyclocheilichthys.enoplos	8
3485	10/31/2006	2007	Cyclocheilichthys.enoplos	8
3486	10/31/2006	2007	Cyclocheilichthys.enoplos	8
3487	10/31/2006	2007	Cyclocheilichthys.enoplos	8
3488	10/31/2006	2007	Cyclocheilichthys.enoplos	8
3489	10/31/2006	2007	Cyclocheilichthys.enoplos	8
3490	10/31/2006	2007	Cyclocheilichthys.enoplos	8
3491	10/31/2006	2007	Cyclocheilichthys.enoplos	8
3492	10/31/2006	2007	Cyclocheilichthys.enoplos	8
3493	10/31/2006	2007	Cyclocheilichthys.enoplos	8
3494	10/31/2006	2007	Cyclocheilichthys.enoplos	8
3495	10/31/2006	2007	Cyclocheilichthys.enoplos	8
3496	10/31/2006	2007	Cyclocheilichthys.enoplos	8
3497	10/31/2006	2007	Cyclocheilichthys.enoplos	8
3498	10/31/2006	2007	Cyclocheilichthys.enoplos	8
3499	11/16/2012	2013	Cyclocheilichthys.enoplos	9
3500	11/16/2012	2013	Cyclocheilichthys.enoplos	9
3501	10/31/2006	2007	Cyclocheilichthys.enoplos	6
3502	10/31/2006	2007	Cyclocheilichthys.enoplos	6
3503	10/31/2006	2007	Cyclocheilichthys.enoplos	6
3504	10/31/2006	2007	Cyclocheilichthys.enoplos	7
3505	10/31/2006	2007	Cyclocheilichthys.enoplos	7
3506	10/31/2006	2007	Cyclocheilichthys.enoplos	7
3507	10/31/2006	2007	Cyclocheilichthys.enoplos	7
3508	10/31/2006	2007	Cyclocheilichthys.enoplos	7
3509	10/31/2006	2007	Cyclocheilichthys.enoplos	7
3510	10/31/2006	2007	Cyclocheilichthys.enoplos	7
3511	10/31/2006	2007	Cyclocheilichthys.enoplos	8
3512	10/31/2006	2007	Cyclocheilichthys.enoplos	8
3513	10/31/2006	2007	Cyclocheilichthys.enoplos	8
3514	10/31/2006	2007	Cyclocheilichthys.enoplos	8
3515	10/31/2006	2007	Cyclocheilichthys.enoplos	8
3516	10/31/2006	2007	Cyclocheilichthys.enoplos	8
3517	10/31/2006	2007	Cyclocheilichthys.enoplos	8
3518	10/31/2006	2007	Cyclocheilichthys.enoplos	8
3519	10/31/2006	2007	Cyclocheilichthys.enoplos	8
3520	10/31/2006	2007	Cyclocheilichthys.enoplos	8
3521	10/31/2006	2007	Cyclocheilichthys.enoplos	8
3522	10/31/2006	2007	Cyclocheilichthys.enoplos	8
3523	10/31/2006	2007	Cyclocheilichthys.enoplos	6
3524	10/31/2006	2007	Cyclocheilichthys.enoplos	6
3525	10/31/2006	2007	Cyclocheilichthys.enoplos	6
3526	10/31/2006	2007	Cyclocheilichthys.enoplos	6
3527	10/31/2006	2007	Cyclocheilichthys.enoplos	6
3528	10/31/2006	2007	Cyclocheilichthys.enoplos	6
3529	10/31/2006	2007	Cyclocheilichthys.enoplos	6
3530	10/31/2006	2007	Cyclocheilichthys.enoplos	7
3531	10/31/2006	2007	Cyclocheilichthys.enoplos	7
3532	10/31/2006	2007	Cyclocheilichthys.enoplos	7
3533	10/31/2006	2007	Cyclocheilichthys.enoplos	7
3534	10/31/2006	2007	Cyclocheilichthys.enoplos	7
3535	10/31/2006	2007	Cyclocheilichthys.enoplos	7
3536	10/31/2006	2007	Cyclocheilichthys.enoplos	7
3537	10/31/2006	2007	Cyclocheilichthys.enoplos	7
3538	10/31/2006	2007	Cyclocheilichthys.enoplos	8
3539	10/31/2006	2007	Cyclocheilichthys.enoplos	8
3540	10/31/2006	2007	Cyclocheilichthys.enoplos	8
3541	10/31/2006	2007	Cyclocheilichthys.enoplos	8
3542	10/31/2006	2007	Cyclocheilichthys.enoplos	8
3543	10/31/2006	2007	Cyclocheilichthys.enoplos	8
3544	10/31/2006	2007	Cyclocheilichthys.enoplos	8
3545	10/31/2006	2007	Cyclocheilichthys.enoplos	8
3546	10/31/2006	2007	Cyclocheilichthys.enoplos	8
3547	10/31/2006	2007	Cyclocheilichthys.enoplos	8
3548	10/31/2006	2007	Cyclocheilichthys.enoplos	8
3549	10/31/2006	2007	Cyclocheilichthys.enoplos	8
3550	11/2/2009	2010	Cyclocheilichthys.enoplos	8
3551	11/2/2009	2010	Cyclocheilichthys.enoplos	9
3552	11/2/2009	2010	Cyclocheilichthys.enoplos	9
3553	11/2/2009	2010	Cyclocheilichthys.enoplos	9
3554	11/4/2008	2009	Cyclocheilichthys.enoplos	7
3555	11/4/2008	2009	Cyclocheilichthys.enoplos	7
3556	11/4/2008	2009	Cyclocheilichthys.enoplos	7
3557	11/4/2008	2009	Cyclocheilichthys.enoplos	7
3558	11/4/2008	2009	Cyclocheilichthys.enoplos	7
3559	11/4/2008	2009	Cyclocheilichthys.enoplos	7
3560	11/4/2008	2009	Cyclocheilichthys.enoplos	8
3561	11/4/2008	2009	Cyclocheilichthys.enoplos	8.5
3562	11/4/2008	2009	Cyclocheilichthys.enoplos	9
3563	11/4/2008	2009	Cyclocheilichthys.enoplos	9
3564	11/4/2008	2009	Cyclocheilichthys.enoplos	9
3565	11/4/2008	2009	Cyclocheilichthys.enoplos	9
3566	11/4/2008	2009	Cyclocheilichthys.enoplos	11
3567	11/4/2008	2009	Cyclocheilichthys.enoplos	11
3568	11/18/2008	2009	Cyclocheilichthys.enoplos	9
3569	11/18/2008	2009	Cyclocheilichthys.enoplos	9
3570	11/18/2008	2009	Cyclocheilichthys.enoplos	9.5
3571	11/18/2008	2009	Cyclocheilichthys.enoplos	10
3572	11/4/2008	2009	Cyclocheilichthys.enoplos	7
3573	11/4/2008	2009	Cyclocheilichthys.enoplos	8
3574	11/4/2008	2009	Cyclocheilichthys.enoplos	9
3575	11/4/2008	2009	Cyclocheilichthys.enoplos	9
3576	11/4/2008	2009	Cyclocheilichthys.enoplos	9
3577	11/4/2008	2009	Cyclocheilichthys.enoplos	9
3578	11/4/2008	2009	Cyclocheilichthys.enoplos	10
3579	11/4/2008	2009	Cyclocheilichthys.enoplos	11
3580	11/4/2008	2009	Cyclocheilichthys.enoplos	13
3581	11/18/2008	2009	Cyclocheilichthys.enoplos	10.5
3582	11/18/2008	2009	Cyclocheilichthys.enoplos	11
3583	11/18/2008	2009	Cyclocheilichthys.enoplos	11
3584	11/4/2008	2009	Cyclocheilichthys.enoplos	6
3585	11/4/2008	2009	Cyclocheilichthys.enoplos	7.5
3586	11/4/2008	2009	Cyclocheilichthys.enoplos	7.5
3587	11/4/2008	2009	Cyclocheilichthys.enoplos	8
3588	11/4/2008	2009	Cyclocheilichthys.enoplos	8
3589	11/4/2008	2009	Cyclocheilichthys.enoplos	8
3590	11/4/2008	2009	Cyclocheilichthys.enoplos	9
3591	11/4/2008	2009	Cyclocheilichthys.enoplos	9.5
3592	11/2/2009	2010	Cyclocheilichthys.enoplos	8
3593	11/2/2009	2010	Cyclocheilichthys.enoplos	9
3594	11/2/2009	2010	Cyclocheilichthys.enoplos	9
3595	11/2/2009	2010	Cyclocheilichthys.enoplos	9
3596	11/2/2009	2010	Cyclocheilichthys.enoplos	9
3597	11/2/2009	2010	Cyclocheilichthys.enoplos	10.5
3598	11/4/2008	2009	Cyclocheilichthys.enoplos	6.5
3599	11/4/2008	2009	Cyclocheilichthys.enoplos	7
3600	11/4/2008	2009	Cyclocheilichthys.enoplos	7
3601	11/4/2008	2009	Cyclocheilichthys.enoplos	7
3602	11/4/2008	2009	Cyclocheilichthys.enoplos	7
3603	11/4/2008	2009	Cyclocheilichthys.enoplos	7
3604	11/4/2008	2009	Cyclocheilichthys.enoplos	7
3605	11/4/2008	2009	Cyclocheilichthys.enoplos	8
3606	11/4/2008	2009	Cyclocheilichthys.enoplos	8
3607	11/19/2008	2009	Cyclocheilichthys.enoplos	7.5
3608	11/19/2008	2009	Cyclocheilichthys.enoplos	8
3609	11/19/2008	2009	Cyclocheilichthys.enoplos	9
3610	10/31/2009	2010	Cyclocheilichthys.enoplos	5
3611	10/31/2009	2010	Cyclocheilichthys.enoplos	5
3612	10/31/2009	2010	Cyclocheilichthys.enoplos	5
3613	10/31/2009	2010	Cyclocheilichthys.enoplos	5
3614	10/31/2009	2010	Cyclocheilichthys.enoplos	5.5
3615	10/31/2009	2010	Cyclocheilichthys.enoplos	5.5
3616	10/31/2009	2010	Cyclocheilichthys.enoplos	6
3617	10/31/2009	2010	Cyclocheilichthys.enoplos	6
3618	10/31/2009	2010	Cyclocheilichthys.enoplos	6
3619	10/31/2009	2010	Cyclocheilichthys.enoplos	6.5
3620	10/31/2009	2010	Cyclocheilichthys.enoplos	6.5
3621	10/31/2009	2010	Cyclocheilichthys.enoplos	7
3622	10/31/2009	2010	Cyclocheilichthys.enoplos	7
3623	10/31/2009	2010	Cyclocheilichthys.enoplos	7
3624	10/31/2009	2010	Cyclocheilichthys.enoplos	7
3625	10/31/2009	2010	Cyclocheilichthys.enoplos	7
3626	10/31/2009	2010	Cyclocheilichthys.enoplos	7
3627	10/31/2009	2010	Cyclocheilichthys.enoplos	7.5
3628	10/31/2009	2010	Cyclocheilichthys.enoplos	7.5
3629	10/31/2009	2010	Cyclocheilichthys.enoplos	7.5
3630	10/31/2009	2010	Cyclocheilichthys.enoplos	7.5
3631	10/31/2009	2010	Cyclocheilichthys.enoplos	8
3632	10/31/2009	2010	Cyclocheilichthys.enoplos	8
3633	10/31/2009	2010	Cyclocheilichthys.enoplos	5
3634	10/31/2009	2010	Cyclocheilichthys.enoplos	5
3635	10/31/2009	2010	Cyclocheilichthys.enoplos	5.5
3636	10/31/2009	2010	Cyclocheilichthys.enoplos	5.5
3637	10/31/2009	2010	Cyclocheilichthys.enoplos	5.5
3638	10/31/2009	2010	Cyclocheilichthys.enoplos	6
3639	10/31/2009	2010	Cyclocheilichthys.enoplos	6
3640	10/31/2009	2010	Cyclocheilichthys.enoplos	6.5
3641	10/31/2009	2010	Cyclocheilichthys.enoplos	7
3642	10/31/2009	2010	Cyclocheilichthys.enoplos	7
3643	10/31/2009	2010	Cyclocheilichthys.enoplos	7
3644	10/31/2009	2010	Cyclocheilichthys.enoplos	7
3645	10/31/2009	2010	Cyclocheilichthys.enoplos	7
3646	10/31/2009	2010	Cyclocheilichthys.enoplos	7
3647	10/31/2009	2010	Cyclocheilichthys.enoplos	7.5
3648	10/31/2009	2010	Cyclocheilichthys.enoplos	7.5
3649	10/31/2009	2010	Cyclocheilichthys.enoplos	7.5
3650	10/31/2009	2010	Cyclocheilichthys.enoplos	8
3651	10/31/2009	2010	Cyclocheilichthys.enoplos	8
3652	11/19/2008	2009	Cyclocheilichthys.enoplos	8
3653	11/19/2008	2009	Cyclocheilichthys.enoplos	8
3654	11/19/2008	2009	Cyclocheilichthys.enoplos	8.5
3655	11/19/2008	2009	Cyclocheilichthys.enoplos	9
3656	11/19/2008	2009	Cyclocheilichthys.enoplos	11
3657	11/19/2008	2009	Cyclocheilichthys.enoplos	11
3658	11/19/2008	2009	Cyclocheilichthys.enoplos	11
3659	11/19/2008	2009	Cyclocheilichthys.enoplos	11.5
3660	11/20/2008	2009	Cyclocheilichthys.enoplos	12
3661	11/20/2008	2009	Cyclocheilichthys.enoplos	13
3662	11/20/2008	2009	Cyclocheilichthys.enoplos	17
3663	11/16/2009	2010	Cyclocheilichthys.enoplos	6
3664	11/16/2009	2010	Cyclocheilichthys.enoplos	7
3665	11/16/2009	2010	Cyclocheilichthys.enoplos	8
3666	11/16/2009	2010	Cyclocheilichthys.enoplos	9.5
3667	11/16/2009	2010	Cyclocheilichthys.enoplos	10
3668	11/16/2009	2010	Cyclocheilichthys.enoplos	14
3669	11/16/2009	2010	Cyclocheilichthys.enoplos	19
3670	11/19/2012	2013	Cyclocheilichthys.enoplos	7
3671	11/19/2012	2013	Cyclocheilichthys.enoplos	7
3672	11/19/2012	2013	Cyclocheilichthys.enoplos	8
3673	11/19/2012	2013	Cyclocheilichthys.enoplos	8
3674	11/19/2012	2013	Cyclocheilichthys.enoplos	8.5
3675	11/19/2012	2013	Cyclocheilichthys.enoplos	8.5
3676	11/19/2012	2013	Cyclocheilichthys.enoplos	8.5
3677	11/19/2012	2013	Cyclocheilichthys.enoplos	9
3678	11/19/2012	2013	Cyclocheilichthys.enoplos	10
3679	11/19/2012	2013	Cyclocheilichthys.enoplos	10
3680	11/19/2012	2013	Cyclocheilichthys.enoplos	10.5
3681	11/19/2012	2013	Cyclocheilichthys.enoplos	12
3682	11/19/2012	2013	Cyclocheilichthys.enoplos	6.5
3683	11/19/2012	2013	Cyclocheilichthys.enoplos	6.5
3684	11/19/2012	2013	Cyclocheilichthys.enoplos	7
3685	11/19/2012	2013	Cyclocheilichthys.enoplos	7
3686	11/19/2012	2013	Cyclocheilichthys.enoplos	7
3687	11/19/2012	2013	Cyclocheilichthys.enoplos	7.5
3688	11/19/2012	2013	Cyclocheilichthys.enoplos	7.5
3689	11/19/2012	2013	Cyclocheilichthys.enoplos	7.5
3690	11/19/2012	2013	Cyclocheilichthys.enoplos	7.5
3691	11/19/2012	2013	Cyclocheilichthys.enoplos	8
3692	11/19/2012	2013	Cyclocheilichthys.enoplos	8
3693	11/19/2012	2013	Cyclocheilichthys.enoplos	8
3694	11/20/2012	2013	Cyclocheilichthys.enoplos	40
3695	11/16/2009	2010	Cyclocheilichthys.enoplos	6
3696	11/16/2009	2010	Cyclocheilichthys.enoplos	7
3697	11/16/2009	2010	Cyclocheilichthys.enoplos	7.5
3698	11/16/2009	2010	Cyclocheilichthys.enoplos	7.5
3699	11/16/2009	2010	Cyclocheilichthys.enoplos	16
3700	11/6/2008	2009	Cyclocheilichthys.enoplos	8
3701	11/6/2008	2009	Cyclocheilichthys.enoplos	8
3702	11/6/2008	2009	Cyclocheilichthys.enoplos	8
3703	11/6/2008	2009	Cyclocheilichthys.enoplos	9
3704	11/6/2008	2009	Cyclocheilichthys.enoplos	9
3705	11/6/2008	2009	Cyclocheilichthys.enoplos	9
3706	11/6/2008	2009	Cyclocheilichthys.enoplos	9
3707	11/6/2008	2009	Cyclocheilichthys.enoplos	9
3708	11/6/2008	2009	Cyclocheilichthys.enoplos	10
3709	11/6/2008	2009	Cyclocheilichthys.enoplos	10
3710	11/6/2008	2009	Cyclocheilichthys.enoplos	11
3711	11/6/2014	2015	Cyclocheilichthys.enoplos	26
3712	11/6/2014	2015	Cyclocheilichthys.enoplos	26
3713	11/6/2008	2009	Cyclocheilichthys.enoplos	6
3714	11/6/2008	2009	Cyclocheilichthys.enoplos	6
3715	11/6/2008	2009	Cyclocheilichthys.enoplos	6
3716	11/6/2008	2009	Cyclocheilichthys.enoplos	7
3717	11/6/2008	2009	Cyclocheilichthys.enoplos	7
3718	11/6/2008	2009	Cyclocheilichthys.enoplos	7
3719	11/6/2008	2009	Cyclocheilichthys.enoplos	7
3720	11/6/2008	2009	Cyclocheilichthys.enoplos	7
3721	11/6/2008	2009	Cyclocheilichthys.enoplos	7
3722	11/6/2008	2009	Cyclocheilichthys.enoplos	8
3723	11/6/2008	2009	Cyclocheilichthys.enoplos	8
3724	11/6/2008	2009	Cyclocheilichthys.enoplos	8
3725	11/6/2008	2009	Cyclocheilichthys.enoplos	9
3726	11/6/2008	2009	Cyclocheilichthys.enoplos	10
3727	11/6/2008	2009	Cyclocheilichthys.enoplos	13
3728	10/29/2006	2007	Cyclocheilichthys.enoplos	6
3729	10/29/2006	2007	Cyclocheilichthys.enoplos	6
3730	10/29/2006	2007	Cyclocheilichthys.enoplos	7
3731	10/29/2006	2007	Cyclocheilichthys.enoplos	7
3732	10/29/2006	2007	Cyclocheilichthys.enoplos	7
3733	10/29/2006	2007	Cyclocheilichthys.enoplos	7
3734	10/29/2006	2007	Cyclocheilichthys.enoplos	7
3735	10/29/2006	2007	Cyclocheilichthys.enoplos	7
3736	10/29/2006	2007	Cyclocheilichthys.enoplos	7
3737	10/29/2006	2007	Cyclocheilichthys.enoplos	7
3738	10/29/2006	2007	Cyclocheilichthys.enoplos	7
3739	10/29/2006	2007	Cyclocheilichthys.enoplos	7
3740	10/29/2006	2007	Cyclocheilichthys.enoplos	7
3741	10/29/2006	2007	Cyclocheilichthys.enoplos	8
3742	10/29/2006	2007	Cyclocheilichthys.enoplos	8
3743	10/29/2006	2007	Cyclocheilichthys.enoplos	8
3744	10/29/2006	2007	Cyclocheilichthys.enoplos	8
3745	10/29/2006	2007	Cyclocheilichthys.enoplos	8
3746	10/29/2006	2007	Cyclocheilichthys.enoplos	8
3747	10/29/2006	2007	Cyclocheilichthys.enoplos	8
3748	10/29/2006	2007	Cyclocheilichthys.enoplos	8
3749	10/29/2006	2007	Cyclocheilichthys.enoplos	8
3750	10/29/2006	2007	Cyclocheilichthys.enoplos	8
3751	10/29/2006	2007	Cyclocheilichthys.enoplos	8
3752	10/29/2006	2007	Cyclocheilichthys.enoplos	9
3753	10/29/2006	2007	Cyclocheilichthys.enoplos	6
3754	10/29/2006	2007	Cyclocheilichthys.enoplos	6
3755	10/29/2006	2007	Cyclocheilichthys.enoplos	6
3756	10/29/2006	2007	Cyclocheilichthys.enoplos	6
3757	10/29/2006	2007	Cyclocheilichthys.enoplos	6
3758	10/29/2006	2007	Cyclocheilichthys.enoplos	7
3759	10/29/2006	2007	Cyclocheilichthys.enoplos	7
3760	10/29/2006	2007	Cyclocheilichthys.enoplos	7
3761	10/29/2006	2007	Cyclocheilichthys.enoplos	7
3762	10/29/2006	2007	Cyclocheilichthys.enoplos	7
3763	10/29/2006	2007	Cyclocheilichthys.enoplos	7
3764	10/29/2006	2007	Cyclocheilichthys.enoplos	7
3765	10/29/2006	2007	Cyclocheilichthys.enoplos	7
3766	10/29/2006	2007	Cyclocheilichthys.enoplos	8
3767	10/29/2006	2007	Cyclocheilichthys.enoplos	8
3768	10/29/2006	2007	Cyclocheilichthys.enoplos	8
3769	10/29/2006	2007	Cyclocheilichthys.enoplos	8
3770	10/29/2006	2007	Cyclocheilichthys.enoplos	8
3771	10/29/2006	2007	Cyclocheilichthys.enoplos	8
3772	10/29/2006	2007	Cyclocheilichthys.enoplos	8
3773	11/24/2008	2009	Cyclocheilichthys.enoplos	10
3774	11/24/2008	2009	Cyclocheilichthys.enoplos	11
3775	11/24/2008	2009	Cyclocheilichthys.enoplos	11.5
3776	10/29/2006	2007	Cyclocheilichthys.enoplos	6
3777	10/29/2006	2007	Cyclocheilichthys.enoplos	6
3778	10/29/2006	2007	Cyclocheilichthys.enoplos	7
3779	10/29/2006	2007	Cyclocheilichthys.enoplos	7
3780	10/29/2006	2007	Cyclocheilichthys.enoplos	7
3781	10/29/2006	2007	Cyclocheilichthys.enoplos	7
3782	10/29/2006	2007	Cyclocheilichthys.enoplos	7
3783	10/29/2006	2007	Cyclocheilichthys.enoplos	7
3784	10/29/2006	2007	Cyclocheilichthys.enoplos	7
3785	10/29/2006	2007	Cyclocheilichthys.enoplos	7
3786	10/29/2006	2007	Cyclocheilichthys.enoplos	7
3787	10/29/2006	2007	Cyclocheilichthys.enoplos	7
3788	10/29/2006	2007	Cyclocheilichthys.enoplos	7
3789	10/29/2006	2007	Cyclocheilichthys.enoplos	8
3790	10/29/2006	2007	Cyclocheilichthys.enoplos	8
3791	10/29/2006	2007	Cyclocheilichthys.enoplos	8
3792	10/29/2006	2007	Cyclocheilichthys.enoplos	8
3793	10/29/2006	2007	Cyclocheilichthys.enoplos	8
3794	11/19/2012	2013	Cyclocheilichthys.enoplos	7
3795	11/19/2012	2013	Cyclocheilichthys.enoplos	7
3796	11/19/2012	2013	Cyclocheilichthys.enoplos	7
3797	11/19/2012	2013	Cyclocheilichthys.enoplos	7
3798	11/19/2012	2013	Cyclocheilichthys.enoplos	7.5
3799	11/19/2012	2013	Cyclocheilichthys.enoplos	7.5
3800	11/19/2012	2013	Cyclocheilichthys.enoplos	8
3801	11/19/2012	2013	Cyclocheilichthys.enoplos	8
3802	11/19/2012	2013	Cyclocheilichthys.enoplos	8.5
3803	11/19/2012	2013	Cyclocheilichthys.enoplos	8.5
3804	11/19/2012	2013	Cyclocheilichthys.enoplos	8.5
3805	11/19/2012	2013	Cyclocheilichthys.enoplos	8.5
3806	11/19/2012	2013	Cyclocheilichthys.enoplos	9
3807	11/19/2012	2013	Cyclocheilichthys.enoplos	9
3808	11/19/2012	2013	Cyclocheilichthys.enoplos	9.5
3809	11/19/2012	2013	Cyclocheilichthys.enoplos	9.5
3810	11/19/2012	2013	Cyclocheilichthys.enoplos	10
3811	11/19/2012	2013	Cyclocheilichthys.enoplos	10
3812	11/19/2012	2013	Cyclocheilichthys.enoplos	11
3813	11/19/2012	2013	Cyclocheilichthys.enoplos	11
3814	11/7/2008	2009	Cyclocheilichthys.enoplos	6
3815	11/7/2008	2009	Cyclocheilichthys.enoplos	6
3816	11/7/2008	2009	Cyclocheilichthys.enoplos	6
3817	11/7/2008	2009	Cyclocheilichthys.enoplos	7.5
3818	11/7/2008	2009	Cyclocheilichthys.enoplos	7.5
3819	11/7/2008	2009	Cyclocheilichthys.enoplos	7.5
3820	11/7/2008	2009	Cyclocheilichthys.enoplos	7.5
3821	11/7/2008	2009	Cyclocheilichthys.enoplos	7.5
3822	11/7/2008	2009	Cyclocheilichthys.enoplos	7.5
3823	11/7/2008	2009	Cyclocheilichthys.enoplos	8
3824	11/7/2008	2009	Cyclocheilichthys.enoplos	8
3825	11/7/2008	2009	Cyclocheilichthys.enoplos	8
3826	11/7/2008	2009	Cyclocheilichthys.enoplos	8
3827	11/7/2008	2009	Cyclocheilichthys.enoplos	8
3828	11/7/2008	2009	Cyclocheilichthys.enoplos	8
3829	11/7/2008	2009	Cyclocheilichthys.enoplos	8
3830	11/7/2008	2009	Cyclocheilichthys.enoplos	8
3831	11/7/2008	2009	Cyclocheilichthys.enoplos	8
3832	11/7/2008	2009	Cyclocheilichthys.enoplos	9
3833	11/7/2008	2009	Cyclocheilichthys.enoplos	9
3834	11/7/2008	2009	Cyclocheilichthys.enoplos	9
3835	11/7/2008	2009	Cyclocheilichthys.enoplos	9.5
3836	11/7/2008	2009	Cyclocheilichthys.enoplos	9.5
3837	11/7/2008	2009	Cyclocheilichthys.enoplos	9.5
3838	11/19/2012	2013	Cyclocheilichthys.enoplos	7
3839	11/19/2012	2013	Cyclocheilichthys.enoplos	8
3840	11/19/2012	2013	Cyclocheilichthys.enoplos	8.5
3841	11/19/2012	2013	Cyclocheilichthys.enoplos	9.5
3842	11/19/2012	2013	Cyclocheilichthys.enoplos	9.5
3843	11/19/2012	2013	Cyclocheilichthys.enoplos	10
3844	11/19/2012	2013	Cyclocheilichthys.enoplos	10
3845	11/19/2012	2013	Cyclocheilichthys.enoplos	11
3846	11/7/2008	2009	Cyclocheilichthys.enoplos	6
3847	11/7/2008	2009	Cyclocheilichthys.enoplos	6
3848	11/7/2008	2009	Cyclocheilichthys.enoplos	6.5
3849	11/7/2008	2009	Cyclocheilichthys.enoplos	6.5
3850	11/7/2008	2009	Cyclocheilichthys.enoplos	6.5
3851	11/7/2008	2009	Cyclocheilichthys.enoplos	7
3852	11/7/2008	2009	Cyclocheilichthys.enoplos	7
3853	11/7/2008	2009	Cyclocheilichthys.enoplos	7
3854	11/7/2008	2009	Cyclocheilichthys.enoplos	7.5
3855	11/7/2008	2009	Cyclocheilichthys.enoplos	7.5
3856	11/7/2008	2009	Cyclocheilichthys.enoplos	7.5
3857	11/7/2008	2009	Cyclocheilichthys.enoplos	8
3858	11/7/2008	2009	Cyclocheilichthys.enoplos	8
3859	11/7/2008	2009	Cyclocheilichthys.enoplos	8
3860	11/7/2008	2009	Cyclocheilichthys.enoplos	8
3861	11/7/2008	2009	Cyclocheilichthys.enoplos	8
3862	11/7/2008	2009	Cyclocheilichthys.enoplos	8
3863	11/7/2008	2009	Cyclocheilichthys.enoplos	8
3864	11/7/2008	2009	Cyclocheilichthys.enoplos	8
3865	11/7/2008	2009	Cyclocheilichthys.enoplos	8
3866	11/7/2008	2009	Cyclocheilichthys.enoplos	8
3867	11/7/2008	2009	Cyclocheilichthys.enoplos	8.5
3868	11/7/2008	2009	Cyclocheilichthys.enoplos	8.5
3869	11/7/2008	2009	Cyclocheilichthys.enoplos	9
3870	11/7/2008	2009	Cyclocheilichthys.enoplos	9.5
3871	11/7/2008	2009	Cyclocheilichthys.enoplos	9.5
3872	11/7/2008	2009	Cyclocheilichthys.enoplos	10
3873	11/7/2008	2009	Cyclocheilichthys.enoplos	10
3874	11/7/2008	2009	Cyclocheilichthys.enoplos	10
3875	11/7/2008	2009	Cyclocheilichthys.enoplos	10.5
3876	11/2/2014	2015	Cyclocheilichthys.enoplos	7
3877	11/2/2014	2015	Cyclocheilichthys.enoplos	7
3878	11/2/2014	2015	Cyclocheilichthys.enoplos	7.5
3879	11/2/2014	2015	Cyclocheilichthys.enoplos	9
3880	11/2/2014	2015	Cyclocheilichthys.enoplos	9
3881	11/2/2014	2015	Cyclocheilichthys.enoplos	9.5
3882	11/2/2014	2015	Cyclocheilichthys.enoplos	10
3883	11/2/2014	2015	Cyclocheilichthys.enoplos	6
3884	11/2/2014	2015	Cyclocheilichthys.enoplos	6.5
3885	11/2/2014	2015	Cyclocheilichthys.enoplos	7
3886	11/2/2014	2015	Cyclocheilichthys.enoplos	7
3887	11/2/2014	2015	Cyclocheilichthys.enoplos	7
3888	11/2/2014	2015	Cyclocheilichthys.enoplos	8
3889	11/2/2014	2015	Cyclocheilichthys.enoplos	8
3890	11/2/2014	2015	Cyclocheilichthys.enoplos	8
3891	11/2/2014	2015	Cyclocheilichthys.enoplos	8
3892	11/2/2014	2015	Cyclocheilichthys.enoplos	8.5
3893	11/2/2014	2015	Cyclocheilichthys.enoplos	9
3894	11/2/2014	2015	Cyclocheilichthys.enoplos	9
3895	11/2/2014	2015	Cyclocheilichthys.enoplos	9
3896	11/20/2012	2013	Cyclocheilichthys.enoplos	6
3897	11/20/2012	2013	Cyclocheilichthys.enoplos	7.5
3898	11/20/2012	2013	Cyclocheilichthys.enoplos	7.5
3899	11/20/2012	2013	Cyclocheilichthys.enoplos	8
3900	11/20/2012	2013	Cyclocheilichthys.enoplos	8
3901	11/20/2012	2013	Cyclocheilichthys.enoplos	8.5
3902	11/20/2012	2013	Cyclocheilichthys.enoplos	9
3903	11/20/2012	2013	Cyclocheilichthys.enoplos	9.5
3904	11/20/2012	2013	Cyclocheilichthys.enoplos	7
3905	11/20/2012	2013	Cyclocheilichthys.enoplos	8
3906	11/20/2012	2013	Cyclocheilichthys.enoplos	10
3907	11/20/2012	2013	Cyclocheilichthys.enoplos	13
3908	10/30/2006	2007	Cyclocheilichthys.enoplos	7
3909	10/30/2006	2007	Cyclocheilichthys.enoplos	7
3910	10/30/2006	2007	Cyclocheilichthys.enoplos	7
3911	10/30/2006	2007	Cyclocheilichthys.enoplos	7
3912	10/30/2006	2007	Cyclocheilichthys.enoplos	7
3913	10/30/2006	2007	Cyclocheilichthys.enoplos	8
3914	10/30/2006	2007	Cyclocheilichthys.enoplos	8
3915	10/30/2006	2007	Cyclocheilichthys.enoplos	8
3916	10/30/2006	2007	Cyclocheilichthys.enoplos	8
3917	10/30/2006	2007	Cyclocheilichthys.enoplos	8
3918	10/30/2006	2007	Cyclocheilichthys.enoplos	9
3919	10/30/2006	2007	Cyclocheilichthys.enoplos	9
3920	10/30/2006	2007	Cyclocheilichthys.enoplos	7
3921	10/30/2006	2007	Cyclocheilichthys.enoplos	7
3922	10/30/2006	2007	Cyclocheilichthys.enoplos	7
3923	10/30/2006	2007	Cyclocheilichthys.enoplos	7
3924	10/30/2006	2007	Cyclocheilichthys.enoplos	7
3925	10/30/2006	2007	Cyclocheilichthys.enoplos	8
3926	10/30/2006	2007	Cyclocheilichthys.enoplos	8
3927	10/30/2006	2007	Cyclocheilichthys.enoplos	8
3928	10/30/2006	2007	Cyclocheilichthys.enoplos	8
3929	11/1/2009	2010	Cyclocheilichthys.enoplos	6.5
3930	11/1/2009	2010	Cyclocheilichthys.enoplos	7
3931	11/1/2009	2010	Cyclocheilichthys.enoplos	7
3932	11/1/2009	2010	Cyclocheilichthys.enoplos	7
3933	11/1/2009	2010	Cyclocheilichthys.enoplos	7
3934	11/1/2009	2010	Cyclocheilichthys.enoplos	7
3935	11/1/2009	2010	Cyclocheilichthys.enoplos	7
3936	11/1/2009	2010	Cyclocheilichthys.enoplos	7
3937	11/1/2009	2010	Cyclocheilichthys.enoplos	7
3938	11/1/2009	2010	Cyclocheilichthys.enoplos	7.5
3939	11/1/2009	2010	Cyclocheilichthys.enoplos	7.5
3940	11/1/2009	2010	Cyclocheilichthys.enoplos	8
3941	11/1/2009	2010	Cyclocheilichthys.enoplos	8
3942	11/1/2009	2010	Cyclocheilichthys.enoplos	8
3943	11/1/2009	2010	Cyclocheilichthys.enoplos	8
3944	11/1/2009	2010	Cyclocheilichthys.enoplos	8
3945	10/29/2006	2007	Cyclocheilichthys.enoplos	6
3946	10/29/2006	2007	Cyclocheilichthys.enoplos	6
3947	10/29/2006	2007	Cyclocheilichthys.enoplos	6
3948	10/29/2006	2007	Cyclocheilichthys.enoplos	6
3949	10/29/2006	2007	Cyclocheilichthys.enoplos	6
3950	10/29/2006	2007	Cyclocheilichthys.enoplos	6
3951	10/29/2006	2007	Cyclocheilichthys.enoplos	6
3952	10/29/2006	2007	Cyclocheilichthys.enoplos	6
3953	10/29/2006	2007	Cyclocheilichthys.enoplos	6
3954	10/29/2006	2007	Cyclocheilichthys.enoplos	6
3955	10/29/2006	2007	Cyclocheilichthys.enoplos	6
3956	10/29/2006	2007	Cyclocheilichthys.enoplos	6
3957	10/29/2006	2007	Cyclocheilichthys.enoplos	7
3958	10/29/2006	2007	Cyclocheilichthys.enoplos	7
3959	10/29/2006	2007	Cyclocheilichthys.enoplos	7
3960	10/29/2006	2007	Cyclocheilichthys.enoplos	7
3961	10/29/2006	2007	Cyclocheilichthys.enoplos	7
3962	10/29/2006	2007	Cyclocheilichthys.enoplos	7
3963	10/29/2006	2007	Cyclocheilichthys.enoplos	7
3964	10/29/2006	2007	Cyclocheilichthys.enoplos	7
3965	10/29/2006	2007	Cyclocheilichthys.enoplos	7
3966	10/29/2006	2007	Cyclocheilichthys.enoplos	7
3967	10/29/2006	2007	Cyclocheilichthys.enoplos	7
3968	10/29/2006	2007	Cyclocheilichthys.enoplos	7
3969	10/29/2006	2007	Cyclocheilichthys.enoplos	7
3970	10/29/2006	2007	Cyclocheilichthys.enoplos	7
3971	10/29/2006	2007	Cyclocheilichthys.enoplos	7
3972	10/29/2006	2007	Cyclocheilichthys.enoplos	7
3973	10/29/2006	2007	Cyclocheilichthys.enoplos	7
3974	10/29/2006	2007	Cyclocheilichthys.enoplos	8
3975	10/29/2006	2007	Cyclocheilichthys.enoplos	8
3976	10/29/2006	2007	Cyclocheilichthys.enoplos	8
3977	10/29/2006	2007	Cyclocheilichthys.enoplos	8
3978	10/29/2006	2007	Cyclocheilichthys.enoplos	8
3979	10/29/2006	2007	Cyclocheilichthys.enoplos	8
3980	10/29/2006	2007	Cyclocheilichthys.enoplos	8
3981	10/29/2006	2007	Cyclocheilichthys.enoplos	8
3982	10/29/2006	2007	Cyclocheilichthys.enoplos	8
3983	10/29/2006	2007	Cyclocheilichthys.enoplos	8
3984	10/29/2006	2007	Cyclocheilichthys.enoplos	9
3985	10/29/2006	2007	Cyclocheilichthys.enoplos	7
3986	10/29/2006	2007	Cyclocheilichthys.enoplos	7
3987	10/29/2006	2007	Cyclocheilichthys.enoplos	7
3988	10/29/2006	2007	Cyclocheilichthys.enoplos	7
3989	10/29/2006	2007	Cyclocheilichthys.enoplos	7
3990	10/29/2006	2007	Cyclocheilichthys.enoplos	7
3991	10/29/2006	2007	Cyclocheilichthys.enoplos	7
3992	10/29/2006	2007	Cyclocheilichthys.enoplos	7
3993	10/29/2006	2007	Cyclocheilichthys.enoplos	7
3994	10/29/2006	2007	Cyclocheilichthys.enoplos	7
3995	10/29/2006	2007	Cyclocheilichthys.enoplos	7
3996	10/29/2006	2007	Cyclocheilichthys.enoplos	7
3997	10/29/2006	2007	Cyclocheilichthys.enoplos	7
3998	10/29/2006	2007	Cyclocheilichthys.enoplos	7
3999	10/29/2006	2007	Cyclocheilichthys.enoplos	7
4000	10/29/2006	2007	Cyclocheilichthys.enoplos	8
4001	10/29/2006	2007	Cyclocheilichthys.enoplos	8
4002	10/29/2006	2007	Cyclocheilichthys.enoplos	8
4003	10/29/2006	2007	Cyclocheilichthys.enoplos	8
4004	10/29/2006	2007	Cyclocheilichthys.enoplos	8
4005	10/29/2006	2007	Cyclocheilichthys.enoplos	8
4006	10/29/2006	2007	Cyclocheilichthys.enoplos	8
4007	10/29/2006	2007	Cyclocheilichthys.enoplos	8
4008	10/29/2006	2007	Cyclocheilichthys.enoplos	8
4009	10/29/2006	2007	Cyclocheilichthys.enoplos	8
4010	10/29/2006	2007	Cyclocheilichthys.enoplos	8
4011	10/29/2006	2007	Cyclocheilichthys.enoplos	8
4012	10/29/2006	2007	Cyclocheilichthys.enoplos	9
4013	10/29/2006	2007	Cyclocheilichthys.enoplos	9
4014	10/29/2006	2007	Cyclocheilichthys.enoplos	9
4015	11/17/2010	2011	Cyclocheilichthys.enoplos	7
4016	11/17/2010	2011	Cyclocheilichthys.enoplos	7
4017	11/17/2010	2011	Cyclocheilichthys.enoplos	7
4018	11/17/2010	2011	Cyclocheilichthys.enoplos	7
4019	11/17/2010	2011	Cyclocheilichthys.enoplos	7
4020	11/17/2010	2011	Cyclocheilichthys.enoplos	7.5
4021	11/17/2010	2011	Cyclocheilichthys.enoplos	8
4022	11/17/2010	2011	Cyclocheilichthys.enoplos	8
4023	11/17/2010	2011	Cyclocheilichthys.enoplos	8
4024	11/17/2010	2011	Cyclocheilichthys.enoplos	8
4025	11/17/2010	2011	Cyclocheilichthys.enoplos	9
4026	11/17/2010	2011	Cyclocheilichthys.enoplos	9
4027	11/8/2008	2009	Cyclocheilichthys.enoplos	8
4028	11/8/2008	2009	Cyclocheilichthys.enoplos	9
4029	11/8/2008	2009	Cyclocheilichthys.enoplos	9
4030	11/8/2008	2009	Cyclocheilichthys.enoplos	9.5
4031	11/8/2008	2009	Cyclocheilichthys.enoplos	10
4032	11/8/2008	2009	Cyclocheilichthys.enoplos	10
4033	11/8/2008	2009	Cyclocheilichthys.enoplos	10
4034	11/8/2008	2009	Cyclocheilichthys.enoplos	10
4035	11/8/2008	2009	Cyclocheilichthys.enoplos	10
4036	11/8/2008	2009	Cyclocheilichthys.enoplos	10
4037	11/8/2008	2009	Cyclocheilichthys.enoplos	11
4038	11/26/2008	2009	Cyclocheilichthys.enoplos	27
4039	11/8/2008	2009	Cyclocheilichthys.enoplos	7
4040	11/8/2008	2009	Cyclocheilichthys.enoplos	7.5
4041	11/8/2008	2009	Cyclocheilichthys.enoplos	8
4042	11/8/2008	2009	Cyclocheilichthys.enoplos	8
4043	11/8/2008	2009	Cyclocheilichthys.enoplos	9
4044	11/8/2008	2009	Cyclocheilichthys.enoplos	9
4045	11/8/2008	2009	Cyclocheilichthys.enoplos	10
4046	11/8/2008	2009	Cyclocheilichthys.enoplos	10.5
4047	11/8/2008	2009	Cyclocheilichthys.enoplos	15
4048	11/11/2014	2015	Cyclocheilichthys.enoplos	18
4049	11/11/2014	2015	Cyclocheilichthys.enoplos	26
4050	11/8/2008	2009	Cyclocheilichthys.enoplos	5.5
4051	11/8/2008	2009	Cyclocheilichthys.enoplos	5.5
4052	11/8/2008	2009	Cyclocheilichthys.enoplos	6
4053	11/8/2008	2009	Cyclocheilichthys.enoplos	6
4054	11/8/2008	2009	Cyclocheilichthys.enoplos	6
4055	11/8/2008	2009	Cyclocheilichthys.enoplos	6
4056	11/8/2008	2009	Cyclocheilichthys.enoplos	6
4057	11/8/2008	2009	Cyclocheilichthys.enoplos	6
4058	11/8/2008	2009	Cyclocheilichthys.enoplos	6.5
4059	11/8/2008	2009	Cyclocheilichthys.enoplos	6.5
4060	11/8/2008	2009	Cyclocheilichthys.enoplos	6.5
4061	11/8/2008	2009	Cyclocheilichthys.enoplos	6.5
4062	11/8/2008	2009	Cyclocheilichthys.enoplos	7
4063	11/8/2008	2009	Cyclocheilichthys.enoplos	7
4064	11/8/2008	2009	Cyclocheilichthys.enoplos	7
4065	11/8/2008	2009	Cyclocheilichthys.enoplos	7.5
4066	11/8/2008	2009	Cyclocheilichthys.enoplos	7.5
4067	11/8/2008	2009	Cyclocheilichthys.enoplos	7.5
4068	11/8/2008	2009	Cyclocheilichthys.enoplos	8
4069	11/8/2008	2009	Cyclocheilichthys.enoplos	8
4070	11/8/2008	2009	Cyclocheilichthys.enoplos	9
4071	11/8/2008	2009	Cyclocheilichthys.enoplos	9
4072	11/8/2008	2009	Cyclocheilichthys.enoplos	9
4073	11/8/2008	2009	Cyclocheilichthys.enoplos	10
4074	11/8/2008	2009	Cyclocheilichthys.enoplos	10
4075	11/8/2008	2009	Cyclocheilichthys.enoplos	10
4076	11/9/2011	2012	Cyclocheilichthys.enoplos	6
4077	11/9/2011	2012	Cyclocheilichthys.enoplos	7
4078	11/9/2011	2012	Cyclocheilichthys.enoplos	7
4079	11/9/2011	2012	Cyclocheilichthys.enoplos	8
4080	11/9/2011	2012	Cyclocheilichthys.enoplos	8
4081	11/9/2011	2012	Cyclocheilichthys.enoplos	9
4082	11/9/2011	2012	Cyclocheilichthys.enoplos	9
4083	11/9/2011	2012	Cyclocheilichthys.enoplos	10
4084	11/9/2011	2012	Cyclocheilichthys.enoplos	13
4085	10/31/2006	2007	Cyclocheilichthys.enoplos	6
4086	10/31/2006	2007	Cyclocheilichthys.enoplos	6
4087	10/31/2006	2007	Cyclocheilichthys.enoplos	6
4088	10/31/2006	2007	Cyclocheilichthys.enoplos	6
4089	10/31/2006	2007	Cyclocheilichthys.enoplos	6
4090	10/31/2006	2007	Cyclocheilichthys.enoplos	6
4091	10/31/2006	2007	Cyclocheilichthys.enoplos	6
4092	10/31/2006	2007	Cyclocheilichthys.enoplos	6
4093	10/31/2006	2007	Cyclocheilichthys.enoplos	6
4094	10/31/2006	2007	Cyclocheilichthys.enoplos	6
4095	10/31/2006	2007	Cyclocheilichthys.enoplos	7
4096	10/31/2006	2007	Cyclocheilichthys.enoplos	7
4097	10/31/2006	2007	Cyclocheilichthys.enoplos	7
4098	10/31/2006	2007	Cyclocheilichthys.enoplos	7
4099	10/31/2006	2007	Cyclocheilichthys.enoplos	7
4100	10/31/2006	2007	Cyclocheilichthys.enoplos	7
4101	10/31/2006	2007	Cyclocheilichthys.enoplos	7
4102	10/31/2006	2007	Cyclocheilichthys.enoplos	7
4103	10/31/2006	2007	Cyclocheilichthys.enoplos	7
4104	10/31/2006	2007	Cyclocheilichthys.enoplos	7
4105	10/31/2006	2007	Cyclocheilichthys.enoplos	7
4106	10/31/2006	2007	Cyclocheilichthys.enoplos	7
4107	10/31/2006	2007	Cyclocheilichthys.enoplos	7
4108	10/31/2006	2007	Cyclocheilichthys.enoplos	7
4109	10/31/2006	2007	Cyclocheilichthys.enoplos	7
4110	10/31/2006	2007	Cyclocheilichthys.enoplos	7
4111	10/31/2006	2007	Cyclocheilichthys.enoplos	7
4112	10/31/2006	2007	Cyclocheilichthys.enoplos	7
4113	10/31/2006	2007	Cyclocheilichthys.enoplos	7
4114	10/31/2006	2007	Cyclocheilichthys.enoplos	7
4115	10/31/2006	2007	Cyclocheilichthys.enoplos	7
4116	10/31/2006	2007	Cyclocheilichthys.enoplos	7
4117	10/31/2006	2007	Cyclocheilichthys.enoplos	7
4118	10/31/2006	2007	Cyclocheilichthys.enoplos	7
4119	10/31/2006	2007	Cyclocheilichthys.enoplos	8
4120	10/31/2006	2007	Cyclocheilichthys.enoplos	8
4121	10/31/2006	2007	Cyclocheilichthys.enoplos	8
4122	10/31/2006	2007	Cyclocheilichthys.enoplos	8
4123	10/31/2006	2007	Cyclocheilichthys.enoplos	8
4124	10/31/2006	2007	Cyclocheilichthys.enoplos	8
4125	10/31/2006	2007	Cyclocheilichthys.enoplos	8
4126	10/31/2006	2007	Cyclocheilichthys.enoplos	8
4127	10/31/2006	2007	Cyclocheilichthys.enoplos	8
4128	10/31/2006	2007	Cyclocheilichthys.enoplos	8
4129	10/31/2006	2007	Cyclocheilichthys.enoplos	8
4130	10/31/2006	2007	Cyclocheilichthys.enoplos	8
4131	10/31/2006	2007	Cyclocheilichthys.enoplos	8
4132	10/31/2006	2007	Cyclocheilichthys.enoplos	8
4133	10/31/2006	2007	Cyclocheilichthys.enoplos	8
4134	10/31/2006	2007	Cyclocheilichthys.enoplos	8
4135	10/31/2006	2007	Cyclocheilichthys.enoplos	8
4136	10/31/2006	2007	Cyclocheilichthys.enoplos	9
4137	10/31/2006	2007	Cyclocheilichthys.enoplos	9
4138	10/31/2006	2007	Cyclocheilichthys.enoplos	9
4139	10/31/2006	2007	Cyclocheilichthys.enoplos	9
4140	10/31/2006	2007	Cyclocheilichthys.enoplos	9
4141	10/31/2006	2007	Cyclocheilichthys.enoplos	9
4142	11/8/2008	2009	Cyclocheilichthys.enoplos	5.5
4143	11/8/2008	2009	Cyclocheilichthys.enoplos	6
4144	11/8/2008	2009	Cyclocheilichthys.enoplos	6
4145	11/8/2008	2009	Cyclocheilichthys.enoplos	6
4146	11/8/2008	2009	Cyclocheilichthys.enoplos	6
4147	11/8/2008	2009	Cyclocheilichthys.enoplos	6
4148	11/8/2008	2009	Cyclocheilichthys.enoplos	6
4149	11/8/2008	2009	Cyclocheilichthys.enoplos	6
4150	11/8/2008	2009	Cyclocheilichthys.enoplos	6.5
4151	11/8/2008	2009	Cyclocheilichthys.enoplos	6.5
4152	11/8/2008	2009	Cyclocheilichthys.enoplos	6.5
4153	11/8/2008	2009	Cyclocheilichthys.enoplos	6.5
4154	11/8/2008	2009	Cyclocheilichthys.enoplos	7
4155	11/8/2008	2009	Cyclocheilichthys.enoplos	7
4156	11/8/2008	2009	Cyclocheilichthys.enoplos	7
4157	11/8/2008	2009	Cyclocheilichthys.enoplos	7
4158	11/8/2008	2009	Cyclocheilichthys.enoplos	7.5
4159	11/8/2008	2009	Cyclocheilichthys.enoplos	7.5
4160	11/8/2008	2009	Cyclocheilichthys.enoplos	7.5
4161	11/8/2008	2009	Cyclocheilichthys.enoplos	8
4162	11/8/2008	2009	Cyclocheilichthys.enoplos	8
4163	11/8/2008	2009	Cyclocheilichthys.enoplos	8
4164	11/8/2008	2009	Cyclocheilichthys.enoplos	8.5
4165	11/8/2008	2009	Cyclocheilichthys.enoplos	8.5
4166	11/8/2008	2009	Cyclocheilichthys.enoplos	9
4167	11/8/2008	2009	Cyclocheilichthys.enoplos	9
4168	11/8/2008	2009	Cyclocheilichthys.enoplos	9.5
4169	11/8/2008	2009	Cyclocheilichthys.enoplos	9.5
4170	11/8/2008	2009	Cyclocheilichthys.enoplos	9.5
4171	11/8/2008	2009	Cyclocheilichthys.enoplos	10
4172	11/8/2008	2009	Cyclocheilichthys.enoplos	10
4173	11/8/2008	2009	Cyclocheilichthys.enoplos	10
4174	10/31/2006	2007	Cyclocheilichthys.enoplos	6
4175	10/31/2006	2007	Cyclocheilichthys.enoplos	6
4176	10/31/2006	2007	Cyclocheilichthys.enoplos	6
4177	10/31/2006	2007	Cyclocheilichthys.enoplos	6
4178	10/31/2006	2007	Cyclocheilichthys.enoplos	6
4179	10/31/2006	2007	Cyclocheilichthys.enoplos	6
4180	10/31/2006	2007	Cyclocheilichthys.enoplos	6
4181	10/31/2006	2007	Cyclocheilichthys.enoplos	6
4182	10/31/2006	2007	Cyclocheilichthys.enoplos	7
4183	10/31/2006	2007	Cyclocheilichthys.enoplos	7
4184	10/31/2006	2007	Cyclocheilichthys.enoplos	7
4185	10/31/2006	2007	Cyclocheilichthys.enoplos	7
4186	10/31/2006	2007	Cyclocheilichthys.enoplos	7
4187	10/31/2006	2007	Cyclocheilichthys.enoplos	7
4188	10/31/2006	2007	Cyclocheilichthys.enoplos	7
4189	10/31/2006	2007	Cyclocheilichthys.enoplos	7
4190	10/31/2006	2007	Cyclocheilichthys.enoplos	7
4191	10/31/2006	2007	Cyclocheilichthys.enoplos	7
4192	10/31/2006	2007	Cyclocheilichthys.enoplos	7
4193	10/31/2006	2007	Cyclocheilichthys.enoplos	7
4194	10/31/2006	2007	Cyclocheilichthys.enoplos	7
4195	10/31/2006	2007	Cyclocheilichthys.enoplos	7
4196	10/31/2006	2007	Cyclocheilichthys.enoplos	7
4197	10/31/2006	2007	Cyclocheilichthys.enoplos	7
4198	10/31/2006	2007	Cyclocheilichthys.enoplos	7
4199	10/31/2006	2007	Cyclocheilichthys.enoplos	7
4200	10/31/2006	2007	Cyclocheilichthys.enoplos	7
4201	10/31/2006	2007	Cyclocheilichthys.enoplos	7
4202	10/31/2006	2007	Cyclocheilichthys.enoplos	7
4203	10/31/2006	2007	Cyclocheilichthys.enoplos	8
4204	10/31/2006	2007	Cyclocheilichthys.enoplos	8
4205	10/31/2006	2007	Cyclocheilichthys.enoplos	8
4206	10/31/2006	2007	Cyclocheilichthys.enoplos	8
4207	10/31/2006	2007	Cyclocheilichthys.enoplos	8
4208	10/31/2006	2007	Cyclocheilichthys.enoplos	8
4209	10/31/2006	2007	Cyclocheilichthys.enoplos	8
4210	10/31/2006	2007	Cyclocheilichthys.enoplos	8
4211	10/31/2006	2007	Cyclocheilichthys.enoplos	8
4212	10/31/2006	2007	Cyclocheilichthys.enoplos	8
4213	10/31/2006	2007	Cyclocheilichthys.enoplos	8
4214	10/31/2006	2007	Cyclocheilichthys.enoplos	8
4215	10/31/2006	2007	Cyclocheilichthys.enoplos	8
4216	10/31/2006	2007	Cyclocheilichthys.enoplos	9
4217	10/31/2006	2007	Cyclocheilichthys.enoplos	9
4218	10/31/2006	2007	Cyclocheilichthys.enoplos	9
4219	10/31/2006	2007	Cyclocheilichthys.enoplos	9
4220	10/31/2006	2007	Cyclocheilichthys.enoplos	6
4221	10/31/2006	2007	Cyclocheilichthys.enoplos	6
4222	10/31/2006	2007	Cyclocheilichthys.enoplos	7
4223	10/31/2006	2007	Cyclocheilichthys.enoplos	7
4224	10/31/2006	2007	Cyclocheilichthys.enoplos	7
4225	10/31/2006	2007	Cyclocheilichthys.enoplos	7
4226	10/31/2006	2007	Cyclocheilichthys.enoplos	7
4227	10/31/2006	2007	Cyclocheilichthys.enoplos	7
4228	10/31/2006	2007	Cyclocheilichthys.enoplos	7
4229	10/31/2006	2007	Cyclocheilichthys.enoplos	7
4230	10/31/2006	2007	Cyclocheilichthys.enoplos	7
4231	10/31/2006	2007	Cyclocheilichthys.enoplos	7
4232	10/31/2006	2007	Cyclocheilichthys.enoplos	7
4233	10/31/2006	2007	Cyclocheilichthys.enoplos	7
4234	10/31/2006	2007	Cyclocheilichthys.enoplos	7
4235	10/31/2006	2007	Cyclocheilichthys.enoplos	7
4236	10/31/2006	2007	Cyclocheilichthys.enoplos	7
4237	10/31/2006	2007	Cyclocheilichthys.enoplos	7
4238	10/31/2006	2007	Cyclocheilichthys.enoplos	7
4239	10/31/2006	2007	Cyclocheilichthys.enoplos	7
4240	10/31/2006	2007	Cyclocheilichthys.enoplos	8
4241	10/31/2006	2007	Cyclocheilichthys.enoplos	8
4242	10/31/2006	2007	Cyclocheilichthys.enoplos	8
4243	10/31/2006	2007	Cyclocheilichthys.enoplos	8
4244	10/31/2006	2007	Cyclocheilichthys.enoplos	8
4245	10/31/2006	2007	Cyclocheilichthys.enoplos	8
4246	10/31/2006	2007	Cyclocheilichthys.enoplos	8
4247	10/31/2006	2007	Cyclocheilichthys.enoplos	8
4248	10/31/2006	2007	Cyclocheilichthys.enoplos	8
4249	10/31/2006	2007	Cyclocheilichthys.enoplos	8
4250	10/31/2006	2007	Cyclocheilichthys.enoplos	8
4251	10/31/2006	2007	Cyclocheilichthys.enoplos	8
4252	10/31/2006	2007	Cyclocheilichthys.enoplos	8
4253	10/31/2006	2007	Cyclocheilichthys.enoplos	9
4254	10/31/2006	2007	Cyclocheilichthys.enoplos	9
4255	10/31/2006	2007	Cyclocheilichthys.enoplos	9
4256	10/31/2006	2007	Cyclocheilichthys.enoplos	9
4257	11/14/2013	2014	Cyclocheilichthys.enoplos	8
4258	11/14/2013	2014	Cyclocheilichthys.enoplos	11
4259	11/6/2009	2010	Cyclocheilichthys.enoplos	6.5
4260	11/6/2009	2010	Cyclocheilichthys.enoplos	7
4261	11/6/2009	2010	Cyclocheilichthys.enoplos	7.5
4262	11/6/2009	2010	Cyclocheilichthys.enoplos	7.5
4263	11/6/2009	2010	Cyclocheilichthys.enoplos	7.5
4264	11/6/2009	2010	Cyclocheilichthys.enoplos	7.5
4265	11/6/2009	2010	Cyclocheilichthys.enoplos	7.5
4266	11/6/2009	2010	Cyclocheilichthys.enoplos	8
4267	11/10/2008	2009	Cyclocheilichthys.enoplos	6.5
4268	11/10/2008	2009	Cyclocheilichthys.enoplos	6.5
4269	11/10/2008	2009	Cyclocheilichthys.enoplos	7
4270	11/10/2008	2009	Cyclocheilichthys.enoplos	7
4271	11/10/2008	2009	Cyclocheilichthys.enoplos	7.5
4272	11/10/2008	2009	Cyclocheilichthys.enoplos	7.5
4273	11/10/2008	2009	Cyclocheilichthys.enoplos	7.5
4274	11/10/2008	2009	Cyclocheilichthys.enoplos	7.5
4275	11/10/2008	2009	Cyclocheilichthys.enoplos	7.5
4276	11/10/2008	2009	Cyclocheilichthys.enoplos	7.5
4277	11/10/2008	2009	Cyclocheilichthys.enoplos	7.5
4278	11/10/2008	2009	Cyclocheilichthys.enoplos	7.5
4279	11/10/2008	2009	Cyclocheilichthys.enoplos	7.5
4280	11/10/2008	2009	Cyclocheilichthys.enoplos	7.5
4281	11/10/2008	2009	Cyclocheilichthys.enoplos	8
4282	11/10/2008	2009	Cyclocheilichthys.enoplos	8
4283	11/9/2011	2012	Cyclocheilichthys.enoplos	6
4284	11/9/2011	2012	Cyclocheilichthys.enoplos	6
4285	11/9/2011	2012	Cyclocheilichthys.enoplos	6
4286	11/9/2011	2012	Cyclocheilichthys.enoplos	6.5
4287	11/9/2011	2012	Cyclocheilichthys.enoplos	6.5
4288	11/9/2011	2012	Cyclocheilichthys.enoplos	6.5
4289	11/9/2011	2012	Cyclocheilichthys.enoplos	6.5
4290	11/9/2011	2012	Cyclocheilichthys.enoplos	7
4291	11/9/2011	2012	Cyclocheilichthys.enoplos	7
4292	11/9/2011	2012	Cyclocheilichthys.enoplos	7.5
4293	11/9/2011	2012	Cyclocheilichthys.enoplos	8
4294	11/9/2011	2012	Cyclocheilichthys.enoplos	8
4295	11/9/2011	2012	Cyclocheilichthys.enoplos	8
4296	11/9/2011	2012	Cyclocheilichthys.enoplos	8.5
4297	11/9/2011	2012	Cyclocheilichthys.enoplos	9
4298	11/9/2011	2012	Cyclocheilichthys.enoplos	9
4299	11/9/2011	2012	Cyclocheilichthys.enoplos	10
4300	11/9/2011	2012	Cyclocheilichthys.enoplos	10
4301	11/9/2011	2012	Cyclocheilichthys.enoplos	10
4302	11/9/2011	2012	Cyclocheilichthys.enoplos	10
4303	11/9/2011	2012	Cyclocheilichthys.enoplos	11.5
4304	11/9/2011	2012	Cyclocheilichthys.enoplos	12
4305	11/6/2009	2010	Cyclocheilichthys.enoplos	6.5
4306	11/6/2009	2010	Cyclocheilichthys.enoplos	6.5
4307	11/6/2009	2010	Cyclocheilichthys.enoplos	7
4308	11/6/2009	2010	Cyclocheilichthys.enoplos	7
4309	11/6/2009	2010	Cyclocheilichthys.enoplos	7.5
4310	11/6/2009	2010	Cyclocheilichthys.enoplos	7.5
4311	11/6/2009	2010	Cyclocheilichthys.enoplos	8
4312	11/6/2009	2010	Cyclocheilichthys.enoplos	8
4313	11/6/2009	2010	Cyclocheilichthys.enoplos	8.5
4314	11/6/2009	2010	Cyclocheilichthys.enoplos	10
4315	11/10/2008	2009	Cyclocheilichthys.enoplos	6.5
4316	11/10/2008	2009	Cyclocheilichthys.enoplos	6.5
4317	11/10/2008	2009	Cyclocheilichthys.enoplos	7
4318	11/10/2008	2009	Cyclocheilichthys.enoplos	7
4319	11/10/2008	2009	Cyclocheilichthys.enoplos	7.5
4320	11/10/2008	2009	Cyclocheilichthys.enoplos	7.5
4321	11/10/2008	2009	Cyclocheilichthys.enoplos	8
4322	11/10/2008	2009	Cyclocheilichthys.enoplos	8
4323	11/10/2008	2009	Cyclocheilichthys.enoplos	8.5
4324	11/10/2008	2009	Cyclocheilichthys.enoplos	10
4325	11/9/2011	2012	Cyclocheilichthys.enoplos	7
4326	11/9/2011	2012	Cyclocheilichthys.enoplos	7
4327	11/9/2011	2012	Cyclocheilichthys.enoplos	7
4328	11/9/2011	2012	Cyclocheilichthys.enoplos	7
4329	11/9/2011	2012	Cyclocheilichthys.enoplos	7
4330	11/9/2011	2012	Cyclocheilichthys.enoplos	7.5
4331	11/9/2011	2012	Cyclocheilichthys.enoplos	7.5
4332	11/9/2011	2012	Cyclocheilichthys.enoplos	7.5
4333	11/9/2011	2012	Cyclocheilichthys.enoplos	7.5
4334	11/9/2011	2012	Cyclocheilichthys.enoplos	7.5
4335	11/9/2011	2012	Cyclocheilichthys.enoplos	8
4336	11/9/2011	2012	Cyclocheilichthys.enoplos	8
4337	11/9/2011	2012	Cyclocheilichthys.enoplos	8
4338	11/9/2011	2012	Cyclocheilichthys.enoplos	8
4339	11/9/2011	2012	Cyclocheilichthys.enoplos	8
4340	11/9/2011	2012	Cyclocheilichthys.enoplos	8
4341	11/9/2011	2012	Cyclocheilichthys.enoplos	8
4342	11/9/2011	2012	Cyclocheilichthys.enoplos	8
4343	11/9/2011	2012	Cyclocheilichthys.enoplos	8
4344	11/9/2011	2012	Cyclocheilichthys.enoplos	8
4345	11/9/2011	2012	Cyclocheilichthys.enoplos	8.5
4346	11/9/2011	2012	Cyclocheilichthys.enoplos	8.5
4347	11/9/2011	2012	Cyclocheilichthys.enoplos	8.5
4348	11/9/2011	2012	Cyclocheilichthys.enoplos	8.5
4349	11/9/2011	2012	Cyclocheilichthys.enoplos	8.5
4350	11/9/2011	2012	Cyclocheilichthys.enoplos	8.5
4351	11/9/2011	2012	Cyclocheilichthys.enoplos	9
4352	11/9/2011	2012	Cyclocheilichthys.enoplos	9
4353	11/9/2011	2012	Cyclocheilichthys.enoplos	9
4354	11/9/2011	2012	Cyclocheilichthys.enoplos	9
4355	11/21/2012	2013	Cyclocheilichthys.enoplos	8
4356	11/21/2012	2013	Cyclocheilichthys.enoplos	8.5
4357	11/21/2012	2013	Cyclocheilichthys.enoplos	9
4358	11/21/2012	2013	Cyclocheilichthys.enoplos	9
4359	11/21/2012	2013	Cyclocheilichthys.enoplos	9
4360	11/21/2012	2013	Cyclocheilichthys.enoplos	9
4361	11/21/2012	2013	Cyclocheilichthys.enoplos	10
4362	11/21/2012	2013	Cyclocheilichthys.enoplos	10
4363	11/21/2012	2013	Cyclocheilichthys.enoplos	11
4364	11/21/2012	2013	Cyclocheilichthys.enoplos	11
4365	11/21/2012	2013	Cyclocheilichthys.enoplos	41
4366	11/10/2008	2009	Cyclocheilichthys.enoplos	6
4367	11/10/2008	2009	Cyclocheilichthys.enoplos	6.5
4368	11/10/2008	2009	Cyclocheilichthys.enoplos	7
4369	11/10/2008	2009	Cyclocheilichthys.enoplos	7
4370	11/10/2008	2009	Cyclocheilichthys.enoplos	8
4371	11/10/2008	2009	Cyclocheilichthys.enoplos	8
4372	11/10/2008	2009	Cyclocheilichthys.enoplos	8
4373	11/10/2008	2009	Cyclocheilichthys.enoplos	8
4374	11/10/2008	2009	Cyclocheilichthys.enoplos	9
4375	11/10/2008	2009	Cyclocheilichthys.enoplos	9
4376	11/10/2008	2009	Cyclocheilichthys.enoplos	9
4377	11/10/2008	2009	Cyclocheilichthys.enoplos	9
4378	11/10/2008	2009	Cyclocheilichthys.enoplos	9
4379	11/10/2008	2009	Cyclocheilichthys.enoplos	9
4380	11/10/2008	2009	Cyclocheilichthys.enoplos	9
4381	11/10/2008	2009	Cyclocheilichthys.enoplos	9
4382	11/10/2008	2009	Cyclocheilichthys.enoplos	12.5
4383	11/10/2008	2009	Cyclocheilichthys.enoplos	12.5
4384	11/10/2008	2009	Cyclocheilichthys.enoplos	7.5
4385	11/10/2008	2009	Cyclocheilichthys.enoplos	8.5
4386	11/10/2008	2009	Cyclocheilichthys.enoplos	8.5
4387	11/10/2008	2009	Cyclocheilichthys.enoplos	8.5
4388	11/10/2008	2009	Cyclocheilichthys.enoplos	10
4389	11/10/2008	2009	Cyclocheilichthys.enoplos	10
4390	11/10/2008	2009	Cyclocheilichthys.enoplos	10
4391	11/10/2008	2009	Cyclocheilichthys.enoplos	10
4392	11/10/2008	2009	Cyclocheilichthys.enoplos	10
4393	11/10/2008	2009	Cyclocheilichthys.enoplos	10
4394	11/10/2008	2009	Cyclocheilichthys.enoplos	11
4395	11/17/2007	2008	Cyclocheilichthys.enoplos	7.5
4396	11/17/2007	2008	Cyclocheilichthys.enoplos	7.5
4397	11/17/2007	2008	Cyclocheilichthys.enoplos	7.5
4398	11/17/2007	2008	Cyclocheilichthys.enoplos	7.5
4399	11/17/2007	2008	Cyclocheilichthys.enoplos	8
4400	11/17/2007	2008	Cyclocheilichthys.enoplos	8
4401	11/17/2007	2008	Cyclocheilichthys.enoplos	8
4402	11/17/2007	2008	Cyclocheilichthys.enoplos	8
4403	11/17/2007	2008	Cyclocheilichthys.enoplos	8
4404	11/17/2007	2008	Cyclocheilichthys.enoplos	8
4405	11/17/2007	2008	Cyclocheilichthys.enoplos	8
4406	11/17/2007	2008	Cyclocheilichthys.enoplos	8
4407	11/17/2007	2008	Cyclocheilichthys.enoplos	8
4408	11/17/2007	2008	Cyclocheilichthys.enoplos	8
4409	11/17/2007	2008	Cyclocheilichthys.enoplos	8
4410	11/17/2007	2008	Cyclocheilichthys.enoplos	8
4411	11/17/2007	2008	Cyclocheilichthys.enoplos	8
4412	11/17/2007	2008	Cyclocheilichthys.enoplos	8
4413	11/17/2007	2008	Cyclocheilichthys.enoplos	8
4414	11/17/2007	2008	Cyclocheilichthys.enoplos	8
4415	11/17/2007	2008	Cyclocheilichthys.enoplos	8
4416	11/17/2007	2008	Cyclocheilichthys.enoplos	8
4417	11/17/2007	2008	Cyclocheilichthys.enoplos	8
4418	11/17/2007	2008	Cyclocheilichthys.enoplos	8
4419	11/17/2007	2008	Cyclocheilichthys.enoplos	8.5
4420	11/17/2007	2008	Cyclocheilichthys.enoplos	8.5
4421	11/17/2007	2008	Cyclocheilichthys.enoplos	8.5
4422	11/17/2007	2008	Cyclocheilichthys.enoplos	8.5
4423	11/17/2007	2008	Cyclocheilichthys.enoplos	8.5
4424	11/17/2007	2008	Cyclocheilichthys.enoplos	8.5
4425	11/17/2007	2008	Cyclocheilichthys.enoplos	8.5
4426	11/17/2007	2008	Cyclocheilichthys.enoplos	8.5
4427	11/17/2007	2008	Cyclocheilichthys.enoplos	9
4428	11/17/2007	2008	Cyclocheilichthys.enoplos	9
4429	11/17/2007	2008	Cyclocheilichthys.enoplos	9
4430	11/17/2007	2008	Cyclocheilichthys.enoplos	9
4431	11/17/2007	2008	Cyclocheilichthys.enoplos	9
4432	11/17/2007	2008	Cyclocheilichthys.enoplos	9.5
4433	11/17/2007	2008	Cyclocheilichthys.enoplos	9.5
4434	11/21/2012	2013	Cyclocheilichthys.enoplos	8
4435	11/21/2012	2013	Cyclocheilichthys.enoplos	9
4436	12/2/2008	2009	Cyclocheilichthys.enoplos	6.5
4437	12/2/2008	2009	Cyclocheilichthys.enoplos	6.5
4438	12/2/2008	2009	Cyclocheilichthys.enoplos	6.5
4439	12/2/2008	2009	Cyclocheilichthys.enoplos	7
4440	12/2/2008	2009	Cyclocheilichthys.enoplos	7
4441	12/2/2008	2009	Cyclocheilichthys.enoplos	7
4442	12/2/2008	2009	Cyclocheilichthys.enoplos	7.5
4443	12/2/2008	2009	Cyclocheilichthys.enoplos	16.5
4444	12/2/2008	2009	Cyclocheilichthys.enoplos	17
4445	12/2/2008	2009	Cyclocheilichthys.enoplos	22
4446	11/21/2012	2013	Cyclocheilichthys.enoplos	9
4447	11/21/2012	2013	Cyclocheilichthys.enoplos	10
4448	11/21/2012	2013	Cyclocheilichthys.enoplos	7
4449	11/21/2012	2013	Cyclocheilichthys.enoplos	7
4450	11/21/2012	2013	Cyclocheilichthys.enoplos	8
4451	11/21/2012	2013	Cyclocheilichthys.enoplos	9
4452	11/21/2012	2013	Cyclocheilichthys.enoplos	9
4453	11/21/2012	2013	Cyclocheilichthys.enoplos	9
4454	11/21/2012	2013	Cyclocheilichthys.enoplos	9
4455	11/21/2012	2013	Cyclocheilichthys.enoplos	9.5
4456	11/21/2012	2013	Cyclocheilichthys.enoplos	9.5
4457	11/21/2012	2013	Cyclocheilichthys.enoplos	11.5
4458	11/21/2012	2013	Cyclocheilichthys.enoplos	11.5
4459	11/26/2011	2012	Cyclocheilichthys.enoplos	8.5
4460	11/26/2011	2012	Cyclocheilichthys.enoplos	9
4461	11/26/2011	2012	Cyclocheilichthys.enoplos	9.5
4462	11/21/2012	2013	Cyclocheilichthys.enoplos	6.5
4463	11/21/2012	2013	Cyclocheilichthys.enoplos	7
4464	11/21/2012	2013	Cyclocheilichthys.enoplos	7
4465	11/21/2012	2013	Cyclocheilichthys.enoplos	7
4466	11/21/2012	2013	Cyclocheilichthys.enoplos	7.5
4467	11/21/2012	2013	Cyclocheilichthys.enoplos	7.5
4468	11/21/2012	2013	Cyclocheilichthys.enoplos	8
4469	11/21/2012	2013	Cyclocheilichthys.enoplos	8
4470	11/21/2012	2013	Cyclocheilichthys.enoplos	8.5
4471	11/21/2012	2013	Cyclocheilichthys.enoplos	10
4472	11/23/2014	2015	Cyclocheilichthys.enoplos	26
4473	11/10/2009	2010	Cyclocheilichthys.enoplos	9.5
4474	11/10/2009	2010	Cyclocheilichthys.enoplos	10
4475	11/10/2009	2010	Cyclocheilichthys.enoplos	10
4476	11/10/2009	2010	Cyclocheilichthys.enoplos	10
4477	11/10/2009	2010	Cyclocheilichthys.enoplos	10
4478	11/10/2009	2010	Cyclocheilichthys.enoplos	10
4479	11/10/2009	2010	Cyclocheilichthys.enoplos	10.5
4480	11/10/2009	2010	Cyclocheilichthys.enoplos	10
4481	11/10/2009	2010	Cyclocheilichthys.enoplos	10.5
4482	11/10/2009	2010	Cyclocheilichthys.enoplos	10.5
4483	11/10/2009	2010	Cyclocheilichthys.enoplos	10.5
4484	11/10/2009	2010	Cyclocheilichthys.enoplos	10.5
4485	11/10/2009	2010	Cyclocheilichthys.enoplos	10.5
4486	11/10/2009	2010	Cyclocheilichthys.enoplos	11
4487	11/10/2009	2010	Cyclocheilichthys.enoplos	11.5
4488	11/19/2007	2008	Cyclocheilichthys.enoplos	7
4489	11/19/2007	2008	Cyclocheilichthys.enoplos	7.5
4490	11/19/2007	2008	Cyclocheilichthys.enoplos	7.5
4491	11/19/2007	2008	Cyclocheilichthys.enoplos	8
4492	11/19/2007	2008	Cyclocheilichthys.enoplos	8
4493	11/19/2007	2008	Cyclocheilichthys.enoplos	8
4494	11/19/2007	2008	Cyclocheilichthys.enoplos	8.5
4495	11/19/2007	2008	Cyclocheilichthys.enoplos	8.5
4496	11/19/2007	2008	Cyclocheilichthys.enoplos	10
4497	11/6/2009	2010	Cyclocheilichthys.enoplos	9
4498	11/6/2009	2010	Cyclocheilichthys.enoplos	10
4499	11/6/2009	2010	Cyclocheilichthys.enoplos	10
4500	11/6/2009	2010	Cyclocheilichthys.enoplos	10
4501	11/6/2009	2010	Cyclocheilichthys.enoplos	10
4502	11/6/2009	2010	Cyclocheilichthys.enoplos	10
4503	11/6/2009	2010	Cyclocheilichthys.enoplos	10
4504	11/6/2009	2010	Cyclocheilichthys.enoplos	10
4505	11/6/2009	2010	Cyclocheilichthys.enoplos	10.5
4506	11/6/2009	2010	Cyclocheilichthys.enoplos	10.5
4507	11/6/2009	2010	Cyclocheilichthys.enoplos	9
4508	11/6/2009	2010	Cyclocheilichthys.enoplos	10
4509	11/6/2009	2010	Cyclocheilichthys.enoplos	10
4510	11/6/2009	2010	Cyclocheilichthys.enoplos	10
4511	11/6/2009	2010	Cyclocheilichthys.enoplos	10
4512	11/6/2009	2010	Cyclocheilichthys.enoplos	10
4513	11/6/2009	2010	Cyclocheilichthys.enoplos	10
4514	11/6/2009	2010	Cyclocheilichthys.enoplos	10.5
4515	11/6/2009	2010	Cyclocheilichthys.enoplos	11
4516	11/15/2008	2009	Cyclocheilichthys.enoplos	6
4517	11/15/2008	2009	Cyclocheilichthys.enoplos	6
4518	11/15/2008	2009	Cyclocheilichthys.enoplos	6
4519	11/15/2008	2009	Cyclocheilichthys.enoplos	7
4520	11/15/2008	2009	Cyclocheilichthys.enoplos	7
4521	11/15/2008	2009	Cyclocheilichthys.enoplos	7
4522	11/15/2008	2009	Cyclocheilichthys.enoplos	7
4523	11/15/2008	2009	Cyclocheilichthys.enoplos	7
4524	11/15/2008	2009	Cyclocheilichthys.enoplos	7.5
4525	11/15/2008	2009	Cyclocheilichthys.enoplos	8
4526	11/15/2008	2009	Cyclocheilichthys.enoplos	8
4527	11/15/2008	2009	Cyclocheilichthys.enoplos	8
4528	11/15/2008	2009	Cyclocheilichthys.enoplos	8
4529	11/15/2008	2009	Cyclocheilichthys.enoplos	8
4530	11/15/2008	2009	Cyclocheilichthys.enoplos	8
4531	11/15/2008	2009	Cyclocheilichthys.enoplos	6.5
4532	11/15/2008	2009	Cyclocheilichthys.enoplos	6.5
4533	11/15/2008	2009	Cyclocheilichthys.enoplos	7
4534	11/15/2008	2009	Cyclocheilichthys.enoplos	7
4535	11/15/2008	2009	Cyclocheilichthys.enoplos	7
4536	11/15/2008	2009	Cyclocheilichthys.enoplos	7
4537	11/15/2008	2009	Cyclocheilichthys.enoplos	7.5
4538	11/15/2008	2009	Cyclocheilichthys.enoplos	7.5
4539	11/15/2008	2009	Cyclocheilichthys.enoplos	8
4540	11/15/2008	2009	Cyclocheilichthys.enoplos	8
4541	11/15/2008	2009	Cyclocheilichthys.enoplos	8
4542	11/15/2008	2009	Cyclocheilichthys.enoplos	8
4543	11/15/2008	2009	Cyclocheilichthys.enoplos	8
4544	11/15/2008	2009	Cyclocheilichthys.enoplos	8.5
4545	11/15/2008	2009	Cyclocheilichthys.enoplos	8.5
4546	11/15/2008	2009	Cyclocheilichthys.enoplos	8.5
4547	11/20/2007	2008	Cyclocheilichthys.enoplos	6
4548	11/20/2007	2008	Cyclocheilichthys.enoplos	6
4549	11/20/2007	2008	Cyclocheilichthys.enoplos	6
4550	11/20/2007	2008	Cyclocheilichthys.enoplos	6
4551	11/20/2007	2008	Cyclocheilichthys.enoplos	6
4552	11/20/2007	2008	Cyclocheilichthys.enoplos	6
4553	11/20/2007	2008	Cyclocheilichthys.enoplos	6.5
4554	11/20/2007	2008	Cyclocheilichthys.enoplos	6.5
4555	11/20/2007	2008	Cyclocheilichthys.enoplos	7
4556	11/20/2007	2008	Cyclocheilichthys.enoplos	7
4557	11/20/2007	2008	Cyclocheilichthys.enoplos	7
4558	11/20/2007	2008	Cyclocheilichthys.enoplos	7
4559	11/20/2007	2008	Cyclocheilichthys.enoplos	7
4560	11/20/2007	2008	Cyclocheilichthys.enoplos	7.5
4561	11/20/2007	2008	Cyclocheilichthys.enoplos	8
4562	11/20/2007	2008	Cyclocheilichthys.enoplos	8
4563	11/20/2007	2008	Cyclocheilichthys.enoplos	8
4564	11/20/2007	2008	Cyclocheilichthys.enoplos	8
4565	11/20/2007	2008	Cyclocheilichthys.enoplos	8
4566	11/20/2007	2008	Cyclocheilichthys.enoplos	8
4567	11/20/2007	2008	Cyclocheilichthys.enoplos	8
4568	11/20/2007	2008	Cyclocheilichthys.enoplos	8
4569	11/20/2007	2008	Cyclocheilichthys.enoplos	8.5
4570	11/20/2007	2008	Cyclocheilichthys.enoplos	8.5
4571	11/20/2007	2008	Cyclocheilichthys.enoplos	9
4572	11/20/2007	2008	Cyclocheilichthys.enoplos	11
4573	11/15/2008	2009	Cyclocheilichthys.enoplos	8
4574	11/15/2008	2009	Cyclocheilichthys.enoplos	8
4575	11/15/2008	2009	Cyclocheilichthys.enoplos	8
4576	11/15/2008	2009	Cyclocheilichthys.enoplos	9
4577	11/15/2008	2009	Cyclocheilichthys.enoplos	9
4578	11/15/2008	2009	Cyclocheilichthys.enoplos	9
4579	11/15/2008	2009	Cyclocheilichthys.enoplos	9
4580	11/15/2008	2009	Cyclocheilichthys.enoplos	9
4581	11/15/2008	2009	Cyclocheilichthys.enoplos	10
4582	11/15/2008	2009	Cyclocheilichthys.enoplos	10.5
4583	11/15/2008	2009	Cyclocheilichthys.enoplos	11
4584	11/15/2008	2009	Cyclocheilichthys.enoplos	9
4585	11/15/2008	2009	Cyclocheilichthys.enoplos	9
4586	11/15/2008	2009	Cyclocheilichthys.enoplos	9
4587	11/15/2008	2009	Cyclocheilichthys.enoplos	9
4588	11/15/2008	2009	Cyclocheilichthys.enoplos	9
4589	11/15/2008	2009	Cyclocheilichthys.enoplos	9
4590	11/15/2008	2009	Cyclocheilichthys.enoplos	9
4591	11/15/2008	2009	Cyclocheilichthys.enoplos	10
4592	11/15/2008	2009	Cyclocheilichthys.enoplos	11
4593	11/15/2008	2009	Cyclocheilichthys.enoplos	12
4594	12/4/2008	2009	Cyclocheilichthys.enoplos	48
4595	11/18/2010	2011	Cyclocheilichthys.enoplos	6
4596	11/18/2010	2011	Cyclocheilichthys.enoplos	7
4597	11/18/2010	2011	Cyclocheilichthys.enoplos	7
4598	11/18/2010	2011	Cyclocheilichthys.enoplos	7
4599	11/18/2010	2011	Cyclocheilichthys.enoplos	7
4600	11/18/2010	2011	Cyclocheilichthys.enoplos	7
4601	11/18/2010	2011	Cyclocheilichthys.enoplos	8
4602	11/18/2010	2011	Cyclocheilichthys.enoplos	8
4603	11/18/2010	2011	Cyclocheilichthys.enoplos	9
4604	10/31/2006	2007	Cyclocheilichthys.enoplos	5
4605	10/31/2006	2007	Cyclocheilichthys.enoplos	5
4606	10/31/2006	2007	Cyclocheilichthys.enoplos	5
4607	10/31/2006	2007	Cyclocheilichthys.enoplos	5
4608	10/31/2006	2007	Cyclocheilichthys.enoplos	5
4609	10/31/2006	2007	Cyclocheilichthys.enoplos	5
4610	10/31/2006	2007	Cyclocheilichthys.enoplos	5
4611	10/31/2006	2007	Cyclocheilichthys.enoplos	5
4612	10/31/2006	2007	Cyclocheilichthys.enoplos	5
4613	10/31/2006	2007	Cyclocheilichthys.enoplos	5
4614	10/31/2006	2007	Cyclocheilichthys.enoplos	5
4615	10/31/2006	2007	Cyclocheilichthys.enoplos	5
4616	10/31/2006	2007	Cyclocheilichthys.enoplos	5
4617	10/31/2006	2007	Cyclocheilichthys.enoplos	5
4618	10/31/2006	2007	Cyclocheilichthys.enoplos	5
4619	10/31/2006	2007	Cyclocheilichthys.enoplos	5
4620	10/31/2006	2007	Cyclocheilichthys.enoplos	5
4621	10/31/2006	2007	Cyclocheilichthys.enoplos	5
4622	10/31/2006	2007	Cyclocheilichthys.enoplos	5
4623	10/31/2006	2007	Cyclocheilichthys.enoplos	5
4624	10/31/2006	2007	Cyclocheilichthys.enoplos	5
4625	10/31/2006	2007	Cyclocheilichthys.enoplos	5
4626	10/31/2006	2007	Cyclocheilichthys.enoplos	6
4627	10/31/2006	2007	Cyclocheilichthys.enoplos	6
4628	10/31/2006	2007	Cyclocheilichthys.enoplos	6
4629	10/31/2006	2007	Cyclocheilichthys.enoplos	6
4630	10/31/2006	2007	Cyclocheilichthys.enoplos	6
4631	10/31/2006	2007	Cyclocheilichthys.enoplos	6
4632	10/31/2006	2007	Cyclocheilichthys.enoplos	6
4633	10/31/2006	2007	Cyclocheilichthys.enoplos	6
4634	10/31/2006	2007	Cyclocheilichthys.enoplos	6
4635	10/31/2006	2007	Cyclocheilichthys.enoplos	6
4636	10/31/2006	2007	Cyclocheilichthys.enoplos	6
4637	10/31/2006	2007	Cyclocheilichthys.enoplos	6
4638	10/31/2006	2007	Cyclocheilichthys.enoplos	6
4639	10/31/2006	2007	Cyclocheilichthys.enoplos	6
4640	10/31/2006	2007	Cyclocheilichthys.enoplos	6
4641	10/31/2006	2007	Cyclocheilichthys.enoplos	6
4642	10/31/2006	2007	Cyclocheilichthys.enoplos	6
4643	10/31/2006	2007	Cyclocheilichthys.enoplos	6
4644	10/31/2006	2007	Cyclocheilichthys.enoplos	6
4645	10/31/2006	2007	Cyclocheilichthys.enoplos	6
4646	10/31/2006	2007	Cyclocheilichthys.enoplos	7
4647	10/31/2006	2007	Cyclocheilichthys.enoplos	7
4648	10/31/2006	2007	Cyclocheilichthys.enoplos	7
4649	10/31/2006	2007	Cyclocheilichthys.enoplos	7
4650	10/31/2006	2007	Cyclocheilichthys.enoplos	7
4651	10/31/2006	2007	Cyclocheilichthys.enoplos	7
4652	10/31/2006	2007	Cyclocheilichthys.enoplos	7
4653	10/31/2006	2007	Cyclocheilichthys.enoplos	7
4654	10/31/2006	2007	Cyclocheilichthys.enoplos	7
4655	10/31/2006	2007	Cyclocheilichthys.enoplos	7
4656	10/31/2006	2007	Cyclocheilichthys.enoplos	7
4657	10/31/2006	2007	Cyclocheilichthys.enoplos	7
4658	10/31/2006	2007	Cyclocheilichthys.enoplos	8
4659	10/31/2006	2007	Cyclocheilichthys.enoplos	8
4660	10/31/2006	2007	Cyclocheilichthys.enoplos	8
4661	10/31/2006	2007	Cyclocheilichthys.enoplos	8
4662	10/31/2006	2007	Cyclocheilichthys.enoplos	8
4663	10/31/2006	2007	Cyclocheilichthys.enoplos	8
4664	10/31/2006	2007	Cyclocheilichthys.enoplos	8
4665	10/31/2006	2007	Cyclocheilichthys.enoplos	9
4666	10/31/2006	2007	Cyclocheilichthys.enoplos	9
4667	10/31/2006	2007	Cyclocheilichthys.enoplos	9
4668	10/31/2006	2007	Cyclocheilichthys.enoplos	9
4669	10/31/2006	2007	Cyclocheilichthys.enoplos	9
4670	10/31/2006	2007	Cyclocheilichthys.enoplos	9
4671	10/31/2006	2007	Cyclocheilichthys.enoplos	9
4672	11/16/2009	2010	Cyclocheilichthys.enoplos	10
4673	11/16/2009	2010	Cyclocheilichthys.enoplos	10
4674	11/16/2009	2010	Cyclocheilichthys.enoplos	10
4675	11/16/2009	2010	Cyclocheilichthys.enoplos	10
4676	11/16/2009	2010	Cyclocheilichthys.enoplos	10
4677	11/16/2009	2010	Cyclocheilichthys.enoplos	10.5
4678	11/16/2009	2010	Cyclocheilichthys.enoplos	10.5
4679	11/16/2009	2010	Cyclocheilichthys.enoplos	10.5
4680	10/31/2006	2007	Cyclocheilichthys.enoplos	5
4681	10/31/2006	2007	Cyclocheilichthys.enoplos	5
4682	10/31/2006	2007	Cyclocheilichthys.enoplos	5
4683	10/31/2006	2007	Cyclocheilichthys.enoplos	5
4684	10/31/2006	2007	Cyclocheilichthys.enoplos	5
4685	10/31/2006	2007	Cyclocheilichthys.enoplos	5
4686	10/31/2006	2007	Cyclocheilichthys.enoplos	5
4687	10/31/2006	2007	Cyclocheilichthys.enoplos	6
4688	10/31/2006	2007	Cyclocheilichthys.enoplos	6
4689	10/31/2006	2007	Cyclocheilichthys.enoplos	6
4690	10/31/2006	2007	Cyclocheilichthys.enoplos	6
4691	10/31/2006	2007	Cyclocheilichthys.enoplos	6
4692	10/31/2006	2007	Cyclocheilichthys.enoplos	6
4693	10/31/2006	2007	Cyclocheilichthys.enoplos	6
4694	10/31/2006	2007	Cyclocheilichthys.enoplos	6
4695	10/31/2006	2007	Cyclocheilichthys.enoplos	6
4696	10/31/2006	2007	Cyclocheilichthys.enoplos	6
4697	10/31/2006	2007	Cyclocheilichthys.enoplos	6
4698	10/31/2006	2007	Cyclocheilichthys.enoplos	6
4699	10/31/2006	2007	Cyclocheilichthys.enoplos	6
4700	10/31/2006	2007	Cyclocheilichthys.enoplos	6
4701	10/31/2006	2007	Cyclocheilichthys.enoplos	6
4702	10/31/2006	2007	Cyclocheilichthys.enoplos	6
4703	10/31/2006	2007	Cyclocheilichthys.enoplos	7
4704	10/31/2006	2007	Cyclocheilichthys.enoplos	7
4705	10/31/2006	2007	Cyclocheilichthys.enoplos	7
4706	10/31/2006	2007	Cyclocheilichthys.enoplos	7
4707	10/31/2006	2007	Cyclocheilichthys.enoplos	7
4708	10/31/2006	2007	Cyclocheilichthys.enoplos	7
4709	10/31/2006	2007	Cyclocheilichthys.enoplos	7
4710	10/31/2006	2007	Cyclocheilichthys.enoplos	8
4711	10/31/2006	2007	Cyclocheilichthys.enoplos	8
4712	10/31/2006	2007	Cyclocheilichthys.enoplos	8
4713	10/31/2006	2007	Cyclocheilichthys.enoplos	8
4714	10/31/2006	2007	Cyclocheilichthys.enoplos	8
4715	10/31/2006	2007	Cyclocheilichthys.enoplos	8
4716	10/31/2006	2007	Cyclocheilichthys.enoplos	9
4717	10/31/2006	2007	Cyclocheilichthys.enoplos	9
4718	10/31/2006	2007	Cyclocheilichthys.enoplos	9
4719	11/16/2009	2010	Cyclocheilichthys.enoplos	9.5
4720	11/16/2009	2010	Cyclocheilichthys.enoplos	9.5
4721	11/16/2009	2010	Cyclocheilichthys.enoplos	9.5
4722	11/16/2009	2010	Cyclocheilichthys.enoplos	10
4723	11/16/2009	2010	Cyclocheilichthys.enoplos	10
4724	11/16/2009	2010	Cyclocheilichthys.enoplos	10
4725	11/16/2009	2010	Cyclocheilichthys.enoplos	10.5
4726	11/16/2009	2010	Cyclocheilichthys.enoplos	10.5
4727	11/16/2009	2010	Cyclocheilichthys.enoplos	10.5
4728	11/16/2009	2010	Cyclocheilichthys.enoplos	11
4729	10/31/2006	2007	Cyclocheilichthys.enoplos	5
4730	10/31/2006	2007	Cyclocheilichthys.enoplos	5
4731	10/31/2006	2007	Cyclocheilichthys.enoplos	5
4732	10/31/2006	2007	Cyclocheilichthys.enoplos	5
4733	10/31/2006	2007	Cyclocheilichthys.enoplos	5
4734	10/31/2006	2007	Cyclocheilichthys.enoplos	5
4735	10/31/2006	2007	Cyclocheilichthys.enoplos	5
4736	10/31/2006	2007	Cyclocheilichthys.enoplos	6
4737	10/31/2006	2007	Cyclocheilichthys.enoplos	6
4738	10/31/2006	2007	Cyclocheilichthys.enoplos	6
4739	10/31/2006	2007	Cyclocheilichthys.enoplos	6
4740	10/31/2006	2007	Cyclocheilichthys.enoplos	6
4741	10/31/2006	2007	Cyclocheilichthys.enoplos	6
4742	10/31/2006	2007	Cyclocheilichthys.enoplos	6
4743	10/31/2006	2007	Cyclocheilichthys.enoplos	6
4744	10/31/2006	2007	Cyclocheilichthys.enoplos	6
4745	10/31/2006	2007	Cyclocheilichthys.enoplos	6
4746	10/31/2006	2007	Cyclocheilichthys.enoplos	6
4747	10/31/2006	2007	Cyclocheilichthys.enoplos	6
4748	10/31/2006	2007	Cyclocheilichthys.enoplos	6
4749	10/31/2006	2007	Cyclocheilichthys.enoplos	6
4750	10/31/2006	2007	Cyclocheilichthys.enoplos	6
4751	10/31/2006	2007	Cyclocheilichthys.enoplos	7
4752	10/31/2006	2007	Cyclocheilichthys.enoplos	7
4753	10/31/2006	2007	Cyclocheilichthys.enoplos	7
4754	10/31/2006	2007	Cyclocheilichthys.enoplos	7
4755	10/31/2006	2007	Cyclocheilichthys.enoplos	7
4756	10/31/2006	2007	Cyclocheilichthys.enoplos	7
4757	10/31/2006	2007	Cyclocheilichthys.enoplos	7
4758	10/31/2006	2007	Cyclocheilichthys.enoplos	7
4759	10/31/2006	2007	Cyclocheilichthys.enoplos	7
4760	10/31/2006	2007	Cyclocheilichthys.enoplos	7
4761	10/31/2006	2007	Cyclocheilichthys.enoplos	7
4762	10/31/2006	2007	Cyclocheilichthys.enoplos	8
4763	10/31/2006	2007	Cyclocheilichthys.enoplos	8
4764	10/31/2006	2007	Cyclocheilichthys.enoplos	8
4765	10/31/2006	2007	Cyclocheilichthys.enoplos	8
4766	10/31/2006	2007	Cyclocheilichthys.enoplos	8
4767	10/31/2006	2007	Cyclocheilichthys.enoplos	5
4768	10/31/2006	2007	Cyclocheilichthys.enoplos	5
4769	10/31/2006	2007	Cyclocheilichthys.enoplos	5
4770	10/31/2006	2007	Cyclocheilichthys.enoplos	5
4771	10/31/2006	2007	Cyclocheilichthys.enoplos	5
4772	10/31/2006	2007	Cyclocheilichthys.enoplos	5
4773	10/31/2006	2007	Cyclocheilichthys.enoplos	6
4774	10/31/2006	2007	Cyclocheilichthys.enoplos	6
4775	10/31/2006	2007	Cyclocheilichthys.enoplos	6
4776	10/31/2006	2007	Cyclocheilichthys.enoplos	6
4777	10/31/2006	2007	Cyclocheilichthys.enoplos	6
4778	10/31/2006	2007	Cyclocheilichthys.enoplos	6
4779	10/31/2006	2007	Cyclocheilichthys.enoplos	6
4780	10/31/2006	2007	Cyclocheilichthys.enoplos	6
4781	10/31/2006	2007	Cyclocheilichthys.enoplos	6
4782	10/31/2006	2007	Cyclocheilichthys.enoplos	6
4783	10/31/2006	2007	Cyclocheilichthys.enoplos	6
4784	10/31/2006	2007	Cyclocheilichthys.enoplos	6
4785	10/31/2006	2007	Cyclocheilichthys.enoplos	7
4786	10/31/2006	2007	Cyclocheilichthys.enoplos	7
4787	10/31/2006	2007	Cyclocheilichthys.enoplos	7
4788	10/31/2006	2007	Cyclocheilichthys.enoplos	7
4789	10/31/2006	2007	Cyclocheilichthys.enoplos	7
4790	10/31/2006	2007	Cyclocheilichthys.enoplos	7
4791	10/31/2006	2007	Cyclocheilichthys.enoplos	7
4792	10/31/2006	2007	Cyclocheilichthys.enoplos	7
4793	10/31/2006	2007	Cyclocheilichthys.enoplos	7
4794	10/31/2006	2007	Cyclocheilichthys.enoplos	7
4795	10/31/2006	2007	Cyclocheilichthys.enoplos	7
4796	10/31/2006	2007	Cyclocheilichthys.enoplos	7
4797	10/31/2006	2007	Cyclocheilichthys.enoplos	7
4798	10/31/2006	2007	Cyclocheilichthys.enoplos	8
4799	10/31/2006	2007	Cyclocheilichthys.enoplos	8
4800	10/31/2006	2007	Cyclocheilichthys.enoplos	8
4801	10/31/2006	2007	Cyclocheilichthys.enoplos	8
4802	10/31/2006	2007	Cyclocheilichthys.enoplos	9
4803	10/31/2006	2007	Cyclocheilichthys.enoplos	9
4804	10/31/2006	2007	Cyclocheilichthys.enoplos	9
4805	12/1/2011	2012	Cyclocheilichthys.enoplos	33
4806	12/1/2011	2012	Cyclocheilichthys.enoplos	40
4807	11/22/2007	2008	Cyclocheilichthys.enoplos	7
4808	11/22/2007	2008	Cyclocheilichthys.enoplos	7.5
4809	11/22/2007	2008	Cyclocheilichthys.enoplos	7.5
4810	11/22/2007	2008	Cyclocheilichthys.enoplos	8
4811	11/22/2007	2008	Cyclocheilichthys.enoplos	8
4812	11/22/2007	2008	Cyclocheilichthys.enoplos	8
4813	11/22/2007	2008	Cyclocheilichthys.enoplos	8
4814	11/22/2007	2008	Cyclocheilichthys.enoplos	8.5
4815	11/22/2007	2008	Cyclocheilichthys.enoplos	8.5
4816	11/22/2007	2008	Cyclocheilichthys.enoplos	8.5
4817	11/22/2007	2008	Cyclocheilichthys.enoplos	9
4818	11/22/2012	2013	Cyclocheilichthys.enoplos	7
4819	11/22/2012	2013	Cyclocheilichthys.enoplos	7
4820	11/22/2012	2013	Cyclocheilichthys.enoplos	7
4821	11/22/2012	2013	Cyclocheilichthys.enoplos	7.5
4822	11/22/2012	2013	Cyclocheilichthys.enoplos	8.5
4823	11/22/2012	2013	Cyclocheilichthys.enoplos	9
4824	11/22/2012	2013	Cyclocheilichthys.enoplos	9
4825	12/4/2008	2009	Cyclocheilichthys.enoplos	39
4826	11/22/2012	2013	Cyclocheilichthys.enoplos	13
4827	10/30/2006	2007	Cyclocheilichthys.enoplos	7
4828	10/30/2006	2007	Cyclocheilichthys.enoplos	7
4829	10/30/2006	2007	Cyclocheilichthys.enoplos	8
4830	10/30/2006	2007	Cyclocheilichthys.enoplos	8
4831	10/30/2006	2007	Cyclocheilichthys.enoplos	9
4832	10/30/2006	2007	Cyclocheilichthys.enoplos	10
4833	10/30/2006	2007	Cyclocheilichthys.enoplos	10
4834	10/30/2006	2007	Cyclocheilichthys.enoplos	11
4835	11/25/2013	2014	Cyclocheilichthys.enoplos	26
4836	10/30/2006	2007	Cyclocheilichthys.enoplos	8
4837	10/30/2006	2007	Cyclocheilichthys.enoplos	8
4838	10/30/2006	2007	Cyclocheilichthys.enoplos	8
4839	10/30/2006	2007	Cyclocheilichthys.enoplos	8
4840	10/30/2006	2007	Cyclocheilichthys.enoplos	9
4841	10/30/2006	2007	Cyclocheilichthys.enoplos	9
4842	10/30/2006	2007	Cyclocheilichthys.enoplos	9
4843	10/30/2006	2007	Cyclocheilichthys.enoplos	9
4844	10/30/2006	2007	Cyclocheilichthys.enoplos	10
4845	11/23/2007	2008	Cyclocheilichthys.enoplos	8
4846	11/23/2007	2008	Cyclocheilichthys.enoplos	8
4847	11/23/2007	2008	Cyclocheilichthys.enoplos	8.5
4848	11/23/2007	2008	Cyclocheilichthys.enoplos	8.5
4849	11/23/2007	2008	Cyclocheilichthys.enoplos	8.5
4850	11/23/2007	2008	Cyclocheilichthys.enoplos	8.5
4851	11/23/2007	2008	Cyclocheilichthys.enoplos	9
4852	11/23/2007	2008	Cyclocheilichthys.enoplos	9
4853	11/23/2007	2008	Cyclocheilichthys.enoplos	9
4854	11/23/2007	2008	Cyclocheilichthys.enoplos	9
4855	11/23/2007	2008	Cyclocheilichthys.enoplos	9
4856	11/23/2007	2008	Cyclocheilichthys.enoplos	9
4857	11/23/2007	2008	Cyclocheilichthys.enoplos	9
4858	11/23/2007	2008	Cyclocheilichthys.enoplos	9
4859	11/23/2007	2008	Cyclocheilichthys.enoplos	9
4860	11/23/2007	2008	Cyclocheilichthys.enoplos	9
4861	11/23/2007	2008	Cyclocheilichthys.enoplos	9
4862	11/23/2007	2008	Cyclocheilichthys.enoplos	9
4863	11/23/2007	2008	Cyclocheilichthys.enoplos	9
4864	11/23/2007	2008	Cyclocheilichthys.enoplos	9
4865	11/23/2007	2008	Cyclocheilichthys.enoplos	9.5
4866	11/23/2007	2008	Cyclocheilichthys.enoplos	9.5
4867	11/23/2007	2008	Cyclocheilichthys.enoplos	9.5
4868	11/23/2007	2008	Cyclocheilichthys.enoplos	9.5
4869	11/23/2007	2008	Cyclocheilichthys.enoplos	9.5
4870	11/23/2007	2008	Cyclocheilichthys.enoplos	9.5
4871	11/23/2007	2008	Cyclocheilichthys.enoplos	10
4872	11/23/2007	2008	Cyclocheilichthys.enoplos	10
4873	11/23/2007	2008	Cyclocheilichthys.enoplos	10
4874	11/23/2007	2008	Cyclocheilichthys.enoplos	10
4875	11/23/2007	2008	Cyclocheilichthys.enoplos	10
4876	11/23/2007	2008	Cyclocheilichthys.enoplos	10
4877	11/23/2007	2008	Cyclocheilichthys.enoplos	10
4878	11/23/2007	2008	Cyclocheilichthys.enoplos	10
4879	11/23/2007	2008	Cyclocheilichthys.enoplos	10.5
4880	11/23/2007	2008	Cyclocheilichthys.enoplos	10.5
4881	11/23/2007	2008	Cyclocheilichthys.enoplos	11
4882	11/24/2010	2011	Cyclocheilichthys.enoplos	6
4883	11/24/2010	2011	Cyclocheilichthys.enoplos	6.5
4884	11/24/2010	2011	Cyclocheilichthys.enoplos	7
4885	11/24/2010	2011	Cyclocheilichthys.enoplos	15.5
4886	11/24/2010	2011	Cyclocheilichthys.enoplos	16
4887	11/16/2009	2010	Cyclocheilichthys.enoplos	7.5
4888	11/16/2009	2010	Cyclocheilichthys.enoplos	7.5
4889	11/16/2009	2010	Cyclocheilichthys.enoplos	7.5
4890	11/16/2009	2010	Cyclocheilichthys.enoplos	7.5
4891	11/16/2009	2010	Cyclocheilichthys.enoplos	8
4892	11/16/2009	2010	Cyclocheilichthys.enoplos	8
4893	11/16/2009	2010	Cyclocheilichthys.enoplos	8
4894	11/16/2009	2010	Cyclocheilichthys.enoplos	8
4895	11/16/2009	2010	Cyclocheilichthys.enoplos	8
4896	11/16/2009	2010	Cyclocheilichthys.enoplos	8
4897	11/16/2009	2010	Cyclocheilichthys.enoplos	8
4898	11/16/2009	2010	Cyclocheilichthys.enoplos	8
4899	11/16/2009	2010	Cyclocheilichthys.enoplos	8
4900	11/16/2009	2010	Cyclocheilichthys.enoplos	8.5
4901	11/16/2009	2010	Cyclocheilichthys.enoplos	8.5
4902	11/16/2009	2010	Cyclocheilichthys.enoplos	8.5
4903	11/16/2009	2010	Cyclocheilichthys.enoplos	8.5
4904	11/16/2009	2010	Cyclocheilichthys.enoplos	8.5
4905	11/16/2009	2010	Cyclocheilichthys.enoplos	8.5
4906	11/16/2009	2010	Cyclocheilichthys.enoplos	9
4907	11/16/2009	2010	Cyclocheilichthys.enoplos	9
4908	11/16/2009	2010	Cyclocheilichthys.enoplos	9
4909	11/16/2009	2010	Cyclocheilichthys.enoplos	9.5
4910	11/16/2009	2010	Cyclocheilichthys.enoplos	10
4911	10/31/2006	2007	Cyclocheilichthys.enoplos	6
4912	10/31/2006	2007	Cyclocheilichthys.enoplos	6
4913	10/31/2006	2007	Cyclocheilichthys.enoplos	7
4914	10/31/2006	2007	Cyclocheilichthys.enoplos	7
4915	10/31/2006	2007	Cyclocheilichthys.enoplos	8
4916	10/31/2006	2007	Cyclocheilichthys.enoplos	8
4917	10/31/2006	2007	Cyclocheilichthys.enoplos	8
4918	10/31/2006	2007	Cyclocheilichthys.enoplos	8
4919	10/31/2006	2007	Cyclocheilichthys.enoplos	8
4920	10/31/2006	2007	Cyclocheilichthys.enoplos	8
4921	10/31/2006	2007	Cyclocheilichthys.enoplos	8
4922	10/31/2006	2007	Cyclocheilichthys.enoplos	8
4923	10/31/2006	2007	Cyclocheilichthys.enoplos	8
4924	10/31/2006	2007	Cyclocheilichthys.enoplos	8
4925	10/31/2006	2007	Cyclocheilichthys.enoplos	7
4926	10/31/2006	2007	Cyclocheilichthys.enoplos	7
4927	10/31/2006	2007	Cyclocheilichthys.enoplos	7
4928	10/31/2006	2007	Cyclocheilichthys.enoplos	7
4929	10/31/2006	2007	Cyclocheilichthys.enoplos	7
4930	10/31/2006	2007	Cyclocheilichthys.enoplos	7
4931	10/31/2006	2007	Cyclocheilichthys.enoplos	7
4932	10/31/2006	2007	Cyclocheilichthys.enoplos	7
4933	10/31/2006	2007	Cyclocheilichthys.enoplos	8
4934	10/31/2006	2007	Cyclocheilichthys.enoplos	8
4935	10/31/2006	2007	Cyclocheilichthys.enoplos	8
4936	10/31/2006	2007	Cyclocheilichthys.enoplos	8
4937	12/4/2008	2009	Cyclocheilichthys.enoplos	9.5
4938	12/4/2008	2009	Cyclocheilichthys.enoplos	9.5
4939	12/4/2008	2009	Cyclocheilichthys.enoplos	10.5
4940	12/4/2008	2009	Cyclocheilichthys.enoplos	12.5
4941	12/4/2008	2009	Cyclocheilichthys.enoplos	12.5
4942	12/4/2008	2009	Cyclocheilichthys.enoplos	12.5
4943	12/4/2008	2009	Cyclocheilichthys.enoplos	12.5
4944	12/4/2008	2009	Cyclocheilichthys.enoplos	13.5
4945	12/4/2008	2009	Cyclocheilichthys.enoplos	13.5
4946	12/4/2008	2009	Cyclocheilichthys.enoplos	13.5
4947	12/4/2008	2009	Cyclocheilichthys.enoplos	14.5
4948	12/4/2008	2009	Cyclocheilichthys.enoplos	14.5
4949	12/4/2008	2009	Cyclocheilichthys.enoplos	14.5
4950	12/4/2008	2009	Cyclocheilichthys.enoplos	14.5
4951	12/4/2008	2009	Cyclocheilichthys.enoplos	14.5
4952	12/4/2008	2009	Cyclocheilichthys.enoplos	14.5
4953	11/19/2010	2011	Cyclocheilichthys.enoplos	5
4954	11/19/2010	2011	Cyclocheilichthys.enoplos	5
4955	11/19/2010	2011	Cyclocheilichthys.enoplos	5
4956	11/19/2010	2011	Cyclocheilichthys.enoplos	5
4957	11/19/2010	2011	Cyclocheilichthys.enoplos	5
4958	11/19/2010	2011	Cyclocheilichthys.enoplos	5
4959	11/19/2010	2011	Cyclocheilichthys.enoplos	5
4960	11/19/2010	2011	Cyclocheilichthys.enoplos	5
4961	11/19/2010	2011	Cyclocheilichthys.enoplos	5
4962	11/19/2010	2011	Cyclocheilichthys.enoplos	5
4963	11/19/2010	2011	Cyclocheilichthys.enoplos	5.5
4964	11/19/2010	2011	Cyclocheilichthys.enoplos	5.5
4965	11/19/2010	2011	Cyclocheilichthys.enoplos	5.5
4966	11/19/2010	2011	Cyclocheilichthys.enoplos	5.5
4967	11/19/2010	2011	Cyclocheilichthys.enoplos	6
4968	11/19/2010	2011	Cyclocheilichthys.enoplos	6
4969	11/19/2010	2011	Cyclocheilichthys.enoplos	6
4970	11/19/2010	2011	Cyclocheilichthys.enoplos	6
4971	11/19/2010	2011	Cyclocheilichthys.enoplos	6
4972	11/19/2010	2011	Cyclocheilichthys.enoplos	6
4973	11/19/2010	2011	Cyclocheilichthys.enoplos	6
4974	11/19/2010	2011	Cyclocheilichthys.enoplos	6
4975	11/19/2010	2011	Cyclocheilichthys.enoplos	6
4976	11/19/2010	2011	Cyclocheilichthys.enoplos	6
4977	11/19/2010	2011	Cyclocheilichthys.enoplos	6.5
4978	11/19/2010	2011	Cyclocheilichthys.enoplos	7
4979	11/19/2010	2011	Cyclocheilichthys.enoplos	7
4980	11/19/2010	2011	Cyclocheilichthys.enoplos	7
4981	11/19/2010	2011	Cyclocheilichthys.enoplos	7
4982	11/19/2010	2011	Cyclocheilichthys.enoplos	7
4983	11/19/2010	2011	Cyclocheilichthys.enoplos	7
4984	11/19/2010	2011	Cyclocheilichthys.enoplos	7
4985	11/19/2010	2011	Cyclocheilichthys.enoplos	7
4986	11/19/2010	2011	Cyclocheilichthys.enoplos	7
4987	11/19/2010	2011	Cyclocheilichthys.enoplos	7
4988	11/19/2010	2011	Cyclocheilichthys.enoplos	7
4989	11/19/2010	2011	Cyclocheilichthys.enoplos	7
4990	11/19/2010	2011	Cyclocheilichthys.enoplos	7
4991	11/19/2010	2011	Cyclocheilichthys.enoplos	7
4992	11/19/2010	2011	Cyclocheilichthys.enoplos	7
4993	11/19/2010	2011	Cyclocheilichthys.enoplos	7.5
4994	11/19/2010	2011	Cyclocheilichthys.enoplos	7.5
4995	11/19/2010	2011	Cyclocheilichthys.enoplos	7.5
4996	11/19/2010	2011	Cyclocheilichthys.enoplos	7.5
4997	11/19/2010	2011	Cyclocheilichthys.enoplos	7.5
4998	11/19/2010	2011	Cyclocheilichthys.enoplos	7.5
4999	11/19/2010	2011	Cyclocheilichthys.enoplos	8
5000	11/19/2010	2011	Cyclocheilichthys.enoplos	8
5001	11/19/2010	2011	Cyclocheilichthys.enoplos	8
5002	11/19/2010	2011	Cyclocheilichthys.enoplos	8
5003	11/19/2010	2011	Cyclocheilichthys.enoplos	8
5004	11/19/2010	2011	Cyclocheilichthys.enoplos	8
5005	11/19/2010	2011	Cyclocheilichthys.enoplos	8
5006	11/19/2010	2011	Cyclocheilichthys.enoplos	8
5007	11/22/2012	2013	Cyclocheilichthys.enoplos	10.5
5008	11/22/2012	2013	Cyclocheilichthys.enoplos	10.5
5009	11/22/2012	2013	Cyclocheilichthys.enoplos	10.5
5010	11/22/2012	2013	Cyclocheilichthys.enoplos	11
5011	11/22/2012	2013	Cyclocheilichthys.enoplos	12
5012	11/22/2012	2013	Cyclocheilichthys.enoplos	12
5013	11/22/2012	2013	Cyclocheilichthys.enoplos	13
5014	11/19/2010	2011	Cyclocheilichthys.enoplos	5
5015	11/19/2010	2011	Cyclocheilichthys.enoplos	5
5016	11/19/2010	2011	Cyclocheilichthys.enoplos	5
5017	11/19/2010	2011	Cyclocheilichthys.enoplos	5
5018	11/19/2010	2011	Cyclocheilichthys.enoplos	5
5019	11/19/2010	2011	Cyclocheilichthys.enoplos	5
5020	11/19/2010	2011	Cyclocheilichthys.enoplos	5
5021	11/19/2010	2011	Cyclocheilichthys.enoplos	5
5022	11/19/2010	2011	Cyclocheilichthys.enoplos	5
5023	11/19/2010	2011	Cyclocheilichthys.enoplos	5
5024	11/19/2010	2011	Cyclocheilichthys.enoplos	5
5025	11/19/2010	2011	Cyclocheilichthys.enoplos	5
5026	11/19/2010	2011	Cyclocheilichthys.enoplos	5
5027	11/19/2010	2011	Cyclocheilichthys.enoplos	5.5
5028	11/19/2010	2011	Cyclocheilichthys.enoplos	5.5
5029	11/19/2010	2011	Cyclocheilichthys.enoplos	5.5
5030	11/19/2010	2011	Cyclocheilichthys.enoplos	5.5
5031	11/19/2010	2011	Cyclocheilichthys.enoplos	5.5
5032	11/19/2010	2011	Cyclocheilichthys.enoplos	5.5
5033	11/19/2010	2011	Cyclocheilichthys.enoplos	5.5
5034	11/19/2010	2011	Cyclocheilichthys.enoplos	5.5
5035	11/19/2010	2011	Cyclocheilichthys.enoplos	6
5036	11/19/2010	2011	Cyclocheilichthys.enoplos	6
5037	11/19/2010	2011	Cyclocheilichthys.enoplos	6
5038	11/19/2010	2011	Cyclocheilichthys.enoplos	6
5039	11/19/2010	2011	Cyclocheilichthys.enoplos	6
5040	11/19/2010	2011	Cyclocheilichthys.enoplos	6
5041	11/19/2010	2011	Cyclocheilichthys.enoplos	6
5042	11/19/2010	2011	Cyclocheilichthys.enoplos	6
5043	11/19/2010	2011	Cyclocheilichthys.enoplos	6
5044	11/19/2010	2011	Cyclocheilichthys.enoplos	6
5045	11/19/2010	2011	Cyclocheilichthys.enoplos	6
5046	11/19/2010	2011	Cyclocheilichthys.enoplos	6
5047	11/19/2010	2011	Cyclocheilichthys.enoplos	6
5048	11/19/2010	2011	Cyclocheilichthys.enoplos	6
5049	11/19/2010	2011	Cyclocheilichthys.enoplos	6
5050	11/19/2010	2011	Cyclocheilichthys.enoplos	6
5051	11/19/2010	2011	Cyclocheilichthys.enoplos	6.5
5052	11/19/2010	2011	Cyclocheilichthys.enoplos	6.5
5053	11/19/2010	2011	Cyclocheilichthys.enoplos	7
5054	11/19/2010	2011	Cyclocheilichthys.enoplos	7
5055	11/19/2010	2011	Cyclocheilichthys.enoplos	7
5056	11/19/2010	2011	Cyclocheilichthys.enoplos	7
5057	11/19/2010	2011	Cyclocheilichthys.enoplos	7
5058	11/19/2010	2011	Cyclocheilichthys.enoplos	7
5059	11/19/2010	2011	Cyclocheilichthys.enoplos	7
5060	11/19/2010	2011	Cyclocheilichthys.enoplos	7
5061	11/19/2010	2011	Cyclocheilichthys.enoplos	8
5062	11/22/2012	2013	Cyclocheilichthys.enoplos	10
5063	11/22/2012	2013	Cyclocheilichthys.enoplos	11
5064	11/22/2012	2013	Cyclocheilichthys.enoplos	12
5065	11/22/2012	2013	Cyclocheilichthys.enoplos	12
5066	11/22/2012	2013	Cyclocheilichthys.enoplos	12
5067	11/22/2012	2013	Cyclocheilichthys.enoplos	12.5
5068	11/19/2010	2011	Cyclocheilichthys.enoplos	7
5069	11/19/2010	2011	Cyclocheilichthys.enoplos	7
5070	11/19/2010	2011	Cyclocheilichthys.enoplos	7
5071	11/19/2010	2011	Cyclocheilichthys.enoplos	7
5072	11/19/2010	2011	Cyclocheilichthys.enoplos	7
5073	11/19/2010	2011	Cyclocheilichthys.enoplos	7
5074	11/19/2010	2011	Cyclocheilichthys.enoplos	7
5075	11/19/2010	2011	Cyclocheilichthys.enoplos	7
5076	11/19/2010	2011	Cyclocheilichthys.enoplos	7.5
5077	11/19/2010	2011	Cyclocheilichthys.enoplos	7.5
5078	11/19/2010	2011	Cyclocheilichthys.enoplos	7.5
5079	11/19/2010	2011	Cyclocheilichthys.enoplos	7.5
5080	11/19/2010	2011	Cyclocheilichthys.enoplos	7.5
5081	11/19/2010	2011	Cyclocheilichthys.enoplos	7.5
5082	11/19/2010	2011	Cyclocheilichthys.enoplos	7.5
5083	11/19/2010	2011	Cyclocheilichthys.enoplos	7.5
5084	11/19/2010	2011	Cyclocheilichthys.enoplos	7.5
5085	11/19/2010	2011	Cyclocheilichthys.enoplos	8
5086	11/19/2010	2011	Cyclocheilichthys.enoplos	8
5087	11/19/2010	2011	Cyclocheilichthys.enoplos	8.5
5088	11/19/2010	2011	Cyclocheilichthys.enoplos	7
5089	11/19/2010	2011	Cyclocheilichthys.enoplos	7
5090	11/19/2010	2011	Cyclocheilichthys.enoplos	7
5091	11/19/2010	2011	Cyclocheilichthys.enoplos	7
5092	11/19/2010	2011	Cyclocheilichthys.enoplos	7
5093	11/19/2010	2011	Cyclocheilichthys.enoplos	7
5094	11/19/2010	2011	Cyclocheilichthys.enoplos	7.5
5095	11/19/2010	2011	Cyclocheilichthys.enoplos	7.5
5096	11/19/2010	2011	Cyclocheilichthys.enoplos	7.5
5097	11/19/2010	2011	Cyclocheilichthys.enoplos	7.5
5098	11/19/2010	2011	Cyclocheilichthys.enoplos	7.5
5099	11/19/2010	2011	Cyclocheilichthys.enoplos	7.5
5100	11/19/2010	2011	Cyclocheilichthys.enoplos	8
5101	11/19/2010	2011	Cyclocheilichthys.enoplos	8.5
5102	11/19/2010	2011	Cyclocheilichthys.enoplos	9
5103	11/22/2011	2012	Cyclocheilichthys.enoplos	6.5
5104	11/22/2011	2012	Cyclocheilichthys.enoplos	7
5105	11/22/2011	2012	Cyclocheilichthys.enoplos	7
5106	11/22/2011	2012	Cyclocheilichthys.enoplos	8
5107	11/22/2011	2012	Cyclocheilichthys.enoplos	8
5108	11/19/2010	2011	Cyclocheilichthys.enoplos	6.5
5109	11/19/2010	2011	Cyclocheilichthys.enoplos	7
5110	11/19/2010	2011	Cyclocheilichthys.enoplos	7
5111	11/19/2010	2011	Cyclocheilichthys.enoplos	7
5112	11/19/2010	2011	Cyclocheilichthys.enoplos	7
5113	11/19/2010	2011	Cyclocheilichthys.enoplos	7
5114	11/19/2010	2011	Cyclocheilichthys.enoplos	7.5
5115	11/19/2010	2011	Cyclocheilichthys.enoplos	7.5
5116	11/19/2010	2011	Cyclocheilichthys.enoplos	8
5117	11/22/2011	2012	Cyclocheilichthys.enoplos	7
5118	11/22/2011	2012	Cyclocheilichthys.enoplos	8
5119	11/22/2011	2012	Cyclocheilichthys.enoplos	8
5120	11/22/2011	2012	Cyclocheilichthys.enoplos	9
5121	11/22/2011	2012	Cyclocheilichthys.enoplos	9
5122	11/19/2010	2011	Cyclocheilichthys.enoplos	6.5
5123	11/19/2010	2011	Cyclocheilichthys.enoplos	6.5
5124	11/19/2010	2011	Cyclocheilichthys.enoplos	7
5125	11/19/2010	2011	Cyclocheilichthys.enoplos	7
5126	11/19/2010	2011	Cyclocheilichthys.enoplos	7
5127	11/19/2010	2011	Cyclocheilichthys.enoplos	7
5128	11/19/2010	2011	Cyclocheilichthys.enoplos	7
5129	11/19/2010	2011	Cyclocheilichthys.enoplos	7
5130	11/19/2010	2011	Cyclocheilichthys.enoplos	7.5
5131	11/19/2010	2011	Cyclocheilichthys.enoplos	7.5
5132	11/19/2010	2011	Cyclocheilichthys.enoplos	8
5133	11/19/2010	2011	Cyclocheilichthys.enoplos	8
5134	11/4/2007	2008	Cyclocheilichthys.enoplos	7
5135	11/4/2007	2008	Cyclocheilichthys.enoplos	8
5136	11/4/2007	2008	Cyclocheilichthys.enoplos	8
5137	11/4/2007	2008	Cyclocheilichthys.enoplos	8
5138	11/4/2007	2008	Cyclocheilichthys.enoplos	8.5
5139	11/4/2007	2008	Cyclocheilichthys.enoplos	8.5
5140	11/4/2007	2008	Cyclocheilichthys.enoplos	9
5141	11/4/2007	2008	Cyclocheilichthys.enoplos	9
5142	11/4/2007	2008	Cyclocheilichthys.enoplos	10
5143	11/4/2007	2008	Cyclocheilichthys.enoplos	10
5144	11/4/2007	2008	Cyclocheilichthys.enoplos	10
5145	11/4/2007	2008	Cyclocheilichthys.enoplos	10.5
5146	11/4/2007	2008	Cyclocheilichthys.enoplos	11
5147	11/4/2007	2008	Cyclocheilichthys.enoplos	5
5148	11/4/2007	2008	Cyclocheilichthys.enoplos	6
5149	11/4/2007	2008	Cyclocheilichthys.enoplos	7
5150	11/4/2007	2008	Cyclocheilichthys.enoplos	7
5151	11/4/2007	2008	Cyclocheilichthys.enoplos	7
5152	11/4/2007	2008	Cyclocheilichthys.enoplos	7.5
5153	11/4/2007	2008	Cyclocheilichthys.enoplos	8
5154	11/4/2007	2008	Cyclocheilichthys.enoplos	8
5155	11/4/2007	2008	Cyclocheilichthys.enoplos	8
5156	11/4/2007	2008	Cyclocheilichthys.enoplos	9
5157	11/4/2007	2008	Cyclocheilichthys.enoplos	9
5158	11/4/2007	2008	Cyclocheilichthys.enoplos	9
5159	11/4/2007	2008	Cyclocheilichthys.enoplos	9
5160	11/4/2007	2008	Cyclocheilichthys.enoplos	9
5161	11/4/2007	2008	Cyclocheilichthys.enoplos	9
5162	11/4/2007	2008	Cyclocheilichthys.enoplos	9.5
5163	11/4/2007	2008	Cyclocheilichthys.enoplos	9.5
5164	11/4/2007	2008	Cyclocheilichthys.enoplos	10
5165	11/4/2007	2008	Cyclocheilichthys.enoplos	10
5166	11/4/2007	2008	Cyclocheilichthys.enoplos	10
5167	11/4/2007	2008	Cyclocheilichthys.enoplos	10
5168	11/4/2014	2015	Cyclocheilichthys.enoplos	11
5169	11/4/2014	2015	Cyclocheilichthys.enoplos	13
5170	11/5/2007	2008	Cyclocheilichthys.enoplos	6
5171	11/5/2007	2008	Cyclocheilichthys.enoplos	6
5172	11/5/2007	2008	Cyclocheilichthys.enoplos	6
5173	11/5/2007	2008	Cyclocheilichthys.enoplos	6
5174	11/5/2007	2008	Cyclocheilichthys.enoplos	6
5175	11/5/2007	2008	Cyclocheilichthys.enoplos	6
5176	11/5/2007	2008	Cyclocheilichthys.enoplos	6
5177	11/5/2007	2008	Cyclocheilichthys.enoplos	6.5
5178	11/5/2007	2008	Cyclocheilichthys.enoplos	6.5
5179	11/5/2007	2008	Cyclocheilichthys.enoplos	6.5
5180	11/5/2007	2008	Cyclocheilichthys.enoplos	6.5
5181	11/5/2007	2008	Cyclocheilichthys.enoplos	6.5
5182	11/5/2007	2008	Cyclocheilichthys.enoplos	7
5183	11/5/2007	2008	Cyclocheilichthys.enoplos	7
5184	11/5/2007	2008	Cyclocheilichthys.enoplos	7
5185	11/5/2007	2008	Cyclocheilichthys.enoplos	7
5186	11/5/2007	2008	Cyclocheilichthys.enoplos	7
5187	11/5/2007	2008	Cyclocheilichthys.enoplos	7
5188	11/5/2007	2008	Cyclocheilichthys.enoplos	7.5
5189	11/5/2007	2008	Cyclocheilichthys.enoplos	7.5
5190	11/5/2007	2008	Cyclocheilichthys.enoplos	7.5
5191	11/5/2007	2008	Cyclocheilichthys.enoplos	7.5
5192	11/5/2007	2008	Cyclocheilichthys.enoplos	7.5
5193	11/5/2007	2008	Cyclocheilichthys.enoplos	7.5
5194	11/5/2007	2008	Cyclocheilichthys.enoplos	8
5195	11/5/2007	2008	Cyclocheilichthys.enoplos	8
5196	11/5/2007	2008	Cyclocheilichthys.enoplos	8
5197	11/5/2007	2008	Cyclocheilichthys.enoplos	8
5198	11/5/2007	2008	Cyclocheilichthys.enoplos	8
5199	11/5/2007	2008	Cyclocheilichthys.enoplos	8
5200	11/5/2007	2008	Cyclocheilichthys.enoplos	8
5201	11/5/2007	2008	Cyclocheilichthys.enoplos	8
5202	11/5/2007	2008	Cyclocheilichthys.enoplos	8.5
5203	11/5/2007	2008	Cyclocheilichthys.enoplos	8.5
5204	11/5/2007	2008	Cyclocheilichthys.enoplos	8.5
5205	11/5/2007	2008	Cyclocheilichthys.enoplos	8.5
5206	11/5/2007	2008	Cyclocheilichthys.enoplos	8.5
5207	11/5/2007	2008	Cyclocheilichthys.enoplos	8.5
5208	11/5/2007	2008	Cyclocheilichthys.enoplos	8.5
5209	11/5/2007	2008	Cyclocheilichthys.enoplos	9
5210	11/5/2007	2008	Cyclocheilichthys.enoplos	9
5211	11/5/2007	2008	Cyclocheilichthys.enoplos	9
5212	11/5/2007	2008	Cyclocheilichthys.enoplos	9
5213	11/5/2007	2008	Cyclocheilichthys.enoplos	9
5214	11/5/2007	2008	Cyclocheilichthys.enoplos	9
5215	11/5/2007	2008	Cyclocheilichthys.enoplos	9
5216	11/5/2007	2008	Cyclocheilichthys.enoplos	9
5217	11/5/2007	2008	Cyclocheilichthys.enoplos	6
5218	11/5/2007	2008	Cyclocheilichthys.enoplos	6
5219	11/5/2007	2008	Cyclocheilichthys.enoplos	6
5220	11/5/2007	2008	Cyclocheilichthys.enoplos	6.5
5221	11/5/2007	2008	Cyclocheilichthys.enoplos	6.5
5222	11/5/2007	2008	Cyclocheilichthys.enoplos	6.5
5223	11/5/2007	2008	Cyclocheilichthys.enoplos	6.5
5224	11/5/2007	2008	Cyclocheilichthys.enoplos	7
5225	11/5/2007	2008	Cyclocheilichthys.enoplos	7
5226	11/5/2007	2008	Cyclocheilichthys.enoplos	7
5227	11/5/2007	2008	Cyclocheilichthys.enoplos	7
5228	11/5/2007	2008	Cyclocheilichthys.enoplos	7
5229	11/5/2007	2008	Cyclocheilichthys.enoplos	7.5
5230	11/5/2007	2008	Cyclocheilichthys.enoplos	7.5
5231	11/5/2007	2008	Cyclocheilichthys.enoplos	8
5232	11/5/2007	2008	Cyclocheilichthys.enoplos	8
5233	11/5/2007	2008	Cyclocheilichthys.enoplos	8
5234	11/5/2007	2008	Cyclocheilichthys.enoplos	8
5235	11/5/2007	2008	Cyclocheilichthys.enoplos	8
5236	11/5/2007	2008	Cyclocheilichthys.enoplos	8.5
5237	11/5/2007	2008	Cyclocheilichthys.enoplos	8.5
5238	11/5/2007	2008	Cyclocheilichthys.enoplos	8.5
5239	11/5/2007	2008	Cyclocheilichthys.enoplos	8.5
5240	11/5/2007	2008	Cyclocheilichthys.enoplos	8.5
5241	11/5/2007	2008	Cyclocheilichthys.enoplos	9
5242	11/5/2007	2008	Cyclocheilichthys.enoplos	9
5243	11/5/2007	2008	Cyclocheilichthys.enoplos	9
5244	11/5/2007	2008	Cyclocheilichthys.enoplos	9
5245	11/5/2007	2008	Cyclocheilichthys.enoplos	9
5246	11/5/2007	2008	Cyclocheilichthys.enoplos	9
5247	11/5/2007	2008	Cyclocheilichthys.enoplos	9
5248	11/5/2007	2008	Cyclocheilichthys.enoplos	9.5
5249	11/5/2007	2008	Cyclocheilichthys.enoplos	9.5
5250	11/5/2007	2008	Cyclocheilichthys.enoplos	9.5
5251	11/29/2013	2014	Cyclocheilichthys.enoplos	33
5252	11/29/2013	2014	Cyclocheilichthys.enoplos	27
5253	12/2/2011	2012	Cyclocheilichthys.enoplos	53
5254	12/5/2008	2009	Cyclocheilichthys.enoplos	9
5255	12/5/2008	2009	Cyclocheilichthys.enoplos	9.5
5256	12/5/2008	2009	Cyclocheilichthys.enoplos	9.5
5257	12/5/2008	2009	Cyclocheilichthys.enoplos	9.5
5258	12/5/2008	2009	Cyclocheilichthys.enoplos	10.5
5259	11/5/2014	2015	Cyclocheilichthys.enoplos	6.5
5260	11/5/2014	2015	Cyclocheilichthys.enoplos	7
5261	11/5/2014	2015	Cyclocheilichthys.enoplos	7
5262	11/5/2014	2015	Cyclocheilichthys.enoplos	7
5263	11/5/2014	2015	Cyclocheilichthys.enoplos	8
5264	11/5/2014	2015	Cyclocheilichthys.enoplos	8
5265	11/5/2014	2015	Cyclocheilichthys.enoplos	8
5266	11/5/2014	2015	Cyclocheilichthys.enoplos	8
5267	11/5/2014	2015	Cyclocheilichthys.enoplos	8
5268	11/5/2014	2015	Cyclocheilichthys.enoplos	8
5269	11/5/2014	2015	Cyclocheilichthys.enoplos	8
5270	11/5/2014	2015	Cyclocheilichthys.enoplos	8
5271	11/5/2014	2015	Cyclocheilichthys.enoplos	8
5272	11/5/2014	2015	Cyclocheilichthys.enoplos	8
5273	11/5/2014	2015	Cyclocheilichthys.enoplos	9
5274	11/5/2014	2015	Cyclocheilichthys.enoplos	6
5275	11/5/2014	2015	Cyclocheilichthys.enoplos	7
5276	11/5/2014	2015	Cyclocheilichthys.enoplos	7
5277	11/5/2014	2015	Cyclocheilichthys.enoplos	7
5278	11/5/2014	2015	Cyclocheilichthys.enoplos	7
5279	11/5/2014	2015	Cyclocheilichthys.enoplos	7
5280	11/5/2014	2015	Cyclocheilichthys.enoplos	7
5281	11/5/2014	2015	Cyclocheilichthys.enoplos	8
5282	11/5/2014	2015	Cyclocheilichthys.enoplos	8
5283	11/5/2014	2015	Cyclocheilichthys.enoplos	8
5284	11/5/2014	2015	Cyclocheilichthys.enoplos	8
5285	11/5/2014	2015	Cyclocheilichthys.enoplos	10
5286	11/5/2014	2015	Cyclocheilichthys.enoplos	10
5287	11/5/2014	2015	Cyclocheilichthys.enoplos	12
5288	11/5/2014	2015	Cyclocheilichthys.enoplos	12.5
5289	11/5/2014	2015	Cyclocheilichthys.enoplos	13
5290	12/2/2011	2012	Cyclocheilichthys.enoplos	42
5291	12/2/2011	2012	Cyclocheilichthys.enoplos	20
5292	11/20/2010	2011	Cyclocheilichthys.enoplos	5
5293	11/20/2010	2011	Cyclocheilichthys.enoplos	5
5294	11/20/2010	2011	Cyclocheilichthys.enoplos	5
5295	11/20/2010	2011	Cyclocheilichthys.enoplos	5
5296	11/20/2010	2011	Cyclocheilichthys.enoplos	5
5297	11/20/2010	2011	Cyclocheilichthys.enoplos	5
5298	11/20/2010	2011	Cyclocheilichthys.enoplos	5
5299	11/20/2010	2011	Cyclocheilichthys.enoplos	5
5300	11/20/2010	2011	Cyclocheilichthys.enoplos	5
5301	11/20/2010	2011	Cyclocheilichthys.enoplos	5
5302	11/20/2010	2011	Cyclocheilichthys.enoplos	5
5303	11/20/2010	2011	Cyclocheilichthys.enoplos	5
5304	11/20/2010	2011	Cyclocheilichthys.enoplos	5
5305	11/20/2010	2011	Cyclocheilichthys.enoplos	5
5306	11/20/2010	2011	Cyclocheilichthys.enoplos	5
5307	11/20/2010	2011	Cyclocheilichthys.enoplos	5
5308	11/20/2010	2011	Cyclocheilichthys.enoplos	5.5
5309	11/20/2010	2011	Cyclocheilichthys.enoplos	5.5
5310	11/20/2010	2011	Cyclocheilichthys.enoplos	5.5
5311	11/20/2010	2011	Cyclocheilichthys.enoplos	6
5312	11/20/2010	2011	Cyclocheilichthys.enoplos	6
5313	11/20/2010	2011	Cyclocheilichthys.enoplos	6
5314	11/20/2010	2011	Cyclocheilichthys.enoplos	6
5315	11/20/2010	2011	Cyclocheilichthys.enoplos	6
5316	11/20/2010	2011	Cyclocheilichthys.enoplos	6
5317	11/20/2010	2011	Cyclocheilichthys.enoplos	6
5318	11/20/2010	2011	Cyclocheilichthys.enoplos	6
5319	11/20/2010	2011	Cyclocheilichthys.enoplos	6
5320	11/20/2010	2011	Cyclocheilichthys.enoplos	6
5321	11/20/2010	2011	Cyclocheilichthys.enoplos	6
5322	11/20/2010	2011	Cyclocheilichthys.enoplos	6
5323	11/20/2010	2011	Cyclocheilichthys.enoplos	6.5
5324	11/20/2010	2011	Cyclocheilichthys.enoplos	6.5
5325	11/20/2010	2011	Cyclocheilichthys.enoplos	7
5326	11/20/2010	2011	Cyclocheilichthys.enoplos	7
5327	11/20/2010	2011	Cyclocheilichthys.enoplos	7
5328	11/20/2010	2011	Cyclocheilichthys.enoplos	7
5329	11/20/2010	2011	Cyclocheilichthys.enoplos	7
5330	11/20/2010	2011	Cyclocheilichthys.enoplos	7
5331	11/20/2010	2011	Cyclocheilichthys.enoplos	7.5
5332	11/20/2010	2011	Cyclocheilichthys.enoplos	5
5333	11/20/2010	2011	Cyclocheilichthys.enoplos	5
5334	11/20/2010	2011	Cyclocheilichthys.enoplos	5
5335	11/20/2010	2011	Cyclocheilichthys.enoplos	5
5336	11/20/2010	2011	Cyclocheilichthys.enoplos	5
5337	11/20/2010	2011	Cyclocheilichthys.enoplos	5
5338	11/20/2010	2011	Cyclocheilichthys.enoplos	5
5339	11/20/2010	2011	Cyclocheilichthys.enoplos	5
5340	11/20/2010	2011	Cyclocheilichthys.enoplos	5
5341	11/20/2010	2011	Cyclocheilichthys.enoplos	5
5342	11/20/2010	2011	Cyclocheilichthys.enoplos	5
5343	11/20/2010	2011	Cyclocheilichthys.enoplos	5
5344	11/20/2010	2011	Cyclocheilichthys.enoplos	5
5345	11/20/2010	2011	Cyclocheilichthys.enoplos	5
5346	11/20/2010	2011	Cyclocheilichthys.enoplos	5
5347	11/20/2010	2011	Cyclocheilichthys.enoplos	5
5348	11/20/2010	2011	Cyclocheilichthys.enoplos	5
5349	11/20/2010	2011	Cyclocheilichthys.enoplos	5.5
5350	11/20/2010	2011	Cyclocheilichthys.enoplos	5.5
5351	11/20/2010	2011	Cyclocheilichthys.enoplos	5.5
5352	11/20/2010	2011	Cyclocheilichthys.enoplos	5.5
5353	11/20/2010	2011	Cyclocheilichthys.enoplos	5.5
5354	11/20/2010	2011	Cyclocheilichthys.enoplos	5.5
5355	11/20/2010	2011	Cyclocheilichthys.enoplos	6
5356	11/20/2010	2011	Cyclocheilichthys.enoplos	6
5357	11/20/2010	2011	Cyclocheilichthys.enoplos	6
5358	11/20/2010	2011	Cyclocheilichthys.enoplos	6
5359	11/20/2010	2011	Cyclocheilichthys.enoplos	6
5360	11/20/2010	2011	Cyclocheilichthys.enoplos	6
5361	11/20/2010	2011	Cyclocheilichthys.enoplos	6
5362	11/20/2010	2011	Cyclocheilichthys.enoplos	6
5363	11/20/2010	2011	Cyclocheilichthys.enoplos	6
5364	11/20/2010	2011	Cyclocheilichthys.enoplos	6
5365	11/20/2010	2011	Cyclocheilichthys.enoplos	6.5
5366	11/20/2010	2011	Cyclocheilichthys.enoplos	6.5
5367	11/20/2010	2011	Cyclocheilichthys.enoplos	7
5368	11/20/2010	2011	Cyclocheilichthys.enoplos	7
5369	11/20/2010	2011	Cyclocheilichthys.enoplos	7
5370	11/20/2010	2011	Cyclocheilichthys.enoplos	7
5371	11/20/2010	2011	Cyclocheilichthys.enoplos	7
5372	11/20/2010	2011	Cyclocheilichthys.enoplos	7
5373	11/20/2010	2011	Cyclocheilichthys.enoplos	7
5374	11/20/2010	2011	Cyclocheilichthys.enoplos	7
5375	11/20/2010	2011	Cyclocheilichthys.enoplos	7
5376	11/20/2010	2011	Cyclocheilichthys.enoplos	7.5
5377	11/20/2010	2011	Cyclocheilichthys.enoplos	7.5
5378	12/5/2008	2009	Cyclocheilichthys.enoplos	42
5379	11/5/2014	2015	Cyclocheilichthys.enoplos	8.5
5380	11/5/2014	2015	Cyclocheilichthys.enoplos	9
5381	11/5/2014	2015	Cyclocheilichthys.enoplos	9
5382	11/5/2014	2015	Cyclocheilichthys.enoplos	10
5383	11/5/2014	2015	Cyclocheilichthys.enoplos	10.5
5384	11/5/2014	2015	Cyclocheilichthys.enoplos	12
5385	11/5/2014	2015	Cyclocheilichthys.enoplos	8.5
5386	11/5/2014	2015	Cyclocheilichthys.enoplos	8.5
5387	11/5/2014	2015	Cyclocheilichthys.enoplos	9
5388	11/5/2014	2015	Cyclocheilichthys.enoplos	10
5389	11/5/2014	2015	Cyclocheilichthys.enoplos	10.5
5390	11/5/2014	2015	Cyclocheilichthys.enoplos	12
5391	11/5/2014	2015	Cyclocheilichthys.enoplos	12
5392	11/5/2014	2015	Cyclocheilichthys.enoplos	12
5393	11/15/2007	2008	Cyclocheilichthys.enoplos	6.5
5394	11/15/2007	2008	Cyclocheilichthys.enoplos	7
5395	11/15/2007	2008	Cyclocheilichthys.enoplos	7.5
5396	11/15/2007	2008	Cyclocheilichthys.enoplos	7.5
5397	11/15/2007	2008	Cyclocheilichthys.enoplos	7.5
5398	11/15/2007	2008	Cyclocheilichthys.enoplos	7.5
5399	11/15/2007	2008	Cyclocheilichthys.enoplos	7.5
5400	11/15/2007	2008	Cyclocheilichthys.enoplos	8
5401	11/15/2007	2008	Cyclocheilichthys.enoplos	6.5
5402	11/15/2007	2008	Cyclocheilichthys.enoplos	6.5
5403	11/15/2007	2008	Cyclocheilichthys.enoplos	7
5404	11/15/2007	2008	Cyclocheilichthys.enoplos	7
5405	11/15/2007	2008	Cyclocheilichthys.enoplos	7.5
5406	11/15/2007	2008	Cyclocheilichthys.enoplos	7.5
5407	11/15/2007	2008	Cyclocheilichthys.enoplos	8
5408	11/15/2007	2008	Cyclocheilichthys.enoplos	8
5409	11/15/2007	2008	Cyclocheilichthys.enoplos	8.5
5410	11/15/2007	2008	Cyclocheilichthys.enoplos	10
5411	11/20/2010	2011	Cyclocheilichthys.enoplos	7
5412	11/20/2010	2011	Cyclocheilichthys.enoplos	7
5413	11/20/2010	2011	Cyclocheilichthys.enoplos	7
5414	11/20/2010	2011	Cyclocheilichthys.enoplos	7
5415	11/20/2010	2011	Cyclocheilichthys.enoplos	7
5416	11/20/2010	2011	Cyclocheilichthys.enoplos	7.5
5417	11/20/2010	2011	Cyclocheilichthys.enoplos	8
5418	11/20/2010	2011	Cyclocheilichthys.enoplos	8
5419	11/20/2010	2011	Cyclocheilichthys.enoplos	8
5420	11/20/2010	2011	Cyclocheilichthys.enoplos	9
5421	11/25/2008	2009	Cyclocheilichthys.enoplos	6
5422	11/25/2008	2009	Cyclocheilichthys.enoplos	6
5423	11/25/2008	2009	Cyclocheilichthys.enoplos	6.5
5424	11/25/2008	2009	Cyclocheilichthys.enoplos	6.5
5425	11/25/2008	2009	Cyclocheilichthys.enoplos	6.5
5426	11/25/2008	2009	Cyclocheilichthys.enoplos	6.5
5427	11/25/2008	2009	Cyclocheilichthys.enoplos	7
5428	11/25/2008	2009	Cyclocheilichthys.enoplos	7.5
5429	11/25/2008	2009	Cyclocheilichthys.enoplos	7.5
5430	11/25/2008	2009	Cyclocheilichthys.enoplos	7.5
5431	11/25/2008	2009	Cyclocheilichthys.enoplos	8.5
5432	11/25/2008	2009	Cyclocheilichthys.enoplos	9.5
5433	11/25/2008	2009	Cyclocheilichthys.enoplos	6.5
5434	11/25/2008	2009	Cyclocheilichthys.enoplos	7
5435	11/25/2008	2009	Cyclocheilichthys.enoplos	7
5436	11/25/2008	2009	Cyclocheilichthys.enoplos	7
5437	11/25/2008	2009	Cyclocheilichthys.enoplos	7
5438	11/25/2008	2009	Cyclocheilichthys.enoplos	7
5439	11/25/2008	2009	Cyclocheilichthys.enoplos	7
5440	11/25/2008	2009	Cyclocheilichthys.enoplos	8
5441	11/25/2008	2009	Cyclocheilichthys.enoplos	8
5442	11/25/2008	2009	Cyclocheilichthys.enoplos	8
5443	11/25/2008	2009	Cyclocheilichthys.enoplos	8
5444	10/29/2006	2007	Cyclocheilichthys.enoplos	7
5445	10/29/2006	2007	Cyclocheilichthys.enoplos	7
5446	10/29/2006	2007	Cyclocheilichthys.enoplos	8
5447	10/29/2006	2007	Cyclocheilichthys.enoplos	8
5448	10/29/2006	2007	Cyclocheilichthys.enoplos	8
5449	10/29/2006	2007	Cyclocheilichthys.enoplos	8
5450	10/29/2006	2007	Cyclocheilichthys.enoplos	8
5451	10/29/2006	2007	Cyclocheilichthys.enoplos	9
5452	10/30/2006	2007	Cyclocheilichthys.enoplos	6
5453	10/30/2006	2007	Cyclocheilichthys.enoplos	7
5454	10/30/2006	2007	Cyclocheilichthys.enoplos	8
5455	10/30/2006	2007	Cyclocheilichthys.enoplos	8
5456	10/30/2006	2007	Cyclocheilichthys.enoplos	8
5457	10/30/2006	2007	Cyclocheilichthys.enoplos	8
5458	10/30/2006	2007	Cyclocheilichthys.enoplos	9
5459	10/30/2006	2007	Cyclocheilichthys.enoplos	9
5460	10/30/2006	2007	Cyclocheilichthys.enoplos	9
5461	10/31/2006	2007	Cyclocheilichthys.enoplos	23
5462	12/6/2008	2009	Cyclocheilichthys.enoplos	10
5463	12/6/2008	2009	Cyclocheilichthys.enoplos	10.5
5464	12/6/2008	2009	Cyclocheilichthys.enoplos	11.5
5465	12/6/2008	2009	Cyclocheilichthys.enoplos	12.5
5466	12/6/2008	2009	Cyclocheilichthys.enoplos	12.5
5467	12/3/2011	2012	Cyclocheilichthys.enoplos	31
5468	11/1/2006	2007	Cyclocheilichthys.enoplos	6
5469	11/1/2006	2007	Cyclocheilichthys.enoplos	6
5470	11/1/2006	2007	Cyclocheilichthys.enoplos	6
5471	11/1/2006	2007	Cyclocheilichthys.enoplos	7
5472	11/1/2006	2007	Cyclocheilichthys.enoplos	7
5473	11/1/2006	2007	Cyclocheilichthys.enoplos	7
5474	11/1/2006	2007	Cyclocheilichthys.enoplos	7
5475	11/1/2006	2007	Cyclocheilichthys.enoplos	8
5476	11/1/2006	2007	Cyclocheilichthys.enoplos	8
5477	11/1/2006	2007	Cyclocheilichthys.enoplos	8
5478	11/1/2006	2007	Cyclocheilichthys.enoplos	8
5479	11/1/2006	2007	Cyclocheilichthys.enoplos	8
5480	11/1/2006	2007	Cyclocheilichthys.enoplos	9
5481	11/26/2009	2010	Cyclocheilichthys.enoplos	8.5
5482	11/26/2009	2010	Cyclocheilichthys.enoplos	8.5
5483	11/26/2009	2010	Cyclocheilichthys.enoplos	9
5484	11/26/2009	2010	Cyclocheilichthys.enoplos	9
5485	11/26/2009	2010	Cyclocheilichthys.enoplos	28
5486	11/26/2009	2010	Cyclocheilichthys.enoplos	29
5487	11/25/2008	2009	Cyclocheilichthys.enoplos	7.5
5488	11/25/2008	2009	Cyclocheilichthys.enoplos	8.5
5489	11/25/2008	2009	Cyclocheilichthys.enoplos	9
5490	11/25/2008	2009	Cyclocheilichthys.enoplos	9.5
5491	11/25/2008	2009	Cyclocheilichthys.enoplos	9.5
5492	11/25/2008	2009	Cyclocheilichthys.enoplos	10.5
5493	11/25/2008	2009	Cyclocheilichthys.enoplos	10.5
5494	11/25/2008	2009	Cyclocheilichthys.enoplos	10.5
5495	11/25/2008	2009	Cyclocheilichthys.enoplos	10.5
5496	11/25/2008	2009	Cyclocheilichthys.enoplos	10.5
5497	11/25/2008	2009	Cyclocheilichthys.enoplos	11
5498	12/3/2011	2012	Cyclocheilichthys.enoplos	18
5499	10/29/2006	2007	Cyclocheilichthys.enoplos	33
5500	11/25/2008	2009	Cyclocheilichthys.enoplos	8.5
5501	11/25/2008	2009	Cyclocheilichthys.enoplos	8.5
5502	11/25/2008	2009	Cyclocheilichthys.enoplos	8.5
5503	11/25/2008	2009	Cyclocheilichthys.enoplos	8.5
5504	11/25/2008	2009	Cyclocheilichthys.enoplos	8.5
5505	11/25/2008	2009	Cyclocheilichthys.enoplos	9.5
5506	11/25/2008	2009	Cyclocheilichthys.enoplos	9.5
5507	11/25/2008	2009	Cyclocheilichthys.enoplos	10.5
5508	11/25/2008	2009	Cyclocheilichthys.enoplos	11.5
5509	11/25/2008	2009	Cyclocheilichthys.enoplos	12.5
5510	11/25/2008	2009	Cyclocheilichthys.enoplos	18
5511	11/26/2009	2010	Cyclocheilichthys.enoplos	45
5512	11/23/2009	2010	Cyclocheilichthys.enoplos	6
5513	11/23/2009	2010	Cyclocheilichthys.enoplos	8
5514	11/23/2009	2010	Cyclocheilichthys.enoplos	9
5515	11/23/2009	2010	Cyclocheilichthys.enoplos	10
5516	11/23/2009	2010	Cyclocheilichthys.enoplos	10
5517	11/23/2009	2010	Cyclocheilichthys.enoplos	10
5518	12/3/2011	2012	Cyclocheilichthys.enoplos	42
5519	11/8/2014	2015	Cyclocheilichthys.enoplos	7
5520	11/8/2014	2015	Cyclocheilichthys.enoplos	7
5521	11/8/2014	2015	Cyclocheilichthys.enoplos	8
5522	11/8/2014	2015	Cyclocheilichthys.enoplos	8
5523	11/8/2014	2015	Cyclocheilichthys.enoplos	8
5524	11/8/2014	2015	Cyclocheilichthys.enoplos	9
5525	11/8/2014	2015	Cyclocheilichthys.enoplos	9
5526	11/8/2014	2015	Cyclocheilichthys.enoplos	9
5527	11/8/2014	2015	Cyclocheilichthys.enoplos	10
5528	11/8/2014	2015	Cyclocheilichthys.enoplos	10
5529	11/8/2014	2015	Cyclocheilichthys.enoplos	7
5530	11/8/2014	2015	Cyclocheilichthys.enoplos	7
5531	11/8/2014	2015	Cyclocheilichthys.enoplos	7.5
5532	11/8/2014	2015	Cyclocheilichthys.enoplos	8
5533	11/8/2014	2015	Cyclocheilichthys.enoplos	8
5534	11/8/2014	2015	Cyclocheilichthys.enoplos	9
5535	11/8/2014	2015	Cyclocheilichthys.enoplos	9
5536	11/8/2014	2015	Cyclocheilichthys.enoplos	9.5
5537	11/8/2014	2015	Cyclocheilichthys.enoplos	10
5538	11/8/2014	2015	Cyclocheilichthys.enoplos	10
5539	11/18/2007	2008	Cyclocheilichthys.enoplos	6.5
5540	11/18/2007	2008	Cyclocheilichthys.enoplos	6.5
5541	11/18/2007	2008	Cyclocheilichthys.enoplos	6.5
5542	11/18/2007	2008	Cyclocheilichthys.enoplos	6.5
5543	11/18/2007	2008	Cyclocheilichthys.enoplos	7
5544	11/18/2007	2008	Cyclocheilichthys.enoplos	7
5545	11/18/2007	2008	Cyclocheilichthys.enoplos	7
5546	11/18/2007	2008	Cyclocheilichthys.enoplos	8
5547	11/18/2007	2008	Cyclocheilichthys.enoplos	8.5
5548	11/18/2007	2008	Cyclocheilichthys.enoplos	8.5
5549	11/18/2007	2008	Cyclocheilichthys.enoplos	9
5550	11/18/2007	2008	Cyclocheilichthys.enoplos	9
5551	10/30/2006	2007	Cyclocheilichthys.enoplos	6
5552	10/30/2006	2007	Cyclocheilichthys.enoplos	6
5553	10/30/2006	2007	Cyclocheilichthys.enoplos	6
5554	10/30/2006	2007	Cyclocheilichthys.enoplos	6
5555	10/30/2006	2007	Cyclocheilichthys.enoplos	6
5556	10/30/2006	2007	Cyclocheilichthys.enoplos	7
5557	10/30/2006	2007	Cyclocheilichthys.enoplos	7
5558	10/30/2006	2007	Cyclocheilichthys.enoplos	7
5559	10/30/2006	2007	Cyclocheilichthys.enoplos	7
5560	10/30/2006	2007	Cyclocheilichthys.enoplos	8
5561	10/30/2006	2007	Cyclocheilichthys.enoplos	8
5562	10/30/2006	2007	Cyclocheilichthys.enoplos	9
5563	10/30/2006	2007	Cyclocheilichthys.enoplos	9
5564	10/30/2006	2007	Cyclocheilichthys.enoplos	10
5565	11/19/2013	2014	Cyclocheilichthys.enoplos	11
5566	11/19/2013	2014	Cyclocheilichthys.enoplos	11.5
5567	11/19/2013	2014	Cyclocheilichthys.enoplos	15.5
5568	11/19/2013	2014	Cyclocheilichthys.enoplos	15.5
5569	11/18/2007	2008	Cyclocheilichthys.enoplos	7
5570	11/18/2007	2008	Cyclocheilichthys.enoplos	7
5571	11/18/2007	2008	Cyclocheilichthys.enoplos	7
5572	11/18/2007	2008	Cyclocheilichthys.enoplos	7
5573	11/18/2007	2008	Cyclocheilichthys.enoplos	7
5574	11/18/2007	2008	Cyclocheilichthys.enoplos	7
5575	11/18/2007	2008	Cyclocheilichthys.enoplos	7
5576	11/18/2007	2008	Cyclocheilichthys.enoplos	7
5577	11/18/2007	2008	Cyclocheilichthys.enoplos	7
5578	11/18/2007	2008	Cyclocheilichthys.enoplos	7
5579	11/18/2007	2008	Cyclocheilichthys.enoplos	7.5
5580	11/18/2007	2008	Cyclocheilichthys.enoplos	7.5
5581	11/18/2007	2008	Cyclocheilichthys.enoplos	8
5582	11/18/2007	2008	Cyclocheilichthys.enoplos	8
5583	11/18/2007	2008	Cyclocheilichthys.enoplos	8
5584	11/18/2007	2008	Cyclocheilichthys.enoplos	8
5585	10/31/2006	2007	Cyclocheilichthys.enoplos	6
5586	10/31/2006	2007	Cyclocheilichthys.enoplos	6
5587	10/31/2006	2007	Cyclocheilichthys.enoplos	7
5588	10/31/2006	2007	Cyclocheilichthys.enoplos	7
5589	10/31/2006	2007	Cyclocheilichthys.enoplos	7
5590	10/31/2006	2007	Cyclocheilichthys.enoplos	7
5591	10/31/2006	2007	Cyclocheilichthys.enoplos	7
5592	10/31/2006	2007	Cyclocheilichthys.enoplos	7
5593	10/31/2006	2007	Cyclocheilichthys.enoplos	8
5594	10/31/2006	2007	Cyclocheilichthys.enoplos	8
5595	10/31/2006	2007	Cyclocheilichthys.enoplos	8
5596	10/31/2006	2007	Cyclocheilichthys.enoplos	8
5597	10/31/2006	2007	Cyclocheilichthys.enoplos	8
5598	10/31/2006	2007	Cyclocheilichthys.enoplos	8
5599	10/31/2006	2007	Cyclocheilichthys.enoplos	8
5600	10/31/2006	2007	Cyclocheilichthys.enoplos	8
5601	10/31/2006	2007	Cyclocheilichthys.enoplos	8
5602	10/31/2006	2007	Cyclocheilichthys.enoplos	8
5603	10/31/2006	2007	Cyclocheilichthys.enoplos	8
5604	10/31/2006	2007	Cyclocheilichthys.enoplos	8
5605	10/31/2006	2007	Cyclocheilichthys.enoplos	9
5606	10/31/2006	2007	Cyclocheilichthys.enoplos	9
5607	10/31/2006	2007	Cyclocheilichthys.enoplos	9
5608	10/31/2006	2007	Cyclocheilichthys.enoplos	9
5609	10/31/2006	2007	Cyclocheilichthys.enoplos	10
5610	10/31/2006	2007	Cyclocheilichthys.enoplos	10
5611	11/19/2013	2014	Cyclocheilichthys.enoplos	21.5
5612	11/19/2013	2014	Cyclocheilichthys.enoplos	22
5613	11/8/2014	2015	Cyclocheilichthys.enoplos	10
5614	11/8/2014	2015	Cyclocheilichthys.enoplos	10.5
5615	11/8/2014	2015	Cyclocheilichthys.enoplos	10.5
5616	11/8/2014	2015	Cyclocheilichthys.enoplos	22
5617	11/26/2009	2010	Cyclocheilichthys.enoplos	43
5618	11/8/2014	2015	Cyclocheilichthys.enoplos	11
5619	11/8/2014	2015	Cyclocheilichthys.enoplos	11.5
5620	11/8/2014	2015	Cyclocheilichthys.enoplos	18.5
5621	12/12/2010	2011	Cyclocheilichthys.enoplos	7
5622	12/12/2010	2011	Cyclocheilichthys.enoplos	8.5
5623	12/12/2010	2011	Cyclocheilichthys.enoplos	20.5
5624	11/30/2014	2015	Cyclocheilichthys.enoplos	45
5625	12/5/2011	2012	Cyclocheilichthys.enoplos	37
5626	11/24/2012	2013	Cyclocheilichthys.enoplos	9
5627	11/24/2012	2013	Cyclocheilichthys.enoplos	9
5628	11/24/2012	2013	Cyclocheilichthys.enoplos	9.5
5629	11/24/2012	2013	Cyclocheilichthys.enoplos	10
5630	11/24/2012	2013	Cyclocheilichthys.enoplos	10
5631	11/24/2012	2013	Cyclocheilichthys.enoplos	10.5
5632	11/24/2012	2013	Cyclocheilichthys.enoplos	11.5
5633	11/24/2012	2013	Cyclocheilichthys.enoplos	12
5634	11/24/2012	2013	Cyclocheilichthys.enoplos	41
5635	11/24/2012	2013	Cyclocheilichthys.enoplos	9
5636	11/24/2012	2013	Cyclocheilichthys.enoplos	9.5
5637	11/24/2012	2013	Cyclocheilichthys.enoplos	17.5
5638	11/24/2012	2013	Cyclocheilichthys.enoplos	19
5639	11/24/2012	2013	Cyclocheilichthys.enoplos	21
5640	11/30/2014	2015	Cyclocheilichthys.enoplos	18
5641	11/30/2014	2015	Cyclocheilichthys.enoplos	26
5642	12/9/2013	2014	Cyclocheilichthys.enoplos	43
5643	12/7/2008	2009	Cyclocheilichthys.enoplos	10
5644	12/7/2008	2009	Cyclocheilichthys.enoplos	10.5
5645	12/7/2008	2009	Cyclocheilichthys.enoplos	10.5
5646	12/7/2008	2009	Cyclocheilichthys.enoplos	10.5
5647	12/7/2008	2009	Cyclocheilichthys.enoplos	11.5
5648	12/7/2008	2009	Cyclocheilichthys.enoplos	11.5
5649	12/7/2008	2009	Cyclocheilichthys.enoplos	11.5
5650	12/7/2008	2009	Cyclocheilichthys.enoplos	11.5
5651	12/7/2008	2009	Cyclocheilichthys.enoplos	11.5
5652	12/7/2008	2009	Cyclocheilichthys.enoplos	13
5653	12/7/2008	2009	Cyclocheilichthys.enoplos	13
5654	12/7/2008	2009	Cyclocheilichthys.enoplos	14.5
5655	12/7/2008	2009	Cyclocheilichthys.enoplos	15.5
5656	11/30/2014	2015	Cyclocheilichthys.enoplos	26
5657	11/30/2014	2015	Cyclocheilichthys.enoplos	28
5658	12/7/2008	2009	Cyclocheilichthys.enoplos	11.5
5659	12/7/2008	2009	Cyclocheilichthys.enoplos	11.5
5660	12/7/2008	2009	Cyclocheilichthys.enoplos	13.5
5661	12/7/2008	2009	Cyclocheilichthys.enoplos	13.5
5662	12/7/2008	2009	Cyclocheilichthys.enoplos	13.5
5663	12/7/2008	2009	Cyclocheilichthys.enoplos	15.5
5664	12/7/2008	2009	Cyclocheilichthys.enoplos	15.5
5665	12/7/2008	2009	Cyclocheilichthys.enoplos	15.5
5666	12/7/2008	2009	Cyclocheilichthys.enoplos	15.5
5667	12/7/2008	2009	Cyclocheilichthys.enoplos	15.5
5668	12/7/2008	2009	Cyclocheilichthys.enoplos	16.5
5669	12/7/2008	2009	Cyclocheilichthys.enoplos	17.5
5670	12/7/2008	2009	Cyclocheilichthys.enoplos	17.5
5671	11/26/2009	2010	Cyclocheilichthys.enoplos	7
5672	11/26/2009	2010	Cyclocheilichthys.enoplos	7
5673	11/26/2009	2010	Cyclocheilichthys.enoplos	8
5674	11/26/2009	2010	Cyclocheilichthys.enoplos	8.5
5675	11/26/2009	2010	Cyclocheilichthys.enoplos	8.5
5676	11/26/2009	2010	Cyclocheilichthys.enoplos	8.5
5677	11/26/2009	2010	Cyclocheilichthys.enoplos	9
5678	11/3/2008	2009	Cyclocheilichthys.enoplos	6
5679	11/3/2008	2009	Cyclocheilichthys.enoplos	6
5680	11/3/2008	2009	Cyclocheilichthys.enoplos	6
5681	11/3/2008	2009	Cyclocheilichthys.enoplos	6
5682	11/3/2008	2009	Cyclocheilichthys.enoplos	6
5683	11/3/2008	2009	Cyclocheilichthys.enoplos	6
5684	11/3/2008	2009	Cyclocheilichthys.enoplos	6.5
5685	11/3/2008	2009	Cyclocheilichthys.enoplos	7
5686	11/3/2008	2009	Cyclocheilichthys.enoplos	7
5687	11/3/2008	2009	Cyclocheilichthys.enoplos	7
5688	11/3/2008	2009	Cyclocheilichthys.enoplos	7
5689	11/3/2008	2009	Cyclocheilichthys.enoplos	7
5690	11/3/2008	2009	Cyclocheilichthys.enoplos	7
5691	11/3/2008	2009	Cyclocheilichthys.enoplos	7
5692	11/3/2008	2009	Cyclocheilichthys.enoplos	7
5693	11/3/2008	2009	Cyclocheilichthys.enoplos	8
5694	11/3/2008	2009	Cyclocheilichthys.enoplos	8
5695	11/3/2008	2009	Cyclocheilichthys.enoplos	8
5696	11/3/2008	2009	Cyclocheilichthys.enoplos	8.5
5697	11/3/2008	2009	Cyclocheilichthys.enoplos	6
5698	11/3/2008	2009	Cyclocheilichthys.enoplos	6
5699	11/3/2008	2009	Cyclocheilichthys.enoplos	6
5700	11/3/2008	2009	Cyclocheilichthys.enoplos	6
5701	11/3/2008	2009	Cyclocheilichthys.enoplos	6
5702	11/3/2008	2009	Cyclocheilichthys.enoplos	6
5703	11/3/2008	2009	Cyclocheilichthys.enoplos	6
5704	11/3/2008	2009	Cyclocheilichthys.enoplos	6
5705	11/3/2008	2009	Cyclocheilichthys.enoplos	6
5706	11/3/2008	2009	Cyclocheilichthys.enoplos	6
5707	11/3/2008	2009	Cyclocheilichthys.enoplos	6
5708	11/3/2008	2009	Cyclocheilichthys.enoplos	6
5709	11/3/2008	2009	Cyclocheilichthys.enoplos	6
5710	11/3/2008	2009	Cyclocheilichthys.enoplos	6.5
5711	11/3/2008	2009	Cyclocheilichthys.enoplos	6.5
5712	11/3/2008	2009	Cyclocheilichthys.enoplos	6.5
5713	11/3/2008	2009	Cyclocheilichthys.enoplos	7
5714	11/3/2008	2009	Cyclocheilichthys.enoplos	7
5715	11/3/2008	2009	Cyclocheilichthys.enoplos	7
5716	11/3/2008	2009	Cyclocheilichthys.enoplos	7
5717	11/3/2008	2009	Cyclocheilichthys.enoplos	7
5718	11/3/2008	2009	Cyclocheilichthys.enoplos	7
5719	11/3/2008	2009	Cyclocheilichthys.enoplos	7
5720	11/3/2008	2009	Cyclocheilichthys.enoplos	7
5721	11/3/2008	2009	Cyclocheilichthys.enoplos	7
5722	11/3/2008	2009	Cyclocheilichthys.enoplos	7
5723	11/3/2008	2009	Cyclocheilichthys.enoplos	7
5724	11/3/2008	2009	Cyclocheilichthys.enoplos	8
5725	11/3/2008	2009	Cyclocheilichthys.enoplos	8
5726	11/3/2008	2009	Cyclocheilichthys.enoplos	8
5727	12/9/2013	2014	Cyclocheilichthys.enoplos	40
5728	12/1/2014	2015	Cyclocheilichthys.enoplos	38
5729	11/25/2012	2013	Cyclocheilichthys.enoplos	32
5730	11/26/2009	2010	Cyclocheilichthys.enoplos	16
5731	11/26/2009	2010	Cyclocheilichthys.enoplos	17
5732	11/26/2009	2010	Cyclocheilichthys.enoplos	42
5733	11/17/2014	2015	Cyclocheilichthys.enoplos	7
5734	11/17/2014	2015	Cyclocheilichthys.enoplos	7
5735	11/17/2014	2015	Cyclocheilichthys.enoplos	7
5736	11/17/2014	2015	Cyclocheilichthys.enoplos	7
5737	11/17/2014	2015	Cyclocheilichthys.enoplos	7
5738	11/17/2014	2015	Cyclocheilichthys.enoplos	7
5739	11/17/2014	2015	Cyclocheilichthys.enoplos	8
5740	11/17/2014	2015	Cyclocheilichthys.enoplos	8
5741	11/17/2014	2015	Cyclocheilichthys.enoplos	8
5742	11/17/2014	2015	Cyclocheilichthys.enoplos	8
5743	11/17/2014	2015	Cyclocheilichthys.enoplos	9
5744	11/17/2014	2015	Cyclocheilichthys.enoplos	9
5745	11/17/2014	2015	Cyclocheilichthys.enoplos	9
5746	11/17/2014	2015	Cyclocheilichthys.enoplos	9
5747	11/17/2014	2015	Cyclocheilichthys.enoplos	9
5748	11/17/2014	2015	Cyclocheilichthys.enoplos	9
5749	11/17/2014	2015	Cyclocheilichthys.enoplos	9
5750	11/17/2014	2015	Cyclocheilichthys.enoplos	9
5751	11/17/2014	2015	Cyclocheilichthys.enoplos	10
5752	11/17/2014	2015	Cyclocheilichthys.enoplos	10
5753	11/17/2014	2015	Cyclocheilichthys.enoplos	10
5754	12/1/2014	2015	Cyclocheilichthys.enoplos	25
5755	12/1/2014	2015	Cyclocheilichthys.enoplos	38
5756	11/17/2014	2015	Cyclocheilichthys.enoplos	7
5757	11/17/2014	2015	Cyclocheilichthys.enoplos	7
5758	11/17/2014	2015	Cyclocheilichthys.enoplos	7
5759	11/17/2014	2015	Cyclocheilichthys.enoplos	8
5760	11/17/2014	2015	Cyclocheilichthys.enoplos	8
5761	11/17/2014	2015	Cyclocheilichthys.enoplos	9
5762	11/17/2014	2015	Cyclocheilichthys.enoplos	9
5763	11/17/2014	2015	Cyclocheilichthys.enoplos	9
5764	11/17/2014	2015	Cyclocheilichthys.enoplos	9
5765	11/17/2014	2015	Cyclocheilichthys.enoplos	9
5766	11/17/2014	2015	Cyclocheilichthys.enoplos	10
5767	11/17/2014	2015	Cyclocheilichthys.enoplos	10
5768	11/17/2014	2015	Cyclocheilichthys.enoplos	12
5769	11/17/2014	2015	Cyclocheilichthys.enoplos	12
5770	11/17/2014	2015	Cyclocheilichthys.enoplos	23
5771	12/7/2008	2009	Cyclocheilichthys.enoplos	9
5772	12/7/2008	2009	Cyclocheilichthys.enoplos	9.5
5773	12/7/2008	2009	Cyclocheilichthys.enoplos	24
5774	12/7/2008	2009	Cyclocheilichthys.enoplos	26
5775	12/7/2008	2009	Cyclocheilichthys.enoplos	48
5776	11/22/2007	2008	Cyclocheilichthys.enoplos	7
5777	11/22/2007	2008	Cyclocheilichthys.enoplos	7
5778	11/22/2007	2008	Cyclocheilichthys.enoplos	7.5
5779	11/22/2007	2008	Cyclocheilichthys.enoplos	8
5780	11/22/2007	2008	Cyclocheilichthys.enoplos	8
5781	11/22/2007	2008	Cyclocheilichthys.enoplos	8.5
5782	11/22/2007	2008	Cyclocheilichthys.enoplos	9
5783	11/22/2007	2008	Cyclocheilichthys.enoplos	9
5784	11/22/2007	2008	Cyclocheilichthys.enoplos	9.5
5785	11/22/2007	2008	Cyclocheilichthys.enoplos	10
5786	11/22/2007	2008	Cyclocheilichthys.enoplos	10.5
5787	11/22/2007	2008	Cyclocheilichthys.enoplos	11
5788	11/22/2007	2008	Cyclocheilichthys.enoplos	6
5789	11/22/2007	2008	Cyclocheilichthys.enoplos	6.5
5790	11/22/2007	2008	Cyclocheilichthys.enoplos	6.5
5791	11/22/2007	2008	Cyclocheilichthys.enoplos	7
5792	11/22/2007	2008	Cyclocheilichthys.enoplos	7
5793	11/22/2007	2008	Cyclocheilichthys.enoplos	7
5794	11/22/2007	2008	Cyclocheilichthys.enoplos	7
5795	11/22/2007	2008	Cyclocheilichthys.enoplos	7
5796	11/22/2007	2008	Cyclocheilichthys.enoplos	8
5797	11/22/2007	2008	Cyclocheilichthys.enoplos	8
5798	11/22/2007	2008	Cyclocheilichthys.enoplos	8
5799	11/22/2007	2008	Cyclocheilichthys.enoplos	8
5800	11/22/2007	2008	Cyclocheilichthys.enoplos	8
5801	11/22/2007	2008	Cyclocheilichthys.enoplos	8.5
5802	11/22/2007	2008	Cyclocheilichthys.enoplos	8.5
5803	11/22/2007	2008	Cyclocheilichthys.enoplos	9
5804	11/22/2007	2008	Cyclocheilichthys.enoplos	9.5
5805	11/22/2007	2008	Cyclocheilichthys.enoplos	11
5806	12/9/2013	2014	Cyclocheilichthys.enoplos	38
5807	11/3/2008	2009	Cyclocheilichthys.enoplos	8
5808	11/3/2008	2009	Cyclocheilichthys.enoplos	8
5809	11/3/2008	2009	Cyclocheilichthys.enoplos	8
5810	11/3/2008	2009	Cyclocheilichthys.enoplos	8
5811	11/3/2008	2009	Cyclocheilichthys.enoplos	8
5812	11/3/2008	2009	Cyclocheilichthys.enoplos	8
5813	11/3/2008	2009	Cyclocheilichthys.enoplos	8
5814	11/3/2008	2009	Cyclocheilichthys.enoplos	8
5815	11/3/2008	2009	Cyclocheilichthys.enoplos	8
5816	11/3/2008	2009	Cyclocheilichthys.enoplos	8
5817	11/3/2008	2009	Cyclocheilichthys.enoplos	8
5818	11/3/2008	2009	Cyclocheilichthys.enoplos	8.5
5819	11/3/2008	2009	Cyclocheilichthys.enoplos	8.5
5820	11/3/2008	2009	Cyclocheilichthys.enoplos	8.5
5821	11/3/2008	2009	Cyclocheilichthys.enoplos	8.5
5822	11/3/2008	2009	Cyclocheilichthys.enoplos	8.5
5823	11/3/2008	2009	Cyclocheilichthys.enoplos	8.5
5824	11/3/2008	2009	Cyclocheilichthys.enoplos	9
5825	11/3/2008	2009	Cyclocheilichthys.enoplos	9
5826	11/3/2008	2009	Cyclocheilichthys.enoplos	9
5827	11/3/2008	2009	Cyclocheilichthys.enoplos	9
5828	11/3/2008	2009	Cyclocheilichthys.enoplos	9
5829	11/3/2008	2009	Cyclocheilichthys.enoplos	9
5830	11/3/2008	2009	Cyclocheilichthys.enoplos	9
5831	11/3/2008	2009	Cyclocheilichthys.enoplos	9
5832	11/3/2008	2009	Cyclocheilichthys.enoplos	9
5833	11/3/2008	2009	Cyclocheilichthys.enoplos	9
5834	11/3/2008	2009	Cyclocheilichthys.enoplos	9
5835	11/3/2008	2009	Cyclocheilichthys.enoplos	9
5836	11/3/2008	2009	Cyclocheilichthys.enoplos	9
5837	11/3/2008	2009	Cyclocheilichthys.enoplos	9
5838	11/3/2008	2009	Cyclocheilichthys.enoplos	9
5839	11/3/2008	2009	Cyclocheilichthys.enoplos	9
5840	11/3/2008	2009	Cyclocheilichthys.enoplos	9
5841	11/3/2008	2009	Cyclocheilichthys.enoplos	9
5842	11/3/2008	2009	Cyclocheilichthys.enoplos	9
5843	11/3/2008	2009	Cyclocheilichthys.enoplos	9
5844	11/3/2008	2009	Cyclocheilichthys.enoplos	9
5845	11/3/2008	2009	Cyclocheilichthys.enoplos	9.5
5846	11/3/2008	2009	Cyclocheilichthys.enoplos	9.5
5847	11/3/2008	2009	Cyclocheilichthys.enoplos	10
5848	12/7/2008	2009	Cyclocheilichthys.enoplos	6.5
5849	12/7/2008	2009	Cyclocheilichthys.enoplos	7
5850	12/7/2008	2009	Cyclocheilichthys.enoplos	25
5851	12/7/2008	2009	Cyclocheilichthys.enoplos	26
5852	12/7/2008	2009	Cyclocheilichthys.enoplos	48
5853	11/25/2012	2013	Cyclocheilichthys.enoplos	8
5854	11/25/2012	2013	Cyclocheilichthys.enoplos	9
5855	11/25/2012	2013	Cyclocheilichthys.enoplos	9
5856	11/25/2012	2013	Cyclocheilichthys.enoplos	10
5857	11/25/2012	2013	Cyclocheilichthys.enoplos	10
5858	11/25/2012	2013	Cyclocheilichthys.enoplos	13
5859	12/1/2014	2015	Cyclocheilichthys.enoplos	52
5860	11/20/2014	2015	Cyclocheilichthys.enoplos	9
5861	11/20/2014	2015	Cyclocheilichthys.enoplos	9
5862	11/20/2014	2015	Cyclocheilichthys.enoplos	10.5
5863	11/20/2014	2015	Cyclocheilichthys.enoplos	10.5
5864	11/20/2014	2015	Cyclocheilichthys.enoplos	11
5865	11/20/2014	2015	Cyclocheilichthys.enoplos	11
5866	11/20/2014	2015	Cyclocheilichthys.enoplos	12
5867	11/20/2014	2015	Cyclocheilichthys.enoplos	12
5868	11/20/2014	2015	Cyclocheilichthys.enoplos	12
5869	11/20/2014	2015	Cyclocheilichthys.enoplos	12
5870	11/20/2014	2015	Cyclocheilichthys.enoplos	13
5871	11/20/2014	2015	Cyclocheilichthys.enoplos	13
5872	11/4/2008	2009	Cyclocheilichthys.enoplos	7
5873	11/4/2008	2009	Cyclocheilichthys.enoplos	7
5874	11/4/2008	2009	Cyclocheilichthys.enoplos	7
5875	11/4/2008	2009	Cyclocheilichthys.enoplos	7
5876	11/4/2008	2009	Cyclocheilichthys.enoplos	7
5877	11/4/2008	2009	Cyclocheilichthys.enoplos	7
5878	11/4/2008	2009	Cyclocheilichthys.enoplos	7.5
5879	11/4/2008	2009	Cyclocheilichthys.enoplos	7.5
5880	11/4/2008	2009	Cyclocheilichthys.enoplos	7.5
5881	11/4/2008	2009	Cyclocheilichthys.enoplos	8
5882	11/4/2008	2009	Cyclocheilichthys.enoplos	8
5883	11/4/2008	2009	Cyclocheilichthys.enoplos	8
5884	11/4/2008	2009	Cyclocheilichthys.enoplos	8
5885	11/4/2008	2009	Cyclocheilichthys.enoplos	8
5886	11/4/2008	2009	Cyclocheilichthys.enoplos	8
5887	11/4/2008	2009	Cyclocheilichthys.enoplos	8
5888	11/4/2008	2009	Cyclocheilichthys.enoplos	8
5889	11/4/2008	2009	Cyclocheilichthys.enoplos	8
5890	11/4/2008	2009	Cyclocheilichthys.enoplos	8
5891	11/4/2008	2009	Cyclocheilichthys.enoplos	8.5
5892	11/4/2008	2009	Cyclocheilichthys.enoplos	8.5
5893	11/4/2008	2009	Cyclocheilichthys.enoplos	8.5
5894	11/4/2008	2009	Cyclocheilichthys.enoplos	8.5
5895	11/4/2008	2009	Cyclocheilichthys.enoplos	8.5
5896	11/4/2008	2009	Cyclocheilichthys.enoplos	9
5897	11/4/2008	2009	Cyclocheilichthys.enoplos	9
5898	11/4/2008	2009	Cyclocheilichthys.enoplos	9.5
5899	11/20/2014	2015	Cyclocheilichthys.enoplos	9
5900	11/20/2014	2015	Cyclocheilichthys.enoplos	10.5
5901	11/20/2014	2015	Cyclocheilichthys.enoplos	10.5
5902	11/20/2014	2015	Cyclocheilichthys.enoplos	10.5
5903	11/20/2014	2015	Cyclocheilichthys.enoplos	11
5904	11/20/2014	2015	Cyclocheilichthys.enoplos	11.5
5905	11/20/2014	2015	Cyclocheilichthys.enoplos	12
5906	11/20/2014	2015	Cyclocheilichthys.enoplos	12
5907	11/20/2014	2015	Cyclocheilichthys.enoplos	12
5908	11/20/2014	2015	Cyclocheilichthys.enoplos	12
5909	11/20/2014	2015	Cyclocheilichthys.enoplos	12
5910	11/20/2014	2015	Cyclocheilichthys.enoplos	12.5
5911	11/20/2014	2015	Cyclocheilichthys.enoplos	13
5912	11/28/2007	2008	Cyclocheilichthys.enoplos	6
5913	11/28/2007	2008	Cyclocheilichthys.enoplos	6
5914	11/28/2007	2008	Cyclocheilichthys.enoplos	6
5915	11/28/2007	2008	Cyclocheilichthys.enoplos	6
5916	11/28/2007	2008	Cyclocheilichthys.enoplos	6
5917	11/28/2007	2008	Cyclocheilichthys.enoplos	6.5
5918	11/28/2007	2008	Cyclocheilichthys.enoplos	6.5
5919	11/28/2007	2008	Cyclocheilichthys.enoplos	6.5
5920	11/28/2007	2008	Cyclocheilichthys.enoplos	7
5921	11/28/2007	2008	Cyclocheilichthys.enoplos	7
5922	11/28/2007	2008	Cyclocheilichthys.enoplos	7
5923	11/28/2007	2008	Cyclocheilichthys.enoplos	7
5924	11/28/2007	2008	Cyclocheilichthys.enoplos	7
5925	11/28/2007	2008	Cyclocheilichthys.enoplos	8
5926	11/28/2007	2008	Cyclocheilichthys.enoplos	8
5927	11/28/2007	2008	Cyclocheilichthys.enoplos	8
5928	11/28/2007	2008	Cyclocheilichthys.enoplos	8
5929	11/28/2007	2008	Cyclocheilichthys.enoplos	9
5930	11/28/2007	2008	Cyclocheilichthys.enoplos	9
5931	11/28/2007	2008	Cyclocheilichthys.enoplos	11
5932	11/28/2007	2008	Cyclocheilichthys.enoplos	6
5933	11/28/2007	2008	Cyclocheilichthys.enoplos	6
5934	11/28/2007	2008	Cyclocheilichthys.enoplos	6
5935	11/28/2007	2008	Cyclocheilichthys.enoplos	6.5
5936	11/28/2007	2008	Cyclocheilichthys.enoplos	6.5
5937	11/28/2007	2008	Cyclocheilichthys.enoplos	7
5938	11/28/2007	2008	Cyclocheilichthys.enoplos	7
5939	11/28/2007	2008	Cyclocheilichthys.enoplos	7
5940	11/28/2007	2008	Cyclocheilichthys.enoplos	7.5
5941	11/28/2007	2008	Cyclocheilichthys.enoplos	7.5
5942	11/28/2007	2008	Cyclocheilichthys.enoplos	8
5943	11/28/2007	2008	Cyclocheilichthys.enoplos	8
5944	12/10/2013	2014	Cyclocheilichthys.enoplos	42
5945	11/29/2007	2008	Cyclocheilichthys.enoplos	6
5946	11/29/2007	2008	Cyclocheilichthys.enoplos	7
5947	11/29/2007	2008	Cyclocheilichthys.enoplos	7
5948	11/29/2007	2008	Cyclocheilichthys.enoplos	7
5949	11/29/2007	2008	Cyclocheilichthys.enoplos	7
5950	11/29/2007	2008	Cyclocheilichthys.enoplos	7.5
5951	11/29/2007	2008	Cyclocheilichthys.enoplos	8
5952	11/29/2007	2008	Cyclocheilichthys.enoplos	8
5953	11/29/2007	2008	Cyclocheilichthys.enoplos	8
5954	11/29/2007	2008	Cyclocheilichthys.enoplos	9
5955	12/6/2011	2012	Cyclocheilichthys.enoplos	39
5956	12/6/2011	2012	Cyclocheilichthys.enoplos	40
5957	11/4/2008	2009	Cyclocheilichthys.enoplos	7
5958	11/4/2008	2009	Cyclocheilichthys.enoplos	7
5959	11/4/2008	2009	Cyclocheilichthys.enoplos	7
5960	11/4/2008	2009	Cyclocheilichthys.enoplos	7
5961	11/4/2008	2009	Cyclocheilichthys.enoplos	7
5962	11/4/2008	2009	Cyclocheilichthys.enoplos	7
5963	11/4/2008	2009	Cyclocheilichthys.enoplos	7
5964	11/4/2008	2009	Cyclocheilichthys.enoplos	7
5965	11/4/2008	2009	Cyclocheilichthys.enoplos	7
5966	11/4/2008	2009	Cyclocheilichthys.enoplos	7.5
5967	11/4/2008	2009	Cyclocheilichthys.enoplos	7.5
5968	11/4/2008	2009	Cyclocheilichthys.enoplos	7.5
5969	11/4/2008	2009	Cyclocheilichthys.enoplos	7.5
5970	11/4/2008	2009	Cyclocheilichthys.enoplos	7.5
5971	11/4/2008	2009	Cyclocheilichthys.enoplos	7.5
5972	11/4/2008	2009	Cyclocheilichthys.enoplos	7.5
5973	11/4/2008	2009	Cyclocheilichthys.enoplos	7.5
5974	11/4/2008	2009	Cyclocheilichthys.enoplos	7.5
5975	11/4/2008	2009	Cyclocheilichthys.enoplos	7.5
5976	11/4/2008	2009	Cyclocheilichthys.enoplos	7.5
5977	11/4/2008	2009	Cyclocheilichthys.enoplos	7.5
5978	11/4/2008	2009	Cyclocheilichthys.enoplos	7.5
5979	11/4/2008	2009	Cyclocheilichthys.enoplos	7.5
5980	11/4/2008	2009	Cyclocheilichthys.enoplos	7.5
5981	11/4/2008	2009	Cyclocheilichthys.enoplos	7.5
5982	11/4/2008	2009	Cyclocheilichthys.enoplos	8
5983	11/4/2008	2009	Cyclocheilichthys.enoplos	8
5984	11/4/2008	2009	Cyclocheilichthys.enoplos	8
5985	11/4/2008	2009	Cyclocheilichthys.enoplos	8
5986	11/4/2008	2009	Cyclocheilichthys.enoplos	8
5987	11/4/2008	2009	Cyclocheilichthys.enoplos	8
5988	11/4/2008	2009	Cyclocheilichthys.enoplos	8
5989	11/4/2008	2009	Cyclocheilichthys.enoplos	8
5990	11/4/2008	2009	Cyclocheilichthys.enoplos	8.5
5991	11/4/2008	2009	Cyclocheilichthys.enoplos	8.5
5992	11/4/2008	2009	Cyclocheilichthys.enoplos	8.5
5993	11/4/2008	2009	Cyclocheilichthys.enoplos	9
5994	11/4/2008	2009	Cyclocheilichthys.enoplos	9
5995	11/29/2007	2008	Cyclocheilichthys.enoplos	6
5996	11/29/2007	2008	Cyclocheilichthys.enoplos	6
5997	11/29/2007	2008	Cyclocheilichthys.enoplos	7
5998	11/29/2007	2008	Cyclocheilichthys.enoplos	7
5999	11/29/2007	2008	Cyclocheilichthys.enoplos	7
6000	11/29/2007	2008	Cyclocheilichthys.enoplos	7
6001	11/29/2007	2008	Cyclocheilichthys.enoplos	7
6002	11/29/2007	2008	Cyclocheilichthys.enoplos	7
6003	11/29/2007	2008	Cyclocheilichthys.enoplos	7
6004	11/29/2007	2008	Cyclocheilichthys.enoplos	7
6005	11/29/2007	2008	Cyclocheilichthys.enoplos	7
6006	11/29/2007	2008	Cyclocheilichthys.enoplos	7
6007	11/29/2007	2008	Cyclocheilichthys.enoplos	8
6008	11/29/2007	2008	Cyclocheilichthys.enoplos	8
6009	11/29/2007	2008	Cyclocheilichthys.enoplos	8
6010	11/29/2007	2008	Cyclocheilichthys.enoplos	8
6011	12/2/2014	2015	Cyclocheilichthys.enoplos	26
6012	12/2/2014	2015	Cyclocheilichthys.enoplos	26
6013	11/27/2009	2010	Cyclocheilichthys.enoplos	17
6014	11/27/2009	2010	Cyclocheilichthys.enoplos	17
6015	11/27/2009	2010	Cyclocheilichthys.enoplos	33
6016	11/27/2009	2010	Cyclocheilichthys.enoplos	6.5
6017	11/27/2009	2010	Cyclocheilichthys.enoplos	7.5
6018	11/27/2009	2010	Cyclocheilichthys.enoplos	7.5
6019	11/27/2009	2010	Cyclocheilichthys.enoplos	7.5
6020	11/27/2009	2010	Cyclocheilichthys.enoplos	8
6021	11/27/2009	2010	Cyclocheilichthys.enoplos	8
6022	11/27/2009	2010	Cyclocheilichthys.enoplos	8
6023	11/27/2009	2010	Cyclocheilichthys.enoplos	8
6024	11/27/2009	2010	Cyclocheilichthys.enoplos	8
6025	11/27/2009	2010	Cyclocheilichthys.enoplos	8
6026	11/27/2009	2010	Cyclocheilichthys.enoplos	8
6027	11/27/2009	2010	Cyclocheilichthys.enoplos	8
6028	11/27/2009	2010	Cyclocheilichthys.enoplos	8
6029	11/27/2009	2010	Cyclocheilichthys.enoplos	8
6030	11/27/2009	2010	Cyclocheilichthys.enoplos	9
6031	11/27/2009	2010	Cyclocheilichthys.enoplos	9
6032	11/27/2009	2010	Cyclocheilichthys.enoplos	9.5
6033	11/27/2009	2010	Cyclocheilichthys.enoplos	9.5
6034	11/27/2009	2010	Cyclocheilichthys.enoplos	10
6035	12/6/2011	2012	Cyclocheilichthys.enoplos	36
6036	12/8/2008	2009	Cyclocheilichthys.enoplos	44
6037	12/2/2014	2015	Cyclocheilichthys.enoplos	42
6038	11/28/2009	2010	Cyclocheilichthys.enoplos	33
6039	12/9/2008	2009	Cyclocheilichthys.enoplos	9
6040	12/9/2008	2009	Cyclocheilichthys.enoplos	9.5
6041	12/9/2008	2009	Cyclocheilichthys.enoplos	14.5
6042	12/9/2008	2009	Cyclocheilichthys.enoplos	19.5
6043	12/9/2008	2009	Cyclocheilichthys.enoplos	33
6044	12/9/2008	2009	Cyclocheilichthys.enoplos	40
6045	12/9/2008	2009	Cyclocheilichthys.enoplos	50
6046	10/16/2006	2007	Cyclocheilichthys.enoplos	6
6047	10/16/2006	2007	Cyclocheilichthys.enoplos	6
6048	10/16/2006	2007	Cyclocheilichthys.enoplos	7
6049	10/16/2006	2007	Cyclocheilichthys.enoplos	7
6050	10/16/2006	2007	Cyclocheilichthys.enoplos	7
6051	10/16/2006	2007	Cyclocheilichthys.enoplos	7
6052	10/16/2006	2007	Cyclocheilichthys.enoplos	8
6053	10/16/2006	2007	Cyclocheilichthys.enoplos	8
6054	10/16/2006	2007	Cyclocheilichthys.enoplos	8
6055	10/16/2006	2007	Cyclocheilichthys.enoplos	8
6056	10/16/2006	2007	Cyclocheilichthys.enoplos	9
6057	10/16/2006	2007	Cyclocheilichthys.enoplos	9
6058	10/18/2006	2007	Cyclocheilichthys.enoplos	6
6059	10/18/2006	2007	Cyclocheilichthys.enoplos	6
6060	10/18/2006	2007	Cyclocheilichthys.enoplos	6
6061	10/18/2006	2007	Cyclocheilichthys.enoplos	7
6062	10/18/2006	2007	Cyclocheilichthys.enoplos	7
6063	10/18/2006	2007	Cyclocheilichthys.enoplos	7
6064	10/18/2006	2007	Cyclocheilichthys.enoplos	8
6065	10/18/2006	2007	Cyclocheilichthys.enoplos	8
6066	10/18/2006	2007	Cyclocheilichthys.enoplos	9
6067	10/18/2006	2007	Cyclocheilichthys.enoplos	9
6068	11/28/2009	2010	Cyclocheilichthys.enoplos	6.5
6069	11/28/2009	2010	Cyclocheilichthys.enoplos	6.5
6070	11/28/2009	2010	Cyclocheilichthys.enoplos	7
6071	11/28/2009	2010	Cyclocheilichthys.enoplos	7
6072	11/28/2009	2010	Cyclocheilichthys.enoplos	7.5
6073	11/28/2009	2010	Cyclocheilichthys.enoplos	7.5
6074	11/28/2009	2010	Cyclocheilichthys.enoplos	8
6075	11/28/2009	2010	Cyclocheilichthys.enoplos	8
6076	11/28/2009	2010	Cyclocheilichthys.enoplos	8.5
6077	11/28/2009	2010	Cyclocheilichthys.enoplos	10
6078	10/19/2006	2007	Cyclocheilichthys.enoplos	6
6079	10/19/2006	2007	Cyclocheilichthys.enoplos	6
6080	10/19/2006	2007	Cyclocheilichthys.enoplos	6
6081	10/19/2006	2007	Cyclocheilichthys.enoplos	6
6082	10/19/2006	2007	Cyclocheilichthys.enoplos	6
6083	10/19/2006	2007	Cyclocheilichthys.enoplos	7
6084	10/19/2006	2007	Cyclocheilichthys.enoplos	7
6085	10/19/2006	2007	Cyclocheilichthys.enoplos	8
6086	10/19/2006	2007	Cyclocheilichthys.enoplos	8
6087	10/19/2006	2007	Cyclocheilichthys.enoplos	8
6088	10/19/2006	2007	Cyclocheilichthys.enoplos	9
6089	10/19/2006	2007	Cyclocheilichthys.enoplos	7
6090	10/19/2006	2007	Cyclocheilichthys.enoplos	7
6091	10/19/2006	2007	Cyclocheilichthys.enoplos	8
6092	10/19/2006	2007	Cyclocheilichthys.enoplos	8
6093	10/19/2006	2007	Cyclocheilichthys.enoplos	8
6094	10/19/2006	2007	Cyclocheilichthys.enoplos	8
6095	10/19/2006	2007	Cyclocheilichthys.enoplos	9
6096	10/19/2006	2007	Cyclocheilichthys.enoplos	9
6097	12/11/2010	2011	Cyclocheilichthys.enoplos	7
6098	12/11/2010	2011	Cyclocheilichthys.enoplos	7
6099	12/11/2010	2011	Cyclocheilichthys.enoplos	7
6100	12/11/2010	2011	Cyclocheilichthys.enoplos	7
6101	12/11/2010	2011	Cyclocheilichthys.enoplos	8
6102	12/11/2010	2011	Cyclocheilichthys.enoplos	8
6103	12/11/2010	2011	Cyclocheilichthys.enoplos	8
6104	12/11/2010	2011	Cyclocheilichthys.enoplos	8
6105	12/11/2010	2011	Cyclocheilichthys.enoplos	8
6106	12/11/2010	2011	Cyclocheilichthys.enoplos	9
6107	12/11/2010	2011	Cyclocheilichthys.enoplos	9
6108	12/11/2010	2011	Cyclocheilichthys.enoplos	9
6109	12/11/2010	2011	Cyclocheilichthys.enoplos	9
6110	12/11/2010	2011	Cyclocheilichthys.enoplos	9
6111	12/11/2010	2011	Cyclocheilichthys.enoplos	9
6112	12/11/2010	2011	Cyclocheilichthys.enoplos	7
6113	12/11/2010	2011	Cyclocheilichthys.enoplos	7
6114	12/11/2010	2011	Cyclocheilichthys.enoplos	7
6115	12/11/2010	2011	Cyclocheilichthys.enoplos	7.5
6116	12/11/2010	2011	Cyclocheilichthys.enoplos	8
6117	12/11/2010	2011	Cyclocheilichthys.enoplos	8
6118	12/11/2010	2011	Cyclocheilichthys.enoplos	8
6119	12/11/2010	2011	Cyclocheilichthys.enoplos	8
6120	12/11/2010	2011	Cyclocheilichthys.enoplos	8.5
6121	12/11/2010	2011	Cyclocheilichthys.enoplos	9
6122	12/11/2010	2011	Cyclocheilichthys.enoplos	9
6123	12/11/2010	2011	Cyclocheilichthys.enoplos	9
6124	12/11/2010	2011	Cyclocheilichthys.enoplos	9
6125	12/11/2013	2014	Cyclocheilichthys.enoplos	27
6126	12/11/2013	2014	Cyclocheilichthys.enoplos	42
6127	12/9/2008	2009	Cyclocheilichthys.enoplos	8.5
6128	12/9/2008	2009	Cyclocheilichthys.enoplos	9
6129	12/9/2008	2009	Cyclocheilichthys.enoplos	9
6130	12/9/2008	2009	Cyclocheilichthys.enoplos	9.5
6131	12/9/2008	2009	Cyclocheilichthys.enoplos	10
6132	12/9/2008	2009	Cyclocheilichthys.enoplos	31
6133	12/9/2008	2009	Cyclocheilichthys.enoplos	42
6134	12/9/2008	2009	Cyclocheilichthys.enoplos	48
6135	11/20/2007	2008	Cyclocheilichthys.enoplos	8
6136	11/20/2007	2008	Cyclocheilichthys.enoplos	8
6137	11/20/2007	2008	Cyclocheilichthys.enoplos	8
6138	11/20/2007	2008	Cyclocheilichthys.enoplos	8
6139	11/20/2007	2008	Cyclocheilichthys.enoplos	8
6140	11/20/2007	2008	Cyclocheilichthys.enoplos	8
6141	11/20/2007	2008	Cyclocheilichthys.enoplos	8
6142	11/20/2007	2008	Cyclocheilichthys.enoplos	8.5
6143	11/20/2007	2008	Cyclocheilichthys.enoplos	8.5
6144	11/20/2007	2008	Cyclocheilichthys.enoplos	8.5
6145	11/20/2007	2008	Cyclocheilichthys.enoplos	8.5
6146	11/20/2007	2008	Cyclocheilichthys.enoplos	8.5
6147	11/20/2007	2008	Cyclocheilichthys.enoplos	8.5
6148	11/20/2007	2008	Cyclocheilichthys.enoplos	8.5
6149	11/20/2007	2008	Cyclocheilichthys.enoplos	8.5
6150	11/20/2007	2008	Cyclocheilichthys.enoplos	8.5
6151	11/20/2007	2008	Cyclocheilichthys.enoplos	8.5
6152	11/20/2007	2008	Cyclocheilichthys.enoplos	8.5
6153	11/20/2007	2008	Cyclocheilichthys.enoplos	9
6154	11/20/2007	2008	Cyclocheilichthys.enoplos	9.5
6155	11/20/2007	2008	Cyclocheilichthys.enoplos	9.5
6156	11/28/2009	2010	Cyclocheilichthys.enoplos	39
6157	12/3/2014	2015	Cyclocheilichthys.enoplos	38
6158	11/27/2012	2013	Cyclocheilichthys.enoplos	9
6159	11/27/2012	2013	Cyclocheilichthys.enoplos	9
6160	11/27/2012	2013	Cyclocheilichthys.enoplos	9
6161	11/27/2012	2013	Cyclocheilichthys.enoplos	10
6162	11/27/2012	2013	Cyclocheilichthys.enoplos	10
6163	11/27/2012	2013	Cyclocheilichthys.enoplos	11
6164	11/27/2012	2013	Cyclocheilichthys.enoplos	12
6165	11/6/2008	2009	Cyclocheilichthys.enoplos	6
6166	11/6/2008	2009	Cyclocheilichthys.enoplos	6
6167	11/6/2008	2009	Cyclocheilichthys.enoplos	6
6168	11/6/2008	2009	Cyclocheilichthys.enoplos	6
6169	11/6/2008	2009	Cyclocheilichthys.enoplos	6
6170	11/6/2008	2009	Cyclocheilichthys.enoplos	6
6171	11/6/2008	2009	Cyclocheilichthys.enoplos	6.5
6172	11/6/2008	2009	Cyclocheilichthys.enoplos	6.5
6173	11/6/2008	2009	Cyclocheilichthys.enoplos	6.5
6174	11/6/2008	2009	Cyclocheilichthys.enoplos	6.5
6175	11/6/2008	2009	Cyclocheilichthys.enoplos	6.5
6176	11/6/2008	2009	Cyclocheilichthys.enoplos	6.5
6177	11/6/2008	2009	Cyclocheilichthys.enoplos	6.5
6178	11/6/2008	2009	Cyclocheilichthys.enoplos	6.5
6179	11/6/2008	2009	Cyclocheilichthys.enoplos	6.5
6180	11/6/2008	2009	Cyclocheilichthys.enoplos	6.5
6181	11/6/2008	2009	Cyclocheilichthys.enoplos	6.5
6182	11/6/2008	2009	Cyclocheilichthys.enoplos	7
6183	11/6/2008	2009	Cyclocheilichthys.enoplos	7
6184	11/6/2008	2009	Cyclocheilichthys.enoplos	7
6185	11/6/2008	2009	Cyclocheilichthys.enoplos	7
6186	11/6/2008	2009	Cyclocheilichthys.enoplos	7
6187	11/6/2008	2009	Cyclocheilichthys.enoplos	7
6188	11/6/2008	2009	Cyclocheilichthys.enoplos	7
6189	11/6/2008	2009	Cyclocheilichthys.enoplos	7
6190	11/6/2008	2009	Cyclocheilichthys.enoplos	7
6191	11/6/2008	2009	Cyclocheilichthys.enoplos	7
6192	11/6/2008	2009	Cyclocheilichthys.enoplos	7
6193	11/6/2008	2009	Cyclocheilichthys.enoplos	7.5
6194	11/6/2008	2009	Cyclocheilichthys.enoplos	7.5
6195	11/6/2008	2009	Cyclocheilichthys.enoplos	7.5
6196	11/6/2008	2009	Cyclocheilichthys.enoplos	7.5
6197	11/6/2008	2009	Cyclocheilichthys.enoplos	7.5
6198	11/6/2008	2009	Cyclocheilichthys.enoplos	8
6199	11/6/2008	2009	Cyclocheilichthys.enoplos	8
6200	11/6/2008	2009	Cyclocheilichthys.enoplos	8
6201	11/6/2008	2009	Cyclocheilichthys.enoplos	8
6202	11/6/2008	2009	Cyclocheilichthys.enoplos	8
6203	11/6/2008	2009	Cyclocheilichthys.enoplos	6
6204	11/6/2008	2009	Cyclocheilichthys.enoplos	6
6205	11/6/2008	2009	Cyclocheilichthys.enoplos	6
6206	11/6/2008	2009	Cyclocheilichthys.enoplos	6
6207	11/6/2008	2009	Cyclocheilichthys.enoplos	6
6208	11/6/2008	2009	Cyclocheilichthys.enoplos	6
6209	11/6/2008	2009	Cyclocheilichthys.enoplos	6
6210	11/6/2008	2009	Cyclocheilichthys.enoplos	6.5
6211	11/6/2008	2009	Cyclocheilichthys.enoplos	6.5
6212	11/6/2008	2009	Cyclocheilichthys.enoplos	6.5
6213	11/6/2008	2009	Cyclocheilichthys.enoplos	6.5
6214	11/6/2008	2009	Cyclocheilichthys.enoplos	6.5
6215	11/6/2008	2009	Cyclocheilichthys.enoplos	6.5
6216	11/6/2008	2009	Cyclocheilichthys.enoplos	6.5
6217	11/6/2008	2009	Cyclocheilichthys.enoplos	6.5
6218	11/6/2008	2009	Cyclocheilichthys.enoplos	6.5
6219	11/6/2008	2009	Cyclocheilichthys.enoplos	6.5
6220	11/6/2008	2009	Cyclocheilichthys.enoplos	6.5
6221	11/6/2008	2009	Cyclocheilichthys.enoplos	6.5
6222	11/6/2008	2009	Cyclocheilichthys.enoplos	6.5
6223	11/6/2008	2009	Cyclocheilichthys.enoplos	6.5
6224	11/6/2008	2009	Cyclocheilichthys.enoplos	6.5
6225	11/6/2008	2009	Cyclocheilichthys.enoplos	6.5
6226	11/6/2008	2009	Cyclocheilichthys.enoplos	6.5
6227	11/6/2008	2009	Cyclocheilichthys.enoplos	7
6228	11/6/2008	2009	Cyclocheilichthys.enoplos	7
6229	11/6/2008	2009	Cyclocheilichthys.enoplos	7
6230	11/6/2008	2009	Cyclocheilichthys.enoplos	7
6231	11/6/2008	2009	Cyclocheilichthys.enoplos	7
6232	11/6/2008	2009	Cyclocheilichthys.enoplos	7
6233	11/6/2008	2009	Cyclocheilichthys.enoplos	7
6234	11/6/2008	2009	Cyclocheilichthys.enoplos	7
6235	11/6/2008	2009	Cyclocheilichthys.enoplos	7
6236	11/6/2008	2009	Cyclocheilichthys.enoplos	7
6237	11/6/2008	2009	Cyclocheilichthys.enoplos	7
6238	11/6/2008	2009	Cyclocheilichthys.enoplos	7
6239	11/6/2008	2009	Cyclocheilichthys.enoplos	7
6240	11/6/2008	2009	Cyclocheilichthys.enoplos	7
6241	11/6/2008	2009	Cyclocheilichthys.enoplos	7
6242	11/6/2008	2009	Cyclocheilichthys.enoplos	7.5
6243	11/6/2008	2009	Cyclocheilichthys.enoplos	7.5
6244	11/6/2008	2009	Cyclocheilichthys.enoplos	7.5
6245	11/6/2008	2009	Cyclocheilichthys.enoplos	7.5
6246	11/6/2008	2009	Cyclocheilichthys.enoplos	7.5
6247	11/6/2008	2009	Cyclocheilichthys.enoplos	7.5
6248	11/6/2008	2009	Cyclocheilichthys.enoplos	7.5
6249	11/6/2008	2009	Cyclocheilichthys.enoplos	7.5
6250	11/6/2008	2009	Cyclocheilichthys.enoplos	7.5
6251	11/6/2008	2009	Cyclocheilichthys.enoplos	8
6252	11/6/2008	2009	Cyclocheilichthys.enoplos	8
6253	11/6/2008	2009	Cyclocheilichthys.enoplos	8
6254	11/6/2008	2009	Cyclocheilichthys.enoplos	8
6255	11/6/2008	2009	Cyclocheilichthys.enoplos	8
6256	11/6/2008	2009	Cyclocheilichthys.enoplos	8
6257	11/6/2008	2009	Cyclocheilichthys.enoplos	8
6258	11/6/2008	2009	Cyclocheilichthys.enoplos	8
6259	11/6/2008	2009	Cyclocheilichthys.enoplos	8
6260	11/6/2008	2009	Cyclocheilichthys.enoplos	8
6261	11/6/2008	2009	Cyclocheilichthys.enoplos	8
6262	11/6/2008	2009	Cyclocheilichthys.enoplos	8.5
6263	11/6/2008	2009	Cyclocheilichthys.enoplos	8.5
6264	11/6/2008	2009	Cyclocheilichthys.enoplos	8.5
6265	11/6/2008	2009	Cyclocheilichthys.enoplos	8.5
6266	11/6/2008	2009	Cyclocheilichthys.enoplos	8.5
6267	12/9/2008	2009	Cyclocheilichthys.enoplos	45
6268	12/9/2008	2009	Cyclocheilichthys.enoplos	21.5
6269	12/9/2008	2009	Cyclocheilichthys.enoplos	22.5
6270	12/9/2008	2009	Cyclocheilichthys.enoplos	22.5
6271	12/9/2008	2009	Cyclocheilichthys.enoplos	23.5
6272	12/9/2008	2009	Cyclocheilichthys.enoplos	24.5
6273	12/9/2008	2009	Cyclocheilichthys.enoplos	25
6274	12/9/2008	2009	Cyclocheilichthys.enoplos	37
6275	12/9/2008	2009	Cyclocheilichthys.enoplos	40
6276	12/11/2013	2014	Cyclocheilichthys.enoplos	41
6277	12/3/2014	2015	Cyclocheilichthys.enoplos	41
6278	12/13/2010	2011	Cyclocheilichthys.enoplos	12
6279	12/13/2010	2011	Cyclocheilichthys.enoplos	15
6280	12/3/2014	2015	Cyclocheilichthys.enoplos	43
6281	12/7/2011	2012	Cyclocheilichthys.enoplos	41
6282	12/7/2011	2012	Cyclocheilichthys.enoplos	44
6283	12/7/2011	2012	Cyclocheilichthys.enoplos	39
6284	11/17/2007	2008	Cyclocheilichthys.enoplos	8
6285	11/17/2007	2008	Cyclocheilichthys.enoplos	8
6286	11/17/2007	2008	Cyclocheilichthys.enoplos	8
6287	11/17/2007	2008	Cyclocheilichthys.enoplos	8
6288	11/17/2007	2008	Cyclocheilichthys.enoplos	8
6289	11/17/2007	2008	Cyclocheilichthys.enoplos	8
6290	11/17/2007	2008	Cyclocheilichthys.enoplos	8
6291	11/17/2007	2008	Cyclocheilichthys.enoplos	9
6292	11/17/2007	2008	Cyclocheilichthys.enoplos	9
6293	11/17/2007	2008	Cyclocheilichthys.enoplos	9
6294	11/17/2007	2008	Cyclocheilichthys.enoplos	9
6295	12/10/2008	2009	Cyclocheilichthys.enoplos	14.5
6296	12/10/2008	2009	Cyclocheilichthys.enoplos	16
6297	12/10/2008	2009	Cyclocheilichthys.enoplos	17.5
6298	12/10/2008	2009	Cyclocheilichthys.enoplos	17.5
6299	12/10/2008	2009	Cyclocheilichthys.enoplos	19
6300	12/10/2008	2009	Cyclocheilichthys.enoplos	19
6301	12/10/2008	2009	Cyclocheilichthys.enoplos	20.5
6302	11/29/2009	2010	Cyclocheilichthys.enoplos	7.5
6303	11/29/2009	2010	Cyclocheilichthys.enoplos	7.5
6304	11/29/2009	2010	Cyclocheilichthys.enoplos	8.5
6305	11/29/2009	2010	Cyclocheilichthys.enoplos	8.5
6306	11/29/2009	2010	Cyclocheilichthys.enoplos	8.5
6307	11/29/2009	2010	Cyclocheilichthys.enoplos	9.5
6308	11/29/2009	2010	Cyclocheilichthys.enoplos	9.5
6309	11/29/2009	2010	Cyclocheilichthys.enoplos	9.5
6310	11/29/2009	2010	Cyclocheilichthys.enoplos	9.5
6311	11/29/2009	2010	Cyclocheilichthys.enoplos	9.5
6312	11/29/2009	2010	Cyclocheilichthys.enoplos	10.5
6313	11/29/2009	2010	Cyclocheilichthys.enoplos	10.5
6314	11/29/2009	2010	Cyclocheilichthys.enoplos	10.5
6315	11/29/2009	2010	Cyclocheilichthys.enoplos	10.5
6316	11/29/2009	2010	Cyclocheilichthys.enoplos	10.5
6317	11/29/2009	2010	Cyclocheilichthys.enoplos	10.5
6318	11/29/2009	2010	Cyclocheilichthys.enoplos	11.5
6319	11/29/2009	2010	Cyclocheilichthys.enoplos	11.5
6320	11/29/2009	2010	Cyclocheilichthys.enoplos	11.5
6321	12/12/2013	2014	Cyclocheilichthys.enoplos	37
6322	12/10/2008	2009	Cyclocheilichthys.enoplos	37
6323	11/27/2014	2015	Cyclocheilichthys.enoplos	7.5
6324	11/27/2014	2015	Cyclocheilichthys.enoplos	7.5
6325	11/27/2014	2015	Cyclocheilichthys.enoplos	8
6326	11/27/2014	2015	Cyclocheilichthys.enoplos	8.5
6327	11/27/2014	2015	Cyclocheilichthys.enoplos	8.5
6328	11/27/2014	2015	Cyclocheilichthys.enoplos	8.5
6329	11/27/2014	2015	Cyclocheilichthys.enoplos	9
6330	11/27/2014	2015	Cyclocheilichthys.enoplos	9
6331	11/27/2014	2015	Cyclocheilichthys.enoplos	9.5
6332	11/27/2014	2015	Cyclocheilichthys.enoplos	10
6333	11/27/2014	2015	Cyclocheilichthys.enoplos	10
6334	11/27/2014	2015	Cyclocheilichthys.enoplos	10
6335	12/16/2010	2011	Cyclocheilichthys.enoplos	48
6336	11/27/2014	2015	Cyclocheilichthys.enoplos	6
6337	11/27/2014	2015	Cyclocheilichthys.enoplos	7
6338	11/27/2014	2015	Cyclocheilichthys.enoplos	7
6339	11/27/2014	2015	Cyclocheilichthys.enoplos	8
6340	11/27/2014	2015	Cyclocheilichthys.enoplos	8
6341	11/27/2014	2015	Cyclocheilichthys.enoplos	8.5
6342	11/27/2014	2015	Cyclocheilichthys.enoplos	8.5
6343	11/27/2014	2015	Cyclocheilichthys.enoplos	9
6344	11/27/2014	2015	Cyclocheilichthys.enoplos	9
6345	11/27/2014	2015	Cyclocheilichthys.enoplos	9
6346	11/27/2014	2015	Cyclocheilichthys.enoplos	9.5
6347	11/27/2014	2015	Cyclocheilichthys.enoplos	10
6348	11/27/2014	2015	Cyclocheilichthys.enoplos	10
6349	12/16/2010	2011	Cyclocheilichthys.enoplos	44
6350	11/18/2007	2008	Cyclocheilichthys.enoplos	1.5
6351	11/18/2007	2008	Cyclocheilichthys.enoplos	1.5
6352	11/18/2007	2008	Cyclocheilichthys.enoplos	1.5
6353	11/18/2007	2008	Cyclocheilichthys.enoplos	1.5
6354	11/18/2007	2008	Cyclocheilichthys.enoplos	1.5
6355	11/18/2007	2008	Cyclocheilichthys.enoplos	9
6356	11/18/2007	2008	Cyclocheilichthys.enoplos	9
6357	11/18/2007	2008	Cyclocheilichthys.enoplos	10
6358	11/27/2012	2013	Cyclocheilichthys.enoplos	46
6359	11/27/2012	2013	Cyclocheilichthys.enoplos	13.5
6360	11/27/2012	2013	Cyclocheilichthys.enoplos	16.5
6361	11/8/2007	2008	Cyclocheilichthys.enoplos	8.5
6362	11/8/2007	2008	Cyclocheilichthys.enoplos	9
6363	11/8/2007	2008	Cyclocheilichthys.enoplos	9
6364	11/8/2007	2008	Cyclocheilichthys.enoplos	10
6365	11/8/2007	2008	Cyclocheilichthys.enoplos	10
6366	11/8/2007	2008	Cyclocheilichthys.enoplos	10.5
6367	11/8/2007	2008	Cyclocheilichthys.enoplos	11
6368	11/20/2007	2008	Cyclocheilichthys.enoplos	9
6369	11/20/2007	2008	Cyclocheilichthys.enoplos	9.5
6370	11/20/2007	2008	Cyclocheilichthys.enoplos	9.5
6371	11/20/2007	2008	Cyclocheilichthys.enoplos	10.5
6372	11/20/2007	2008	Cyclocheilichthys.enoplos	10.5
6373	11/20/2007	2008	Cyclocheilichthys.enoplos	10.5
6374	11/20/2007	2008	Cyclocheilichthys.enoplos	10.5
6375	11/20/2007	2008	Cyclocheilichthys.enoplos	10.5
6376	11/29/2009	2010	Cyclocheilichthys.enoplos	38
6377	12/4/2014	2015	Cyclocheilichthys.enoplos	36
6378	12/30/2006	2007	Cyclocheilichthys.enoplos	8
6379	12/30/2006	2007	Cyclocheilichthys.enoplos	8
6380	12/30/2006	2007	Cyclocheilichthys.enoplos	8
6381	12/30/2006	2007	Cyclocheilichthys.enoplos	8
6382	12/30/2006	2007	Cyclocheilichthys.enoplos	8
6383	12/30/2006	2007	Cyclocheilichthys.enoplos	9
6384	12/30/2006	2007	Cyclocheilichthys.enoplos	9
6385	12/30/2006	2007	Cyclocheilichthys.enoplos	9
6386	12/30/2006	2007	Cyclocheilichthys.enoplos	9
6387	12/30/2006	2007	Cyclocheilichthys.enoplos	9
6388	12/30/2006	2007	Cyclocheilichthys.enoplos	9
6389	12/30/2006	2007	Cyclocheilichthys.enoplos	9
6390	12/16/2010	2011	Cyclocheilichthys.enoplos	42
6391	11/29/2009	2010	Cyclocheilichthys.enoplos	8
6392	11/29/2009	2010	Cyclocheilichthys.enoplos	9
6393	11/29/2009	2010	Cyclocheilichthys.enoplos	9
6394	11/29/2009	2010	Cyclocheilichthys.enoplos	9
6395	11/29/2009	2010	Cyclocheilichthys.enoplos	10
6396	11/29/2009	2010	Cyclocheilichthys.enoplos	10
6397	11/29/2009	2010	Cyclocheilichthys.enoplos	10
6398	11/29/2009	2010	Cyclocheilichthys.enoplos	12
6399	10/31/2006	2007	Cyclocheilichthys.enoplos	7
6400	10/31/2006	2007	Cyclocheilichthys.enoplos	7
6401	10/31/2006	2007	Cyclocheilichthys.enoplos	7
6402	10/31/2006	2007	Cyclocheilichthys.enoplos	7
6403	10/31/2006	2007	Cyclocheilichthys.enoplos	7
6404	10/31/2006	2007	Cyclocheilichthys.enoplos	7
6405	10/31/2006	2007	Cyclocheilichthys.enoplos	8
6406	10/31/2006	2007	Cyclocheilichthys.enoplos	8
6407	10/31/2006	2007	Cyclocheilichthys.enoplos	8
6408	10/31/2006	2007	Cyclocheilichthys.enoplos	8
6409	12/12/2013	2014	Cyclocheilichthys.enoplos	43
6410	10/31/2006	2007	Cyclocheilichthys.enoplos	7
6411	10/31/2006	2007	Cyclocheilichthys.enoplos	7
6412	10/31/2006	2007	Cyclocheilichthys.enoplos	7
6413	10/31/2006	2007	Cyclocheilichthys.enoplos	7
6414	10/31/2006	2007	Cyclocheilichthys.enoplos	7
6415	10/31/2006	2007	Cyclocheilichthys.enoplos	7
6416	10/31/2006	2007	Cyclocheilichthys.enoplos	7
6417	10/31/2006	2007	Cyclocheilichthys.enoplos	7
6418	10/31/2006	2007	Cyclocheilichthys.enoplos	8
6419	10/31/2006	2007	Cyclocheilichthys.enoplos	8
6420	10/31/2006	2007	Cyclocheilichthys.enoplos	8
6421	10/31/2006	2007	Cyclocheilichthys.enoplos	8
6422	10/31/2006	2007	Cyclocheilichthys.enoplos	8
6423	10/31/2006	2007	Cyclocheilichthys.enoplos	8
6424	10/31/2006	2007	Cyclocheilichthys.enoplos	8
6425	10/31/2006	2007	Cyclocheilichthys.enoplos	8
6426	10/31/2006	2007	Cyclocheilichthys.enoplos	8
6427	10/31/2006	2007	Cyclocheilichthys.enoplos	9
6428	11/27/2014	2015	Cyclocheilichthys.enoplos	18
6429	11/27/2014	2015	Cyclocheilichthys.enoplos	50
6430	10/31/2006	2007	Cyclocheilichthys.enoplos	7
6431	10/31/2006	2007	Cyclocheilichthys.enoplos	7
6432	10/31/2006	2007	Cyclocheilichthys.enoplos	7
6433	10/31/2006	2007	Cyclocheilichthys.enoplos	7
6434	10/31/2006	2007	Cyclocheilichthys.enoplos	7
6435	10/31/2006	2007	Cyclocheilichthys.enoplos	8
6436	10/31/2006	2007	Cyclocheilichthys.enoplos	8
6437	10/31/2006	2007	Cyclocheilichthys.enoplos	8
6438	10/31/2006	2007	Cyclocheilichthys.enoplos	8
6439	10/31/2006	2007	Cyclocheilichthys.enoplos	8
6440	10/31/2006	2007	Cyclocheilichthys.enoplos	8
6441	10/31/2006	2007	Cyclocheilichthys.enoplos	8
6442	11/8/2008	2009	Cyclocheilichthys.enoplos	7
6443	11/8/2008	2009	Cyclocheilichthys.enoplos	7
6444	11/8/2008	2009	Cyclocheilichthys.enoplos	7
6445	11/8/2008	2009	Cyclocheilichthys.enoplos	7
6446	11/8/2008	2009	Cyclocheilichthys.enoplos	7
6447	11/8/2008	2009	Cyclocheilichthys.enoplos	7
6448	11/8/2008	2009	Cyclocheilichthys.enoplos	7
6449	11/8/2008	2009	Cyclocheilichthys.enoplos	7.5
6450	11/8/2008	2009	Cyclocheilichthys.enoplos	7.5
6451	11/8/2008	2009	Cyclocheilichthys.enoplos	7.5
6452	11/8/2008	2009	Cyclocheilichthys.enoplos	7.5
6453	11/8/2008	2009	Cyclocheilichthys.enoplos	7.5
6454	11/8/2008	2009	Cyclocheilichthys.enoplos	8
6455	11/8/2008	2009	Cyclocheilichthys.enoplos	8
6456	11/8/2008	2009	Cyclocheilichthys.enoplos	8
6457	11/8/2008	2009	Cyclocheilichthys.enoplos	8
6458	11/8/2008	2009	Cyclocheilichthys.enoplos	8
6459	11/8/2008	2009	Cyclocheilichthys.enoplos	8
6460	11/8/2008	2009	Cyclocheilichthys.enoplos	8
6461	11/8/2008	2009	Cyclocheilichthys.enoplos	8
6462	11/8/2008	2009	Cyclocheilichthys.enoplos	8
6463	11/8/2008	2009	Cyclocheilichthys.enoplos	8
6464	11/8/2008	2009	Cyclocheilichthys.enoplos	8
6465	11/8/2008	2009	Cyclocheilichthys.enoplos	8
6466	11/8/2008	2009	Cyclocheilichthys.enoplos	8.5
6467	11/8/2008	2009	Cyclocheilichthys.enoplos	8.5
6468	11/8/2008	2009	Cyclocheilichthys.enoplos	8.5
6469	11/8/2008	2009	Cyclocheilichthys.enoplos	8.5
6470	11/8/2008	2009	Cyclocheilichthys.enoplos	8.5
6471	11/8/2008	2009	Cyclocheilichthys.enoplos	8.5
6472	11/8/2008	2009	Cyclocheilichthys.enoplos	8.5
6473	11/8/2008	2009	Cyclocheilichthys.enoplos	9
6474	11/8/2008	2009	Cyclocheilichthys.enoplos	9
6475	11/8/2008	2009	Cyclocheilichthys.enoplos	9
6476	11/8/2008	2009	Cyclocheilichthys.enoplos	9
6477	11/8/2008	2009	Cyclocheilichthys.enoplos	9
6478	11/8/2008	2009	Cyclocheilichthys.enoplos	9
6479	11/8/2008	2009	Cyclocheilichthys.enoplos	9
6480	11/8/2008	2009	Cyclocheilichthys.enoplos	9
6481	11/8/2008	2009	Cyclocheilichthys.enoplos	9.5
6482	12/8/2011	2012	Cyclocheilichthys.enoplos	25
6483	12/8/2011	2012	Cyclocheilichthys.enoplos	40
6484	12/3/2012	2013	Cyclocheilichthys.enoplos	7
6485	12/3/2012	2013	Cyclocheilichthys.enoplos	7.5
6486	12/3/2012	2013	Cyclocheilichthys.enoplos	8.5
6487	12/3/2012	2013	Cyclocheilichthys.enoplos	9
6488	12/3/2012	2013	Cyclocheilichthys.enoplos	10
6489	12/3/2012	2013	Cyclocheilichthys.enoplos	10
6490	12/3/2012	2013	Cyclocheilichthys.enoplos	10.5
6491	12/3/2012	2013	Cyclocheilichthys.enoplos	11
6492	12/3/2012	2013	Cyclocheilichthys.enoplos	7
6493	12/3/2012	2013	Cyclocheilichthys.enoplos	7
6494	12/3/2012	2013	Cyclocheilichthys.enoplos	7.5
6495	12/3/2012	2013	Cyclocheilichthys.enoplos	7.5
6496	12/3/2012	2013	Cyclocheilichthys.enoplos	7.5
6497	12/3/2012	2013	Cyclocheilichthys.enoplos	7.5
6498	12/3/2012	2013	Cyclocheilichthys.enoplos	9
6499	12/3/2012	2013	Cyclocheilichthys.enoplos	11
6500	12/3/2012	2013	Cyclocheilichthys.enoplos	11
6501	12/3/2012	2013	Cyclocheilichthys.enoplos	11.5
6502	12/17/2010	2011	Cyclocheilichthys.enoplos	26
6503	12/17/2010	2011	Cyclocheilichthys.enoplos	28
6504	12/17/2010	2011	Cyclocheilichthys.enoplos	31
6505	12/12/2013	2014	Cyclocheilichthys.enoplos	43
6506	11/27/2014	2015	Cyclocheilichthys.enoplos	6.5
6507	11/27/2014	2015	Cyclocheilichthys.enoplos	7
6508	11/27/2014	2015	Cyclocheilichthys.enoplos	7
6509	11/27/2014	2015	Cyclocheilichthys.enoplos	7.5
6510	11/27/2014	2015	Cyclocheilichthys.enoplos	9
6511	11/27/2014	2015	Cyclocheilichthys.enoplos	9
6512	11/27/2014	2015	Cyclocheilichthys.enoplos	9.5
6513	11/27/2014	2015	Cyclocheilichthys.enoplos	10.5
6514	11/27/2014	2015	Cyclocheilichthys.enoplos	11
6515	11/27/2014	2015	Cyclocheilichthys.enoplos	7.5
6516	11/27/2014	2015	Cyclocheilichthys.enoplos	7.5
6517	11/27/2014	2015	Cyclocheilichthys.enoplos	7.5
6518	11/27/2014	2015	Cyclocheilichthys.enoplos	8
6519	11/27/2014	2015	Cyclocheilichthys.enoplos	8
6520	11/27/2014	2015	Cyclocheilichthys.enoplos	8.5
6521	11/27/2014	2015	Cyclocheilichthys.enoplos	10
6522	11/27/2014	2015	Cyclocheilichthys.enoplos	11
6523	12/8/2011	2012	Cyclocheilichthys.enoplos	37
6524	11/8/2008	2009	Cyclocheilichthys.enoplos	5.5
6525	11/8/2008	2009	Cyclocheilichthys.enoplos	6
6526	11/8/2008	2009	Cyclocheilichthys.enoplos	6
6527	11/8/2008	2009	Cyclocheilichthys.enoplos	6
6528	11/8/2008	2009	Cyclocheilichthys.enoplos	6
6529	11/8/2008	2009	Cyclocheilichthys.enoplos	6
6530	11/8/2008	2009	Cyclocheilichthys.enoplos	6
6531	11/8/2008	2009	Cyclocheilichthys.enoplos	6
6532	11/8/2008	2009	Cyclocheilichthys.enoplos	6
6533	11/8/2008	2009	Cyclocheilichthys.enoplos	6
6534	11/8/2008	2009	Cyclocheilichthys.enoplos	6
6535	11/8/2008	2009	Cyclocheilichthys.enoplos	6
6536	11/8/2008	2009	Cyclocheilichthys.enoplos	6
6537	11/8/2008	2009	Cyclocheilichthys.enoplos	6
6538	11/8/2008	2009	Cyclocheilichthys.enoplos	6
6539	11/8/2008	2009	Cyclocheilichthys.enoplos	6
6540	11/8/2008	2009	Cyclocheilichthys.enoplos	6.5
6541	11/8/2008	2009	Cyclocheilichthys.enoplos	6.5
6542	11/8/2008	2009	Cyclocheilichthys.enoplos	6.5
6543	11/8/2008	2009	Cyclocheilichthys.enoplos	6.5
6544	11/8/2008	2009	Cyclocheilichthys.enoplos	6.5
6545	11/8/2008	2009	Cyclocheilichthys.enoplos	6.5
6546	11/8/2008	2009	Cyclocheilichthys.enoplos	6.5
6547	11/8/2008	2009	Cyclocheilichthys.enoplos	6.5
6548	11/8/2008	2009	Cyclocheilichthys.enoplos	6.5
6549	11/8/2008	2009	Cyclocheilichthys.enoplos	6.5
6550	11/8/2008	2009	Cyclocheilichthys.enoplos	6.5
6551	11/8/2008	2009	Cyclocheilichthys.enoplos	6.5
6552	11/8/2008	2009	Cyclocheilichthys.enoplos	6.5
6553	11/8/2008	2009	Cyclocheilichthys.enoplos	6.5
6554	11/8/2008	2009	Cyclocheilichthys.enoplos	6.5
6555	11/8/2008	2009	Cyclocheilichthys.enoplos	6.5
6556	11/8/2008	2009	Cyclocheilichthys.enoplos	6.5
6557	11/8/2008	2009	Cyclocheilichthys.enoplos	6.5
6558	11/8/2008	2009	Cyclocheilichthys.enoplos	7
6559	11/8/2008	2009	Cyclocheilichthys.enoplos	7
6560	11/8/2008	2009	Cyclocheilichthys.enoplos	7
6561	11/8/2008	2009	Cyclocheilichthys.enoplos	7
6562	11/8/2008	2009	Cyclocheilichthys.enoplos	7
6563	11/8/2008	2009	Cyclocheilichthys.enoplos	7
6564	11/8/2008	2009	Cyclocheilichthys.enoplos	7
6565	11/8/2008	2009	Cyclocheilichthys.enoplos	7
6566	11/8/2008	2009	Cyclocheilichthys.enoplos	7
6567	11/8/2008	2009	Cyclocheilichthys.enoplos	7
6568	11/8/2008	2009	Cyclocheilichthys.enoplos	7
6569	11/8/2008	2009	Cyclocheilichthys.enoplos	7
6570	11/8/2008	2009	Cyclocheilichthys.enoplos	7
6571	11/8/2008	2009	Cyclocheilichthys.enoplos	7
6572	11/8/2008	2009	Cyclocheilichthys.enoplos	7
6573	11/8/2008	2009	Cyclocheilichthys.enoplos	7
6574	11/8/2008	2009	Cyclocheilichthys.enoplos	7
6575	11/8/2008	2009	Cyclocheilichthys.enoplos	7
6576	11/8/2008	2009	Cyclocheilichthys.enoplos	7.5
6577	11/8/2008	2009	Cyclocheilichthys.enoplos	7.5
6578	11/8/2008	2009	Cyclocheilichthys.enoplos	7.5
6579	11/8/2008	2009	Cyclocheilichthys.enoplos	7.5
6580	11/8/2008	2009	Cyclocheilichthys.enoplos	7.5
6581	11/8/2008	2009	Cyclocheilichthys.enoplos	7.5
6582	11/8/2008	2009	Cyclocheilichthys.enoplos	7.5
6583	11/8/2008	2009	Cyclocheilichthys.enoplos	7.5
6584	11/8/2008	2009	Cyclocheilichthys.enoplos	7.5
6585	11/8/2008	2009	Cyclocheilichthys.enoplos	7.5
6586	11/8/2008	2009	Cyclocheilichthys.enoplos	7.5
6587	11/8/2008	2009	Cyclocheilichthys.enoplos	7.5
6588	11/8/2008	2009	Cyclocheilichthys.enoplos	7.5
6589	11/8/2008	2009	Cyclocheilichthys.enoplos	7.5
6590	11/8/2008	2009	Cyclocheilichthys.enoplos	7.5
6591	11/8/2008	2009	Cyclocheilichthys.enoplos	7.5
6592	11/8/2008	2009	Cyclocheilichthys.enoplos	8
6593	11/8/2008	2009	Cyclocheilichthys.enoplos	8
6594	11/8/2008	2009	Cyclocheilichthys.enoplos	8
6595	11/8/2008	2009	Cyclocheilichthys.enoplos	8
6596	11/8/2008	2009	Cyclocheilichthys.enoplos	8
6597	11/8/2008	2009	Cyclocheilichthys.enoplos	8.5
6598	11/8/2008	2009	Cyclocheilichthys.enoplos	6
6599	11/8/2008	2009	Cyclocheilichthys.enoplos	6
6600	11/8/2008	2009	Cyclocheilichthys.enoplos	6
6601	11/8/2008	2009	Cyclocheilichthys.enoplos	6
6602	11/8/2008	2009	Cyclocheilichthys.enoplos	6
6603	11/8/2008	2009	Cyclocheilichthys.enoplos	6
6604	11/8/2008	2009	Cyclocheilichthys.enoplos	6
6605	11/8/2008	2009	Cyclocheilichthys.enoplos	6.5
6606	11/8/2008	2009	Cyclocheilichthys.enoplos	6.5
6607	11/8/2008	2009	Cyclocheilichthys.enoplos	6.5
6608	11/8/2008	2009	Cyclocheilichthys.enoplos	6.5
6609	11/8/2008	2009	Cyclocheilichthys.enoplos	6.5
6610	11/8/2008	2009	Cyclocheilichthys.enoplos	7
6611	11/8/2008	2009	Cyclocheilichthys.enoplos	7
6612	11/8/2008	2009	Cyclocheilichthys.enoplos	7
6613	11/8/2008	2009	Cyclocheilichthys.enoplos	7.5
6614	11/8/2008	2009	Cyclocheilichthys.enoplos	7.5
6615	11/8/2008	2009	Cyclocheilichthys.enoplos	8
6616	11/29/2009	2010	Cyclocheilichthys.enoplos	33
6617	12/5/2014	2015	Cyclocheilichthys.enoplos	26
6618	12/5/2014	2015	Cyclocheilichthys.enoplos	27
6619	12/17/2010	2011	Cyclocheilichthys.enoplos	29
6620	12/17/2010	2011	Cyclocheilichthys.enoplos	32
6621	11/8/2008	2009	Cyclocheilichthys.enoplos	6.5
6622	11/8/2008	2009	Cyclocheilichthys.enoplos	7
6623	11/8/2008	2009	Cyclocheilichthys.enoplos	7
6624	11/8/2008	2009	Cyclocheilichthys.enoplos	7
6625	11/8/2008	2009	Cyclocheilichthys.enoplos	7
6626	11/8/2008	2009	Cyclocheilichthys.enoplos	7
6627	11/8/2008	2009	Cyclocheilichthys.enoplos	7
6628	11/8/2008	2009	Cyclocheilichthys.enoplos	7
6629	11/8/2008	2009	Cyclocheilichthys.enoplos	7
6630	11/8/2008	2009	Cyclocheilichthys.enoplos	7
6631	11/8/2008	2009	Cyclocheilichthys.enoplos	7
6632	11/8/2008	2009	Cyclocheilichthys.enoplos	7
6633	11/8/2008	2009	Cyclocheilichthys.enoplos	7
6634	11/8/2008	2009	Cyclocheilichthys.enoplos	7
6635	11/8/2008	2009	Cyclocheilichthys.enoplos	7
6636	11/8/2008	2009	Cyclocheilichthys.enoplos	7
6637	11/8/2008	2009	Cyclocheilichthys.enoplos	7
6638	11/8/2008	2009	Cyclocheilichthys.enoplos	7
6639	11/8/2008	2009	Cyclocheilichthys.enoplos	7
6640	11/8/2008	2009	Cyclocheilichthys.enoplos	7
6641	11/8/2008	2009	Cyclocheilichthys.enoplos	7
6642	11/8/2008	2009	Cyclocheilichthys.enoplos	7.5
6643	11/8/2008	2009	Cyclocheilichthys.enoplos	7.5
6644	11/8/2008	2009	Cyclocheilichthys.enoplos	7.5
6645	11/8/2008	2009	Cyclocheilichthys.enoplos	7.5
6646	11/8/2008	2009	Cyclocheilichthys.enoplos	7.5
6647	11/8/2008	2009	Cyclocheilichthys.enoplos	7.5
6648	11/8/2008	2009	Cyclocheilichthys.enoplos	8
6649	11/8/2008	2009	Cyclocheilichthys.enoplos	8
6650	11/8/2008	2009	Cyclocheilichthys.enoplos	8
6651	11/8/2008	2009	Cyclocheilichthys.enoplos	8
6652	11/8/2008	2009	Cyclocheilichthys.enoplos	8
6653	11/8/2008	2009	Cyclocheilichthys.enoplos	8
6654	11/8/2008	2009	Cyclocheilichthys.enoplos	8
6655	11/8/2008	2009	Cyclocheilichthys.enoplos	8
6656	11/8/2008	2009	Cyclocheilichthys.enoplos	8
6657	11/8/2008	2009	Cyclocheilichthys.enoplos	8
6658	11/8/2008	2009	Cyclocheilichthys.enoplos	8
6659	11/8/2008	2009	Cyclocheilichthys.enoplos	8
6660	11/8/2008	2009	Cyclocheilichthys.enoplos	8.5
6661	11/8/2008	2009	Cyclocheilichthys.enoplos	8.5
6662	11/8/2008	2009	Cyclocheilichthys.enoplos	9
6663	11/8/2008	2009	Cyclocheilichthys.enoplos	9
6664	11/8/2008	2009	Cyclocheilichthys.enoplos	9
6665	11/8/2008	2009	Cyclocheilichthys.enoplos	9
6666	11/8/2008	2009	Cyclocheilichthys.enoplos	10
6667	12/5/2014	2015	Cyclocheilichthys.enoplos	27
6668	12/5/2014	2015	Cyclocheilichthys.enoplos	58
6669	12/11/2008	2009	Cyclocheilichthys.enoplos	45
6670	10/29/2006	2007	Cyclocheilichthys.enoplos	7
6671	10/29/2006	2007	Cyclocheilichthys.enoplos	7
6672	10/29/2006	2007	Cyclocheilichthys.enoplos	7
6673	10/29/2006	2007	Cyclocheilichthys.enoplos	7
6674	10/29/2006	2007	Cyclocheilichthys.enoplos	7
6675	10/29/2006	2007	Cyclocheilichthys.enoplos	7
6676	10/29/2006	2007	Cyclocheilichthys.enoplos	8
6677	10/29/2006	2007	Cyclocheilichthys.enoplos	8
6678	10/29/2006	2007	Cyclocheilichthys.enoplos	8
6679	10/29/2006	2007	Cyclocheilichthys.enoplos	8
6680	10/29/2006	2007	Cyclocheilichthys.enoplos	8
6681	10/29/2006	2007	Cyclocheilichthys.enoplos	8
6682	10/29/2006	2007	Cyclocheilichthys.enoplos	8
6683	12/5/2014	2015	Cyclocheilichthys.enoplos	41
6684	11/4/2006	2007	Cyclocheilichthys.enoplos	8
6685	11/4/2006	2007	Cyclocheilichthys.enoplos	8
6686	11/4/2006	2007	Cyclocheilichthys.enoplos	8
6687	11/4/2006	2007	Cyclocheilichthys.enoplos	8
6688	11/4/2006	2007	Cyclocheilichthys.enoplos	8
6689	11/4/2006	2007	Cyclocheilichthys.enoplos	8
6690	11/4/2006	2007	Cyclocheilichthys.enoplos	9
6691	11/4/2006	2007	Cyclocheilichthys.enoplos	9
6692	11/4/2006	2007	Cyclocheilichthys.enoplos	9
6693	11/4/2006	2007	Cyclocheilichthys.enoplos	9
6694	11/4/2006	2007	Cyclocheilichthys.enoplos	9
6695	11/4/2006	2007	Cyclocheilichthys.enoplos	9
6696	11/4/2006	2007	Cyclocheilichthys.enoplos	9
6697	11/4/2006	2007	Cyclocheilichthys.enoplos	10
6698	11/4/2006	2007	Cyclocheilichthys.enoplos	10
6699	11/4/2006	2007	Cyclocheilichthys.enoplos	10
6700	11/9/2008	2009	Cyclocheilichthys.enoplos	7.5
6701	11/9/2008	2009	Cyclocheilichthys.enoplos	8
6702	11/9/2008	2009	Cyclocheilichthys.enoplos	8
6703	11/9/2008	2009	Cyclocheilichthys.enoplos	8
6704	11/9/2008	2009	Cyclocheilichthys.enoplos	8
6705	11/9/2008	2009	Cyclocheilichthys.enoplos	8
6706	11/9/2008	2009	Cyclocheilichthys.enoplos	8
6707	11/9/2008	2009	Cyclocheilichthys.enoplos	8
6708	11/9/2008	2009	Cyclocheilichthys.enoplos	8
6709	11/9/2008	2009	Cyclocheilichthys.enoplos	8
6710	11/9/2008	2009	Cyclocheilichthys.enoplos	8
6711	11/9/2008	2009	Cyclocheilichthys.enoplos	8
6712	11/9/2008	2009	Cyclocheilichthys.enoplos	8
6713	11/9/2008	2009	Cyclocheilichthys.enoplos	8
6714	11/9/2008	2009	Cyclocheilichthys.enoplos	8
6715	11/9/2008	2009	Cyclocheilichthys.enoplos	8
6716	11/9/2008	2009	Cyclocheilichthys.enoplos	8
6717	11/9/2008	2009	Cyclocheilichthys.enoplos	8
6718	11/9/2008	2009	Cyclocheilichthys.enoplos	8
6719	11/9/2008	2009	Cyclocheilichthys.enoplos	8
6720	11/9/2008	2009	Cyclocheilichthys.enoplos	8.5
6721	11/9/2008	2009	Cyclocheilichthys.enoplos	8.5
6722	11/9/2008	2009	Cyclocheilichthys.enoplos	8.5
6723	11/9/2008	2009	Cyclocheilichthys.enoplos	8.5
6724	11/9/2008	2009	Cyclocheilichthys.enoplos	8.5
6725	11/9/2008	2009	Cyclocheilichthys.enoplos	9
6726	11/9/2008	2009	Cyclocheilichthys.enoplos	9
6727	11/9/2008	2009	Cyclocheilichthys.enoplos	9
6728	11/9/2008	2009	Cyclocheilichthys.enoplos	9
6729	11/9/2008	2009	Cyclocheilichthys.enoplos	9
6730	11/9/2008	2009	Cyclocheilichthys.enoplos	9
6731	11/9/2008	2009	Cyclocheilichthys.enoplos	9
6732	11/9/2008	2009	Cyclocheilichthys.enoplos	9
6733	11/9/2008	2009	Cyclocheilichthys.enoplos	9.5
6734	11/9/2008	2009	Cyclocheilichthys.enoplos	9.5
6735	11/9/2008	2009	Cyclocheilichthys.enoplos	9.5
6736	11/9/2008	2009	Cyclocheilichthys.enoplos	10
6737	11/9/2008	2009	Cyclocheilichthys.enoplos	10
6738	12/13/2013	2014	Cyclocheilichthys.enoplos	42
6739	11/4/2006	2007	Cyclocheilichthys.enoplos	10
6740	11/4/2006	2007	Cyclocheilichthys.enoplos	10
6741	11/4/2006	2007	Cyclocheilichthys.enoplos	10
6742	11/4/2006	2007	Cyclocheilichthys.enoplos	11
6743	11/4/2006	2007	Cyclocheilichthys.enoplos	11
6744	11/30/2009	2010	Cyclocheilichthys.enoplos	5
6745	11/30/2009	2010	Cyclocheilichthys.enoplos	6
6746	11/30/2009	2010	Cyclocheilichthys.enoplos	6
6747	11/30/2009	2010	Cyclocheilichthys.enoplos	6
6748	11/30/2009	2010	Cyclocheilichthys.enoplos	6
6749	11/30/2009	2010	Cyclocheilichthys.enoplos	6
6750	11/30/2009	2010	Cyclocheilichthys.enoplos	6
6751	11/30/2009	2010	Cyclocheilichthys.enoplos	7
6752	11/30/2009	2010	Cyclocheilichthys.enoplos	7
6753	11/30/2009	2010	Cyclocheilichthys.enoplos	7
6754	11/30/2009	2010	Cyclocheilichthys.enoplos	7
6755	11/30/2009	2010	Cyclocheilichthys.enoplos	7
6756	11/30/2009	2010	Cyclocheilichthys.enoplos	7
6757	11/30/2009	2010	Cyclocheilichthys.enoplos	7
6758	11/30/2009	2010	Cyclocheilichthys.enoplos	7
6759	11/30/2009	2010	Cyclocheilichthys.enoplos	7
6760	11/30/2009	2010	Cyclocheilichthys.enoplos	7
6761	11/30/2009	2010	Cyclocheilichthys.enoplos	7.5
6762	11/30/2009	2010	Cyclocheilichthys.enoplos	8
6763	11/30/2009	2010	Cyclocheilichthys.enoplos	8
6764	11/30/2009	2010	Cyclocheilichthys.enoplos	8
6765	11/30/2009	2010	Cyclocheilichthys.enoplos	8
6766	11/30/2009	2010	Cyclocheilichthys.enoplos	8
6767	12/4/2012	2013	Cyclocheilichthys.enoplos	9
6768	12/4/2012	2013	Cyclocheilichthys.enoplos	9
6769	12/4/2012	2013	Cyclocheilichthys.enoplos	9
6770	12/4/2012	2013	Cyclocheilichthys.enoplos	9
6771	12/4/2012	2013	Cyclocheilichthys.enoplos	11
6772	12/4/2012	2013	Cyclocheilichthys.enoplos	11.5
6773	12/13/2013	2014	Cyclocheilichthys.enoplos	48
6774	11/30/2009	2010	Cyclocheilichthys.enoplos	5
6775	11/30/2009	2010	Cyclocheilichthys.enoplos	5.5
6776	11/30/2009	2010	Cyclocheilichthys.enoplos	5.5
6777	11/30/2009	2010	Cyclocheilichthys.enoplos	6
6778	11/30/2009	2010	Cyclocheilichthys.enoplos	6
6779	11/30/2009	2010	Cyclocheilichthys.enoplos	6
6780	11/30/2009	2010	Cyclocheilichthys.enoplos	6.5
6781	11/30/2009	2010	Cyclocheilichthys.enoplos	6.5
6782	11/30/2009	2010	Cyclocheilichthys.enoplos	6.5
6783	11/30/2009	2010	Cyclocheilichthys.enoplos	7
6784	11/30/2009	2010	Cyclocheilichthys.enoplos	7
6785	11/30/2009	2010	Cyclocheilichthys.enoplos	7
6786	11/30/2009	2010	Cyclocheilichthys.enoplos	7
6787	11/30/2009	2010	Cyclocheilichthys.enoplos	7
6788	11/30/2009	2010	Cyclocheilichthys.enoplos	7
6789	11/30/2009	2010	Cyclocheilichthys.enoplos	7
6790	11/30/2009	2010	Cyclocheilichthys.enoplos	7
6791	11/30/2009	2010	Cyclocheilichthys.enoplos	7
6792	11/30/2009	2010	Cyclocheilichthys.enoplos	7
6793	11/30/2009	2010	Cyclocheilichthys.enoplos	7
6794	11/30/2009	2010	Cyclocheilichthys.enoplos	7
6795	11/30/2009	2010	Cyclocheilichthys.enoplos	8
6796	11/30/2009	2010	Cyclocheilichthys.enoplos	8
6797	11/30/2009	2010	Cyclocheilichthys.enoplos	8
6798	11/30/2009	2010	Cyclocheilichthys.enoplos	8
6799	11/30/2009	2010	Cyclocheilichthys.enoplos	8
6800	11/30/2009	2010	Cyclocheilichthys.enoplos	8
6801	11/30/2009	2010	Cyclocheilichthys.enoplos	8
6802	11/30/2009	2010	Cyclocheilichthys.enoplos	8
6803	11/30/2009	2010	Cyclocheilichthys.enoplos	8
6804	12/4/2012	2013	Cyclocheilichthys.enoplos	9
6805	12/4/2012	2013	Cyclocheilichthys.enoplos	9
6806	12/4/2012	2013	Cyclocheilichthys.enoplos	9
6807	12/4/2012	2013	Cyclocheilichthys.enoplos	9
6808	12/4/2012	2013	Cyclocheilichthys.enoplos	9
6809	12/4/2012	2013	Cyclocheilichthys.enoplos	9
6810	12/4/2012	2013	Cyclocheilichthys.enoplos	9
6811	12/4/2012	2013	Cyclocheilichthys.enoplos	9
6812	12/4/2012	2013	Cyclocheilichthys.enoplos	10.5
6813	12/4/2012	2013	Cyclocheilichthys.enoplos	11
6814	12/4/2012	2013	Cyclocheilichthys.enoplos	11.5
6815	12/7/2012	2013	Cyclocheilichthys.enoplos	7.5
6816	12/7/2012	2013	Cyclocheilichthys.enoplos	7.5
6817	12/7/2012	2013	Cyclocheilichthys.enoplos	7.5
6818	12/7/2012	2013	Cyclocheilichthys.enoplos	8
6819	12/7/2012	2013	Cyclocheilichthys.enoplos	8
6820	12/7/2012	2013	Cyclocheilichthys.enoplos	8
6821	12/7/2012	2013	Cyclocheilichthys.enoplos	8
6822	12/7/2012	2013	Cyclocheilichthys.enoplos	8
6823	12/7/2012	2013	Cyclocheilichthys.enoplos	8.5
6824	12/7/2012	2013	Cyclocheilichthys.enoplos	9
6825	12/7/2012	2013	Cyclocheilichthys.enoplos	9
6826	12/7/2012	2013	Cyclocheilichthys.enoplos	9
6827	12/7/2012	2013	Cyclocheilichthys.enoplos	9.5
6828	12/1/2009	2010	Cyclocheilichthys.enoplos	9
6829	12/1/2009	2010	Cyclocheilichthys.enoplos	9
6830	12/1/2009	2010	Cyclocheilichthys.enoplos	9
6831	12/1/2009	2010	Cyclocheilichthys.enoplos	9
6832	12/1/2009	2010	Cyclocheilichthys.enoplos	9
6833	12/1/2009	2010	Cyclocheilichthys.enoplos	9
6834	12/1/2009	2010	Cyclocheilichthys.enoplos	9.5
6835	12/1/2009	2010	Cyclocheilichthys.enoplos	10
6836	12/1/2009	2010	Cyclocheilichthys.enoplos	10
6837	12/1/2009	2010	Cyclocheilichthys.enoplos	11
6838	12/1/2009	2010	Cyclocheilichthys.enoplos	11
6839	12/1/2009	2010	Cyclocheilichthys.enoplos	11
6840	12/1/2009	2010	Cyclocheilichthys.enoplos	11
6841	12/1/2009	2010	Cyclocheilichthys.enoplos	11
6842	12/1/2009	2010	Cyclocheilichthys.enoplos	12
6843	12/1/2009	2010	Cyclocheilichthys.enoplos	13
6844	12/1/2009	2010	Cyclocheilichthys.enoplos	13
6845	12/7/2012	2013	Cyclocheilichthys.enoplos	7
6846	12/7/2012	2013	Cyclocheilichthys.enoplos	7
6847	12/7/2012	2013	Cyclocheilichthys.enoplos	7.5
6848	12/7/2012	2013	Cyclocheilichthys.enoplos	7.5
6849	12/7/2012	2013	Cyclocheilichthys.enoplos	8
6850	12/7/2012	2013	Cyclocheilichthys.enoplos	8
6851	12/7/2012	2013	Cyclocheilichthys.enoplos	8
6852	12/7/2012	2013	Cyclocheilichthys.enoplos	8.5
6853	12/7/2012	2013	Cyclocheilichthys.enoplos	8.5
6854	12/7/2012	2013	Cyclocheilichthys.enoplos	8.5
6855	12/7/2012	2013	Cyclocheilichthys.enoplos	8.5
6856	12/7/2012	2013	Cyclocheilichthys.enoplos	8.5
6857	12/7/2012	2013	Cyclocheilichthys.enoplos	9
6858	12/7/2012	2013	Cyclocheilichthys.enoplos	9.5
6859	12/7/2012	2013	Cyclocheilichthys.enoplos	10.5
6860	12/7/2012	2013	Cyclocheilichthys.enoplos	10.5
6861	12/12/2008	2009	Cyclocheilichthys.enoplos	9
6862	12/12/2008	2009	Cyclocheilichthys.enoplos	10
6863	12/12/2008	2009	Cyclocheilichthys.enoplos	25
6864	12/12/2008	2009	Cyclocheilichthys.enoplos	28
6865	12/12/2008	2009	Cyclocheilichthys.enoplos	34
6866	12/12/2008	2009	Cyclocheilichthys.enoplos	34
6867	11/30/2006	2007	Cyclocheilichthys.enoplos	5
6868	11/30/2006	2007	Cyclocheilichthys.enoplos	5
6869	11/30/2006	2007	Cyclocheilichthys.enoplos	5
6870	11/30/2006	2007	Cyclocheilichthys.enoplos	5
6871	11/30/2006	2007	Cyclocheilichthys.enoplos	5
6872	11/30/2006	2007	Cyclocheilichthys.enoplos	5
6873	11/30/2006	2007	Cyclocheilichthys.enoplos	5
6874	11/30/2006	2007	Cyclocheilichthys.enoplos	6
6875	11/30/2006	2007	Cyclocheilichthys.enoplos	6
6876	11/30/2006	2007	Cyclocheilichthys.enoplos	6
6877	11/30/2006	2007	Cyclocheilichthys.enoplos	6
6878	11/30/2006	2007	Cyclocheilichthys.enoplos	6
6879	11/30/2006	2007	Cyclocheilichthys.enoplos	6
6880	11/30/2006	2007	Cyclocheilichthys.enoplos	6
6881	11/30/2006	2007	Cyclocheilichthys.enoplos	6
6882	11/30/2006	2007	Cyclocheilichthys.enoplos	6
6883	11/30/2006	2007	Cyclocheilichthys.enoplos	6
6884	11/30/2006	2007	Cyclocheilichthys.enoplos	6
6885	11/30/2006	2007	Cyclocheilichthys.enoplos	6
6886	11/30/2006	2007	Cyclocheilichthys.enoplos	6
6887	11/30/2006	2007	Cyclocheilichthys.enoplos	6
6888	11/30/2006	2007	Cyclocheilichthys.enoplos	6
6889	11/30/2006	2007	Cyclocheilichthys.enoplos	6
6890	11/30/2006	2007	Cyclocheilichthys.enoplos	6
6891	11/30/2006	2007	Cyclocheilichthys.enoplos	7
6892	11/30/2006	2007	Cyclocheilichthys.enoplos	7
6893	11/30/2006	2007	Cyclocheilichthys.enoplos	7
6894	11/30/2006	2007	Cyclocheilichthys.enoplos	7
6895	11/30/2006	2007	Cyclocheilichthys.enoplos	7
6896	11/30/2006	2007	Cyclocheilichthys.enoplos	7
6897	11/30/2006	2007	Cyclocheilichthys.enoplos	7
6898	11/30/2006	2007	Cyclocheilichthys.enoplos	7
6899	11/30/2006	2007	Cyclocheilichthys.enoplos	7
6900	11/30/2006	2007	Cyclocheilichthys.enoplos	8
6901	11/30/2006	2007	Cyclocheilichthys.enoplos	8
6902	11/30/2006	2007	Cyclocheilichthys.enoplos	8
6903	11/30/2006	2007	Cyclocheilichthys.enoplos	8
6904	11/30/2006	2007	Cyclocheilichthys.enoplos	8
6905	11/30/2006	2007	Cyclocheilichthys.enoplos	9
6906	11/30/2006	2007	Cyclocheilichthys.enoplos	9
6907	11/30/2006	2007	Cyclocheilichthys.enoplos	9
6908	12/18/2010	2011	Cyclocheilichthys.enoplos	26
6909	12/11/2014	2015	Cyclocheilichthys.enoplos	18.5
6910	11/30/2006	2007	Cyclocheilichthys.enoplos	5
6911	11/30/2006	2007	Cyclocheilichthys.enoplos	5
6912	11/30/2006	2007	Cyclocheilichthys.enoplos	5
6913	11/30/2006	2007	Cyclocheilichthys.enoplos	5
6914	11/30/2006	2007	Cyclocheilichthys.enoplos	5
6915	11/30/2006	2007	Cyclocheilichthys.enoplos	5
6916	11/30/2006	2007	Cyclocheilichthys.enoplos	5
6917	11/30/2006	2007	Cyclocheilichthys.enoplos	6
6918	11/30/2006	2007	Cyclocheilichthys.enoplos	6
6919	11/30/2006	2007	Cyclocheilichthys.enoplos	6
6920	11/30/2006	2007	Cyclocheilichthys.enoplos	6
6921	11/30/2006	2007	Cyclocheilichthys.enoplos	6
6922	11/30/2006	2007	Cyclocheilichthys.enoplos	6
6923	11/30/2006	2007	Cyclocheilichthys.enoplos	6
6924	11/30/2006	2007	Cyclocheilichthys.enoplos	6
6925	11/30/2006	2007	Cyclocheilichthys.enoplos	6
6926	11/30/2006	2007	Cyclocheilichthys.enoplos	6
6927	11/30/2006	2007	Cyclocheilichthys.enoplos	6
6928	11/30/2006	2007	Cyclocheilichthys.enoplos	6
6929	11/30/2006	2007	Cyclocheilichthys.enoplos	6
6930	11/30/2006	2007	Cyclocheilichthys.enoplos	6
6931	11/30/2006	2007	Cyclocheilichthys.enoplos	6
6932	11/30/2006	2007	Cyclocheilichthys.enoplos	6
6933	11/30/2006	2007	Cyclocheilichthys.enoplos	6
6934	11/30/2006	2007	Cyclocheilichthys.enoplos	7
6935	11/30/2006	2007	Cyclocheilichthys.enoplos	7
6936	11/30/2006	2007	Cyclocheilichthys.enoplos	7
6937	11/30/2006	2007	Cyclocheilichthys.enoplos	7
6938	11/30/2006	2007	Cyclocheilichthys.enoplos	7
6939	11/30/2006	2007	Cyclocheilichthys.enoplos	7
6940	11/30/2006	2007	Cyclocheilichthys.enoplos	7
6941	11/30/2006	2007	Cyclocheilichthys.enoplos	7
6942	11/30/2006	2007	Cyclocheilichthys.enoplos	7
6943	11/30/2006	2007	Cyclocheilichthys.enoplos	7
6944	11/30/2006	2007	Cyclocheilichthys.enoplos	7
6945	11/30/2006	2007	Cyclocheilichthys.enoplos	7
6946	11/30/2006	2007	Cyclocheilichthys.enoplos	8
6947	11/30/2006	2007	Cyclocheilichthys.enoplos	8
6948	11/30/2006	2007	Cyclocheilichthys.enoplos	8
6949	11/30/2006	2007	Cyclocheilichthys.enoplos	8
6950	11/30/2006	2007	Cyclocheilichthys.enoplos	8
6951	11/30/2006	2007	Cyclocheilichthys.enoplos	9
6952	11/30/2006	2007	Cyclocheilichthys.enoplos	5
6953	11/30/2006	2007	Cyclocheilichthys.enoplos	5
6954	11/30/2006	2007	Cyclocheilichthys.enoplos	5
6955	11/30/2006	2007	Cyclocheilichthys.enoplos	5
6956	11/30/2006	2007	Cyclocheilichthys.enoplos	5
6957	11/30/2006	2007	Cyclocheilichthys.enoplos	5
6958	11/30/2006	2007	Cyclocheilichthys.enoplos	5
6959	11/30/2006	2007	Cyclocheilichthys.enoplos	6
6960	11/30/2006	2007	Cyclocheilichthys.enoplos	6
6961	11/30/2006	2007	Cyclocheilichthys.enoplos	6
6962	11/30/2006	2007	Cyclocheilichthys.enoplos	6
6963	11/30/2006	2007	Cyclocheilichthys.enoplos	6
6964	11/30/2006	2007	Cyclocheilichthys.enoplos	6
6965	11/30/2006	2007	Cyclocheilichthys.enoplos	6
6966	11/30/2006	2007	Cyclocheilichthys.enoplos	6
6967	11/30/2006	2007	Cyclocheilichthys.enoplos	6
6968	11/30/2006	2007	Cyclocheilichthys.enoplos	6
6969	11/30/2006	2007	Cyclocheilichthys.enoplos	6
6970	11/30/2006	2007	Cyclocheilichthys.enoplos	6
6971	11/30/2006	2007	Cyclocheilichthys.enoplos	7
6972	11/30/2006	2007	Cyclocheilichthys.enoplos	7
6973	11/30/2006	2007	Cyclocheilichthys.enoplos	7
6974	11/30/2006	2007	Cyclocheilichthys.enoplos	7
6975	11/30/2006	2007	Cyclocheilichthys.enoplos	7
6976	11/30/2006	2007	Cyclocheilichthys.enoplos	7
6977	11/30/2006	2007	Cyclocheilichthys.enoplos	7
6978	11/30/2006	2007	Cyclocheilichthys.enoplos	7
6979	11/30/2006	2007	Cyclocheilichthys.enoplos	7
6980	11/30/2006	2007	Cyclocheilichthys.enoplos	7
6981	11/30/2006	2007	Cyclocheilichthys.enoplos	7
6982	11/30/2006	2007	Cyclocheilichthys.enoplos	7
6983	11/30/2006	2007	Cyclocheilichthys.enoplos	8
6984	11/30/2006	2007	Cyclocheilichthys.enoplos	8
6985	11/30/2006	2007	Cyclocheilichthys.enoplos	8
6986	11/30/2006	2007	Cyclocheilichthys.enoplos	9
6987	11/30/2006	2007	Cyclocheilichthys.enoplos	9
6988	11/30/2006	2007	Cyclocheilichthys.enoplos	9
6989	12/12/2008	2009	Cyclocheilichthys.enoplos	8
6990	12/12/2008	2009	Cyclocheilichthys.enoplos	9
6991	12/12/2008	2009	Cyclocheilichthys.enoplos	16.5
6992	12/12/2008	2009	Cyclocheilichthys.enoplos	26
6993	12/12/2008	2009	Cyclocheilichthys.enoplos	28
6994	12/12/2008	2009	Cyclocheilichthys.enoplos	29
6995	12/12/2008	2009	Cyclocheilichthys.enoplos	56
6996	12/14/2013	2014	Cyclocheilichthys.enoplos	42
6997	11/30/2006	2007	Cyclocheilichthys.enoplos	5
6998	11/30/2006	2007	Cyclocheilichthys.enoplos	5
6999	11/30/2006	2007	Cyclocheilichthys.enoplos	5
7000	11/30/2006	2007	Cyclocheilichthys.enoplos	5
7001	11/30/2006	2007	Cyclocheilichthys.enoplos	5
7002	11/30/2006	2007	Cyclocheilichthys.enoplos	5
7003	11/30/2006	2007	Cyclocheilichthys.enoplos	5
7004	11/30/2006	2007	Cyclocheilichthys.enoplos	5
7005	11/30/2006	2007	Cyclocheilichthys.enoplos	5
7006	11/30/2006	2007	Cyclocheilichthys.enoplos	5
7007	11/30/2006	2007	Cyclocheilichthys.enoplos	5
7008	11/30/2006	2007	Cyclocheilichthys.enoplos	6
7009	11/30/2006	2007	Cyclocheilichthys.enoplos	6
7010	11/30/2006	2007	Cyclocheilichthys.enoplos	6
7011	11/30/2006	2007	Cyclocheilichthys.enoplos	6
7012	11/30/2006	2007	Cyclocheilichthys.enoplos	6
7013	11/30/2006	2007	Cyclocheilichthys.enoplos	6
7014	11/30/2006	2007	Cyclocheilichthys.enoplos	6
7015	11/30/2006	2007	Cyclocheilichthys.enoplos	6
7016	11/30/2006	2007	Cyclocheilichthys.enoplos	6
7017	11/30/2006	2007	Cyclocheilichthys.enoplos	6
7018	11/30/2006	2007	Cyclocheilichthys.enoplos	6
7019	11/30/2006	2007	Cyclocheilichthys.enoplos	6
7020	11/30/2006	2007	Cyclocheilichthys.enoplos	7
7021	11/30/2006	2007	Cyclocheilichthys.enoplos	7
7022	11/30/2006	2007	Cyclocheilichthys.enoplos	7
7023	11/30/2006	2007	Cyclocheilichthys.enoplos	7
7024	11/30/2006	2007	Cyclocheilichthys.enoplos	7
7025	11/30/2006	2007	Cyclocheilichthys.enoplos	7
7026	11/30/2006	2007	Cyclocheilichthys.enoplos	7
7027	11/30/2006	2007	Cyclocheilichthys.enoplos	7
7028	11/30/2006	2007	Cyclocheilichthys.enoplos	7
7029	11/30/2006	2007	Cyclocheilichthys.enoplos	8
7030	11/30/2006	2007	Cyclocheilichthys.enoplos	8
7031	11/30/2006	2007	Cyclocheilichthys.enoplos	8
7032	11/30/2006	2007	Cyclocheilichthys.enoplos	8
7033	11/30/2006	2007	Cyclocheilichthys.enoplos	8
7034	11/30/2006	2007	Cyclocheilichthys.enoplos	8
7035	11/30/2006	2007	Cyclocheilichthys.enoplos	8
7036	11/30/2006	2007	Cyclocheilichthys.enoplos	9
7037	12/14/2013	2014	Cyclocheilichthys.enoplos	40
7038	12/8/2012	2013	Cyclocheilichthys.enoplos	8
7039	12/8/2012	2013	Cyclocheilichthys.enoplos	8
7040	12/8/2012	2013	Cyclocheilichthys.enoplos	8
7041	12/8/2012	2013	Cyclocheilichthys.enoplos	8
7042	12/8/2012	2013	Cyclocheilichthys.enoplos	8
7043	12/8/2012	2013	Cyclocheilichthys.enoplos	9
7044	12/8/2012	2013	Cyclocheilichthys.enoplos	9.5
7045	12/8/2012	2013	Cyclocheilichthys.enoplos	10
7046	12/8/2012	2013	Cyclocheilichthys.enoplos	11.5
7047	12/8/2012	2013	Cyclocheilichthys.enoplos	12
7048	11/9/2008	2009	Cyclocheilichthys.enoplos	7
7049	11/9/2008	2009	Cyclocheilichthys.enoplos	7
7050	11/9/2008	2009	Cyclocheilichthys.enoplos	7
7051	11/9/2008	2009	Cyclocheilichthys.enoplos	7
7052	11/9/2008	2009	Cyclocheilichthys.enoplos	7
7053	11/9/2008	2009	Cyclocheilichthys.enoplos	7
7054	11/9/2008	2009	Cyclocheilichthys.enoplos	7
7055	11/9/2008	2009	Cyclocheilichthys.enoplos	7.5
7056	11/9/2008	2009	Cyclocheilichthys.enoplos	7.5
7057	11/9/2008	2009	Cyclocheilichthys.enoplos	7.5
7058	11/9/2008	2009	Cyclocheilichthys.enoplos	7.5
7059	11/9/2008	2009	Cyclocheilichthys.enoplos	7.5
7060	11/9/2008	2009	Cyclocheilichthys.enoplos	8
7061	11/9/2008	2009	Cyclocheilichthys.enoplos	8
7062	11/9/2008	2009	Cyclocheilichthys.enoplos	8
7063	11/9/2008	2009	Cyclocheilichthys.enoplos	8
7064	11/9/2008	2009	Cyclocheilichthys.enoplos	8
7065	11/9/2008	2009	Cyclocheilichthys.enoplos	8
7066	11/9/2008	2009	Cyclocheilichthys.enoplos	8
7067	11/9/2008	2009	Cyclocheilichthys.enoplos	8
7068	11/9/2008	2009	Cyclocheilichthys.enoplos	8
7069	11/9/2008	2009	Cyclocheilichthys.enoplos	8
7070	11/9/2008	2009	Cyclocheilichthys.enoplos	8
7071	11/9/2008	2009	Cyclocheilichthys.enoplos	8
7072	11/9/2008	2009	Cyclocheilichthys.enoplos	8
7073	11/9/2008	2009	Cyclocheilichthys.enoplos	8.5
7074	11/9/2008	2009	Cyclocheilichthys.enoplos	8.5
7075	11/9/2008	2009	Cyclocheilichthys.enoplos	9
7076	11/9/2008	2009	Cyclocheilichthys.enoplos	9
7077	11/9/2008	2009	Cyclocheilichthys.enoplos	9
7078	11/9/2008	2009	Cyclocheilichthys.enoplos	9
7079	11/9/2008	2009	Cyclocheilichthys.enoplos	9
7080	11/9/2008	2009	Cyclocheilichthys.enoplos	9
7081	11/9/2008	2009	Cyclocheilichthys.enoplos	9
7082	11/9/2008	2009	Cyclocheilichthys.enoplos	9
7083	12/8/2012	2013	Cyclocheilichthys.enoplos	8
7084	12/8/2012	2013	Cyclocheilichthys.enoplos	8
7085	12/8/2012	2013	Cyclocheilichthys.enoplos	8
7086	12/8/2012	2013	Cyclocheilichthys.enoplos	8
7087	12/8/2012	2013	Cyclocheilichthys.enoplos	8.5
7088	12/8/2012	2013	Cyclocheilichthys.enoplos	9
7089	12/8/2012	2013	Cyclocheilichthys.enoplos	9.5
7090	12/8/2012	2013	Cyclocheilichthys.enoplos	10
7091	12/8/2012	2013	Cyclocheilichthys.enoplos	11
7092	12/8/2012	2013	Cyclocheilichthys.enoplos	12.5
7093	12/8/2012	2013	Cyclocheilichthys.enoplos	13
7094	12/10/2013	2014	Cyclocheilichthys.enoplos	13
7095	12/18/2010	2011	Cyclocheilichthys.enoplos	26
7096	12/18/2010	2011	Cyclocheilichthys.enoplos	28
7097	12/10/2013	2014	Cyclocheilichthys.enoplos	12.5
7098	12/10/2013	2014	Cyclocheilichthys.enoplos	13
7099	12/13/2008	2009	Cyclocheilichthys.enoplos	8.5
7100	12/13/2008	2009	Cyclocheilichthys.enoplos	9
7101	12/13/2008	2009	Cyclocheilichthys.enoplos	9.5
7102	12/13/2008	2009	Cyclocheilichthys.enoplos	15
7103	12/13/2008	2009	Cyclocheilichthys.enoplos	15.5
7104	12/13/2008	2009	Cyclocheilichthys.enoplos	42
7105	12/1/2009	2010	Cyclocheilichthys.enoplos	11
7106	12/1/2009	2010	Cyclocheilichthys.enoplos	12
7107	12/1/2009	2010	Cyclocheilichthys.enoplos	13
7108	12/1/2009	2010	Cyclocheilichthys.enoplos	9
7109	12/1/2009	2010	Cyclocheilichthys.enoplos	9
7110	12/1/2009	2010	Cyclocheilichthys.enoplos	9
7111	12/1/2009	2010	Cyclocheilichthys.enoplos	9
7112	12/1/2009	2010	Cyclocheilichthys.enoplos	9
7113	12/1/2009	2010	Cyclocheilichthys.enoplos	9.5
7114	12/1/2009	2010	Cyclocheilichthys.enoplos	10
7115	12/1/2009	2010	Cyclocheilichthys.enoplos	10
7116	12/1/2009	2010	Cyclocheilichthys.enoplos	10
7117	12/1/2009	2010	Cyclocheilichthys.enoplos	11
7118	12/1/2009	2010	Cyclocheilichthys.enoplos	11
7119	12/15/2010	2011	Cyclocheilichthys.enoplos	10
7120	12/15/2010	2011	Cyclocheilichthys.enoplos	11
7121	12/15/2010	2011	Cyclocheilichthys.enoplos	11
7122	12/15/2010	2011	Cyclocheilichthys.enoplos	11
7123	12/15/2010	2011	Cyclocheilichthys.enoplos	12
7124	12/15/2010	2011	Cyclocheilichthys.enoplos	13
7125	12/15/2010	2011	Cyclocheilichthys.enoplos	15
7126	12/13/2008	2009	Cyclocheilichthys.enoplos	7.5
7127	12/13/2008	2009	Cyclocheilichthys.enoplos	7.5
7128	12/13/2008	2009	Cyclocheilichthys.enoplos	8
7129	12/13/2008	2009	Cyclocheilichthys.enoplos	8.5
7130	12/13/2008	2009	Cyclocheilichthys.enoplos	13.5
7131	12/13/2008	2009	Cyclocheilichthys.enoplos	15
7132	12/13/2008	2009	Cyclocheilichthys.enoplos	42
7133	12/13/2008	2009	Cyclocheilichthys.enoplos	47
7134	12/14/2013	2014	Cyclocheilichthys.enoplos	36
7135	12/14/2011	2012	Cyclocheilichthys.enoplos	8.5
7136	12/14/2011	2012	Cyclocheilichthys.enoplos	9
7137	12/14/2011	2012	Cyclocheilichthys.enoplos	10
7138	12/14/2011	2012	Cyclocheilichthys.enoplos	26
7139	12/1/2009	2010	Cyclocheilichthys.enoplos	8
7140	12/1/2009	2010	Cyclocheilichthys.enoplos	8
7141	12/1/2009	2010	Cyclocheilichthys.enoplos	8.5
7142	12/1/2009	2010	Cyclocheilichthys.enoplos	9
7143	12/1/2009	2010	Cyclocheilichthys.enoplos	10
7144	12/1/2009	2010	Cyclocheilichthys.enoplos	10
7145	12/1/2009	2010	Cyclocheilichthys.enoplos	12
7146	12/20/2010	2011	Cyclocheilichthys.enoplos	39
7147	12/4/2008	2009	Cyclocheilichthys.enoplos	6
7148	12/4/2008	2009	Cyclocheilichthys.enoplos	6
7149	12/4/2008	2009	Cyclocheilichthys.enoplos	6
7150	12/4/2008	2009	Cyclocheilichthys.enoplos	6
7151	12/4/2008	2009	Cyclocheilichthys.enoplos	6
7152	12/4/2008	2009	Cyclocheilichthys.enoplos	6
7153	12/4/2008	2009	Cyclocheilichthys.enoplos	6
7154	12/4/2008	2009	Cyclocheilichthys.enoplos	6
7155	12/4/2008	2009	Cyclocheilichthys.enoplos	6
7156	12/4/2008	2009	Cyclocheilichthys.enoplos	6
7157	12/4/2008	2009	Cyclocheilichthys.enoplos	6
7158	12/4/2008	2009	Cyclocheilichthys.enoplos	6.5
7159	12/4/2008	2009	Cyclocheilichthys.enoplos	6.5
7160	12/4/2008	2009	Cyclocheilichthys.enoplos	6.5
7161	12/4/2008	2009	Cyclocheilichthys.enoplos	6.5
7162	12/4/2008	2009	Cyclocheilichthys.enoplos	6.5
7163	12/4/2008	2009	Cyclocheilichthys.enoplos	6.5
7164	12/4/2008	2009	Cyclocheilichthys.enoplos	6.5
7165	12/4/2008	2009	Cyclocheilichthys.enoplos	6.5
7166	12/4/2008	2009	Cyclocheilichthys.enoplos	6.5
7167	12/4/2008	2009	Cyclocheilichthys.enoplos	6.5
7168	12/4/2008	2009	Cyclocheilichthys.enoplos	6.5
7169	12/4/2008	2009	Cyclocheilichthys.enoplos	6.5
7170	12/4/2008	2009	Cyclocheilichthys.enoplos	7
7171	12/4/2008	2009	Cyclocheilichthys.enoplos	7
7172	12/4/2008	2009	Cyclocheilichthys.enoplos	7
7173	12/4/2008	2009	Cyclocheilichthys.enoplos	7
7174	12/4/2008	2009	Cyclocheilichthys.enoplos	7
7175	12/4/2008	2009	Cyclocheilichthys.enoplos	7
7176	12/4/2008	2009	Cyclocheilichthys.enoplos	7
7177	12/4/2008	2009	Cyclocheilichthys.enoplos	7.5
7178	12/4/2008	2009	Cyclocheilichthys.enoplos	7.5
7179	12/4/2008	2009	Cyclocheilichthys.enoplos	8
7180	12/4/2008	2009	Cyclocheilichthys.enoplos	8
7181	12/4/2008	2009	Cyclocheilichthys.enoplos	8
7182	12/4/2008	2009	Cyclocheilichthys.enoplos	8
7183	12/4/2008	2009	Cyclocheilichthys.enoplos	8
7184	12/4/2008	2009	Cyclocheilichthys.enoplos	8
7185	12/4/2008	2009	Cyclocheilichthys.enoplos	8
7186	12/4/2008	2009	Cyclocheilichthys.enoplos	8.5
7187	12/4/2008	2009	Cyclocheilichthys.enoplos	8.5
7188	12/1/2009	2010	Cyclocheilichthys.enoplos	6.5
7189	12/1/2009	2010	Cyclocheilichthys.enoplos	6.5
7190	12/1/2009	2010	Cyclocheilichthys.enoplos	7
7191	12/1/2009	2010	Cyclocheilichthys.enoplos	7
7192	12/1/2009	2010	Cyclocheilichthys.enoplos	7.5
7193	12/1/2009	2010	Cyclocheilichthys.enoplos	7.5
7194	12/1/2009	2010	Cyclocheilichthys.enoplos	7.5
7195	12/1/2009	2010	Cyclocheilichthys.enoplos	8
7196	12/1/2009	2010	Cyclocheilichthys.enoplos	8
7197	12/1/2009	2010	Cyclocheilichthys.enoplos	8
7198	12/1/2009	2010	Cyclocheilichthys.enoplos	8.5
7199	12/1/2009	2010	Cyclocheilichthys.enoplos	9.5
7200	12/4/2008	2009	Cyclocheilichthys.enoplos	7
7201	12/4/2008	2009	Cyclocheilichthys.enoplos	7
7202	12/4/2008	2009	Cyclocheilichthys.enoplos	7
7203	12/4/2008	2009	Cyclocheilichthys.enoplos	7.5
7204	12/4/2008	2009	Cyclocheilichthys.enoplos	7.5
7205	12/4/2008	2009	Cyclocheilichthys.enoplos	7.5
7206	12/4/2008	2009	Cyclocheilichthys.enoplos	7.5
7207	12/4/2008	2009	Cyclocheilichthys.enoplos	7.5
7208	12/4/2008	2009	Cyclocheilichthys.enoplos	7.5
7209	12/4/2008	2009	Cyclocheilichthys.enoplos	8
7210	12/4/2008	2009	Cyclocheilichthys.enoplos	8
7211	12/4/2008	2009	Cyclocheilichthys.enoplos	8
7212	12/4/2008	2009	Cyclocheilichthys.enoplos	8.5
7213	12/4/2008	2009	Cyclocheilichthys.enoplos	8.5
7214	12/4/2008	2009	Cyclocheilichthys.enoplos	8.5
7215	12/4/2008	2009	Cyclocheilichthys.enoplos	9
7216	12/4/2008	2009	Cyclocheilichthys.enoplos	9.5
7217	12/1/2009	2010	Cyclocheilichthys.enoplos	7
7218	12/1/2009	2010	Cyclocheilichthys.enoplos	7
7219	12/1/2009	2010	Cyclocheilichthys.enoplos	7
7220	12/1/2009	2010	Cyclocheilichthys.enoplos	7.5
7221	12/1/2009	2010	Cyclocheilichthys.enoplos	7.5
7222	12/1/2009	2010	Cyclocheilichthys.enoplos	7.5
7223	12/1/2009	2010	Cyclocheilichthys.enoplos	8
7224	12/1/2009	2010	Cyclocheilichthys.enoplos	8
7225	12/1/2009	2010	Cyclocheilichthys.enoplos	8
7226	12/1/2009	2010	Cyclocheilichthys.enoplos	8
7227	12/1/2009	2010	Cyclocheilichthys.enoplos	8.5
7228	12/1/2009	2010	Cyclocheilichthys.enoplos	8.5
7229	12/1/2009	2010	Cyclocheilichthys.enoplos	8.5
7230	12/1/2009	2010	Cyclocheilichthys.enoplos	9
7231	12/1/2009	2010	Cyclocheilichthys.enoplos	9
7232	12/15/2012	2013	Cyclocheilichthys.enoplos	6
7233	12/15/2012	2013	Cyclocheilichthys.enoplos	6.5
7234	12/15/2012	2013	Cyclocheilichthys.enoplos	6.5
7235	12/15/2012	2013	Cyclocheilichthys.enoplos	7.5
7236	12/15/2012	2013	Cyclocheilichthys.enoplos	7.5
7237	12/15/2012	2013	Cyclocheilichthys.enoplos	7.5
7238	12/15/2012	2013	Cyclocheilichthys.enoplos	7.5
7239	12/15/2012	2013	Cyclocheilichthys.enoplos	8
7240	12/15/2012	2013	Cyclocheilichthys.enoplos	8
7241	12/15/2012	2013	Cyclocheilichthys.enoplos	8
7242	12/15/2012	2013	Cyclocheilichthys.enoplos	8.5
7243	12/15/2012	2013	Cyclocheilichthys.enoplos	8.5
7244	12/15/2012	2013	Cyclocheilichthys.enoplos	8.5
7245	12/15/2012	2013	Cyclocheilichthys.enoplos	9
7246	12/15/2012	2013	Cyclocheilichthys.enoplos	9.5
7247	12/15/2012	2013	Cyclocheilichthys.enoplos	6
7248	12/15/2012	2013	Cyclocheilichthys.enoplos	6
7249	12/15/2012	2013	Cyclocheilichthys.enoplos	7
7250	12/15/2012	2013	Cyclocheilichthys.enoplos	7.5
7251	12/15/2012	2013	Cyclocheilichthys.enoplos	7.5
7252	12/15/2012	2013	Cyclocheilichthys.enoplos	7.5
7253	12/15/2012	2013	Cyclocheilichthys.enoplos	7.5
7254	12/15/2012	2013	Cyclocheilichthys.enoplos	8
7255	12/15/2012	2013	Cyclocheilichthys.enoplos	8.5
7256	12/15/2012	2013	Cyclocheilichthys.enoplos	9
7257	12/15/2012	2013	Cyclocheilichthys.enoplos	9
7258	12/15/2012	2013	Cyclocheilichthys.enoplos	9.5
7259	11/28/2006	2007	Cyclocheilichthys.enoplos	6
7260	11/28/2006	2007	Cyclocheilichthys.enoplos	6
7261	11/28/2006	2007	Cyclocheilichthys.enoplos	6
7262	11/28/2006	2007	Cyclocheilichthys.enoplos	6
7263	11/28/2006	2007	Cyclocheilichthys.enoplos	6
7264	11/28/2006	2007	Cyclocheilichthys.enoplos	6
7265	11/28/2006	2007	Cyclocheilichthys.enoplos	6
7266	11/28/2006	2007	Cyclocheilichthys.enoplos	7
7267	11/28/2006	2007	Cyclocheilichthys.enoplos	7
7268	11/28/2006	2007	Cyclocheilichthys.enoplos	7
7269	11/28/2006	2007	Cyclocheilichthys.enoplos	7
7270	11/28/2006	2007	Cyclocheilichthys.enoplos	7
7271	11/28/2006	2007	Cyclocheilichthys.enoplos	7
7272	11/28/2006	2007	Cyclocheilichthys.enoplos	7
7273	11/28/2006	2007	Cyclocheilichthys.enoplos	7
7274	11/28/2006	2007	Cyclocheilichthys.enoplos	7
7275	11/28/2006	2007	Cyclocheilichthys.enoplos	7
7276	11/28/2006	2007	Cyclocheilichthys.enoplos	7
7277	11/28/2006	2007	Cyclocheilichthys.enoplos	7
7278	11/28/2006	2007	Cyclocheilichthys.enoplos	7
7279	11/28/2006	2007	Cyclocheilichthys.enoplos	7
7280	11/28/2006	2007	Cyclocheilichthys.enoplos	7
7281	11/28/2006	2007	Cyclocheilichthys.enoplos	7
7282	11/28/2006	2007	Cyclocheilichthys.enoplos	7
7283	11/28/2006	2007	Cyclocheilichthys.enoplos	7
7284	11/28/2006	2007	Cyclocheilichthys.enoplos	7
7285	11/28/2006	2007	Cyclocheilichthys.enoplos	7
7286	11/28/2006	2007	Cyclocheilichthys.enoplos	7
7287	11/28/2006	2007	Cyclocheilichthys.enoplos	7
7288	11/28/2006	2007	Cyclocheilichthys.enoplos	7
7289	11/28/2006	2007	Cyclocheilichthys.enoplos	8
7290	11/28/2006	2007	Cyclocheilichthys.enoplos	8
7291	11/28/2006	2007	Cyclocheilichthys.enoplos	8
7292	11/28/2006	2007	Cyclocheilichthys.enoplos	8
7293	11/28/2006	2007	Cyclocheilichthys.enoplos	8
7294	11/28/2006	2007	Cyclocheilichthys.enoplos	8
7295	11/28/2006	2007	Cyclocheilichthys.enoplos	8
7296	11/28/2006	2007	Cyclocheilichthys.enoplos	8
7297	11/28/2006	2007	Cyclocheilichthys.enoplos	8
7298	11/28/2006	2007	Cyclocheilichthys.enoplos	8
7299	11/28/2006	2007	Cyclocheilichthys.enoplos	8
7300	11/28/2006	2007	Cyclocheilichthys.enoplos	8
7301	11/28/2006	2007	Cyclocheilichthys.enoplos	9
7302	11/28/2006	2007	Cyclocheilichthys.enoplos	9
7303	11/28/2006	2007	Cyclocheilichthys.enoplos	9
7304	11/28/2006	2007	Cyclocheilichthys.enoplos	10
7305	11/28/2014	2015	Cyclocheilichthys.enoplos	8
7306	11/28/2014	2015	Cyclocheilichthys.enoplos	8
7307	11/28/2014	2015	Cyclocheilichthys.enoplos	8
7308	11/28/2014	2015	Cyclocheilichthys.enoplos	8
7309	11/28/2014	2015	Cyclocheilichthys.enoplos	8
7310	11/28/2014	2015	Cyclocheilichthys.enoplos	8
7311	11/28/2014	2015	Cyclocheilichthys.enoplos	8
7312	11/28/2014	2015	Cyclocheilichthys.enoplos	8
7313	11/28/2014	2015	Cyclocheilichthys.enoplos	8
7314	11/28/2014	2015	Cyclocheilichthys.enoplos	8
7315	11/28/2014	2015	Cyclocheilichthys.enoplos	8
7316	11/28/2014	2015	Cyclocheilichthys.enoplos	8
7317	11/28/2014	2015	Cyclocheilichthys.enoplos	8
7318	11/28/2014	2015	Cyclocheilichthys.enoplos	8
7319	11/28/2014	2015	Cyclocheilichthys.enoplos	10
7320	11/28/2014	2015	Cyclocheilichthys.enoplos	10
7321	11/28/2014	2015	Cyclocheilichthys.enoplos	10
7322	11/28/2014	2015	Cyclocheilichthys.enoplos	10
7323	11/28/2014	2015	Cyclocheilichthys.enoplos	10
7324	11/28/2014	2015	Cyclocheilichthys.enoplos	10
7325	11/28/2014	2015	Cyclocheilichthys.enoplos	10
7326	11/28/2014	2015	Cyclocheilichthys.enoplos	10
7327	11/28/2014	2015	Cyclocheilichthys.enoplos	10
7328	11/28/2014	2015	Cyclocheilichthys.enoplos	10
7329	11/28/2006	2007	Cyclocheilichthys.enoplos	6
7330	11/28/2006	2007	Cyclocheilichthys.enoplos	6
7331	11/28/2006	2007	Cyclocheilichthys.enoplos	6
7332	11/28/2006	2007	Cyclocheilichthys.enoplos	6
7333	11/28/2006	2007	Cyclocheilichthys.enoplos	7
7334	11/28/2006	2007	Cyclocheilichthys.enoplos	7
7335	11/28/2006	2007	Cyclocheilichthys.enoplos	7
7336	11/28/2006	2007	Cyclocheilichthys.enoplos	7
7337	11/28/2006	2007	Cyclocheilichthys.enoplos	7
7338	11/28/2006	2007	Cyclocheilichthys.enoplos	7
7339	11/28/2006	2007	Cyclocheilichthys.enoplos	7
7340	11/28/2006	2007	Cyclocheilichthys.enoplos	7
7341	11/28/2006	2007	Cyclocheilichthys.enoplos	7
7342	11/28/2006	2007	Cyclocheilichthys.enoplos	7
7343	11/28/2006	2007	Cyclocheilichthys.enoplos	7
7344	11/28/2006	2007	Cyclocheilichthys.enoplos	7
7345	11/28/2006	2007	Cyclocheilichthys.enoplos	7
7346	11/28/2006	2007	Cyclocheilichthys.enoplos	7
7347	11/28/2006	2007	Cyclocheilichthys.enoplos	8
7348	11/28/2006	2007	Cyclocheilichthys.enoplos	8
7349	11/28/2006	2007	Cyclocheilichthys.enoplos	8
7350	11/28/2006	2007	Cyclocheilichthys.enoplos	8
7351	11/28/2006	2007	Cyclocheilichthys.enoplos	8
7352	11/28/2006	2007	Cyclocheilichthys.enoplos	8
7353	11/28/2006	2007	Cyclocheilichthys.enoplos	8
7354	11/28/2006	2007	Cyclocheilichthys.enoplos	8
7355	11/28/2006	2007	Cyclocheilichthys.enoplos	8
7356	11/28/2006	2007	Cyclocheilichthys.enoplos	8
7357	11/28/2006	2007	Cyclocheilichthys.enoplos	8
7358	11/28/2006	2007	Cyclocheilichthys.enoplos	8
7359	11/28/2006	2007	Cyclocheilichthys.enoplos	8
7360	11/28/2006	2007	Cyclocheilichthys.enoplos	8
7361	11/28/2006	2007	Cyclocheilichthys.enoplos	8
7362	11/28/2006	2007	Cyclocheilichthys.enoplos	8
7363	11/28/2006	2007	Cyclocheilichthys.enoplos	9
7364	11/28/2006	2007	Cyclocheilichthys.enoplos	9
7365	11/28/2014	2015	Cyclocheilichthys.enoplos	8.5
7366	11/28/2014	2015	Cyclocheilichthys.enoplos	8.5
7367	11/28/2014	2015	Cyclocheilichthys.enoplos	8.5
7368	11/28/2014	2015	Cyclocheilichthys.enoplos	8.5
7369	11/28/2014	2015	Cyclocheilichthys.enoplos	8.5
7370	11/28/2014	2015	Cyclocheilichthys.enoplos	8.5
7371	11/28/2014	2015	Cyclocheilichthys.enoplos	8.5
7372	11/28/2014	2015	Cyclocheilichthys.enoplos	8.5
7373	11/28/2014	2015	Cyclocheilichthys.enoplos	8.5
7374	11/28/2014	2015	Cyclocheilichthys.enoplos	8.5
7375	11/28/2014	2015	Cyclocheilichthys.enoplos	10
7376	11/28/2014	2015	Cyclocheilichthys.enoplos	10
7377	11/28/2014	2015	Cyclocheilichthys.enoplos	10
7378	11/28/2014	2015	Cyclocheilichthys.enoplos	10
7379	11/28/2014	2015	Cyclocheilichthys.enoplos	10
7380	11/28/2014	2015	Cyclocheilichthys.enoplos	10
7381	11/28/2014	2015	Cyclocheilichthys.enoplos	10
7382	11/28/2014	2015	Cyclocheilichthys.enoplos	10
7383	11/28/2014	2015	Cyclocheilichthys.enoplos	10
7384	11/28/2014	2015	Cyclocheilichthys.enoplos	10
7385	11/28/2014	2015	Cyclocheilichthys.enoplos	11.5
7386	12/26/2014	2015	Cyclocheilichthys.enoplos	40
7387	11/28/2006	2007	Cyclocheilichthys.enoplos	6
7388	11/28/2006	2007	Cyclocheilichthys.enoplos	6
7389	11/28/2006	2007	Cyclocheilichthys.enoplos	6
7390	11/28/2006	2007	Cyclocheilichthys.enoplos	6
7391	11/28/2006	2007	Cyclocheilichthys.enoplos	6
7392	11/28/2006	2007	Cyclocheilichthys.enoplos	7
7393	11/28/2006	2007	Cyclocheilichthys.enoplos	7
7394	11/28/2006	2007	Cyclocheilichthys.enoplos	7
7395	11/28/2006	2007	Cyclocheilichthys.enoplos	7
7396	11/28/2006	2007	Cyclocheilichthys.enoplos	7
7397	11/28/2006	2007	Cyclocheilichthys.enoplos	7
7398	11/28/2006	2007	Cyclocheilichthys.enoplos	7
7399	11/28/2006	2007	Cyclocheilichthys.enoplos	7
7400	11/28/2006	2007	Cyclocheilichthys.enoplos	7
7401	11/28/2006	2007	Cyclocheilichthys.enoplos	7
7402	11/28/2006	2007	Cyclocheilichthys.enoplos	7
7403	11/28/2006	2007	Cyclocheilichthys.enoplos	8
7404	11/28/2006	2007	Cyclocheilichthys.enoplos	8
7405	11/28/2006	2007	Cyclocheilichthys.enoplos	8
7406	11/28/2006	2007	Cyclocheilichthys.enoplos	8
7407	11/28/2006	2007	Cyclocheilichthys.enoplos	8
7408	11/28/2006	2007	Cyclocheilichthys.enoplos	8
7409	11/28/2006	2007	Cyclocheilichthys.enoplos	8
7410	11/28/2006	2007	Cyclocheilichthys.enoplos	8
7411	11/28/2006	2007	Cyclocheilichthys.enoplos	8
7412	11/28/2006	2007	Cyclocheilichthys.enoplos	8
7413	11/28/2006	2007	Cyclocheilichthys.enoplos	8
7414	11/28/2006	2007	Cyclocheilichthys.enoplos	8
7415	11/28/2006	2007	Cyclocheilichthys.enoplos	8
7416	11/28/2006	2007	Cyclocheilichthys.enoplos	8
7417	11/28/2006	2007	Cyclocheilichthys.enoplos	8
7418	11/28/2006	2007	Cyclocheilichthys.enoplos	8
7419	11/28/2006	2007	Cyclocheilichthys.enoplos	8
7420	11/28/2006	2007	Cyclocheilichthys.enoplos	8
7421	11/28/2006	2007	Cyclocheilichthys.enoplos	9
7422	11/28/2006	2007	Cyclocheilichthys.enoplos	9
7423	11/28/2006	2007	Cyclocheilichthys.enoplos	9
7424	11/28/2006	2007	Cyclocheilichthys.enoplos	9
7425	11/28/2006	2007	Cyclocheilichthys.enoplos	9
7426	11/28/2006	2007	Cyclocheilichthys.enoplos	9
7427	11/28/2006	2007	Cyclocheilichthys.enoplos	10
7428	11/28/2006	2007	Cyclocheilichthys.enoplos	10
7429	12/15/2013	2014	Cyclocheilichthys.enoplos	42
7430	11/28/2006	2007	Cyclocheilichthys.enoplos	6
7431	11/28/2006	2007	Cyclocheilichthys.enoplos	6
7432	11/28/2006	2007	Cyclocheilichthys.enoplos	6
7433	11/28/2006	2007	Cyclocheilichthys.enoplos	6
7434	11/28/2006	2007	Cyclocheilichthys.enoplos	6
7435	11/28/2006	2007	Cyclocheilichthys.enoplos	6
7436	11/28/2006	2007	Cyclocheilichthys.enoplos	6
7437	11/28/2006	2007	Cyclocheilichthys.enoplos	6
7438	11/28/2006	2007	Cyclocheilichthys.enoplos	6
7439	11/28/2006	2007	Cyclocheilichthys.enoplos	7
7440	11/28/2006	2007	Cyclocheilichthys.enoplos	7
7441	11/28/2006	2007	Cyclocheilichthys.enoplos	7
7442	11/28/2006	2007	Cyclocheilichthys.enoplos	7
7443	11/28/2006	2007	Cyclocheilichthys.enoplos	7
7444	11/28/2006	2007	Cyclocheilichthys.enoplos	7
7445	11/28/2006	2007	Cyclocheilichthys.enoplos	7
7446	11/28/2006	2007	Cyclocheilichthys.enoplos	7
7447	11/28/2006	2007	Cyclocheilichthys.enoplos	7
7448	11/28/2006	2007	Cyclocheilichthys.enoplos	7
7449	11/28/2006	2007	Cyclocheilichthys.enoplos	7
7450	11/28/2006	2007	Cyclocheilichthys.enoplos	7
7451	11/28/2006	2007	Cyclocheilichthys.enoplos	7
7452	11/28/2006	2007	Cyclocheilichthys.enoplos	7
7453	11/28/2006	2007	Cyclocheilichthys.enoplos	7
7454	11/28/2006	2007	Cyclocheilichthys.enoplos	7
7455	11/28/2006	2007	Cyclocheilichthys.enoplos	7
7456	11/28/2006	2007	Cyclocheilichthys.enoplos	7
7457	11/28/2006	2007	Cyclocheilichthys.enoplos	7
7458	11/28/2006	2007	Cyclocheilichthys.enoplos	7
7459	11/28/2006	2007	Cyclocheilichthys.enoplos	7
7460	11/28/2006	2007	Cyclocheilichthys.enoplos	7
7461	11/28/2006	2007	Cyclocheilichthys.enoplos	8
7462	11/28/2006	2007	Cyclocheilichthys.enoplos	8
7463	11/28/2006	2007	Cyclocheilichthys.enoplos	8
7464	11/28/2006	2007	Cyclocheilichthys.enoplos	8
7465	11/28/2006	2007	Cyclocheilichthys.enoplos	8
7466	11/28/2006	2007	Cyclocheilichthys.enoplos	8
7467	11/28/2006	2007	Cyclocheilichthys.enoplos	8
7468	11/28/2006	2007	Cyclocheilichthys.enoplos	8
7469	11/28/2006	2007	Cyclocheilichthys.enoplos	8
7470	11/28/2006	2007	Cyclocheilichthys.enoplos	8
7471	11/28/2006	2007	Cyclocheilichthys.enoplos	8
7472	11/28/2006	2007	Cyclocheilichthys.enoplos	8
7473	11/28/2006	2007	Cyclocheilichthys.enoplos	8
7474	11/28/2006	2007	Cyclocheilichthys.enoplos	8
7475	11/28/2006	2007	Cyclocheilichthys.enoplos	8
7476	11/28/2006	2007	Cyclocheilichthys.enoplos	9
7477	11/28/2006	2007	Cyclocheilichthys.enoplos	9
7478	11/28/2006	2007	Cyclocheilichthys.enoplos	9
7479	11/28/2006	2007	Cyclocheilichthys.enoplos	9
7480	11/28/2006	2007	Cyclocheilichthys.enoplos	9
7481	11/28/2006	2007	Cyclocheilichthys.enoplos	9
7482	11/28/2006	2007	Cyclocheilichthys.enoplos	9
7483	11/28/2006	2007	Cyclocheilichthys.enoplos	9
7484	11/28/2006	2007	Cyclocheilichthys.enoplos	10
7485	11/28/2006	2007	Cyclocheilichthys.enoplos	10
7486	11/28/2006	2007	Cyclocheilichthys.enoplos	10
7487	11/28/2006	2007	Cyclocheilichthys.enoplos	10
7488	11/28/2006	2007	Cyclocheilichthys.enoplos	10
7489	12/16/2012	2013	Cyclocheilichthys.enoplos	21
7490	12/16/2010	2011	Cyclocheilichthys.enoplos	9
7491	12/16/2010	2011	Cyclocheilichthys.enoplos	10
7492	12/16/2010	2011	Cyclocheilichthys.enoplos	11
7493	12/16/2010	2011	Cyclocheilichthys.enoplos	11
7494	12/16/2010	2011	Cyclocheilichthys.enoplos	12
7495	12/16/2010	2011	Cyclocheilichthys.enoplos	12
7496	12/16/2010	2011	Cyclocheilichthys.enoplos	12
7497	12/16/2010	2011	Cyclocheilichthys.enoplos	13
7498	12/16/2010	2011	Cyclocheilichthys.enoplos	15
7499	12/7/2009	2010	Cyclocheilichthys.enoplos	8.5
7500	12/7/2009	2010	Cyclocheilichthys.enoplos	9
7501	12/7/2009	2010	Cyclocheilichthys.enoplos	9.5
7502	12/7/2009	2010	Cyclocheilichthys.enoplos	10
7503	12/7/2009	2010	Cyclocheilichthys.enoplos	10
7504	12/7/2009	2010	Cyclocheilichthys.enoplos	10.5
7505	12/7/2009	2010	Cyclocheilichthys.enoplos	12.5
7506	12/15/2013	2014	Cyclocheilichthys.enoplos	39
7507	12/17/2012	2013	Cyclocheilichthys.enoplos	7.5
7508	12/17/2012	2013	Cyclocheilichthys.enoplos	8
7509	12/17/2012	2013	Cyclocheilichthys.enoplos	8
7510	12/17/2012	2013	Cyclocheilichthys.enoplos	10
7511	12/17/2012	2013	Cyclocheilichthys.enoplos	10
7512	12/17/2012	2013	Cyclocheilichthys.enoplos	12
7513	12/17/2012	2013	Cyclocheilichthys.enoplos	12
7514	12/15/2013	2014	Cyclocheilichthys.enoplos	43
7515	11/28/2014	2015	Cyclocheilichthys.enoplos	7
7516	11/28/2014	2015	Cyclocheilichthys.enoplos	8
7517	11/28/2014	2015	Cyclocheilichthys.enoplos	9.2
7518	11/28/2014	2015	Cyclocheilichthys.enoplos	9.2
7519	11/28/2014	2015	Cyclocheilichthys.enoplos	10
7520	11/28/2014	2015	Cyclocheilichthys.enoplos	10
7521	11/28/2014	2015	Cyclocheilichthys.enoplos	11.5
7522	12/20/2012	2013	Cyclocheilichthys.enoplos	20
7523	12/20/2012	2013	Cyclocheilichthys.enoplos	21
7524	12/20/2012	2013	Cyclocheilichthys.enoplos	22
7525	12/20/2012	2013	Cyclocheilichthys.enoplos	23
7526	11/28/2014	2015	Cyclocheilichthys.enoplos	6
7527	11/28/2014	2015	Cyclocheilichthys.enoplos	6.5
7528	11/28/2014	2015	Cyclocheilichthys.enoplos	7
7529	11/28/2014	2015	Cyclocheilichthys.enoplos	7.5
7530	11/28/2014	2015	Cyclocheilichthys.enoplos	8
7531	11/28/2014	2015	Cyclocheilichthys.enoplos	8
7532	11/28/2014	2015	Cyclocheilichthys.enoplos	8
7533	11/28/2014	2015	Cyclocheilichthys.enoplos	9
7534	11/28/2014	2015	Cyclocheilichthys.enoplos	10
7535	11/28/2014	2015	Cyclocheilichthys.enoplos	10
7536	11/28/2014	2015	Cyclocheilichthys.enoplos	10.5
7537	12/4/2008	2009	Cyclocheilichthys.enoplos	6
7538	12/4/2008	2009	Cyclocheilichthys.enoplos	6
7539	12/4/2008	2009	Cyclocheilichthys.enoplos	6
7540	12/4/2008	2009	Cyclocheilichthys.enoplos	6
7541	12/4/2008	2009	Cyclocheilichthys.enoplos	6
7542	12/4/2008	2009	Cyclocheilichthys.enoplos	6
7543	12/4/2008	2009	Cyclocheilichthys.enoplos	6
7544	12/4/2008	2009	Cyclocheilichthys.enoplos	6.5
7545	12/4/2008	2009	Cyclocheilichthys.enoplos	7
7546	12/4/2008	2009	Cyclocheilichthys.enoplos	7
7547	12/4/2008	2009	Cyclocheilichthys.enoplos	7
7548	12/4/2008	2009	Cyclocheilichthys.enoplos	7.5
7549	12/4/2008	2009	Cyclocheilichthys.enoplos	7.5
7550	12/4/2008	2009	Cyclocheilichthys.enoplos	8
7551	12/4/2008	2009	Cyclocheilichthys.enoplos	8
7552	12/4/2008	2009	Cyclocheilichthys.enoplos	8
7553	12/4/2008	2009	Cyclocheilichthys.enoplos	8
7554	12/4/2008	2009	Cyclocheilichthys.enoplos	8
7555	12/4/2008	2009	Cyclocheilichthys.enoplos	8
7556	12/4/2008	2009	Cyclocheilichthys.enoplos	8
7557	12/4/2008	2009	Cyclocheilichthys.enoplos	8
7558	12/4/2008	2009	Cyclocheilichthys.enoplos	8.5
7559	12/4/2008	2009	Cyclocheilichthys.enoplos	9
7560	12/4/2008	2009	Cyclocheilichthys.enoplos	9
7561	11/9/2006	2007	Cyclocheilichthys.enoplos	6
7562	11/9/2006	2007	Cyclocheilichthys.enoplos	6
7563	11/9/2006	2007	Cyclocheilichthys.enoplos	6
7564	11/9/2006	2007	Cyclocheilichthys.enoplos	6
7565	11/9/2006	2007	Cyclocheilichthys.enoplos	6
7566	11/9/2006	2007	Cyclocheilichthys.enoplos	7
7567	11/9/2006	2007	Cyclocheilichthys.enoplos	7
7568	11/9/2006	2007	Cyclocheilichthys.enoplos	7
7569	11/9/2006	2007	Cyclocheilichthys.enoplos	7
7570	11/9/2006	2007	Cyclocheilichthys.enoplos	7
7571	11/9/2006	2007	Cyclocheilichthys.enoplos	7
7572	11/9/2006	2007	Cyclocheilichthys.enoplos	7
7573	11/9/2006	2007	Cyclocheilichthys.enoplos	7
7574	11/9/2006	2007	Cyclocheilichthys.enoplos	7
7575	11/9/2006	2007	Cyclocheilichthys.enoplos	7
7576	11/9/2006	2007	Cyclocheilichthys.enoplos	8
7577	11/9/2006	2007	Cyclocheilichthys.enoplos	8
7578	11/9/2006	2007	Cyclocheilichthys.enoplos	8
7579	11/9/2006	2007	Cyclocheilichthys.enoplos	8
7580	11/9/2006	2007	Cyclocheilichthys.enoplos	8
7581	11/9/2006	2007	Cyclocheilichthys.enoplos	9
7582	11/9/2006	2007	Cyclocheilichthys.enoplos	9
7583	11/9/2006	2007	Cyclocheilichthys.enoplos	9
7584	11/9/2006	2007	Cyclocheilichthys.enoplos	9
7585	11/9/2006	2007	Cyclocheilichthys.enoplos	9
7586	11/9/2006	2007	Cyclocheilichthys.enoplos	9
7587	11/9/2006	2007	Cyclocheilichthys.enoplos	9
7588	11/9/2006	2007	Cyclocheilichthys.enoplos	9
7589	11/9/2006	2007	Cyclocheilichthys.enoplos	9
7590	11/9/2006	2007	Cyclocheilichthys.enoplos	9
7591	11/9/2006	2007	Cyclocheilichthys.enoplos	10
7592	11/9/2006	2007	Cyclocheilichthys.enoplos	10
7593	11/9/2006	2007	Cyclocheilichthys.enoplos	10
7594	11/9/2006	2007	Cyclocheilichthys.enoplos	10
7595	11/9/2006	2007	Cyclocheilichthys.enoplos	10
7596	11/9/2006	2007	Cyclocheilichthys.enoplos	10
7597	11/9/2006	2007	Cyclocheilichthys.enoplos	10
7598	11/9/2006	2007	Cyclocheilichthys.enoplos	10
7599	11/9/2006	2007	Cyclocheilichthys.enoplos	10
7600	11/9/2006	2007	Cyclocheilichthys.enoplos	10
7601	11/30/2007	2008	Cyclocheilichthys.enoplos	8
7602	11/30/2007	2008	Cyclocheilichthys.enoplos	8
7603	11/30/2007	2008	Cyclocheilichthys.enoplos	8
7604	11/30/2007	2008	Cyclocheilichthys.enoplos	8.5
7605	11/30/2007	2008	Cyclocheilichthys.enoplos	8.5
7606	11/30/2007	2008	Cyclocheilichthys.enoplos	8.5
7607	11/30/2007	2008	Cyclocheilichthys.enoplos	8.5
7608	11/30/2007	2008	Cyclocheilichthys.enoplos	9
7609	11/30/2007	2008	Cyclocheilichthys.enoplos	9
7610	11/30/2007	2008	Cyclocheilichthys.enoplos	9.5
7611	11/30/2007	2008	Cyclocheilichthys.enoplos	9.5
7612	11/30/2007	2008	Cyclocheilichthys.enoplos	9.5
7613	11/30/2007	2008	Cyclocheilichthys.enoplos	10.5
7614	11/30/2007	2008	Cyclocheilichthys.enoplos	10.5
7615	11/30/2007	2008	Cyclocheilichthys.enoplos	11
7616	11/30/2007	2008	Cyclocheilichthys.enoplos	11
7617	11/30/2007	2008	Cyclocheilichthys.enoplos	11.5
7618	11/9/2006	2007	Cyclocheilichthys.enoplos	6
7619	11/9/2006	2007	Cyclocheilichthys.enoplos	6
7620	11/9/2006	2007	Cyclocheilichthys.enoplos	6
7621	11/9/2006	2007	Cyclocheilichthys.enoplos	6
7622	11/9/2006	2007	Cyclocheilichthys.enoplos	6
7623	11/9/2006	2007	Cyclocheilichthys.enoplos	6
7624	11/9/2006	2007	Cyclocheilichthys.enoplos	6
7625	11/9/2006	2007	Cyclocheilichthys.enoplos	7
7626	11/9/2006	2007	Cyclocheilichthys.enoplos	7
7627	11/9/2006	2007	Cyclocheilichthys.enoplos	7
7628	11/9/2006	2007	Cyclocheilichthys.enoplos	7
7629	11/9/2006	2007	Cyclocheilichthys.enoplos	7
7630	11/9/2006	2007	Cyclocheilichthys.enoplos	7
7631	11/9/2006	2007	Cyclocheilichthys.enoplos	7
7632	11/9/2006	2007	Cyclocheilichthys.enoplos	7
7633	11/9/2006	2007	Cyclocheilichthys.enoplos	7
7634	11/9/2006	2007	Cyclocheilichthys.enoplos	7
7635	11/9/2006	2007	Cyclocheilichthys.enoplos	7
7636	11/9/2006	2007	Cyclocheilichthys.enoplos	7
7637	11/9/2006	2007	Cyclocheilichthys.enoplos	8
7638	11/9/2006	2007	Cyclocheilichthys.enoplos	8
7639	11/9/2006	2007	Cyclocheilichthys.enoplos	8
7640	11/9/2006	2007	Cyclocheilichthys.enoplos	8
7641	11/9/2006	2007	Cyclocheilichthys.enoplos	8
7642	11/9/2006	2007	Cyclocheilichthys.enoplos	8
7643	11/9/2006	2007	Cyclocheilichthys.enoplos	9
7644	11/9/2006	2007	Cyclocheilichthys.enoplos	9
7645	11/9/2006	2007	Cyclocheilichthys.enoplos	9
7646	11/9/2006	2007	Cyclocheilichthys.enoplos	9
7647	11/9/2006	2007	Cyclocheilichthys.enoplos	9
7648	11/9/2006	2007	Cyclocheilichthys.enoplos	9
7649	11/9/2006	2007	Cyclocheilichthys.enoplos	9
7650	11/9/2006	2007	Cyclocheilichthys.enoplos	9
7651	11/9/2006	2007	Cyclocheilichthys.enoplos	9
7652	11/9/2006	2007	Cyclocheilichthys.enoplos	9
7653	11/9/2006	2007	Cyclocheilichthys.enoplos	9
7654	11/9/2006	2007	Cyclocheilichthys.enoplos	9
7655	11/9/2006	2007	Cyclocheilichthys.enoplos	10
7656	11/9/2006	2007	Cyclocheilichthys.enoplos	10
7657	11/9/2006	2007	Cyclocheilichthys.enoplos	10
7658	11/9/2006	2007	Cyclocheilichthys.enoplos	10
7659	11/9/2006	2007	Cyclocheilichthys.enoplos	10
7660	11/9/2006	2007	Cyclocheilichthys.enoplos	10
7661	11/9/2006	2007	Cyclocheilichthys.enoplos	10
7662	11/9/2006	2007	Cyclocheilichthys.enoplos	10
7663	11/9/2006	2007	Cyclocheilichthys.enoplos	10
7664	11/9/2006	2007	Cyclocheilichthys.enoplos	10
7665	11/9/2006	2007	Cyclocheilichthys.enoplos	10
7666	12/22/2010	2011	Cyclocheilichthys.enoplos	48
7667	12/20/2012	2013	Cyclocheilichthys.enoplos	20.5
7668	12/20/2012	2013	Cyclocheilichthys.enoplos	27
7669	12/20/2012	2013	Cyclocheilichthys.enoplos	32
7670	12/24/2008	2009	Cyclocheilichthys.enoplos	7
7671	12/24/2008	2009	Cyclocheilichthys.enoplos	7.5
7672	12/24/2008	2009	Cyclocheilichthys.enoplos	7.5
7673	12/24/2008	2009	Cyclocheilichthys.enoplos	23
7674	12/27/2014	2015	Cyclocheilichthys.enoplos	42
7675	12/5/2008	2009	Cyclocheilichthys.enoplos	6
7676	12/5/2008	2009	Cyclocheilichthys.enoplos	6
7677	12/5/2008	2009	Cyclocheilichthys.enoplos	6
7678	12/5/2008	2009	Cyclocheilichthys.enoplos	6.5
7679	12/5/2008	2009	Cyclocheilichthys.enoplos	7
7680	12/5/2008	2009	Cyclocheilichthys.enoplos	7
7681	12/5/2008	2009	Cyclocheilichthys.enoplos	7
7682	12/5/2008	2009	Cyclocheilichthys.enoplos	7
7683	12/5/2008	2009	Cyclocheilichthys.enoplos	7
7684	12/5/2008	2009	Cyclocheilichthys.enoplos	7
7685	12/5/2008	2009	Cyclocheilichthys.enoplos	7.5
7686	12/5/2008	2009	Cyclocheilichthys.enoplos	8
7687	12/5/2008	2009	Cyclocheilichthys.enoplos	8
7688	12/5/2008	2009	Cyclocheilichthys.enoplos	8
7689	12/5/2008	2009	Cyclocheilichthys.enoplos	8.5
7690	12/5/2008	2009	Cyclocheilichthys.enoplos	9
7691	12/5/2008	2009	Cyclocheilichthys.enoplos	9
7692	12/5/2008	2009	Cyclocheilichthys.enoplos	9
7693	12/16/2013	2014	Cyclocheilichthys.enoplos	41
7694	12/19/2012	2013	Cyclocheilichthys.enoplos	7.5
7695	12/19/2012	2013	Cyclocheilichthys.enoplos	7.5
7696	12/19/2012	2013	Cyclocheilichthys.enoplos	9
7697	12/19/2012	2013	Cyclocheilichthys.enoplos	9
7698	12/19/2012	2013	Cyclocheilichthys.enoplos	9.5
7699	12/19/2012	2013	Cyclocheilichthys.enoplos	7
7700	12/19/2012	2013	Cyclocheilichthys.enoplos	7
7701	12/19/2012	2013	Cyclocheilichthys.enoplos	7.5
7702	12/19/2012	2013	Cyclocheilichthys.enoplos	7.5
7703	12/19/2012	2013	Cyclocheilichthys.enoplos	8
7704	11/29/2007	2008	Cyclocheilichthys.enoplos	8
7705	11/29/2007	2008	Cyclocheilichthys.enoplos	8
7706	11/29/2007	2008	Cyclocheilichthys.enoplos	8
7707	11/29/2007	2008	Cyclocheilichthys.enoplos	8
7708	11/29/2007	2008	Cyclocheilichthys.enoplos	8
7709	11/29/2007	2008	Cyclocheilichthys.enoplos	8
7710	11/29/2007	2008	Cyclocheilichthys.enoplos	8.5
7711	11/29/2007	2008	Cyclocheilichthys.enoplos	8.5
7712	11/29/2007	2008	Cyclocheilichthys.enoplos	8.5
7713	11/29/2007	2008	Cyclocheilichthys.enoplos	9
7714	11/29/2007	2008	Cyclocheilichthys.enoplos	9
7715	11/29/2007	2008	Cyclocheilichthys.enoplos	9.5
7716	11/29/2007	2008	Cyclocheilichthys.enoplos	10
7717	11/29/2007	2008	Cyclocheilichthys.enoplos	10
7718	11/29/2007	2008	Cyclocheilichthys.enoplos	10
7719	11/29/2007	2008	Cyclocheilichthys.enoplos	10.5
7720	11/29/2007	2008	Cyclocheilichthys.enoplos	10.5
7721	11/29/2007	2008	Cyclocheilichthys.enoplos	11
7722	11/29/2007	2008	Cyclocheilichthys.enoplos	11
7723	11/10/2006	2007	Cyclocheilichthys.enoplos	6
7724	11/10/2006	2007	Cyclocheilichthys.enoplos	6
7725	11/10/2006	2007	Cyclocheilichthys.enoplos	6
7726	11/10/2006	2007	Cyclocheilichthys.enoplos	7
7727	11/10/2006	2007	Cyclocheilichthys.enoplos	7
7728	11/10/2006	2007	Cyclocheilichthys.enoplos	7
7729	11/10/2006	2007	Cyclocheilichthys.enoplos	7
7730	11/10/2006	2007	Cyclocheilichthys.enoplos	7
7731	11/10/2006	2007	Cyclocheilichthys.enoplos	7
7732	11/10/2006	2007	Cyclocheilichthys.enoplos	8
7733	11/10/2006	2007	Cyclocheilichthys.enoplos	8
7734	11/10/2006	2007	Cyclocheilichthys.enoplos	8
7735	11/10/2006	2007	Cyclocheilichthys.enoplos	9
7736	11/10/2006	2007	Cyclocheilichthys.enoplos	9
7737	11/10/2006	2007	Cyclocheilichthys.enoplos	9
7738	11/10/2006	2007	Cyclocheilichthys.enoplos	9
7739	11/10/2006	2007	Cyclocheilichthys.enoplos	9
7740	11/10/2006	2007	Cyclocheilichthys.enoplos	9
7741	11/10/2006	2007	Cyclocheilichthys.enoplos	10
7742	11/10/2006	2007	Cyclocheilichthys.enoplos	10
7743	11/10/2006	2007	Cyclocheilichthys.enoplos	10
7744	11/10/2006	2007	Cyclocheilichthys.enoplos	10
7745	11/10/2006	2007	Cyclocheilichthys.enoplos	10
7746	11/10/2006	2007	Cyclocheilichthys.enoplos	10
7747	11/10/2006	2007	Cyclocheilichthys.enoplos	6
7748	11/10/2006	2007	Cyclocheilichthys.enoplos	6
7749	11/10/2006	2007	Cyclocheilichthys.enoplos	6
7750	11/10/2006	2007	Cyclocheilichthys.enoplos	6
7751	11/10/2006	2007	Cyclocheilichthys.enoplos	7
7752	11/10/2006	2007	Cyclocheilichthys.enoplos	7
7753	11/10/2006	2007	Cyclocheilichthys.enoplos	7
7754	11/10/2006	2007	Cyclocheilichthys.enoplos	7
7755	11/10/2006	2007	Cyclocheilichthys.enoplos	7
7756	11/10/2006	2007	Cyclocheilichthys.enoplos	7
7757	11/10/2006	2007	Cyclocheilichthys.enoplos	7
7758	11/10/2006	2007	Cyclocheilichthys.enoplos	7
7759	11/10/2006	2007	Cyclocheilichthys.enoplos	8
7760	11/10/2006	2007	Cyclocheilichthys.enoplos	8
7761	11/10/2006	2007	Cyclocheilichthys.enoplos	8
7762	11/10/2006	2007	Cyclocheilichthys.enoplos	8
7763	11/10/2006	2007	Cyclocheilichthys.enoplos	9
7764	11/10/2006	2007	Cyclocheilichthys.enoplos	9
7765	11/10/2006	2007	Cyclocheilichthys.enoplos	9
7766	11/10/2006	2007	Cyclocheilichthys.enoplos	9
7767	11/10/2006	2007	Cyclocheilichthys.enoplos	9
7768	11/10/2006	2007	Cyclocheilichthys.enoplos	9
7769	11/10/2006	2007	Cyclocheilichthys.enoplos	9
7770	11/10/2006	2007	Cyclocheilichthys.enoplos	9
7771	11/10/2006	2007	Cyclocheilichthys.enoplos	10
7772	11/10/2006	2007	Cyclocheilichthys.enoplos	10
7773	11/10/2006	2007	Cyclocheilichthys.enoplos	10
7774	11/10/2006	2007	Cyclocheilichthys.enoplos	10
7775	11/10/2006	2007	Cyclocheilichthys.enoplos	10
7776	11/10/2006	2007	Cyclocheilichthys.enoplos	10
7777	11/10/2006	2007	Cyclocheilichthys.enoplos	10
7778	11/10/2006	2007	Cyclocheilichthys.enoplos	10
7779	11/13/2006	2007	Cyclocheilichthys.enoplos	7
7780	11/13/2006	2007	Cyclocheilichthys.enoplos	7
7781	11/13/2006	2007	Cyclocheilichthys.enoplos	7
7782	11/13/2006	2007	Cyclocheilichthys.enoplos	8
7783	11/13/2006	2007	Cyclocheilichthys.enoplos	8
7784	11/13/2006	2007	Cyclocheilichthys.enoplos	8
7785	11/13/2006	2007	Cyclocheilichthys.enoplos	8
7786	11/13/2006	2007	Cyclocheilichthys.enoplos	8
7787	11/13/2006	2007	Cyclocheilichthys.enoplos	8
7788	11/13/2006	2007	Cyclocheilichthys.enoplos	8
7789	11/13/2006	2007	Cyclocheilichthys.enoplos	8
7790	11/13/2006	2007	Cyclocheilichthys.enoplos	8
7791	11/13/2006	2007	Cyclocheilichthys.enoplos	8
7792	11/13/2006	2007	Cyclocheilichthys.enoplos	8
7793	11/13/2006	2007	Cyclocheilichthys.enoplos	8
7794	11/13/2006	2007	Cyclocheilichthys.enoplos	8
7795	11/13/2006	2007	Cyclocheilichthys.enoplos	8
7796	11/13/2006	2007	Cyclocheilichthys.enoplos	8
7797	11/13/2006	2007	Cyclocheilichthys.enoplos	9
7798	11/13/2006	2007	Cyclocheilichthys.enoplos	9
7799	11/13/2006	2007	Cyclocheilichthys.enoplos	9
7800	11/13/2006	2007	Cyclocheilichthys.enoplos	9
7801	11/13/2006	2007	Cyclocheilichthys.enoplos	9
7802	11/13/2006	2007	Cyclocheilichthys.enoplos	9
7803	11/13/2006	2007	Cyclocheilichthys.enoplos	9
7804	11/13/2006	2007	Cyclocheilichthys.enoplos	9
7805	11/13/2006	2007	Cyclocheilichthys.enoplos	9
7806	11/13/2006	2007	Cyclocheilichthys.enoplos	9
7807	11/13/2006	2007	Cyclocheilichthys.enoplos	9
7808	11/13/2006	2007	Cyclocheilichthys.enoplos	9
7809	12/11/2009	2010	Cyclocheilichthys.enoplos	34
7810	11/13/2006	2007	Cyclocheilichthys.enoplos	7
7811	11/13/2006	2007	Cyclocheilichthys.enoplos	7
7812	11/13/2006	2007	Cyclocheilichthys.enoplos	7
7813	11/13/2006	2007	Cyclocheilichthys.enoplos	7
7814	11/13/2006	2007	Cyclocheilichthys.enoplos	8
7815	11/13/2006	2007	Cyclocheilichthys.enoplos	8
7816	11/13/2006	2007	Cyclocheilichthys.enoplos	8
7817	11/13/2006	2007	Cyclocheilichthys.enoplos	8
7818	11/13/2006	2007	Cyclocheilichthys.enoplos	8
7819	11/13/2006	2007	Cyclocheilichthys.enoplos	8
7820	11/13/2006	2007	Cyclocheilichthys.enoplos	8
7821	11/13/2006	2007	Cyclocheilichthys.enoplos	8
7822	11/13/2006	2007	Cyclocheilichthys.enoplos	9
7823	11/13/2006	2007	Cyclocheilichthys.enoplos	9
7824	11/13/2006	2007	Cyclocheilichthys.enoplos	9
7825	11/13/2006	2007	Cyclocheilichthys.enoplos	9
7826	11/13/2006	2007	Cyclocheilichthys.enoplos	9
7827	11/13/2006	2007	Cyclocheilichthys.enoplos	9
7828	11/13/2006	2007	Cyclocheilichthys.enoplos	9
7829	11/13/2006	2007	Cyclocheilichthys.enoplos	9
7830	11/13/2006	2007	Cyclocheilichthys.enoplos	11
7831	11/13/2006	2007	Cyclocheilichthys.enoplos	11
7832	11/13/2006	2007	Cyclocheilichthys.enoplos	11
7833	11/13/2006	2007	Cyclocheilichthys.enoplos	11
7834	11/13/2006	2007	Cyclocheilichthys.enoplos	6
7835	11/13/2006	2007	Cyclocheilichthys.enoplos	6
7836	11/13/2006	2007	Cyclocheilichthys.enoplos	6
7837	11/13/2006	2007	Cyclocheilichthys.enoplos	6
7838	11/13/2006	2007	Cyclocheilichthys.enoplos	6
7839	11/13/2006	2007	Cyclocheilichthys.enoplos	6
7840	11/13/2006	2007	Cyclocheilichthys.enoplos	7
7841	11/13/2006	2007	Cyclocheilichthys.enoplos	7
7842	11/13/2006	2007	Cyclocheilichthys.enoplos	7
7843	11/13/2006	2007	Cyclocheilichthys.enoplos	7
7844	11/13/2006	2007	Cyclocheilichthys.enoplos	7
7845	11/13/2006	2007	Cyclocheilichthys.enoplos	7
7846	11/13/2006	2007	Cyclocheilichthys.enoplos	7
7847	11/13/2006	2007	Cyclocheilichthys.enoplos	7
7848	11/13/2006	2007	Cyclocheilichthys.enoplos	7
7849	11/13/2006	2007	Cyclocheilichthys.enoplos	7
7850	11/13/2006	2007	Cyclocheilichthys.enoplos	8
7851	11/13/2006	2007	Cyclocheilichthys.enoplos	8
7852	11/13/2006	2007	Cyclocheilichthys.enoplos	8
7853	11/13/2006	2007	Cyclocheilichthys.enoplos	8
7854	11/13/2006	2007	Cyclocheilichthys.enoplos	8
7855	11/13/2006	2007	Cyclocheilichthys.enoplos	8
7856	11/13/2006	2007	Cyclocheilichthys.enoplos	8
7857	11/13/2006	2007	Cyclocheilichthys.enoplos	8
7858	11/13/2006	2007	Cyclocheilichthys.enoplos	8
7859	11/13/2006	2007	Cyclocheilichthys.enoplos	8
7860	11/13/2006	2007	Cyclocheilichthys.enoplos	8
7861	11/13/2006	2007	Cyclocheilichthys.enoplos	9
7862	11/13/2006	2007	Cyclocheilichthys.enoplos	9
7863	11/13/2006	2007	Cyclocheilichthys.enoplos	9
7864	11/13/2006	2007	Cyclocheilichthys.enoplos	9
7865	11/13/2006	2007	Cyclocheilichthys.enoplos	12
7866	12/17/2013	2014	Cyclocheilichthys.enoplos	21
7867	12/17/2013	2014	Cyclocheilichthys.enoplos	38
7868	1/2/2009	2009	Cyclocheilichthys.enoplos	8.5
7869	1/2/2009	2009	Cyclocheilichthys.enoplos	27
7870	1/2/2009	2009	Cyclocheilichthys.enoplos	29
7871	12/20/2012	2013	Cyclocheilichthys.enoplos	46
7872	12/14/2009	2010	Cyclocheilichthys.enoplos	1.5
7873	12/14/2009	2010	Cyclocheilichthys.enoplos	6
7874	12/14/2009	2010	Cyclocheilichthys.enoplos	7
7875	12/14/2009	2010	Cyclocheilichthys.enoplos	7.5
7876	12/14/2009	2010	Cyclocheilichthys.enoplos	7.5
7877	12/14/2009	2010	Cyclocheilichthys.enoplos	10
7878	12/14/2009	2010	Cyclocheilichthys.enoplos	25
7879	12/14/2009	2010	Cyclocheilichthys.enoplos	30
7880	12/17/2010	2011	Cyclocheilichthys.enoplos	8
7881	12/17/2010	2011	Cyclocheilichthys.enoplos	8
7882	12/17/2010	2011	Cyclocheilichthys.enoplos	9
7883	12/17/2010	2011	Cyclocheilichthys.enoplos	9
7884	12/17/2010	2011	Cyclocheilichthys.enoplos	9
7885	12/17/2010	2011	Cyclocheilichthys.enoplos	9
7886	12/17/2010	2011	Cyclocheilichthys.enoplos	9
7887	12/17/2010	2011	Cyclocheilichthys.enoplos	9
7888	12/17/2010	2011	Cyclocheilichthys.enoplos	10
7889	12/17/2010	2011	Cyclocheilichthys.enoplos	10
7890	12/17/2010	2011	Cyclocheilichthys.enoplos	11
7891	12/17/2010	2011	Cyclocheilichthys.enoplos	12
7892	12/17/2010	2011	Cyclocheilichthys.enoplos	12
7893	12/17/2010	2011	Cyclocheilichthys.enoplos	13
7894	11/28/2007	2008	Cyclocheilichthys.enoplos	8
7895	11/28/2007	2008	Cyclocheilichthys.enoplos	8
7896	11/28/2007	2008	Cyclocheilichthys.enoplos	9
7897	11/28/2007	2008	Cyclocheilichthys.enoplos	9
7898	11/28/2007	2008	Cyclocheilichthys.enoplos	9
7899	11/28/2007	2008	Cyclocheilichthys.enoplos	10
7900	11/28/2007	2008	Cyclocheilichthys.enoplos	10
7901	11/28/2007	2008	Cyclocheilichthys.enoplos	11
7902	12/28/2014	2015	Cyclocheilichthys.enoplos	34
7903	12/30/2011	2012	Cyclocheilichthys.enoplos	39
7904	11/14/2006	2007	Cyclocheilichthys.enoplos	7
7905	11/14/2006	2007	Cyclocheilichthys.enoplos	7
7906	11/14/2006	2007	Cyclocheilichthys.enoplos	7
7907	11/14/2006	2007	Cyclocheilichthys.enoplos	7
7908	11/14/2006	2007	Cyclocheilichthys.enoplos	8
7909	11/14/2006	2007	Cyclocheilichthys.enoplos	8
7910	11/14/2006	2007	Cyclocheilichthys.enoplos	9
7911	11/14/2006	2007	Cyclocheilichthys.enoplos	9
7912	11/14/2006	2007	Cyclocheilichthys.enoplos	9
7913	11/14/2006	2007	Cyclocheilichthys.enoplos	9
7914	11/14/2006	2007	Cyclocheilichthys.enoplos	9
7915	11/14/2006	2007	Cyclocheilichthys.enoplos	9
7916	11/14/2006	2007	Cyclocheilichthys.enoplos	9
7917	11/14/2006	2007	Cyclocheilichthys.enoplos	9
7918	11/14/2006	2007	Cyclocheilichthys.enoplos	9
7919	11/14/2006	2007	Cyclocheilichthys.enoplos	9
7920	11/14/2006	2007	Cyclocheilichthys.enoplos	10
7921	11/14/2006	2007	Cyclocheilichthys.enoplos	10
7922	11/14/2006	2007	Cyclocheilichthys.enoplos	10
7923	11/14/2006	2007	Cyclocheilichthys.enoplos	10
7924	11/14/2006	2007	Cyclocheilichthys.enoplos	10
7925	11/14/2006	2007	Cyclocheilichthys.enoplos	10
7926	11/14/2006	2007	Cyclocheilichthys.enoplos	10
7927	11/14/2006	2007	Cyclocheilichthys.enoplos	10
7928	11/14/2006	2007	Cyclocheilichthys.enoplos	10
7929	11/14/2006	2007	Cyclocheilichthys.enoplos	10
7930	11/14/2006	2007	Cyclocheilichthys.enoplos	11
7931	11/14/2006	2007	Cyclocheilichthys.enoplos	11
7932	11/14/2006	2007	Cyclocheilichthys.enoplos	11
7933	11/14/2006	2007	Cyclocheilichthys.enoplos	11
7934	11/14/2006	2007	Cyclocheilichthys.enoplos	13
7935	11/14/2006	2007	Cyclocheilichthys.enoplos	13
7936	11/14/2006	2007	Cyclocheilichthys.enoplos	14
7937	11/14/2006	2007	Cyclocheilichthys.enoplos	14
7938	12/28/2014	2015	Cyclocheilichthys.enoplos	41
7939	11/14/2006	2007	Cyclocheilichthys.enoplos	6
7940	11/14/2006	2007	Cyclocheilichthys.enoplos	6
7941	11/14/2006	2007	Cyclocheilichthys.enoplos	7
7942	11/14/2006	2007	Cyclocheilichthys.enoplos	7
7943	11/14/2006	2007	Cyclocheilichthys.enoplos	7
7944	11/14/2006	2007	Cyclocheilichthys.enoplos	7
7945	11/14/2006	2007	Cyclocheilichthys.enoplos	7
7946	11/14/2006	2007	Cyclocheilichthys.enoplos	8
7947	11/14/2006	2007	Cyclocheilichthys.enoplos	8
7948	11/14/2006	2007	Cyclocheilichthys.enoplos	8
7949	11/14/2006	2007	Cyclocheilichthys.enoplos	8
7950	11/14/2006	2007	Cyclocheilichthys.enoplos	8
7951	11/14/2006	2007	Cyclocheilichthys.enoplos	9
7952	11/14/2006	2007	Cyclocheilichthys.enoplos	9
7953	11/14/2006	2007	Cyclocheilichthys.enoplos	9
7954	11/14/2006	2007	Cyclocheilichthys.enoplos	9
7955	11/14/2006	2007	Cyclocheilichthys.enoplos	9
7956	11/14/2006	2007	Cyclocheilichthys.enoplos	9
7957	11/14/2006	2007	Cyclocheilichthys.enoplos	9
7958	11/14/2006	2007	Cyclocheilichthys.enoplos	9
7959	11/14/2006	2007	Cyclocheilichthys.enoplos	9
7960	11/14/2006	2007	Cyclocheilichthys.enoplos	9
7961	11/14/2006	2007	Cyclocheilichthys.enoplos	9
7962	11/14/2006	2007	Cyclocheilichthys.enoplos	10
7963	11/14/2006	2007	Cyclocheilichthys.enoplos	10
7964	11/14/2006	2007	Cyclocheilichthys.enoplos	10
7965	11/14/2006	2007	Cyclocheilichthys.enoplos	10
7966	11/14/2006	2007	Cyclocheilichthys.enoplos	10
7967	11/14/2006	2007	Cyclocheilichthys.enoplos	10
7968	11/14/2006	2007	Cyclocheilichthys.enoplos	10
7969	11/14/2006	2007	Cyclocheilichthys.enoplos	10
7970	11/14/2006	2007	Cyclocheilichthys.enoplos	10
7971	11/14/2006	2007	Cyclocheilichthys.enoplos	10
7972	11/14/2006	2007	Cyclocheilichthys.enoplos	10
7973	11/14/2006	2007	Cyclocheilichthys.enoplos	10
7974	11/14/2006	2007	Cyclocheilichthys.enoplos	11
7975	11/14/2006	2007	Cyclocheilichthys.enoplos	11
7976	11/14/2006	2007	Cyclocheilichthys.enoplos	11
7977	11/14/2006	2007	Cyclocheilichthys.enoplos	11
7978	11/14/2006	2007	Cyclocheilichthys.enoplos	11
7979	11/14/2006	2007	Cyclocheilichthys.enoplos	12
7980	11/14/2006	2007	Cyclocheilichthys.enoplos	12
7981	12/5/2008	2009	Cyclocheilichthys.enoplos	10
7982	12/5/2008	2009	Cyclocheilichthys.enoplos	11
7983	12/5/2008	2009	Cyclocheilichthys.enoplos	11
7984	12/4/2009	2010	Cyclocheilichthys.enoplos	6
7985	12/4/2009	2010	Cyclocheilichthys.enoplos	7
7986	12/4/2009	2010	Cyclocheilichthys.enoplos	8
7987	12/4/2009	2010	Cyclocheilichthys.enoplos	8
7988	12/4/2009	2010	Cyclocheilichthys.enoplos	9
7989	12/4/2009	2010	Cyclocheilichthys.enoplos	10
7990	12/4/2009	2010	Cyclocheilichthys.enoplos	10
7991	12/4/2009	2010	Cyclocheilichthys.enoplos	10
7992	12/4/2009	2010	Cyclocheilichthys.enoplos	10
7993	12/4/2009	2010	Cyclocheilichthys.enoplos	13
7994	11/27/2007	2008	Cyclocheilichthys.enoplos	8
7995	11/27/2007	2008	Cyclocheilichthys.enoplos	8
7996	11/27/2007	2008	Cyclocheilichthys.enoplos	8
7997	11/27/2007	2008	Cyclocheilichthys.enoplos	8
7998	11/27/2007	2008	Cyclocheilichthys.enoplos	8
7999	11/27/2007	2008	Cyclocheilichthys.enoplos	8
8000	11/27/2007	2008	Cyclocheilichthys.enoplos	8.5
8001	11/27/2007	2008	Cyclocheilichthys.enoplos	8.5
8002	11/27/2007	2008	Cyclocheilichthys.enoplos	9
8003	11/27/2007	2008	Cyclocheilichthys.enoplos	9
8004	11/27/2007	2008	Cyclocheilichthys.enoplos	9
8005	11/27/2007	2008	Cyclocheilichthys.enoplos	9.5
8006	11/27/2007	2008	Cyclocheilichthys.enoplos	9.5
8007	11/27/2007	2008	Cyclocheilichthys.enoplos	10
8008	11/27/2007	2008	Cyclocheilichthys.enoplos	10
8009	11/27/2007	2008	Cyclocheilichthys.enoplos	10.5
8010	1/2/2008	2008	Cyclocheilichthys.enoplos	9.5
8011	1/2/2008	2008	Cyclocheilichthys.enoplos	25
8012	1/2/2008	2008	Cyclocheilichthys.enoplos	26
8013	12/4/2009	2010	Cyclocheilichthys.enoplos	6.5
8014	12/4/2009	2010	Cyclocheilichthys.enoplos	6.5
8015	12/4/2009	2010	Cyclocheilichthys.enoplos	7
8016	12/4/2009	2010	Cyclocheilichthys.enoplos	7
8017	12/4/2009	2010	Cyclocheilichthys.enoplos	7
8018	12/4/2009	2010	Cyclocheilichthys.enoplos	7
8019	12/4/2009	2010	Cyclocheilichthys.enoplos	7.5
8020	12/4/2009	2010	Cyclocheilichthys.enoplos	7.5
8021	12/4/2009	2010	Cyclocheilichthys.enoplos	7.5
8022	12/4/2009	2010	Cyclocheilichthys.enoplos	7.5
8023	12/4/2009	2010	Cyclocheilichthys.enoplos	7.5
8024	12/4/2009	2010	Cyclocheilichthys.enoplos	8
8025	12/15/2009	2010	Cyclocheilichthys.enoplos	5
8026	12/15/2009	2010	Cyclocheilichthys.enoplos	5
8027	12/15/2009	2010	Cyclocheilichthys.enoplos	5.5
8028	12/15/2009	2010	Cyclocheilichthys.enoplos	5.5
8029	12/15/2009	2010	Cyclocheilichthys.enoplos	6
8030	12/15/2009	2010	Cyclocheilichthys.enoplos	6.5
8031	12/15/2009	2010	Cyclocheilichthys.enoplos	26
8032	12/19/2013	2014	Cyclocheilichthys.enoplos	41
8033	12/5/2008	2009	Cyclocheilichthys.enoplos	6.5
8034	12/5/2008	2009	Cyclocheilichthys.enoplos	6.5
8035	12/5/2008	2009	Cyclocheilichthys.enoplos	6.5
8036	12/5/2008	2009	Cyclocheilichthys.enoplos	6.5
8037	12/5/2008	2009	Cyclocheilichthys.enoplos	6.5
8038	12/5/2008	2009	Cyclocheilichthys.enoplos	6.5
8039	12/5/2008	2009	Cyclocheilichthys.enoplos	7
8040	12/5/2008	2009	Cyclocheilichthys.enoplos	7
8041	12/5/2008	2009	Cyclocheilichthys.enoplos	7
8042	12/5/2008	2009	Cyclocheilichthys.enoplos	7
8043	12/5/2008	2009	Cyclocheilichthys.enoplos	7
8044	12/5/2008	2009	Cyclocheilichthys.enoplos	7
8045	12/5/2008	2009	Cyclocheilichthys.enoplos	7
8046	12/5/2008	2009	Cyclocheilichthys.enoplos	7.5
8047	12/5/2008	2009	Cyclocheilichthys.enoplos	7.5
8048	12/5/2008	2009	Cyclocheilichthys.enoplos	7.5
8049	12/5/2008	2009	Cyclocheilichthys.enoplos	7.5
8050	12/5/2008	2009	Cyclocheilichthys.enoplos	7.5
8051	12/5/2008	2009	Cyclocheilichthys.enoplos	7.5
8052	12/5/2008	2009	Cyclocheilichthys.enoplos	7.5
8053	12/5/2008	2009	Cyclocheilichthys.enoplos	8
8054	12/5/2008	2009	Cyclocheilichthys.enoplos	8
8055	12/5/2008	2009	Cyclocheilichthys.enoplos	8
8056	11/27/2007	2008	Cyclocheilichthys.enoplos	7.5
8057	11/27/2007	2008	Cyclocheilichthys.enoplos	7.5
8058	11/27/2007	2008	Cyclocheilichthys.enoplos	7.5
8059	11/27/2007	2008	Cyclocheilichthys.enoplos	8
8060	11/27/2007	2008	Cyclocheilichthys.enoplos	8
8061	11/27/2007	2008	Cyclocheilichthys.enoplos	8
8062	11/27/2007	2008	Cyclocheilichthys.enoplos	8
8063	11/27/2007	2008	Cyclocheilichthys.enoplos	8.5
8064	11/27/2007	2008	Cyclocheilichthys.enoplos	8.5
8065	11/27/2007	2008	Cyclocheilichthys.enoplos	8.5
8066	11/27/2007	2008	Cyclocheilichthys.enoplos	8.5
8067	11/27/2007	2008	Cyclocheilichthys.enoplos	9
8068	11/27/2007	2008	Cyclocheilichthys.enoplos	9.5
8069	11/27/2007	2008	Cyclocheilichthys.enoplos	9.5
8070	11/27/2007	2008	Cyclocheilichthys.enoplos	10
8071	11/27/2007	2008	Cyclocheilichthys.enoplos	10
8072	12/5/2008	2009	Cyclocheilichthys.enoplos	6.5
8073	12/5/2008	2009	Cyclocheilichthys.enoplos	6.5
8074	12/5/2008	2009	Cyclocheilichthys.enoplos	6.5
8075	12/5/2008	2009	Cyclocheilichthys.enoplos	6.5
8076	12/5/2008	2009	Cyclocheilichthys.enoplos	6.5
8077	12/5/2008	2009	Cyclocheilichthys.enoplos	6.5
8078	12/5/2008	2009	Cyclocheilichthys.enoplos	7
8079	12/5/2008	2009	Cyclocheilichthys.enoplos	7
8080	12/5/2008	2009	Cyclocheilichthys.enoplos	7
8081	12/5/2008	2009	Cyclocheilichthys.enoplos	7
8082	12/5/2008	2009	Cyclocheilichthys.enoplos	7
8083	12/5/2008	2009	Cyclocheilichthys.enoplos	7
8084	12/5/2008	2009	Cyclocheilichthys.enoplos	7
8085	12/5/2008	2009	Cyclocheilichthys.enoplos	7
8086	12/5/2008	2009	Cyclocheilichthys.enoplos	7
8087	12/5/2008	2009	Cyclocheilichthys.enoplos	7
8088	12/5/2008	2009	Cyclocheilichthys.enoplos	7.5
8089	12/5/2008	2009	Cyclocheilichthys.enoplos	7.5
8090	12/5/2008	2009	Cyclocheilichthys.enoplos	7.5
8091	12/5/2008	2009	Cyclocheilichthys.enoplos	7.5
8092	12/5/2008	2009	Cyclocheilichthys.enoplos	7.5
8093	12/5/2008	2009	Cyclocheilichthys.enoplos	7.5
8094	12/5/2008	2009	Cyclocheilichthys.enoplos	7.5
8095	12/5/2008	2009	Cyclocheilichthys.enoplos	7.5
8096	12/5/2008	2009	Cyclocheilichthys.enoplos	8
8097	12/5/2008	2009	Cyclocheilichthys.enoplos	8
8098	12/5/2008	2009	Cyclocheilichthys.enoplos	8
8099	12/5/2008	2009	Cyclocheilichthys.enoplos	8
8100	12/5/2008	2009	Cyclocheilichthys.enoplos	8
8101	12/5/2008	2009	Cyclocheilichthys.enoplos	8.5
8102	11/15/2006	2007	Cyclocheilichthys.enoplos	7
8103	11/15/2006	2007	Cyclocheilichthys.enoplos	7
8104	11/15/2006	2007	Cyclocheilichthys.enoplos	7
8105	11/15/2006	2007	Cyclocheilichthys.enoplos	7
8106	11/15/2006	2007	Cyclocheilichthys.enoplos	7
8107	11/15/2006	2007	Cyclocheilichthys.enoplos	7
8108	11/15/2006	2007	Cyclocheilichthys.enoplos	7
8109	11/15/2006	2007	Cyclocheilichthys.enoplos	7
8110	11/15/2006	2007	Cyclocheilichthys.enoplos	7
8111	11/15/2006	2007	Cyclocheilichthys.enoplos	7
8112	11/15/2006	2007	Cyclocheilichthys.enoplos	7
8113	11/15/2006	2007	Cyclocheilichthys.enoplos	7
8114	11/15/2006	2007	Cyclocheilichthys.enoplos	7
8115	11/15/2006	2007	Cyclocheilichthys.enoplos	7
8116	11/15/2006	2007	Cyclocheilichthys.enoplos	7
8117	11/15/2006	2007	Cyclocheilichthys.enoplos	8
8118	11/15/2006	2007	Cyclocheilichthys.enoplos	8
8119	11/15/2006	2007	Cyclocheilichthys.enoplos	8
8120	11/15/2006	2007	Cyclocheilichthys.enoplos	8
8121	11/15/2006	2007	Cyclocheilichthys.enoplos	8
8122	11/15/2006	2007	Cyclocheilichthys.enoplos	8
8123	11/15/2006	2007	Cyclocheilichthys.enoplos	8
8124	11/15/2006	2007	Cyclocheilichthys.enoplos	8
8125	11/15/2006	2007	Cyclocheilichthys.enoplos	8
8126	11/15/2006	2007	Cyclocheilichthys.enoplos	8
8127	11/15/2006	2007	Cyclocheilichthys.enoplos	8
8128	11/15/2006	2007	Cyclocheilichthys.enoplos	8
8129	11/15/2006	2007	Cyclocheilichthys.enoplos	8
8130	11/15/2006	2007	Cyclocheilichthys.enoplos	9
8131	11/15/2006	2007	Cyclocheilichthys.enoplos	9
8132	11/15/2006	2007	Cyclocheilichthys.enoplos	9
8133	11/15/2006	2007	Cyclocheilichthys.enoplos	6
8134	11/15/2006	2007	Cyclocheilichthys.enoplos	6
8135	11/15/2006	2007	Cyclocheilichthys.enoplos	6
8136	11/15/2006	2007	Cyclocheilichthys.enoplos	6
8137	11/15/2006	2007	Cyclocheilichthys.enoplos	6
[truncated: 755,543 more chars]
