# Supplementary material for: Evidence of indiscriminate fishing effects in one of the world’s largest inland fisheries
Source: Sci Rep. 2018 Jun 12;8:8947. doi: 10.1038/s41598-018-27340-1 (PMC5997758; doi:10.1038/s41598-018-27340-1)
Supplement: Supplementary file 2 — Data used for this study [file 41598_2018_27340_MOESM2_ESM.zip › data/body.length_Henicorhynchus.lobatus.txt]

id	date	season	species	length
1	2012/10/27	2013	Henicorhynchus.lobatus	5
2	2012/10/27	2013	Henicorhynchus.lobatus	5
3	2012/10/27	2013	Henicorhynchus.lobatus	6
4	2012/10/27	2013	Henicorhynchus.lobatus	6
5	2012/10/27	2013	Henicorhynchus.lobatus	6
6	2012/10/27	2013	Henicorhynchus.lobatus	6
7	2012/10/27	2013	Henicorhynchus.lobatus	6
8	2012/10/27	2013	Henicorhynchus.lobatus	6
9	2012/10/27	2013	Henicorhynchus.lobatus	6
10	2012/10/27	2013	Henicorhynchus.lobatus	6
11	2012/10/27	2013	Henicorhynchus.lobatus	6
12	2012/10/27	2013	Henicorhynchus.lobatus	6
13	2012/10/27	2013	Henicorhynchus.lobatus	6
14	2012/10/27	2013	Henicorhynchus.lobatus	6
15	2012/10/27	2013	Henicorhynchus.lobatus	6.5
16	2012/10/27	2013	Henicorhynchus.lobatus	7
17	2012/10/27	2013	Henicorhynchus.lobatus	7
18	2012/10/27	2013	Henicorhynchus.lobatus	7
19	2012/10/27	2013	Henicorhynchus.lobatus	7
20	2012/10/27	2013	Henicorhynchus.lobatus	7
21	2012/10/27	2013	Henicorhynchus.lobatus	7
22	2012/10/27	2013	Henicorhynchus.lobatus	7
23	2012/10/27	2013	Henicorhynchus.lobatus	7
24	2012/10/27	2013	Henicorhynchus.lobatus	7
25	2012/10/27	2013	Henicorhynchus.lobatus	7
26	2012/10/27	2013	Henicorhynchus.lobatus	7
27	2012/10/27	2013	Henicorhynchus.lobatus	7
28	2012/10/27	2013	Henicorhynchus.lobatus	7
29	2012/10/27	2013	Henicorhynchus.lobatus	7
30	2012/10/27	2013	Henicorhynchus.lobatus	7
31	2012/10/27	2013	Henicorhynchus.lobatus	7
32	2012/10/27	2013	Henicorhynchus.lobatus	7
33	2012/10/27	2013	Henicorhynchus.lobatus	7
34	2012/10/27	2013	Henicorhynchus.lobatus	7
35	2012/10/27	2013	Henicorhynchus.lobatus	7
36	2012/10/27	2013	Henicorhynchus.lobatus	7.5
37	2012/10/27	2013	Henicorhynchus.lobatus	8
38	2012/10/27	2013	Henicorhynchus.lobatus	8
39	2012/10/27	2013	Henicorhynchus.lobatus	8
40	2012/10/27	2013	Henicorhynchus.lobatus	8
41	2012/10/27	2013	Henicorhynchus.lobatus	8
42	2012/10/27	2013	Henicorhynchus.lobatus	8
43	2012/10/27	2013	Henicorhynchus.lobatus	8
44	2012/10/27	2013	Henicorhynchus.lobatus	8
45	2012/10/27	2013	Henicorhynchus.lobatus	8
46	2012/10/27	2013	Henicorhynchus.lobatus	5
47	2012/10/27	2013	Henicorhynchus.lobatus	6
48	2012/10/27	2013	Henicorhynchus.lobatus	6
49	2012/10/27	2013	Henicorhynchus.lobatus	6
50	2012/10/27	2013	Henicorhynchus.lobatus	6
51	2012/10/27	2013	Henicorhynchus.lobatus	6
52	2012/10/27	2013	Henicorhynchus.lobatus	6
53	2012/10/27	2013	Henicorhynchus.lobatus	6
54	2012/10/27	2013	Henicorhynchus.lobatus	6
55	2012/10/27	2013	Henicorhynchus.lobatus	6
56	2012/10/27	2013	Henicorhynchus.lobatus	6
57	2012/10/27	2013	Henicorhynchus.lobatus	6
58	2012/10/27	2013	Henicorhynchus.lobatus	6
59	2012/10/27	2013	Henicorhynchus.lobatus	7
60	2012/10/27	2013	Henicorhynchus.lobatus	7
61	2012/10/27	2013	Henicorhynchus.lobatus	7
62	2012/10/27	2013	Henicorhynchus.lobatus	7
63	2012/10/27	2013	Henicorhynchus.lobatus	7
64	2012/10/27	2013	Henicorhynchus.lobatus	7
65	2012/10/27	2013	Henicorhynchus.lobatus	7
66	2012/10/27	2013	Henicorhynchus.lobatus	7
67	2012/10/27	2013	Henicorhynchus.lobatus	7
68	2012/10/27	2013	Henicorhynchus.lobatus	7
69	2012/10/27	2013	Henicorhynchus.lobatus	7
70	2012/10/27	2013	Henicorhynchus.lobatus	7
71	2012/10/27	2013	Henicorhynchus.lobatus	7
72	2012/10/27	2013	Henicorhynchus.lobatus	7.5
73	2012/10/27	2013	Henicorhynchus.lobatus	7.5
74	2012/10/27	2013	Henicorhynchus.lobatus	8
75	2012/10/27	2013	Henicorhynchus.lobatus	8
76	2012/10/27	2013	Henicorhynchus.lobatus	8
77	2012/10/27	2013	Henicorhynchus.lobatus	8
78	2012/10/27	2013	Henicorhynchus.lobatus	8
79	2012/10/27	2013	Henicorhynchus.lobatus	8
80	2012/10/27	2013	Henicorhynchus.lobatus	8
81	2014/11/29	2015	Henicorhynchus.lobatus	7
82	2014/11/29	2015	Henicorhynchus.lobatus	7
83	2014/11/29	2015	Henicorhynchus.lobatus	7
84	2014/11/29	2015	Henicorhynchus.lobatus	7
85	2014/11/29	2015	Henicorhynchus.lobatus	7
86	2014/11/29	2015	Henicorhynchus.lobatus	7
87	2014/11/29	2015	Henicorhynchus.lobatus	7
88	2014/11/29	2015	Henicorhynchus.lobatus	7
89	2014/11/29	2015	Henicorhynchus.lobatus	7
90	2014/11/29	2015	Henicorhynchus.lobatus	7
91	2014/11/29	2015	Henicorhynchus.lobatus	7
92	2014/11/29	2015	Henicorhynchus.lobatus	7
93	2014/11/29	2015	Henicorhynchus.lobatus	7
94	2014/11/29	2015	Henicorhynchus.lobatus	7
95	2014/11/29	2015	Henicorhynchus.lobatus	7
96	2014/11/29	2015	Henicorhynchus.lobatus	7
97	2014/11/29	2015	Henicorhynchus.lobatus	7
98	2014/11/29	2015	Henicorhynchus.lobatus	7
99	2014/11/29	2015	Henicorhynchus.lobatus	7
100	2014/11/29	2015	Henicorhynchus.lobatus	7
101	2014/11/29	2015	Henicorhynchus.lobatus	7
102	2014/11/29	2015	Henicorhynchus.lobatus	7
103	2014/11/29	2015	Henicorhynchus.lobatus	7
104	2014/11/29	2015	Henicorhynchus.lobatus	7
105	2014/11/29	2015	Henicorhynchus.lobatus	7
106	2014/11/29	2015	Henicorhynchus.lobatus	7
107	2014/11/29	2015	Henicorhynchus.lobatus	7
108	2014/11/29	2015	Henicorhynchus.lobatus	7
109	2014/11/29	2015	Henicorhynchus.lobatus	7
110	2014/11/29	2015	Henicorhynchus.lobatus	7
111	2014/11/29	2015	Henicorhynchus.lobatus	7
112	2014/11/29	2015	Henicorhynchus.lobatus	7
113	2014/11/29	2015	Henicorhynchus.lobatus	7
114	2014/11/29	2015	Henicorhynchus.lobatus	7
115	2014/11/29	2015	Henicorhynchus.lobatus	7
116	2014/11/29	2015	Henicorhynchus.lobatus	7
117	2014/11/29	2015	Henicorhynchus.lobatus	7
118	2014/11/29	2015	Henicorhynchus.lobatus	7
119	2014/11/29	2015	Henicorhynchus.lobatus	7
120	2014/11/29	2015	Henicorhynchus.lobatus	7
121	2014/11/29	2015	Henicorhynchus.lobatus	7
122	2014/11/29	2015	Henicorhynchus.lobatus	7
123	2014/11/29	2015	Henicorhynchus.lobatus	7
124	2014/11/29	2015	Henicorhynchus.lobatus	7.5
125	2014/11/29	2015	Henicorhynchus.lobatus	7.5
126	2014/11/29	2015	Henicorhynchus.lobatus	7.5
127	2014/11/29	2015	Henicorhynchus.lobatus	7.5
128	2014/11/29	2015	Henicorhynchus.lobatus	7.5
129	2014/11/29	2015	Henicorhynchus.lobatus	7.5
130	2014/11/29	2015	Henicorhynchus.lobatus	7.5
131	2014/11/29	2015	Henicorhynchus.lobatus	7.5
132	2014/11/29	2015	Henicorhynchus.lobatus	7.5
133	2014/11/29	2015	Henicorhynchus.lobatus	7.5
134	2014/11/29	2015	Henicorhynchus.lobatus	7.5
135	2014/11/29	2015	Henicorhynchus.lobatus	7.5
136	2014/11/29	2015	Henicorhynchus.lobatus	7.5
137	2014/11/29	2015	Henicorhynchus.lobatus	7.5
138	2014/11/29	2015	Henicorhynchus.lobatus	7.5
139	2014/11/29	2015	Henicorhynchus.lobatus	7.5
140	2014/11/29	2015	Henicorhynchus.lobatus	7.5
141	2014/11/29	2015	Henicorhynchus.lobatus	7.5
142	2014/11/29	2015	Henicorhynchus.lobatus	7.5
143	2014/11/29	2015	Henicorhynchus.lobatus	7.5
144	2014/11/29	2015	Henicorhynchus.lobatus	7.5
145	2014/11/29	2015	Henicorhynchus.lobatus	7.5
146	2014/11/29	2015	Henicorhynchus.lobatus	7.5
147	2014/11/29	2015	Henicorhynchus.lobatus	7.5
148	2014/11/29	2015	Henicorhynchus.lobatus	7.5
149	2014/11/29	2015	Henicorhynchus.lobatus	7.5
150	2014/11/29	2015	Henicorhynchus.lobatus	7.5
151	2014/11/29	2015	Henicorhynchus.lobatus	7.5
152	2014/11/29	2015	Henicorhynchus.lobatus	7.5
153	2014/11/29	2015	Henicorhynchus.lobatus	8
154	2014/11/29	2015	Henicorhynchus.lobatus	8
155	2014/11/29	2015	Henicorhynchus.lobatus	8
156	2014/11/29	2015	Henicorhynchus.lobatus	8
157	2014/11/29	2015	Henicorhynchus.lobatus	8
158	2014/11/29	2015	Henicorhynchus.lobatus	8
159	2014/11/29	2015	Henicorhynchus.lobatus	8
160	2014/11/29	2015	Henicorhynchus.lobatus	8
161	2014/11/29	2015	Henicorhynchus.lobatus	8
162	2014/11/29	2015	Henicorhynchus.lobatus	8
163	2014/11/29	2015	Henicorhynchus.lobatus	8
164	2014/11/29	2015	Henicorhynchus.lobatus	8
165	2014/11/29	2015	Henicorhynchus.lobatus	8
166	2014/11/29	2015	Henicorhynchus.lobatus	8
167	2014/11/29	2015	Henicorhynchus.lobatus	8
168	2014/11/29	2015	Henicorhynchus.lobatus	8
169	2014/11/29	2015	Henicorhynchus.lobatus	8
170	2014/11/29	2015	Henicorhynchus.lobatus	8
171	2014/11/29	2015	Henicorhynchus.lobatus	8
172	2014/11/29	2015	Henicorhynchus.lobatus	8
173	2014/11/29	2015	Henicorhynchus.lobatus	8
174	2014/11/29	2015	Henicorhynchus.lobatus	8
175	2014/11/29	2015	Henicorhynchus.lobatus	8
176	2014/11/29	2015	Henicorhynchus.lobatus	8
177	2014/11/29	2015	Henicorhynchus.lobatus	8
178	2014/11/29	2015	Henicorhynchus.lobatus	8
179	2014/11/29	2015	Henicorhynchus.lobatus	8
180	2014/11/29	2015	Henicorhynchus.lobatus	8
181	2014/11/29	2015	Henicorhynchus.lobatus	8
182	2014/11/29	2015	Henicorhynchus.lobatus	8
183	2014/11/29	2015	Henicorhynchus.lobatus	8
184	2014/11/29	2015	Henicorhynchus.lobatus	8
185	2014/11/29	2015	Henicorhynchus.lobatus	8
186	2014/11/29	2015	Henicorhynchus.lobatus	8
187	2014/11/29	2015	Henicorhynchus.lobatus	8
188	2014/11/29	2015	Henicorhynchus.lobatus	8
189	2014/11/29	2015	Henicorhynchus.lobatus	8
190	2014/11/29	2015	Henicorhynchus.lobatus	8
191	2014/11/29	2015	Henicorhynchus.lobatus	8
192	2014/11/29	2015	Henicorhynchus.lobatus	8
193	2014/11/29	2015	Henicorhynchus.lobatus	8
194	2014/11/29	2015	Henicorhynchus.lobatus	8
195	2014/11/29	2015	Henicorhynchus.lobatus	8
196	2014/11/29	2015	Henicorhynchus.lobatus	8
197	2014/11/29	2015	Henicorhynchus.lobatus	8
198	2014/11/29	2015	Henicorhynchus.lobatus	8
199	2014/11/29	2015	Henicorhynchus.lobatus	8
200	2014/11/29	2015	Henicorhynchus.lobatus	8
201	2014/11/29	2015	Henicorhynchus.lobatus	8
202	2014/11/29	2015	Henicorhynchus.lobatus	8
203	2014/11/29	2015	Henicorhynchus.lobatus	8
204	2014/11/29	2015	Henicorhynchus.lobatus	8
205	2014/11/29	2015	Henicorhynchus.lobatus	8
206	2014/11/29	2015	Henicorhynchus.lobatus	8
207	2014/11/29	2015	Henicorhynchus.lobatus	8
208	2014/11/29	2015	Henicorhynchus.lobatus	8
209	2014/11/29	2015	Henicorhynchus.lobatus	8
210	2014/11/29	2015	Henicorhynchus.lobatus	8
211	2014/11/29	2015	Henicorhynchus.lobatus	8
212	2014/11/29	2015	Henicorhynchus.lobatus	8
213	2014/11/29	2015	Henicorhynchus.lobatus	8
214	2014/11/29	2015	Henicorhynchus.lobatus	8
215	2014/11/29	2015	Henicorhynchus.lobatus	8
216	2014/11/29	2015	Henicorhynchus.lobatus	8
217	2014/11/29	2015	Henicorhynchus.lobatus	8
218	2014/11/29	2015	Henicorhynchus.lobatus	8
219	2014/11/29	2015	Henicorhynchus.lobatus	8
220	2014/11/29	2015	Henicorhynchus.lobatus	8
221	2014/11/29	2015	Henicorhynchus.lobatus	8
222	2014/11/29	2015	Henicorhynchus.lobatus	8
223	2014/11/29	2015	Henicorhynchus.lobatus	8
224	2014/11/29	2015	Henicorhynchus.lobatus	8
225	2014/11/29	2015	Henicorhynchus.lobatus	8
226	2014/11/29	2015	Henicorhynchus.lobatus	8
227	2014/11/29	2015	Henicorhynchus.lobatus	8
228	2014/11/29	2015	Henicorhynchus.lobatus	8
229	2014/11/29	2015	Henicorhynchus.lobatus	8
230	2014/11/29	2015	Henicorhynchus.lobatus	8
231	2014/11/29	2015	Henicorhynchus.lobatus	8
232	2014/11/29	2015	Henicorhynchus.lobatus	8
233	2014/11/29	2015	Henicorhynchus.lobatus	8
234	2014/11/29	2015	Henicorhynchus.lobatus	8
235	2014/11/29	2015	Henicorhynchus.lobatus	8
236	2014/11/29	2015	Henicorhynchus.lobatus	8
237	2014/11/29	2015	Henicorhynchus.lobatus	8
238	2014/11/29	2015	Henicorhynchus.lobatus	8
239	2014/11/29	2015	Henicorhynchus.lobatus	8.5
240	2014/11/29	2015	Henicorhynchus.lobatus	8.5
241	2014/11/29	2015	Henicorhynchus.lobatus	8.5
242	2014/11/29	2015	Henicorhynchus.lobatus	8.5
243	2014/11/29	2015	Henicorhynchus.lobatus	8.5
244	2014/11/29	2015	Henicorhynchus.lobatus	8.5
245	2014/11/29	2015	Henicorhynchus.lobatus	8.5
246	2014/11/29	2015	Henicorhynchus.lobatus	8.5
247	2014/11/29	2015	Henicorhynchus.lobatus	8.5
248	2014/11/29	2015	Henicorhynchus.lobatus	8.5
249	2014/11/29	2015	Henicorhynchus.lobatus	8.5
250	2014/11/29	2015	Henicorhynchus.lobatus	8.5
251	2014/11/29	2015	Henicorhynchus.lobatus	8.5
252	2014/11/29	2015	Henicorhynchus.lobatus	8.5
253	2014/11/29	2015	Henicorhynchus.lobatus	8.5
254	2014/11/29	2015	Henicorhynchus.lobatus	8.5
255	2014/11/29	2015	Henicorhynchus.lobatus	8.5
256	2014/11/29	2015	Henicorhynchus.lobatus	8.5
257	2014/11/29	2015	Henicorhynchus.lobatus	8.5
258	2014/11/29	2015	Henicorhynchus.lobatus	8.5
259	2014/11/29	2015	Henicorhynchus.lobatus	8.5
260	2014/11/29	2015	Henicorhynchus.lobatus	8.5
261	2014/11/29	2015	Henicorhynchus.lobatus	8.5
262	2014/11/29	2015	Henicorhynchus.lobatus	8.5
263	2014/11/29	2015	Henicorhynchus.lobatus	8.5
264	2014/11/29	2015	Henicorhynchus.lobatus	8.5
265	2014/11/29	2015	Henicorhynchus.lobatus	8.5
266	2014/11/29	2015	Henicorhynchus.lobatus	8.5
267	2014/11/29	2015	Henicorhynchus.lobatus	8.5
268	2014/11/29	2015	Henicorhynchus.lobatus	8.5
269	2014/11/29	2015	Henicorhynchus.lobatus	8.5
270	2014/11/29	2015	Henicorhynchus.lobatus	8.5
271	2014/11/29	2015	Henicorhynchus.lobatus	8.5
272	2014/11/29	2015	Henicorhynchus.lobatus	8.5
273	2014/11/29	2015	Henicorhynchus.lobatus	8.5
274	2014/11/29	2015	Henicorhynchus.lobatus	8.5
275	2014/11/29	2015	Henicorhynchus.lobatus	8.5
276	2014/11/29	2015	Henicorhynchus.lobatus	8.5
277	2014/11/29	2015	Henicorhynchus.lobatus	8.5
278	2014/11/29	2015	Henicorhynchus.lobatus	8.5
279	2014/11/29	2015	Henicorhynchus.lobatus	8.5
280	2014/11/29	2015	Henicorhynchus.lobatus	8.5
281	2014/11/29	2015	Henicorhynchus.lobatus	8.5
282	2014/11/29	2015	Henicorhynchus.lobatus	8.5
283	2014/11/29	2015	Henicorhynchus.lobatus	8.5
284	2014/11/29	2015	Henicorhynchus.lobatus	8.5
285	2014/11/29	2015	Henicorhynchus.lobatus	8.5
286	2014/11/29	2015	Henicorhynchus.lobatus	8.5
287	2014/11/29	2015	Henicorhynchus.lobatus	8.5
288	2014/11/29	2015	Henicorhynchus.lobatus	8.5
289	2014/11/29	2015	Henicorhynchus.lobatus	8.5
290	2014/11/29	2015	Henicorhynchus.lobatus	8.5
291	2014/11/29	2015	Henicorhynchus.lobatus	8.5
292	2014/11/29	2015	Henicorhynchus.lobatus	8.5
293	2014/11/29	2015	Henicorhynchus.lobatus	8.5
294	2014/11/29	2015	Henicorhynchus.lobatus	8.5
295	2014/11/29	2015	Henicorhynchus.lobatus	8.5
296	2014/11/29	2015	Henicorhynchus.lobatus	8.5
297	2014/11/29	2015	Henicorhynchus.lobatus	8.5
298	2014/11/29	2015	Henicorhynchus.lobatus	8.5
299	2014/11/29	2015	Henicorhynchus.lobatus	8.5
300	2014/11/29	2015	Henicorhynchus.lobatus	8.5
301	2014/11/29	2015	Henicorhynchus.lobatus	8.5
302	2014/11/29	2015	Henicorhynchus.lobatus	8.5
303	2014/11/29	2015	Henicorhynchus.lobatus	8.5
304	2014/11/29	2015	Henicorhynchus.lobatus	8.5
305	2014/11/29	2015	Henicorhynchus.lobatus	8.5
306	2014/11/29	2015	Henicorhynchus.lobatus	8.5
307	2014/11/29	2015	Henicorhynchus.lobatus	8.5
308	2014/11/29	2015	Henicorhynchus.lobatus	8.5
309	2014/11/29	2015	Henicorhynchus.lobatus	8.5
310	2014/11/29	2015	Henicorhynchus.lobatus	8.5
311	2014/11/29	2015	Henicorhynchus.lobatus	8.5
312	2014/11/29	2015	Henicorhynchus.lobatus	8.5
313	2014/11/29	2015	Henicorhynchus.lobatus	8.5
314	2014/11/29	2015	Henicorhynchus.lobatus	8.5
315	2014/11/29	2015	Henicorhynchus.lobatus	8.5
316	2014/11/29	2015	Henicorhynchus.lobatus	8.5
317	2014/11/29	2015	Henicorhynchus.lobatus	8.5
318	2014/11/29	2015	Henicorhynchus.lobatus	8.5
319	2014/11/29	2015	Henicorhynchus.lobatus	8.5
320	2014/11/29	2015	Henicorhynchus.lobatus	8.5
321	2014/11/29	2015	Henicorhynchus.lobatus	8.5
322	2014/11/29	2015	Henicorhynchus.lobatus	8.5
323	2014/11/29	2015	Henicorhynchus.lobatus	8.5
324	2014/11/29	2015	Henicorhynchus.lobatus	8.5
325	2014/11/29	2015	Henicorhynchus.lobatus	8.5
326	2014/11/29	2015	Henicorhynchus.lobatus	8.5
327	2014/11/29	2015	Henicorhynchus.lobatus	8.5
328	2014/11/29	2015	Henicorhynchus.lobatus	8.5
329	2014/11/29	2015	Henicorhynchus.lobatus	8.5
330	2014/11/29	2015	Henicorhynchus.lobatus	8.5
331	2014/11/29	2015	Henicorhynchus.lobatus	8.5
332	2014/11/29	2015	Henicorhynchus.lobatus	8.5
333	2014/11/29	2015	Henicorhynchus.lobatus	8.5
334	2014/11/29	2015	Henicorhynchus.lobatus	8.5
335	2014/11/29	2015	Henicorhynchus.lobatus	8.5
336	2014/11/29	2015	Henicorhynchus.lobatus	8.5
337	2014/11/29	2015	Henicorhynchus.lobatus	8.5
338	2014/11/29	2015	Henicorhynchus.lobatus	8.5
339	2014/11/29	2015	Henicorhynchus.lobatus	9
340	2014/11/29	2015	Henicorhynchus.lobatus	9
341	2014/11/29	2015	Henicorhynchus.lobatus	9
342	2014/11/29	2015	Henicorhynchus.lobatus	9
343	2014/11/29	2015	Henicorhynchus.lobatus	9
344	2014/11/29	2015	Henicorhynchus.lobatus	9
345	2014/11/29	2015	Henicorhynchus.lobatus	9
346	2014/11/29	2015	Henicorhynchus.lobatus	9
347	2014/11/29	2015	Henicorhynchus.lobatus	9
348	2014/11/29	2015	Henicorhynchus.lobatus	9
349	2014/11/29	2015	Henicorhynchus.lobatus	9
350	2014/11/29	2015	Henicorhynchus.lobatus	9
351	2014/11/29	2015	Henicorhynchus.lobatus	9
352	2014/11/29	2015	Henicorhynchus.lobatus	9
353	2014/11/29	2015	Henicorhynchus.lobatus	9
354	2014/11/29	2015	Henicorhynchus.lobatus	9
355	2014/11/29	2015	Henicorhynchus.lobatus	9
356	2014/11/29	2015	Henicorhynchus.lobatus	9
357	2014/11/29	2015	Henicorhynchus.lobatus	9
358	2014/11/29	2015	Henicorhynchus.lobatus	9
359	2014/11/29	2015	Henicorhynchus.lobatus	9
360	2014/11/29	2015	Henicorhynchus.lobatus	9
361	2014/11/29	2015	Henicorhynchus.lobatus	9
362	2014/11/29	2015	Henicorhynchus.lobatus	9
363	2014/11/29	2015	Henicorhynchus.lobatus	9
364	2014/11/29	2015	Henicorhynchus.lobatus	9
365	2014/11/29	2015	Henicorhynchus.lobatus	9
366	2014/11/29	2015	Henicorhynchus.lobatus	9
367	2014/11/29	2015	Henicorhynchus.lobatus	9
368	2014/11/29	2015	Henicorhynchus.lobatus	9
369	2014/11/29	2015	Henicorhynchus.lobatus	9
370	2014/11/29	2015	Henicorhynchus.lobatus	9
371	2014/11/29	2015	Henicorhynchus.lobatus	9
372	2014/11/29	2015	Henicorhynchus.lobatus	9
373	2014/11/29	2015	Henicorhynchus.lobatus	9
374	2014/11/29	2015	Henicorhynchus.lobatus	9
375	2014/11/29	2015	Henicorhynchus.lobatus	9
376	2014/11/29	2015	Henicorhynchus.lobatus	9
377	2014/11/29	2015	Henicorhynchus.lobatus	9
378	2014/11/29	2015	Henicorhynchus.lobatus	9
379	2014/11/29	2015	Henicorhynchus.lobatus	9
380	2014/11/29	2015	Henicorhynchus.lobatus	9
381	2014/11/29	2015	Henicorhynchus.lobatus	9
382	2014/11/29	2015	Henicorhynchus.lobatus	9
383	2014/11/29	2015	Henicorhynchus.lobatus	9
384	2014/11/29	2015	Henicorhynchus.lobatus	9
385	2014/11/29	2015	Henicorhynchus.lobatus	9
386	2014/11/29	2015	Henicorhynchus.lobatus	9
387	2014/11/29	2015	Henicorhynchus.lobatus	9
388	2014/11/29	2015	Henicorhynchus.lobatus	9
389	2014/11/29	2015	Henicorhynchus.lobatus	9
390	2014/11/29	2015	Henicorhynchus.lobatus	9
391	2014/11/29	2015	Henicorhynchus.lobatus	9
392	2014/11/29	2015	Henicorhynchus.lobatus	9
393	2014/11/29	2015	Henicorhynchus.lobatus	9
394	2014/11/29	2015	Henicorhynchus.lobatus	9
395	2014/11/29	2015	Henicorhynchus.lobatus	9
396	2014/11/29	2015	Henicorhynchus.lobatus	9
397	2014/11/29	2015	Henicorhynchus.lobatus	9
398	2014/11/29	2015	Henicorhynchus.lobatus	9
399	2014/11/29	2015	Henicorhynchus.lobatus	9
400	2014/11/29	2015	Henicorhynchus.lobatus	9
401	2014/11/29	2015	Henicorhynchus.lobatus	9
402	2014/11/29	2015	Henicorhynchus.lobatus	9
403	2014/11/29	2015	Henicorhynchus.lobatus	9
404	2014/11/29	2015	Henicorhynchus.lobatus	9
405	2014/11/29	2015	Henicorhynchus.lobatus	9
406	2014/11/29	2015	Henicorhynchus.lobatus	9
407	2014/11/29	2015	Henicorhynchus.lobatus	9
408	2014/11/29	2015	Henicorhynchus.lobatus	9
409	2014/11/29	2015	Henicorhynchus.lobatus	9
410	2014/11/29	2015	Henicorhynchus.lobatus	9
411	2014/11/29	2015	Henicorhynchus.lobatus	9
412	2014/11/29	2015	Henicorhynchus.lobatus	9
413	2014/11/29	2015	Henicorhynchus.lobatus	9
414	2014/11/29	2015	Henicorhynchus.lobatus	9
415	2014/11/29	2015	Henicorhynchus.lobatus	9
416	2014/11/29	2015	Henicorhynchus.lobatus	9
417	2014/11/29	2015	Henicorhynchus.lobatus	9
418	2014/11/29	2015	Henicorhynchus.lobatus	9
419	2014/11/29	2015	Henicorhynchus.lobatus	9
420	2014/11/29	2015	Henicorhynchus.lobatus	9
421	2014/11/29	2015	Henicorhynchus.lobatus	9
422	2014/11/29	2015	Henicorhynchus.lobatus	9
423	2014/11/29	2015	Henicorhynchus.lobatus	9
424	2014/11/29	2015	Henicorhynchus.lobatus	9
425	2014/11/29	2015	Henicorhynchus.lobatus	9
426	2014/11/29	2015	Henicorhynchus.lobatus	9
427	2014/11/29	2015	Henicorhynchus.lobatus	9
428	2014/11/29	2015	Henicorhynchus.lobatus	9
429	2014/11/29	2015	Henicorhynchus.lobatus	9
430	2014/11/29	2015	Henicorhynchus.lobatus	9
431	2014/11/29	2015	Henicorhynchus.lobatus	9
432	2014/11/29	2015	Henicorhynchus.lobatus	9
433	2014/11/29	2015	Henicorhynchus.lobatus	9
434	2014/11/29	2015	Henicorhynchus.lobatus	9
435	2014/11/29	2015	Henicorhynchus.lobatus	9
436	2014/11/29	2015	Henicorhynchus.lobatus	9
437	2014/11/29	2015	Henicorhynchus.lobatus	9
438	2014/11/29	2015	Henicorhynchus.lobatus	9
439	2014/11/29	2015	Henicorhynchus.lobatus	9.5
440	2014/11/29	2015	Henicorhynchus.lobatus	9.5
441	2014/11/29	2015	Henicorhynchus.lobatus	9.5
442	2014/11/29	2015	Henicorhynchus.lobatus	9.5
443	2014/11/29	2015	Henicorhynchus.lobatus	9.5
444	2014/11/29	2015	Henicorhynchus.lobatus	9.5
445	2014/11/29	2015	Henicorhynchus.lobatus	9.5
446	2014/11/29	2015	Henicorhynchus.lobatus	9.5
447	2014/11/29	2015	Henicorhynchus.lobatus	9.5
448	2014/11/29	2015	Henicorhynchus.lobatus	9.5
449	2014/11/29	2015	Henicorhynchus.lobatus	9.5
450	2014/11/29	2015	Henicorhynchus.lobatus	9.5
451	2014/11/29	2015	Henicorhynchus.lobatus	9.5
452	2014/11/29	2015	Henicorhynchus.lobatus	9.5
453	2014/11/29	2015	Henicorhynchus.lobatus	9.5
454	2014/11/29	2015	Henicorhynchus.lobatus	9.5
455	2014/11/29	2015	Henicorhynchus.lobatus	9.5
456	2014/11/29	2015	Henicorhynchus.lobatus	9.5
457	2014/11/29	2015	Henicorhynchus.lobatus	9.5
458	2014/11/29	2015	Henicorhynchus.lobatus	9.5
459	2014/11/29	2015	Henicorhynchus.lobatus	9.5
460	2014/11/29	2015	Henicorhynchus.lobatus	9.5
461	2014/11/29	2015	Henicorhynchus.lobatus	9.5
462	2014/11/29	2015	Henicorhynchus.lobatus	9.5
463	2014/11/29	2015	Henicorhynchus.lobatus	9.5
464	2014/11/29	2015	Henicorhynchus.lobatus	9.5
465	2014/11/29	2015	Henicorhynchus.lobatus	9.5
466	2014/11/29	2015	Henicorhynchus.lobatus	9.5
467	2014/11/29	2015	Henicorhynchus.lobatus	9.5
468	2014/11/29	2015	Henicorhynchus.lobatus	9.5
469	2014/11/29	2015	Henicorhynchus.lobatus	9.5
470	2014/11/29	2015	Henicorhynchus.lobatus	9.5
471	2014/11/29	2015	Henicorhynchus.lobatus	9.5
472	2014/11/29	2015	Henicorhynchus.lobatus	9.5
473	2014/11/29	2015	Henicorhynchus.lobatus	9.5
474	2014/11/29	2015	Henicorhynchus.lobatus	9.5
475	2014/11/29	2015	Henicorhynchus.lobatus	9.5
476	2014/11/29	2015	Henicorhynchus.lobatus	9.5
477	2014/11/29	2015	Henicorhynchus.lobatus	9.5
478	2014/11/29	2015	Henicorhynchus.lobatus	9.5
479	2014/11/29	2015	Henicorhynchus.lobatus	9.5
480	2014/11/29	2015	Henicorhynchus.lobatus	9.5
481	2014/11/29	2015	Henicorhynchus.lobatus	9.5
482	2014/11/29	2015	Henicorhynchus.lobatus	10
483	2014/11/29	2015	Henicorhynchus.lobatus	10
484	2014/11/29	2015	Henicorhynchus.lobatus	10
485	2014/11/29	2015	Henicorhynchus.lobatus	10
486	2014/11/29	2015	Henicorhynchus.lobatus	10
487	2014/11/29	2015	Henicorhynchus.lobatus	10
488	2014/11/29	2015	Henicorhynchus.lobatus	10
489	2014/11/29	2015	Henicorhynchus.lobatus	10
490	2014/11/29	2015	Henicorhynchus.lobatus	10
491	2014/11/29	2015	Henicorhynchus.lobatus	10
492	2014/11/29	2015	Henicorhynchus.lobatus	10
493	2014/11/29	2015	Henicorhynchus.lobatus	10
494	2014/11/29	2015	Henicorhynchus.lobatus	10
495	2014/11/29	2015	Henicorhynchus.lobatus	10
496	2014/11/29	2015	Henicorhynchus.lobatus	10
497	2014/11/29	2015	Henicorhynchus.lobatus	10
498	2014/11/29	2015	Henicorhynchus.lobatus	10
499	2014/11/29	2015	Henicorhynchus.lobatus	10
500	2014/11/29	2015	Henicorhynchus.lobatus	10
501	2014/11/29	2015	Henicorhynchus.lobatus	10
502	2014/11/29	2015	Henicorhynchus.lobatus	10
503	2014/11/29	2015	Henicorhynchus.lobatus	10
504	2014/11/29	2015	Henicorhynchus.lobatus	10
505	2014/11/29	2015	Henicorhynchus.lobatus	10
506	2014/11/29	2015	Henicorhynchus.lobatus	10
507	2014/11/29	2015	Henicorhynchus.lobatus	10
508	2014/11/29	2015	Henicorhynchus.lobatus	10
509	2014/11/29	2015	Henicorhynchus.lobatus	10
510	2012/10/27	2013	Henicorhynchus.lobatus	5
511	2012/10/27	2013	Henicorhynchus.lobatus	6
512	2012/10/27	2013	Henicorhynchus.lobatus	6
513	2012/10/27	2013	Henicorhynchus.lobatus	6
514	2012/10/27	2013	Henicorhynchus.lobatus	6
515	2012/10/27	2013	Henicorhynchus.lobatus	6
516	2012/10/27	2013	Henicorhynchus.lobatus	6
517	2012/10/27	2013	Henicorhynchus.lobatus	6
518	2012/10/27	2013	Henicorhynchus.lobatus	6
519	2012/10/27	2013	Henicorhynchus.lobatus	6
520	2012/10/27	2013	Henicorhynchus.lobatus	6
521	2012/10/27	2013	Henicorhynchus.lobatus	6
522	2012/10/27	2013	Henicorhynchus.lobatus	6
523	2012/10/27	2013	Henicorhynchus.lobatus	6
524	2012/10/27	2013	Henicorhynchus.lobatus	6
525	2012/10/27	2013	Henicorhynchus.lobatus	6
526	2012/10/27	2013	Henicorhynchus.lobatus	6
527	2012/10/27	2013	Henicorhynchus.lobatus	6
528	2012/10/27	2013	Henicorhynchus.lobatus	6
529	2012/10/27	2013	Henicorhynchus.lobatus	6.5
530	2012/10/27	2013	Henicorhynchus.lobatus	6.5
531	2012/10/27	2013	Henicorhynchus.lobatus	7
532	2012/10/27	2013	Henicorhynchus.lobatus	7
533	2012/10/27	2013	Henicorhynchus.lobatus	7
534	2012/10/27	2013	Henicorhynchus.lobatus	7
535	2012/10/27	2013	Henicorhynchus.lobatus	7
536	2012/10/27	2013	Henicorhynchus.lobatus	7
537	2012/10/27	2013	Henicorhynchus.lobatus	7
538	2012/10/27	2013	Henicorhynchus.lobatus	7
539	2012/10/27	2013	Henicorhynchus.lobatus	7
540	2012/10/27	2013	Henicorhynchus.lobatus	7
541	2012/10/27	2013	Henicorhynchus.lobatus	7
542	2012/10/27	2013	Henicorhynchus.lobatus	7
543	2012/10/27	2013	Henicorhynchus.lobatus	7
544	2012/10/27	2013	Henicorhynchus.lobatus	7
545	2012/10/27	2013	Henicorhynchus.lobatus	7
546	2012/10/27	2013	Henicorhynchus.lobatus	7
547	2012/10/27	2013	Henicorhynchus.lobatus	8
548	2007/10/29	2008	Henicorhynchus.lobatus	7
549	2007/10/29	2008	Henicorhynchus.lobatus	7
550	2007/10/29	2008	Henicorhynchus.lobatus	7.5
551	2007/10/29	2008	Henicorhynchus.lobatus	7.5
552	2007/10/29	2008	Henicorhynchus.lobatus	7.5
553	2007/10/29	2008	Henicorhynchus.lobatus	8
554	2007/10/29	2008	Henicorhynchus.lobatus	8
555	2007/10/29	2008	Henicorhynchus.lobatus	8
556	2007/10/29	2008	Henicorhynchus.lobatus	8.5
557	2007/10/29	2008	Henicorhynchus.lobatus	9
558	2007/10/29	2008	Henicorhynchus.lobatus	9
559	2007/10/29	2008	Henicorhynchus.lobatus	9.5
560	2007/10/29	2008	Henicorhynchus.lobatus	9.5
561	2007/10/29	2008	Henicorhynchus.lobatus	9.5
562	2007/10/29	2008	Henicorhynchus.lobatus	10
563	2007/10/29	2008	Henicorhynchus.lobatus	10
564	2007/10/29	2008	Henicorhynchus.lobatus	7.5
565	2007/10/29	2008	Henicorhynchus.lobatus	7.5
566	2007/10/29	2008	Henicorhynchus.lobatus	7.5
567	2007/10/29	2008	Henicorhynchus.lobatus	8
568	2007/10/29	2008	Henicorhynchus.lobatus	8
569	2007/10/29	2008	Henicorhynchus.lobatus	8
570	2007/10/29	2008	Henicorhynchus.lobatus	8
571	2007/10/29	2008	Henicorhynchus.lobatus	8
572	2007/10/29	2008	Henicorhynchus.lobatus	8.5
573	2007/10/29	2008	Henicorhynchus.lobatus	8.5
574	2007/10/29	2008	Henicorhynchus.lobatus	9
575	2007/10/29	2008	Henicorhynchus.lobatus	9
576	2007/10/29	2008	Henicorhynchus.lobatus	9
577	2007/10/29	2008	Henicorhynchus.lobatus	9
578	2007/10/29	2008	Henicorhynchus.lobatus	9
579	2009/10/22	2010	Henicorhynchus.lobatus	6
580	2009/10/22	2010	Henicorhynchus.lobatus	6
581	2009/10/22	2010	Henicorhynchus.lobatus	6
582	2009/10/22	2010	Henicorhynchus.lobatus	6.5
583	2009/10/22	2010	Henicorhynchus.lobatus	6.5
584	2009/10/22	2010	Henicorhynchus.lobatus	7
585	2009/10/22	2010	Henicorhynchus.lobatus	7
586	2009/10/22	2010	Henicorhynchus.lobatus	7.5
587	2009/10/22	2010	Henicorhynchus.lobatus	7.5
588	2009/10/22	2010	Henicorhynchus.lobatus	8
589	2009/10/22	2010	Henicorhynchus.lobatus	8
590	2009/10/22	2010	Henicorhynchus.lobatus	8
591	2009/10/22	2010	Henicorhynchus.lobatus	8
592	2009/10/22	2010	Henicorhynchus.lobatus	8
593	2012/10/27	2013	Henicorhynchus.lobatus	5
594	2012/10/27	2013	Henicorhynchus.lobatus	5
595	2012/10/27	2013	Henicorhynchus.lobatus	6
596	2012/10/27	2013	Henicorhynchus.lobatus	6
597	2012/10/27	2013	Henicorhynchus.lobatus	6
598	2012/10/27	2013	Henicorhynchus.lobatus	6
599	2012/10/27	2013	Henicorhynchus.lobatus	6
600	2012/10/27	2013	Henicorhynchus.lobatus	6
601	2012/10/27	2013	Henicorhynchus.lobatus	6
602	2012/10/27	2013	Henicorhynchus.lobatus	6
603	2012/10/27	2013	Henicorhynchus.lobatus	6
604	2012/10/27	2013	Henicorhynchus.lobatus	6
605	2012/10/27	2013	Henicorhynchus.lobatus	6
606	2012/10/27	2013	Henicorhynchus.lobatus	6
607	2012/10/27	2013	Henicorhynchus.lobatus	6
608	2012/10/27	2013	Henicorhynchus.lobatus	6
609	2012/10/27	2013	Henicorhynchus.lobatus	6
610	2012/10/27	2013	Henicorhynchus.lobatus	6
611	2012/10/27	2013	Henicorhynchus.lobatus	6.5
612	2012/10/27	2013	Henicorhynchus.lobatus	6.5
613	2012/10/27	2013	Henicorhynchus.lobatus	7
614	2012/10/27	2013	Henicorhynchus.lobatus	7
615	2012/10/27	2013	Henicorhynchus.lobatus	7
616	2012/10/27	2013	Henicorhynchus.lobatus	7
617	2012/10/27	2013	Henicorhynchus.lobatus	7
618	2012/10/27	2013	Henicorhynchus.lobatus	7
619	2012/10/27	2013	Henicorhynchus.lobatus	7
620	2012/10/27	2013	Henicorhynchus.lobatus	7
621	2012/10/27	2013	Henicorhynchus.lobatus	7
622	2009/10/22	2010	Henicorhynchus.lobatus	6
623	2009/10/22	2010	Henicorhynchus.lobatus	7
624	2009/10/22	2010	Henicorhynchus.lobatus	7
625	2009/10/22	2010	Henicorhynchus.lobatus	7
626	2009/10/22	2010	Henicorhynchus.lobatus	7
627	2009/10/22	2010	Henicorhynchus.lobatus	7
628	2009/10/22	2010	Henicorhynchus.lobatus	7
629	2009/10/22	2010	Henicorhynchus.lobatus	7
630	2009/10/22	2010	Henicorhynchus.lobatus	7.5
631	2009/10/22	2010	Henicorhynchus.lobatus	7.5
632	2009/10/22	2010	Henicorhynchus.lobatus	7.5
633	2009/10/22	2010	Henicorhynchus.lobatus	7.5
634	2009/10/22	2010	Henicorhynchus.lobatus	7.5
635	2009/10/22	2010	Henicorhynchus.lobatus	8
636	2009/10/22	2010	Henicorhynchus.lobatus	8
637	2009/10/22	2010	Henicorhynchus.lobatus	8
638	2009/10/22	2010	Henicorhynchus.lobatus	8
639	2009/10/22	2010	Henicorhynchus.lobatus	8
640	2009/10/22	2010	Henicorhynchus.lobatus	8
641	2009/10/22	2010	Henicorhynchus.lobatus	8.5
642	2009/10/22	2010	Henicorhynchus.lobatus	8.5
643	2012/10/27	2013	Henicorhynchus.lobatus	6
644	2012/10/27	2013	Henicorhynchus.lobatus	6
645	2012/10/27	2013	Henicorhynchus.lobatus	6
646	2012/10/27	2013	Henicorhynchus.lobatus	6
647	2012/10/27	2013	Henicorhynchus.lobatus	6
648	2012/10/27	2013	Henicorhynchus.lobatus	6
649	2012/10/27	2013	Henicorhynchus.lobatus	6
650	2012/10/27	2013	Henicorhynchus.lobatus	6
651	2012/10/27	2013	Henicorhynchus.lobatus	6
652	2012/10/27	2013	Henicorhynchus.lobatus	6
653	2012/10/27	2013	Henicorhynchus.lobatus	6
654	2012/10/27	2013	Henicorhynchus.lobatus	6
655	2012/10/27	2013	Henicorhynchus.lobatus	6
656	2012/10/27	2013	Henicorhynchus.lobatus	6
657	2012/10/27	2013	Henicorhynchus.lobatus	6
658	2012/10/27	2013	Henicorhynchus.lobatus	6
659	2012/10/27	2013	Henicorhynchus.lobatus	6
660	2012/10/27	2013	Henicorhynchus.lobatus	6
661	2012/10/27	2013	Henicorhynchus.lobatus	6.5
662	2012/10/27	2013	Henicorhynchus.lobatus	6.5
663	2012/10/27	2013	Henicorhynchus.lobatus	6.5
664	2012/10/27	2013	Henicorhynchus.lobatus	6.5
665	2012/10/27	2013	Henicorhynchus.lobatus	7
666	2012/10/27	2013	Henicorhynchus.lobatus	7
667	2012/10/27	2013	Henicorhynchus.lobatus	7
668	2012/10/27	2013	Henicorhynchus.lobatus	7
669	2012/10/27	2013	Henicorhynchus.lobatus	7
670	2012/10/27	2013	Henicorhynchus.lobatus	7
671	2012/10/27	2013	Henicorhynchus.lobatus	7
672	2012/10/27	2013	Henicorhynchus.lobatus	7
673	2012/10/27	2013	Henicorhynchus.lobatus	7
674	2012/10/27	2013	Henicorhynchus.lobatus	7
675	2012/10/27	2013	Henicorhynchus.lobatus	7
676	2012/10/27	2013	Henicorhynchus.lobatus	7.5
677	2012/10/27	2013	Henicorhynchus.lobatus	7.5
678	2012/10/27	2013	Henicorhynchus.lobatus	8
679	2012/10/27	2013	Henicorhynchus.lobatus	8
680	2012/10/27	2013	Henicorhynchus.lobatus	8
681	2012/10/27	2013	Henicorhynchus.lobatus	8
682	2012/10/27	2013	Henicorhynchus.lobatus	8
683	2012/10/27	2013	Henicorhynchus.lobatus	8
684	2012/10/27	2013	Henicorhynchus.lobatus	6
685	2012/10/27	2013	Henicorhynchus.lobatus	6
686	2012/10/27	2013	Henicorhynchus.lobatus	6
687	2012/10/27	2013	Henicorhynchus.lobatus	6
688	2012/10/27	2013	Henicorhynchus.lobatus	6
689	2012/10/27	2013	Henicorhynchus.lobatus	6
690	2012/10/27	2013	Henicorhynchus.lobatus	6
691	2012/10/27	2013	Henicorhynchus.lobatus	6.5
692	2012/10/27	2013	Henicorhynchus.lobatus	6.5
693	2012/10/27	2013	Henicorhynchus.lobatus	7
694	2012/10/27	2013	Henicorhynchus.lobatus	7
695	2012/10/27	2013	Henicorhynchus.lobatus	7
696	2012/10/27	2013	Henicorhynchus.lobatus	7
697	2012/10/27	2013	Henicorhynchus.lobatus	7
698	2012/10/27	2013	Henicorhynchus.lobatus	7
699	2012/10/27	2013	Henicorhynchus.lobatus	7
700	2012/10/27	2013	Henicorhynchus.lobatus	7
701	2012/10/27	2013	Henicorhynchus.lobatus	7.5
702	2012/10/27	2013	Henicorhynchus.lobatus	7.5
703	2012/10/27	2013	Henicorhynchus.lobatus	7.5
704	2012/10/27	2013	Henicorhynchus.lobatus	8
705	2012/10/27	2013	Henicorhynchus.lobatus	8
706	2012/10/27	2013	Henicorhynchus.lobatus	8
707	2012/10/27	2013	Henicorhynchus.lobatus	8
708	2012/10/27	2013	Henicorhynchus.lobatus	8
709	2012/10/27	2013	Henicorhynchus.lobatus	5
710	2012/10/27	2013	Henicorhynchus.lobatus	5
711	2012/10/27	2013	Henicorhynchus.lobatus	5
712	2012/10/27	2013	Henicorhynchus.lobatus	5
713	2012/10/27	2013	Henicorhynchus.lobatus	5
714	2012/10/27	2013	Henicorhynchus.lobatus	6
715	2012/10/27	2013	Henicorhynchus.lobatus	6
716	2012/10/27	2013	Henicorhynchus.lobatus	6
717	2012/10/27	2013	Henicorhynchus.lobatus	6
718	2012/10/27	2013	Henicorhynchus.lobatus	6
719	2012/10/27	2013	Henicorhynchus.lobatus	6
720	2012/10/27	2013	Henicorhynchus.lobatus	6
721	2012/10/27	2013	Henicorhynchus.lobatus	6
722	2012/10/27	2013	Henicorhynchus.lobatus	6.5
723	2012/10/27	2013	Henicorhynchus.lobatus	6.5
724	2012/10/27	2013	Henicorhynchus.lobatus	6.5
725	2012/10/27	2013	Henicorhynchus.lobatus	7
726	2012/10/27	2013	Henicorhynchus.lobatus	7
727	2012/10/27	2013	Henicorhynchus.lobatus	7
728	2012/10/27	2013	Henicorhynchus.lobatus	7
729	2012/10/27	2013	Henicorhynchus.lobatus	7
730	2012/10/27	2013	Henicorhynchus.lobatus	7
731	2012/10/27	2013	Henicorhynchus.lobatus	7
732	2012/10/27	2013	Henicorhynchus.lobatus	7
733	2012/10/27	2013	Henicorhynchus.lobatus	7
734	2012/10/27	2013	Henicorhynchus.lobatus	7
735	2012/10/27	2013	Henicorhynchus.lobatus	7
736	2012/10/27	2013	Henicorhynchus.lobatus	7
737	2012/10/27	2013	Henicorhynchus.lobatus	7
738	2012/10/27	2013	Henicorhynchus.lobatus	7.5
739	2012/10/27	2013	Henicorhynchus.lobatus	7.5
740	2012/10/27	2013	Henicorhynchus.lobatus	8
741	2012/10/27	2013	Henicorhynchus.lobatus	8
742	2012/10/27	2013	Henicorhynchus.lobatus	8
743	2012/10/27	2013	Henicorhynchus.lobatus	8
744	2012/10/27	2013	Henicorhynchus.lobatus	8
745	2011/11/02	2012	Henicorhynchus.lobatus	6
746	2011/11/02	2012	Henicorhynchus.lobatus	6
747	2011/11/02	2012	Henicorhynchus.lobatus	6
748	2011/11/02	2012	Henicorhynchus.lobatus	6
749	2011/11/02	2012	Henicorhynchus.lobatus	6
750	2011/11/02	2012	Henicorhynchus.lobatus	6
751	2011/11/02	2012	Henicorhynchus.lobatus	6
752	2011/11/02	2012	Henicorhynchus.lobatus	6
753	2011/11/02	2012	Henicorhynchus.lobatus	6
754	2011/11/02	2012	Henicorhynchus.lobatus	6
755	2011/11/02	2012	Henicorhynchus.lobatus	6
756	2011/11/02	2012	Henicorhynchus.lobatus	6
757	2011/11/02	2012	Henicorhynchus.lobatus	6
758	2011/11/02	2012	Henicorhynchus.lobatus	6
759	2011/11/02	2012	Henicorhynchus.lobatus	6
760	2011/11/02	2012	Henicorhynchus.lobatus	6.5
761	2011/11/02	2012	Henicorhynchus.lobatus	6.5
762	2011/11/02	2012	Henicorhynchus.lobatus	6.5
763	2011/11/02	2012	Henicorhynchus.lobatus	6.5
764	2011/11/02	2012	Henicorhynchus.lobatus	6.5
765	2011/11/02	2012	Henicorhynchus.lobatus	6.5
766	2011/11/02	2012	Henicorhynchus.lobatus	6.5
767	2011/11/02	2012	Henicorhynchus.lobatus	6.5
768	2011/11/02	2012	Henicorhynchus.lobatus	6.5
769	2011/11/02	2012	Henicorhynchus.lobatus	6.5
770	2011/11/02	2012	Henicorhynchus.lobatus	6.5
771	2011/11/02	2012	Henicorhynchus.lobatus	6.5
772	2011/11/02	2012	Henicorhynchus.lobatus	6.5
773	2011/11/02	2012	Henicorhynchus.lobatus	6.5
774	2011/11/02	2012	Henicorhynchus.lobatus	6.5
775	2011/11/02	2012	Henicorhynchus.lobatus	6.5
776	2011/11/02	2012	Henicorhynchus.lobatus	7
777	2011/11/02	2012	Henicorhynchus.lobatus	7
778	2011/11/02	2012	Henicorhynchus.lobatus	7
779	2011/11/02	2012	Henicorhynchus.lobatus	7
780	2011/11/02	2012	Henicorhynchus.lobatus	7
781	2011/11/02	2012	Henicorhynchus.lobatus	7
782	2011/11/02	2012	Henicorhynchus.lobatus	7
783	2011/11/02	2012	Henicorhynchus.lobatus	7
784	2011/11/02	2012	Henicorhynchus.lobatus	7
785	2011/11/02	2012	Henicorhynchus.lobatus	7
786	2011/11/02	2012	Henicorhynchus.lobatus	7
787	2011/11/02	2012	Henicorhynchus.lobatus	7.5
788	2011/11/02	2012	Henicorhynchus.lobatus	7.5
789	2011/11/02	2012	Henicorhynchus.lobatus	7.5
790	2011/11/02	2012	Henicorhynchus.lobatus	7.5
791	2011/11/02	2012	Henicorhynchus.lobatus	7.5
792	2011/11/02	2012	Henicorhynchus.lobatus	7.5
793	2011/11/02	2012	Henicorhynchus.lobatus	7.5
794	2011/11/02	2012	Henicorhynchus.lobatus	7.5
795	2011/11/02	2012	Henicorhynchus.lobatus	7.5
796	2011/11/02	2012	Henicorhynchus.lobatus	7.5
797	2011/11/02	2012	Henicorhynchus.lobatus	8
798	2011/11/02	2012	Henicorhynchus.lobatus	8
799	2011/11/02	2012	Henicorhynchus.lobatus	8
800	2011/11/02	2012	Henicorhynchus.lobatus	8
801	2011/11/02	2012	Henicorhynchus.lobatus	8
802	2011/11/02	2012	Henicorhynchus.lobatus	8
803	2011/11/02	2012	Henicorhynchus.lobatus	8
804	2011/11/02	2012	Henicorhynchus.lobatus	8
805	2011/11/02	2012	Henicorhynchus.lobatus	8
806	2011/11/02	2012	Henicorhynchus.lobatus	8
807	2011/11/02	2012	Henicorhynchus.lobatus	8
808	2011/11/02	2012	Henicorhynchus.lobatus	8
809	2011/11/02	2012	Henicorhynchus.lobatus	8
810	2011/11/02	2012	Henicorhynchus.lobatus	8
811	2011/11/02	2012	Henicorhynchus.lobatus	8
812	2011/11/02	2012	Henicorhynchus.lobatus	8
813	2011/11/02	2012	Henicorhynchus.lobatus	8
814	2011/11/02	2012	Henicorhynchus.lobatus	8
815	2011/11/02	2012	Henicorhynchus.lobatus	8
816	2011/11/02	2012	Henicorhynchus.lobatus	8
817	2011/11/02	2012	Henicorhynchus.lobatus	8
818	2011/11/02	2012	Henicorhynchus.lobatus	8
819	2011/11/02	2012	Henicorhynchus.lobatus	8
820	2011/11/02	2012	Henicorhynchus.lobatus	8
821	2011/11/02	2012	Henicorhynchus.lobatus	8
822	2011/11/02	2012	Henicorhynchus.lobatus	8.5
823	2011/11/02	2012	Henicorhynchus.lobatus	8.5
824	2011/11/02	2012	Henicorhynchus.lobatus	8.5
825	2011/11/02	2012	Henicorhynchus.lobatus	8.5
826	2011/11/02	2012	Henicorhynchus.lobatus	5.5
827	2011/11/02	2012	Henicorhynchus.lobatus	5.5
828	2011/11/02	2012	Henicorhynchus.lobatus	6
829	2011/11/02	2012	Henicorhynchus.lobatus	6
830	2011/11/02	2012	Henicorhynchus.lobatus	6
831	2011/11/02	2012	Henicorhynchus.lobatus	6
832	2011/11/02	2012	Henicorhynchus.lobatus	6
833	2011/11/02	2012	Henicorhynchus.lobatus	6
834	2011/11/02	2012	Henicorhynchus.lobatus	6
835	2011/11/02	2012	Henicorhynchus.lobatus	6
836	2011/11/02	2012	Henicorhynchus.lobatus	6
837	2011/11/02	2012	Henicorhynchus.lobatus	6
838	2011/11/02	2012	Henicorhynchus.lobatus	6
839	2011/11/02	2012	Henicorhynchus.lobatus	6
840	2011/11/02	2012	Henicorhynchus.lobatus	6
841	2011/11/02	2012	Henicorhynchus.lobatus	6
842	2011/11/02	2012	Henicorhynchus.lobatus	6
843	2011/11/02	2012	Henicorhynchus.lobatus	6
844	2011/11/02	2012	Henicorhynchus.lobatus	6
845	2011/11/02	2012	Henicorhynchus.lobatus	6
846	2011/11/02	2012	Henicorhynchus.lobatus	6
847	2011/11/02	2012	Henicorhynchus.lobatus	6
848	2011/11/02	2012	Henicorhynchus.lobatus	6.5
849	2011/11/02	2012	Henicorhynchus.lobatus	6.5
850	2011/11/02	2012	Henicorhynchus.lobatus	6.5
851	2011/11/02	2012	Henicorhynchus.lobatus	6.5
852	2011/11/02	2012	Henicorhynchus.lobatus	6.5
853	2011/11/02	2012	Henicorhynchus.lobatus	6.5
854	2011/11/02	2012	Henicorhynchus.lobatus	6.5
855	2011/11/02	2012	Henicorhynchus.lobatus	6.5
856	2011/11/02	2012	Henicorhynchus.lobatus	6.5
857	2011/11/02	2012	Henicorhynchus.lobatus	6.5
858	2011/11/02	2012	Henicorhynchus.lobatus	6.5
859	2011/11/02	2012	Henicorhynchus.lobatus	6.5
860	2011/11/02	2012	Henicorhynchus.lobatus	6.5
861	2011/11/02	2012	Henicorhynchus.lobatus	6.5
862	2011/11/02	2012	Henicorhynchus.lobatus	6.5
863	2011/11/02	2012	Henicorhynchus.lobatus	6.5
864	2011/11/02	2012	Henicorhynchus.lobatus	6.5
865	2011/11/02	2012	Henicorhynchus.lobatus	6.5
866	2011/11/02	2012	Henicorhynchus.lobatus	6.5
867	2011/11/02	2012	Henicorhynchus.lobatus	6.5
868	2011/11/02	2012	Henicorhynchus.lobatus	7
869	2011/11/02	2012	Henicorhynchus.lobatus	7
870	2011/11/02	2012	Henicorhynchus.lobatus	7
871	2011/11/02	2012	Henicorhynchus.lobatus	7
872	2011/11/02	2012	Henicorhynchus.lobatus	7
873	2011/11/02	2012	Henicorhynchus.lobatus	7
874	2011/11/02	2012	Henicorhynchus.lobatus	7
875	2011/11/02	2012	Henicorhynchus.lobatus	7
876	2011/11/02	2012	Henicorhynchus.lobatus	7
877	2011/11/02	2012	Henicorhynchus.lobatus	7
878	2011/11/02	2012	Henicorhynchus.lobatus	7
879	2011/11/02	2012	Henicorhynchus.lobatus	7
880	2011/11/02	2012	Henicorhynchus.lobatus	7
881	2011/11/02	2012	Henicorhynchus.lobatus	7
882	2011/11/02	2012	Henicorhynchus.lobatus	7
883	2011/11/02	2012	Henicorhynchus.lobatus	7
884	2011/11/02	2012	Henicorhynchus.lobatus	7
885	2011/11/02	2012	Henicorhynchus.lobatus	7
886	2011/11/02	2012	Henicorhynchus.lobatus	7
887	2011/11/02	2012	Henicorhynchus.lobatus	7
888	2011/11/02	2012	Henicorhynchus.lobatus	7
889	2011/11/02	2012	Henicorhynchus.lobatus	7
890	2011/11/02	2012	Henicorhynchus.lobatus	7.5
891	2011/11/02	2012	Henicorhynchus.lobatus	7.5
892	2011/11/02	2012	Henicorhynchus.lobatus	7.5
893	2011/11/02	2012	Henicorhynchus.lobatus	7.5
894	2011/11/02	2012	Henicorhynchus.lobatus	7.5
895	2011/11/02	2012	Henicorhynchus.lobatus	7.5
896	2011/11/02	2012	Henicorhynchus.lobatus	7.5
897	2011/11/02	2012	Henicorhynchus.lobatus	7.5
898	2011/11/02	2012	Henicorhynchus.lobatus	7.5
899	2011/11/02	2012	Henicorhynchus.lobatus	7.5
900	2011/11/02	2012	Henicorhynchus.lobatus	7.5
901	2011/11/02	2012	Henicorhynchus.lobatus	7.5
902	2011/11/02	2012	Henicorhynchus.lobatus	8
903	2011/11/02	2012	Henicorhynchus.lobatus	8
904	2011/11/02	2012	Henicorhynchus.lobatus	8
905	2011/11/02	2012	Henicorhynchus.lobatus	8
906	2011/11/02	2012	Henicorhynchus.lobatus	8
907	2011/11/02	2012	Henicorhynchus.lobatus	8
908	2011/11/02	2012	Henicorhynchus.lobatus	8
909	2011/11/02	2012	Henicorhynchus.lobatus	8
910	2011/11/02	2012	Henicorhynchus.lobatus	8
911	2011/11/02	2012	Henicorhynchus.lobatus	8
912	2011/11/02	2012	Henicorhynchus.lobatus	8
913	2011/11/02	2012	Henicorhynchus.lobatus	8
914	2011/11/02	2012	Henicorhynchus.lobatus	8
915	2011/11/02	2012	Henicorhynchus.lobatus	8
916	2011/11/02	2012	Henicorhynchus.lobatus	8
917	2011/11/02	2012	Henicorhynchus.lobatus	8
918	2011/11/02	2012	Henicorhynchus.lobatus	8
919	2011/11/02	2012	Henicorhynchus.lobatus	8
920	2011/11/02	2012	Henicorhynchus.lobatus	8
921	2012/10/28	2013	Henicorhynchus.lobatus	5
922	2012/10/28	2013	Henicorhynchus.lobatus	5
923	2012/10/28	2013	Henicorhynchus.lobatus	5
924	2012/10/28	2013	Henicorhynchus.lobatus	5
925	2012/10/28	2013	Henicorhynchus.lobatus	5
926	2012/10/28	2013	Henicorhynchus.lobatus	5
927	2012/10/28	2013	Henicorhynchus.lobatus	5
928	2012/10/28	2013	Henicorhynchus.lobatus	5
929	2012/10/28	2013	Henicorhynchus.lobatus	5.5
930	2012/10/28	2013	Henicorhynchus.lobatus	5.5
931	2012/10/28	2013	Henicorhynchus.lobatus	6
932	2012/10/28	2013	Henicorhynchus.lobatus	6
933	2012/10/28	2013	Henicorhynchus.lobatus	6
934	2012/10/28	2013	Henicorhynchus.lobatus	6
935	2012/10/28	2013	Henicorhynchus.lobatus	6
936	2012/10/28	2013	Henicorhynchus.lobatus	6
937	2012/10/28	2013	Henicorhynchus.lobatus	6
938	2012/10/28	2013	Henicorhynchus.lobatus	6
939	2012/10/28	2013	Henicorhynchus.lobatus	6
940	2012/10/28	2013	Henicorhynchus.lobatus	6
941	2012/10/28	2013	Henicorhynchus.lobatus	6
942	2012/10/28	2013	Henicorhynchus.lobatus	6
943	2012/10/28	2013	Henicorhynchus.lobatus	6
944	2012/10/28	2013	Henicorhynchus.lobatus	6
945	2012/10/28	2013	Henicorhynchus.lobatus	6
946	2012/10/28	2013	Henicorhynchus.lobatus	6
947	2012/10/28	2013	Henicorhynchus.lobatus	6.5
948	2012/10/28	2013	Henicorhynchus.lobatus	6.5
949	2012/10/28	2013	Henicorhynchus.lobatus	7
950	2012/10/28	2013	Henicorhynchus.lobatus	7
951	2012/10/28	2013	Henicorhynchus.lobatus	7
952	2012/10/28	2013	Henicorhynchus.lobatus	7
953	2012/10/28	2013	Henicorhynchus.lobatus	7
954	2012/10/28	2013	Henicorhynchus.lobatus	7
955	2012/10/28	2013	Henicorhynchus.lobatus	7
956	2012/10/28	2013	Henicorhynchus.lobatus	7
957	2012/10/28	2013	Henicorhynchus.lobatus	7
958	2012/10/28	2013	Henicorhynchus.lobatus	7
959	2012/10/28	2013	Henicorhynchus.lobatus	7
960	2012/10/28	2013	Henicorhynchus.lobatus	7
961	2012/10/28	2013	Henicorhynchus.lobatus	7
962	2012/10/28	2013	Henicorhynchus.lobatus	7
963	2012/10/28	2013	Henicorhynchus.lobatus	7
964	2012/10/28	2013	Henicorhynchus.lobatus	7.5
965	2012/10/28	2013	Henicorhynchus.lobatus	8
966	2012/10/28	2013	Henicorhynchus.lobatus	8
967	2012/10/28	2013	Henicorhynchus.lobatus	8.5
968	2012/10/28	2013	Henicorhynchus.lobatus	5
969	2012/10/28	2013	Henicorhynchus.lobatus	5
970	2012/10/28	2013	Henicorhynchus.lobatus	5
971	2012/10/28	2013	Henicorhynchus.lobatus	5
972	2012/10/28	2013	Henicorhynchus.lobatus	5
973	2012/10/28	2013	Henicorhynchus.lobatus	5
974	2012/10/28	2013	Henicorhynchus.lobatus	5
975	2012/10/28	2013	Henicorhynchus.lobatus	5
976	2012/10/28	2013	Henicorhynchus.lobatus	5
977	2012/10/28	2013	Henicorhynchus.lobatus	5
978	2012/10/28	2013	Henicorhynchus.lobatus	5
979	2012/10/28	2013	Henicorhynchus.lobatus	5
980	2012/10/28	2013	Henicorhynchus.lobatus	5
981	2012/10/28	2013	Henicorhynchus.lobatus	5.5
982	2012/10/28	2013	Henicorhynchus.lobatus	5.5
983	2012/10/28	2013	Henicorhynchus.lobatus	6
984	2012/10/28	2013	Henicorhynchus.lobatus	6
985	2012/10/28	2013	Henicorhynchus.lobatus	6
986	2012/10/28	2013	Henicorhynchus.lobatus	6
987	2012/10/28	2013	Henicorhynchus.lobatus	6
988	2012/10/28	2013	Henicorhynchus.lobatus	6
989	2012/10/28	2013	Henicorhynchus.lobatus	6
990	2012/10/28	2013	Henicorhynchus.lobatus	6
991	2012/10/28	2013	Henicorhynchus.lobatus	6
992	2012/10/28	2013	Henicorhynchus.lobatus	6
993	2012/10/28	2013	Henicorhynchus.lobatus	6
994	2012/10/28	2013	Henicorhynchus.lobatus	6
995	2012/10/28	2013	Henicorhynchus.lobatus	6
996	2012/10/28	2013	Henicorhynchus.lobatus	6
997	2012/10/28	2013	Henicorhynchus.lobatus	6
998	2012/10/28	2013	Henicorhynchus.lobatus	6
999	2012/10/28	2013	Henicorhynchus.lobatus	6
1000	2012/10/28	2013	Henicorhynchus.lobatus	6
1001	2012/10/28	2013	Henicorhynchus.lobatus	6
1002	2012/10/28	2013	Henicorhynchus.lobatus	6
1003	2012/10/28	2013	Henicorhynchus.lobatus	6
1004	2012/10/28	2013	Henicorhynchus.lobatus	6
1005	2012/10/28	2013	Henicorhynchus.lobatus	6
1006	2012/10/28	2013	Henicorhynchus.lobatus	6
1007	2012/10/28	2013	Henicorhynchus.lobatus	6
1008	2012/10/28	2013	Henicorhynchus.lobatus	6.5
1009	2012/10/28	2013	Henicorhynchus.lobatus	6.5
1010	2012/10/28	2013	Henicorhynchus.lobatus	7
1011	2012/10/28	2013	Henicorhynchus.lobatus	7
1012	2012/10/28	2013	Henicorhynchus.lobatus	7
1013	2012/10/28	2013	Henicorhynchus.lobatus	7
1014	2012/10/28	2013	Henicorhynchus.lobatus	7
1015	2012/10/28	2013	Henicorhynchus.lobatus	7
1016	2012/10/28	2013	Henicorhynchus.lobatus	7
1017	2012/10/28	2013	Henicorhynchus.lobatus	7
1018	2012/10/28	2013	Henicorhynchus.lobatus	7
1019	2012/10/28	2013	Henicorhynchus.lobatus	7
1020	2012/10/28	2013	Henicorhynchus.lobatus	7
1021	2012/10/28	2013	Henicorhynchus.lobatus	7
1022	2012/10/28	2013	Henicorhynchus.lobatus	7
1023	2012/10/28	2013	Henicorhynchus.lobatus	7
1024	2012/10/28	2013	Henicorhynchus.lobatus	7
1025	2012/10/28	2013	Henicorhynchus.lobatus	7
1026	2012/10/28	2013	Henicorhynchus.lobatus	7
1027	2012/10/28	2013	Henicorhynchus.lobatus	7
1028	2012/10/28	2013	Henicorhynchus.lobatus	7.5
1029	2012/10/28	2013	Henicorhynchus.lobatus	7.5
1030	2012/10/28	2013	Henicorhynchus.lobatus	8
1031	2012/10/28	2013	Henicorhynchus.lobatus	8
1032	2012/10/28	2013	Henicorhynchus.lobatus	8
1033	2007/10/30	2008	Henicorhynchus.lobatus	8
1034	2007/10/30	2008	Henicorhynchus.lobatus	8
1035	2007/10/30	2008	Henicorhynchus.lobatus	8
1036	2007/10/30	2008	Henicorhynchus.lobatus	8.5
1037	2007/10/30	2008	Henicorhynchus.lobatus	8.5
1038	2007/10/30	2008	Henicorhynchus.lobatus	8.5
1039	2007/10/30	2008	Henicorhynchus.lobatus	8.5
1040	2007/10/30	2008	Henicorhynchus.lobatus	8.5
1041	2007/10/30	2008	Henicorhynchus.lobatus	9
1042	2007/10/30	2008	Henicorhynchus.lobatus	9
1043	2007/10/30	2008	Henicorhynchus.lobatus	9
1044	2007/10/30	2008	Henicorhynchus.lobatus	6
1045	2007/10/30	2008	Henicorhynchus.lobatus	6
1046	2007/10/30	2008	Henicorhynchus.lobatus	6
1047	2007/10/30	2008	Henicorhynchus.lobatus	6.5
1048	2007/10/30	2008	Henicorhynchus.lobatus	6.5
1049	2007/10/30	2008	Henicorhynchus.lobatus	7
1050	2007/10/30	2008	Henicorhynchus.lobatus	7
1051	2007/10/30	2008	Henicorhynchus.lobatus	7.5
1052	2007/10/30	2008	Henicorhynchus.lobatus	7.5
1053	2007/10/30	2008	Henicorhynchus.lobatus	8
1054	2007/10/30	2008	Henicorhynchus.lobatus	8
1055	2007/10/30	2008	Henicorhynchus.lobatus	8
1056	2007/10/30	2008	Henicorhynchus.lobatus	8
1057	2007/10/30	2008	Henicorhynchus.lobatus	8
1058	2012/10/28	2013	Henicorhynchus.lobatus	5
1059	2012/10/28	2013	Henicorhynchus.lobatus	5
1060	2012/10/28	2013	Henicorhynchus.lobatus	5
1061	2012/10/28	2013	Henicorhynchus.lobatus	5
1062	2012/10/28	2013	Henicorhynchus.lobatus	5
1063	2012/10/28	2013	Henicorhynchus.lobatus	5
1064	2012/10/28	2013	Henicorhynchus.lobatus	5.5
1065	2012/10/28	2013	Henicorhynchus.lobatus	5.5
1066	2012/10/28	2013	Henicorhynchus.lobatus	6
1067	2012/10/28	2013	Henicorhynchus.lobatus	6
1068	2012/10/28	2013	Henicorhynchus.lobatus	6
1069	2012/10/28	2013	Henicorhynchus.lobatus	6
1070	2012/10/28	2013	Henicorhynchus.lobatus	6
1071	2012/10/28	2013	Henicorhynchus.lobatus	6
1072	2012/10/28	2013	Henicorhynchus.lobatus	6
1073	2012/10/28	2013	Henicorhynchus.lobatus	6
1074	2012/10/28	2013	Henicorhynchus.lobatus	6
1075	2012/10/28	2013	Henicorhynchus.lobatus	6
1076	2012/10/28	2013	Henicorhynchus.lobatus	6
1077	2012/10/28	2013	Henicorhynchus.lobatus	6
1078	2012/10/28	2013	Henicorhynchus.lobatus	6
1079	2012/10/28	2013	Henicorhynchus.lobatus	6
1080	2012/10/28	2013	Henicorhynchus.lobatus	6
1081	2012/10/28	2013	Henicorhynchus.lobatus	6
1082	2012/10/28	2013	Henicorhynchus.lobatus	6
1083	2012/10/28	2013	Henicorhynchus.lobatus	6
1084	2012/10/28	2013	Henicorhynchus.lobatus	6
1085	2012/10/28	2013	Henicorhynchus.lobatus	6
1086	2012/10/28	2013	Henicorhynchus.lobatus	6
1087	2012/10/28	2013	Henicorhynchus.lobatus	6
1088	2012/10/28	2013	Henicorhynchus.lobatus	6.5
1089	2012/10/28	2013	Henicorhynchus.lobatus	7
1090	2012/10/28	2013	Henicorhynchus.lobatus	7
1091	2012/10/28	2013	Henicorhynchus.lobatus	7
1092	2012/10/28	2013	Henicorhynchus.lobatus	7
1093	2012/10/28	2013	Henicorhynchus.lobatus	7
1094	2012/10/28	2013	Henicorhynchus.lobatus	7
1095	2012/10/28	2013	Henicorhynchus.lobatus	7
1096	2012/10/28	2013	Henicorhynchus.lobatus	7
1097	2012/10/28	2013	Henicorhynchus.lobatus	7
1098	2012/10/28	2013	Henicorhynchus.lobatus	7
1099	2012/10/28	2013	Henicorhynchus.lobatus	7
1100	2012/10/28	2013	Henicorhynchus.lobatus	8
1101	2012/10/28	2013	Henicorhynchus.lobatus	8
1102	2011/11/03	2012	Henicorhynchus.lobatus	6
1103	2011/11/03	2012	Henicorhynchus.lobatus	6
1104	2011/11/03	2012	Henicorhynchus.lobatus	6
1105	2011/11/03	2012	Henicorhynchus.lobatus	6
1106	2011/11/03	2012	Henicorhynchus.lobatus	6
1107	2011/11/03	2012	Henicorhynchus.lobatus	6
1108	2011/11/03	2012	Henicorhynchus.lobatus	6
1109	2011/11/03	2012	Henicorhynchus.lobatus	6
1110	2011/11/03	2012	Henicorhynchus.lobatus	6
1111	2011/11/03	2012	Henicorhynchus.lobatus	6
1112	2011/11/03	2012	Henicorhynchus.lobatus	6
1113	2011/11/03	2012	Henicorhynchus.lobatus	6
1114	2011/11/03	2012	Henicorhynchus.lobatus	6
1115	2011/11/03	2012	Henicorhynchus.lobatus	6
1116	2011/11/03	2012	Henicorhynchus.lobatus	6
1117	2011/11/03	2012	Henicorhynchus.lobatus	6
1118	2011/11/03	2012	Henicorhynchus.lobatus	6
1119	2011/11/03	2012	Henicorhynchus.lobatus	6
1120	2011/11/03	2012	Henicorhynchus.lobatus	6
1121	2011/11/03	2012	Henicorhynchus.lobatus	6
1122	2011/11/03	2012	Henicorhynchus.lobatus	6.5
1123	2011/11/03	2012	Henicorhynchus.lobatus	6.5
1124	2011/11/03	2012	Henicorhynchus.lobatus	6.5
1125	2011/11/03	2012	Henicorhynchus.lobatus	6.5
1126	2011/11/03	2012	Henicorhynchus.lobatus	6.5
1127	2011/11/03	2012	Henicorhynchus.lobatus	6.5
1128	2011/11/03	2012	Henicorhynchus.lobatus	6.5
1129	2011/11/03	2012	Henicorhynchus.lobatus	7
1130	2011/11/03	2012	Henicorhynchus.lobatus	7
1131	2011/11/03	2012	Henicorhynchus.lobatus	7
1132	2011/11/03	2012	Henicorhynchus.lobatus	7
1133	2011/11/03	2012	Henicorhynchus.lobatus	7
1134	2011/11/03	2012	Henicorhynchus.lobatus	7
1135	2011/11/03	2012	Henicorhynchus.lobatus	7
1136	2011/11/03	2012	Henicorhynchus.lobatus	7
1137	2011/11/03	2012	Henicorhynchus.lobatus	7
1138	2011/11/03	2012	Henicorhynchus.lobatus	7
1139	2011/11/03	2012	Henicorhynchus.lobatus	7
1140	2011/11/03	2012	Henicorhynchus.lobatus	7
1141	2011/11/03	2012	Henicorhynchus.lobatus	7
1142	2011/11/03	2012	Henicorhynchus.lobatus	7
1143	2011/11/03	2012	Henicorhynchus.lobatus	7
1144	2011/11/03	2012	Henicorhynchus.lobatus	7
1145	2011/11/03	2012	Henicorhynchus.lobatus	7
1146	2011/11/03	2012	Henicorhynchus.lobatus	7.5
1147	2011/11/03	2012	Henicorhynchus.lobatus	7.5
1148	2011/11/03	2012	Henicorhynchus.lobatus	7.5
1149	2011/11/03	2012	Henicorhynchus.lobatus	7.5
1150	2011/11/03	2012	Henicorhynchus.lobatus	7.5
1151	2011/11/03	2012	Henicorhynchus.lobatus	7.5
1152	2011/11/03	2012	Henicorhynchus.lobatus	7.5
1153	2011/11/03	2012	Henicorhynchus.lobatus	7.5
1154	2011/11/03	2012	Henicorhynchus.lobatus	7.5
1155	2011/11/03	2012	Henicorhynchus.lobatus	7.5
1156	2011/11/03	2012	Henicorhynchus.lobatus	7.5
1157	2011/11/03	2012	Henicorhynchus.lobatus	7.5
1158	2011/11/03	2012	Henicorhynchus.lobatus	7.5
1159	2011/11/03	2012	Henicorhynchus.lobatus	7.5
1160	2011/11/03	2012	Henicorhynchus.lobatus	7.5
1161	2011/11/03	2012	Henicorhynchus.lobatus	7.5
1162	2011/11/03	2012	Henicorhynchus.lobatus	8
1163	2011/11/03	2012	Henicorhynchus.lobatus	8
1164	2011/11/03	2012	Henicorhynchus.lobatus	8
1165	2011/11/03	2012	Henicorhynchus.lobatus	8
1166	2011/11/03	2012	Henicorhynchus.lobatus	8
1167	2011/11/03	2012	Henicorhynchus.lobatus	8
1168	2011/11/03	2012	Henicorhynchus.lobatus	8
1169	2011/11/03	2012	Henicorhynchus.lobatus	8
1170	2011/11/03	2012	Henicorhynchus.lobatus	8
1171	2011/11/03	2012	Henicorhynchus.lobatus	8
1172	2011/11/03	2012	Henicorhynchus.lobatus	8
1173	2011/11/03	2012	Henicorhynchus.lobatus	8
1174	2011/11/03	2012	Henicorhynchus.lobatus	8
1175	2011/11/03	2012	Henicorhynchus.lobatus	8
1176	2011/11/03	2012	Henicorhynchus.lobatus	8
1177	2011/11/03	2012	Henicorhynchus.lobatus	8
1178	2011/11/03	2012	Henicorhynchus.lobatus	8
1179	2011/11/03	2012	Henicorhynchus.lobatus	8
1180	2011/11/03	2012	Henicorhynchus.lobatus	8
1181	2011/11/03	2012	Henicorhynchus.lobatus	8
1182	2011/11/03	2012	Henicorhynchus.lobatus	8
1183	2011/11/03	2012	Henicorhynchus.lobatus	8
1184	2011/11/03	2012	Henicorhynchus.lobatus	8
1185	2011/11/03	2012	Henicorhynchus.lobatus	8
1186	2011/11/03	2012	Henicorhynchus.lobatus	8
1187	2011/11/03	2012	Henicorhynchus.lobatus	8
1188	2011/11/03	2012	Henicorhynchus.lobatus	8
1189	2011/11/03	2012	Henicorhynchus.lobatus	8
1190	2011/11/03	2012	Henicorhynchus.lobatus	8
1191	2011/11/03	2012	Henicorhynchus.lobatus	8
1192	2011/11/03	2012	Henicorhynchus.lobatus	8.5
1193	2011/11/03	2012	Henicorhynchus.lobatus	8.5
1194	2011/11/13	2012	Henicorhynchus.lobatus	5.5
1195	2011/11/13	2012	Henicorhynchus.lobatus	6
1196	2011/11/13	2012	Henicorhynchus.lobatus	6
1197	2011/11/13	2012	Henicorhynchus.lobatus	6
1198	2011/11/13	2012	Henicorhynchus.lobatus	6
1199	2011/11/13	2012	Henicorhynchus.lobatus	6
1200	2011/11/13	2012	Henicorhynchus.lobatus	6
1201	2011/11/13	2012	Henicorhynchus.lobatus	6
1202	2011/11/13	2012	Henicorhynchus.lobatus	6
1203	2011/11/13	2012	Henicorhynchus.lobatus	6
1204	2011/11/13	2012	Henicorhynchus.lobatus	6
1205	2011/11/13	2012	Henicorhynchus.lobatus	6
1206	2011/11/13	2012	Henicorhynchus.lobatus	6
1207	2011/11/13	2012	Henicorhynchus.lobatus	6
1208	2011/11/13	2012	Henicorhynchus.lobatus	6
1209	2011/11/13	2012	Henicorhynchus.lobatus	6
1210	2011/11/13	2012	Henicorhynchus.lobatus	6
1211	2011/11/13	2012	Henicorhynchus.lobatus	6
1212	2011/11/13	2012	Henicorhynchus.lobatus	6.5
1213	2011/11/13	2012	Henicorhynchus.lobatus	6.5
1214	2011/11/13	2012	Henicorhynchus.lobatus	6.5
1215	2011/11/13	2012	Henicorhynchus.lobatus	6.5
1216	2011/11/13	2012	Henicorhynchus.lobatus	6.5
1217	2011/11/13	2012	Henicorhynchus.lobatus	6.5
1218	2011/11/13	2012	Henicorhynchus.lobatus	6.5
1219	2011/11/13	2012	Henicorhynchus.lobatus	6.5
1220	2011/11/13	2012	Henicorhynchus.lobatus	6.5
1221	2011/11/13	2012	Henicorhynchus.lobatus	6.5
1222	2011/11/13	2012	Henicorhynchus.lobatus	6.5
1223	2011/11/13	2012	Henicorhynchus.lobatus	6.5
1224	2011/11/13	2012	Henicorhynchus.lobatus	6.5
1225	2011/11/13	2012	Henicorhynchus.lobatus	6.5
1226	2011/11/13	2012	Henicorhynchus.lobatus	6.5
1227	2011/11/13	2012	Henicorhynchus.lobatus	6.5
1228	2011/11/13	2012	Henicorhynchus.lobatus	7
1229	2011/11/13	2012	Henicorhynchus.lobatus	7
1230	2011/11/13	2012	Henicorhynchus.lobatus	7
1231	2011/11/13	2012	Henicorhynchus.lobatus	7
1232	2011/11/13	2012	Henicorhynchus.lobatus	7
1233	2011/11/13	2012	Henicorhynchus.lobatus	7
1234	2011/11/13	2012	Henicorhynchus.lobatus	7
1235	2011/11/13	2012	Henicorhynchus.lobatus	7
1236	2011/11/13	2012	Henicorhynchus.lobatus	7
1237	2011/11/13	2012	Henicorhynchus.lobatus	7
1238	2011/11/13	2012	Henicorhynchus.lobatus	7
1239	2011/11/13	2012	Henicorhynchus.lobatus	7
1240	2011/11/13	2012	Henicorhynchus.lobatus	7
1241	2011/11/13	2012	Henicorhynchus.lobatus	7
1242	2011/11/13	2012	Henicorhynchus.lobatus	7
1243	2011/11/13	2012	Henicorhynchus.lobatus	7
1244	2011/11/13	2012	Henicorhynchus.lobatus	7
1245	2011/11/13	2012	Henicorhynchus.lobatus	7
1246	2011/11/13	2012	Henicorhynchus.lobatus	7
1247	2011/11/13	2012	Henicorhynchus.lobatus	7
1248	2011/11/13	2012	Henicorhynchus.lobatus	7.5
1249	2011/11/13	2012	Henicorhynchus.lobatus	7.5
1250	2011/11/13	2012	Henicorhynchus.lobatus	7.5
1251	2011/11/13	2012	Henicorhynchus.lobatus	7.5
1252	2011/11/13	2012	Henicorhynchus.lobatus	7.5
1253	2011/11/13	2012	Henicorhynchus.lobatus	7.5
1254	2011/11/13	2012	Henicorhynchus.lobatus	7.5
1255	2011/11/13	2012	Henicorhynchus.lobatus	7.5
1256	2011/11/13	2012	Henicorhynchus.lobatus	7.5
1257	2011/11/13	2012	Henicorhynchus.lobatus	7.5
1258	2011/11/13	2012	Henicorhynchus.lobatus	7.5
1259	2011/11/13	2012	Henicorhynchus.lobatus	7.5
1260	2011/11/13	2012	Henicorhynchus.lobatus	7.5
1261	2011/11/13	2012	Henicorhynchus.lobatus	7.5
1262	2011/11/13	2012	Henicorhynchus.lobatus	7.5
1263	2011/11/13	2012	Henicorhynchus.lobatus	7.5
1264	2011/11/13	2012	Henicorhynchus.lobatus	7.5
1265	2011/11/13	2012	Henicorhynchus.lobatus	7.5
1266	2011/11/13	2012	Henicorhynchus.lobatus	7.5
1267	2011/11/13	2012	Henicorhynchus.lobatus	7.5
1268	2011/11/13	2012	Henicorhynchus.lobatus	8
1269	2011/11/13	2012	Henicorhynchus.lobatus	8
1270	2011/11/13	2012	Henicorhynchus.lobatus	8
1271	2011/11/13	2012	Henicorhynchus.lobatus	8
1272	2011/11/13	2012	Henicorhynchus.lobatus	8
1273	2011/11/13	2012	Henicorhynchus.lobatus	8
1274	2011/11/13	2012	Henicorhynchus.lobatus	8
1275	2011/11/13	2012	Henicorhynchus.lobatus	8
1276	2011/11/13	2012	Henicorhynchus.lobatus	8
1277	2011/11/13	2012	Henicorhynchus.lobatus	8
1278	2011/11/13	2012	Henicorhynchus.lobatus	8
1279	2011/11/13	2012	Henicorhynchus.lobatus	8
1280	2011/11/13	2012	Henicorhynchus.lobatus	8
1281	2011/11/13	2012	Henicorhynchus.lobatus	8
1282	2011/11/13	2012	Henicorhynchus.lobatus	8
1283	2011/11/13	2012	Henicorhynchus.lobatus	8
1284	2011/11/13	2012	Henicorhynchus.lobatus	8
1285	2011/11/13	2012	Henicorhynchus.lobatus	8
1286	2011/11/13	2012	Henicorhynchus.lobatus	8
1287	2011/11/13	2012	Henicorhynchus.lobatus	8
1288	2011/11/13	2012	Henicorhynchus.lobatus	8
1289	2011/11/13	2012	Henicorhynchus.lobatus	8
1290	2011/11/13	2012	Henicorhynchus.lobatus	8.5
1291	2012/10/28	2013	Henicorhynchus.lobatus	6
1292	2012/10/28	2013	Henicorhynchus.lobatus	6
1293	2012/10/28	2013	Henicorhynchus.lobatus	6
1294	2012/10/28	2013	Henicorhynchus.lobatus	6
1295	2012/10/28	2013	Henicorhynchus.lobatus	6
1296	2012/10/28	2013	Henicorhynchus.lobatus	6
1297	2012/10/28	2013	Henicorhynchus.lobatus	6
1298	2012/10/28	2013	Henicorhynchus.lobatus	6
1299	2012/10/28	2013	Henicorhynchus.lobatus	6
1300	2012/10/28	2013	Henicorhynchus.lobatus	6
1301	2012/10/28	2013	Henicorhynchus.lobatus	6
1302	2012/10/28	2013	Henicorhynchus.lobatus	6.5
1303	2012/10/28	2013	Henicorhynchus.lobatus	6.5
1304	2012/10/28	2013	Henicorhynchus.lobatus	7
1305	2012/10/28	2013	Henicorhynchus.lobatus	7
1306	2012/10/28	2013	Henicorhynchus.lobatus	7
1307	2012/10/28	2013	Henicorhynchus.lobatus	7
1308	2012/10/28	2013	Henicorhynchus.lobatus	7
1309	2012/10/28	2013	Henicorhynchus.lobatus	7
1310	2012/10/28	2013	Henicorhynchus.lobatus	7
1311	2012/10/28	2013	Henicorhynchus.lobatus	7
1312	2012/10/28	2013	Henicorhynchus.lobatus	7
1313	2012/10/28	2013	Henicorhynchus.lobatus	7
1314	2012/10/28	2013	Henicorhynchus.lobatus	7
1315	2012/10/28	2013	Henicorhynchus.lobatus	7
1316	2012/10/28	2013	Henicorhynchus.lobatus	7
1317	2012/10/28	2013	Henicorhynchus.lobatus	8
1318	2012/10/28	2013	Henicorhynchus.lobatus	8
1319	2012/10/28	2013	Henicorhynchus.lobatus	8
1320	2012/10/28	2013	Henicorhynchus.lobatus	8
1321	2012/10/28	2013	Henicorhynchus.lobatus	8
1322	2012/10/28	2013	Henicorhynchus.lobatus	9
1323	2012/10/28	2013	Henicorhynchus.lobatus	9
1324	2012/10/28	2013	Henicorhynchus.lobatus	9
1325	2012/10/28	2013	Henicorhynchus.lobatus	10
1326	2012/10/28	2013	Henicorhynchus.lobatus	5
1327	2012/10/28	2013	Henicorhynchus.lobatus	5
1328	2012/10/28	2013	Henicorhynchus.lobatus	5
1329	2012/10/28	2013	Henicorhynchus.lobatus	5
1330	2012/10/28	2013	Henicorhynchus.lobatus	5
1331	2012/10/28	2013	Henicorhynchus.lobatus	6
1332	2012/10/28	2013	Henicorhynchus.lobatus	6
1333	2012/10/28	2013	Henicorhynchus.lobatus	6
1334	2012/10/28	2013	Henicorhynchus.lobatus	6
1335	2012/10/28	2013	Henicorhynchus.lobatus	6
1336	2012/10/28	2013	Henicorhynchus.lobatus	6
1337	2012/10/28	2013	Henicorhynchus.lobatus	6
1338	2012/10/28	2013	Henicorhynchus.lobatus	6.5
1339	2012/10/28	2013	Henicorhynchus.lobatus	6.5
1340	2012/10/28	2013	Henicorhynchus.lobatus	6.5
1341	2012/10/28	2013	Henicorhynchus.lobatus	6.5
1342	2012/10/28	2013	Henicorhynchus.lobatus	6.5
1343	2012/10/28	2013	Henicorhynchus.lobatus	7
1344	2012/10/28	2013	Henicorhynchus.lobatus	7
1345	2012/10/28	2013	Henicorhynchus.lobatus	7
1346	2012/10/28	2013	Henicorhynchus.lobatus	7
1347	2012/10/28	2013	Henicorhynchus.lobatus	7
1348	2012/10/28	2013	Henicorhynchus.lobatus	7
1349	2012/10/28	2013	Henicorhynchus.lobatus	7.5
1350	2012/10/28	2013	Henicorhynchus.lobatus	9
1351	2012/10/28	2013	Henicorhynchus.lobatus	9
1352	2008/10/17	2009	Henicorhynchus.lobatus	6
1353	2008/10/17	2009	Henicorhynchus.lobatus	6
1354	2008/10/17	2009	Henicorhynchus.lobatus	6
1355	2008/10/17	2009	Henicorhynchus.lobatus	6.5
1356	2008/10/17	2009	Henicorhynchus.lobatus	6.5
1357	2008/10/17	2009	Henicorhynchus.lobatus	7
1358	2008/10/17	2009	Henicorhynchus.lobatus	7
1359	2008/10/17	2009	Henicorhynchus.lobatus	7.5
1360	2008/10/17	2009	Henicorhynchus.lobatus	7.5
1361	2008/10/17	2009	Henicorhynchus.lobatus	8
1362	2008/10/17	2009	Henicorhynchus.lobatus	8
1363	2008/10/17	2009	Henicorhynchus.lobatus	8
1364	2008/10/17	2009	Henicorhynchus.lobatus	8
1365	2008/10/17	2009	Henicorhynchus.lobatus	8
1366	2008/10/17	2009	Henicorhynchus.lobatus	8
1367	2008/10/17	2009	Henicorhynchus.lobatus	8
1368	2008/10/17	2009	Henicorhynchus.lobatus	8
1369	2008/10/17	2009	Henicorhynchus.lobatus	8.5
1370	2008/10/17	2009	Henicorhynchus.lobatus	8.5
1371	2008/10/17	2009	Henicorhynchus.lobatus	8.5
1372	2008/10/17	2009	Henicorhynchus.lobatus	8.5
1373	2008/10/17	2009	Henicorhynchus.lobatus	8.5
1374	2008/10/17	2009	Henicorhynchus.lobatus	9
1375	2008/10/17	2009	Henicorhynchus.lobatus	9
1376	2008/10/17	2009	Henicorhynchus.lobatus	9
1377	2012/10/28	2013	Henicorhynchus.lobatus	5
1378	2012/10/28	2013	Henicorhynchus.lobatus	5
1379	2012/10/28	2013	Henicorhynchus.lobatus	6
1380	2012/10/28	2013	Henicorhynchus.lobatus	6
1381	2012/10/28	2013	Henicorhynchus.lobatus	6
1382	2012/10/28	2013	Henicorhynchus.lobatus	6
1383	2012/10/28	2013	Henicorhynchus.lobatus	6
1384	2012/10/28	2013	Henicorhynchus.lobatus	6
1385	2012/10/28	2013	Henicorhynchus.lobatus	6
1386	2012/10/28	2013	Henicorhynchus.lobatus	6
1387	2012/10/28	2013	Henicorhynchus.lobatus	6
1388	2012/10/28	2013	Henicorhynchus.lobatus	6
1389	2012/10/28	2013	Henicorhynchus.lobatus	6
1390	2012/10/28	2013	Henicorhynchus.lobatus	6
1391	2012/10/28	2013	Henicorhynchus.lobatus	6.5
1392	2012/10/28	2013	Henicorhynchus.lobatus	6.5
1393	2012/10/28	2013	Henicorhynchus.lobatus	6.5
1394	2012/10/28	2013	Henicorhynchus.lobatus	7
1395	2012/10/28	2013	Henicorhynchus.lobatus	7
1396	2012/10/28	2013	Henicorhynchus.lobatus	7
1397	2012/10/28	2013	Henicorhynchus.lobatus	7
1398	2012/10/28	2013	Henicorhynchus.lobatus	7
1399	2012/10/28	2013	Henicorhynchus.lobatus	7
1400	2012/10/28	2013	Henicorhynchus.lobatus	7
1401	2012/10/28	2013	Henicorhynchus.lobatus	7
1402	2012/10/28	2013	Henicorhynchus.lobatus	7
1403	2012/10/28	2013	Henicorhynchus.lobatus	7
1404	2012/10/28	2013	Henicorhynchus.lobatus	7
1405	2012/10/28	2013	Henicorhynchus.lobatus	7
1406	2012/10/28	2013	Henicorhynchus.lobatus	7
1407	2012/10/28	2013	Henicorhynchus.lobatus	7
1408	2012/10/28	2013	Henicorhynchus.lobatus	7
1409	2012/10/28	2013	Henicorhynchus.lobatus	7
1410	2012/10/28	2013	Henicorhynchus.lobatus	7
1411	2012/10/28	2013	Henicorhynchus.lobatus	7.5
1412	2012/10/28	2013	Henicorhynchus.lobatus	7.5
1413	2012/10/28	2013	Henicorhynchus.lobatus	7.5
1414	2012/10/28	2013	Henicorhynchus.lobatus	7.5
1415	2012/10/28	2013	Henicorhynchus.lobatus	7.5
1416	2012/10/28	2013	Henicorhynchus.lobatus	7.5
1417	2012/10/28	2013	Henicorhynchus.lobatus	8
1418	2012/10/28	2013	Henicorhynchus.lobatus	8
1419	2012/10/28	2013	Henicorhynchus.lobatus	8
1420	2012/10/28	2013	Henicorhynchus.lobatus	8
1421	2011/11/04	2012	Henicorhynchus.lobatus	6
1422	2011/11/04	2012	Henicorhynchus.lobatus	6
1423	2011/11/04	2012	Henicorhynchus.lobatus	6
1424	2011/11/04	2012	Henicorhynchus.lobatus	6
1425	2011/11/04	2012	Henicorhynchus.lobatus	6
1426	2011/11/04	2012	Henicorhynchus.lobatus	6
1427	2011/11/04	2012	Henicorhynchus.lobatus	6
1428	2011/11/04	2012	Henicorhynchus.lobatus	6
1429	2011/11/04	2012	Henicorhynchus.lobatus	6
1430	2011/11/04	2012	Henicorhynchus.lobatus	6
1431	2011/11/04	2012	Henicorhynchus.lobatus	6
1432	2011/11/04	2012	Henicorhynchus.lobatus	6
1433	2011/11/04	2012	Henicorhynchus.lobatus	6
1434	2011/11/04	2012	Henicorhynchus.lobatus	6
1435	2011/11/04	2012	Henicorhynchus.lobatus	6
1436	2011/11/04	2012	Henicorhynchus.lobatus	6
1437	2011/11/04	2012	Henicorhynchus.lobatus	6
1438	2011/11/04	2012	Henicorhynchus.lobatus	6
1439	2011/11/04	2012	Henicorhynchus.lobatus	6
1440	2011/11/04	2012	Henicorhynchus.lobatus	6
1441	2011/11/04	2012	Henicorhynchus.lobatus	6
1442	2011/11/04	2012	Henicorhynchus.lobatus	6
1443	2011/11/04	2012	Henicorhynchus.lobatus	6.5
1444	2011/11/04	2012	Henicorhynchus.lobatus	6.5
1445	2011/11/04	2012	Henicorhynchus.lobatus	6.5
1446	2011/11/04	2012	Henicorhynchus.lobatus	6.5
1447	2011/11/04	2012	Henicorhynchus.lobatus	6.5
1448	2011/11/04	2012	Henicorhynchus.lobatus	6.5
1449	2011/11/04	2012	Henicorhynchus.lobatus	6.5
1450	2011/11/04	2012	Henicorhynchus.lobatus	6.5
1451	2011/11/04	2012	Henicorhynchus.lobatus	6.5
1452	2011/11/04	2012	Henicorhynchus.lobatus	6.5
1453	2011/11/04	2012	Henicorhynchus.lobatus	6.5
1454	2011/11/04	2012	Henicorhynchus.lobatus	6.5
1455	2011/11/04	2012	Henicorhynchus.lobatus	6.5
1456	2011/11/04	2012	Henicorhynchus.lobatus	6.5
1457	2011/11/04	2012	Henicorhynchus.lobatus	6.5
1458	2011/11/04	2012	Henicorhynchus.lobatus	6.5
1459	2011/11/04	2012	Henicorhynchus.lobatus	6.5
1460	2011/11/04	2012	Henicorhynchus.lobatus	7
1461	2011/11/04	2012	Henicorhynchus.lobatus	7
1462	2011/11/04	2012	Henicorhynchus.lobatus	7
1463	2011/11/04	2012	Henicorhynchus.lobatus	7
1464	2011/11/04	2012	Henicorhynchus.lobatus	7
1465	2011/11/04	2012	Henicorhynchus.lobatus	7
1466	2011/11/04	2012	Henicorhynchus.lobatus	7
1467	2011/11/04	2012	Henicorhynchus.lobatus	7
1468	2011/11/04	2012	Henicorhynchus.lobatus	7
1469	2011/11/04	2012	Henicorhynchus.lobatus	7
1470	2011/11/04	2012	Henicorhynchus.lobatus	7
1471	2011/11/04	2012	Henicorhynchus.lobatus	7
1472	2011/11/04	2012	Henicorhynchus.lobatus	7
1473	2011/11/04	2012	Henicorhynchus.lobatus	7
1474	2011/11/04	2012	Henicorhynchus.lobatus	7
1475	2011/11/04	2012	Henicorhynchus.lobatus	7
1476	2011/11/04	2012	Henicorhynchus.lobatus	7
1477	2011/11/04	2012	Henicorhynchus.lobatus	7.5
1478	2011/11/04	2012	Henicorhynchus.lobatus	7.5
1479	2011/11/04	2012	Henicorhynchus.lobatus	7.5
1480	2011/11/04	2012	Henicorhynchus.lobatus	7.5
1481	2011/11/04	2012	Henicorhynchus.lobatus	7.5
1482	2011/11/04	2012	Henicorhynchus.lobatus	7.5
1483	2011/11/04	2012	Henicorhynchus.lobatus	7.5
1484	2011/11/04	2012	Henicorhynchus.lobatus	7.5
1485	2011/11/04	2012	Henicorhynchus.lobatus	7.5
1486	2011/11/04	2012	Henicorhynchus.lobatus	7.5
1487	2011/11/04	2012	Henicorhynchus.lobatus	7.5
1488	2011/11/04	2012	Henicorhynchus.lobatus	7.5
1489	2011/11/04	2012	Henicorhynchus.lobatus	7.5
1490	2011/11/04	2012	Henicorhynchus.lobatus	7.5
1491	2011/11/04	2012	Henicorhynchus.lobatus	7.5
1492	2011/11/04	2012	Henicorhynchus.lobatus	7.5
1493	2011/11/04	2012	Henicorhynchus.lobatus	8
1494	2011/11/04	2012	Henicorhynchus.lobatus	8
1495	2011/11/04	2012	Henicorhynchus.lobatus	8
1496	2011/11/04	2012	Henicorhynchus.lobatus	8
1497	2011/11/04	2012	Henicorhynchus.lobatus	8
1498	2011/11/04	2012	Henicorhynchus.lobatus	8
1499	2011/11/04	2012	Henicorhynchus.lobatus	8
1500	2011/11/04	2012	Henicorhynchus.lobatus	8
1501	2011/11/04	2012	Henicorhynchus.lobatus	8
1502	2011/11/04	2012	Henicorhynchus.lobatus	8
1503	2011/11/04	2012	Henicorhynchus.lobatus	8
1504	2011/11/04	2012	Henicorhynchus.lobatus	8
1505	2011/11/04	2012	Henicorhynchus.lobatus	8
1506	2011/11/04	2012	Henicorhynchus.lobatus	8
1507	2011/11/04	2012	Henicorhynchus.lobatus	8
1508	2011/11/04	2012	Henicorhynchus.lobatus	8
1509	2011/11/04	2012	Henicorhynchus.lobatus	8
1510	2011/11/04	2012	Henicorhynchus.lobatus	8
1511	2011/11/04	2012	Henicorhynchus.lobatus	8
1512	2011/11/04	2012	Henicorhynchus.lobatus	8
1513	2012/10/29	2013	Henicorhynchus.lobatus	6
1514	2012/10/29	2013	Henicorhynchus.lobatus	6
1515	2012/10/29	2013	Henicorhynchus.lobatus	6
1516	2012/10/29	2013	Henicorhynchus.lobatus	6
1517	2012/10/29	2013	Henicorhynchus.lobatus	6
1518	2012/10/29	2013	Henicorhynchus.lobatus	6
1519	2012/10/29	2013	Henicorhynchus.lobatus	6
1520	2012/10/29	2013	Henicorhynchus.lobatus	6
1521	2012/10/29	2013	Henicorhynchus.lobatus	6
1522	2012/10/29	2013	Henicorhynchus.lobatus	6
1523	2012/10/29	2013	Henicorhynchus.lobatus	6
1524	2012/10/29	2013	Henicorhynchus.lobatus	6.5
1525	2012/10/29	2013	Henicorhynchus.lobatus	6.5
1526	2012/10/29	2013	Henicorhynchus.lobatus	6.5
1527	2012/10/29	2013	Henicorhynchus.lobatus	6.5
1528	2012/10/29	2013	Henicorhynchus.lobatus	6.5
1529	2012/10/29	2013	Henicorhynchus.lobatus	6.5
1530	2012/10/29	2013	Henicorhynchus.lobatus	6.5
1531	2012/10/29	2013	Henicorhynchus.lobatus	6.5
1532	2012/10/29	2013	Henicorhynchus.lobatus	6.5
1533	2012/10/29	2013	Henicorhynchus.lobatus	6.5
1534	2012/10/29	2013	Henicorhynchus.lobatus	6.5
1535	2012/10/29	2013	Henicorhynchus.lobatus	6.5
1536	2012/10/29	2013	Henicorhynchus.lobatus	6.5
1537	2012/10/29	2013	Henicorhynchus.lobatus	7
1538	2012/10/29	2013	Henicorhynchus.lobatus	7
1539	2012/10/29	2013	Henicorhynchus.lobatus	7.5
1540	2012/10/29	2013	Henicorhynchus.lobatus	7.5
1541	2012/10/29	2013	Henicorhynchus.lobatus	7.5
1542	2012/10/29	2013	Henicorhynchus.lobatus	7.5
1543	2012/10/29	2013	Henicorhynchus.lobatus	7.5
1544	2012/10/29	2013	Henicorhynchus.lobatus	7.5
1545	2012/10/29	2013	Henicorhynchus.lobatus	7.5
1546	2011/11/04	2012	Henicorhynchus.lobatus	5.5
1547	2011/11/04	2012	Henicorhynchus.lobatus	5.5
1548	2011/11/04	2012	Henicorhynchus.lobatus	6
1549	2011/11/04	2012	Henicorhynchus.lobatus	6
1550	2011/11/04	2012	Henicorhynchus.lobatus	6
1551	2011/11/04	2012	Henicorhynchus.lobatus	6
1552	2011/11/04	2012	Henicorhynchus.lobatus	6
1553	2011/11/04	2012	Henicorhynchus.lobatus	6
1554	2011/11/04	2012	Henicorhynchus.lobatus	6
1555	2011/11/04	2012	Henicorhynchus.lobatus	6
1556	2011/11/04	2012	Henicorhynchus.lobatus	6
1557	2011/11/04	2012	Henicorhynchus.lobatus	6
1558	2011/11/04	2012	Henicorhynchus.lobatus	6
1559	2011/11/04	2012	Henicorhynchus.lobatus	6
1560	2011/11/04	2012	Henicorhynchus.lobatus	6
1561	2011/11/04	2012	Henicorhynchus.lobatus	6
1562	2011/11/04	2012	Henicorhynchus.lobatus	6
1563	2011/11/04	2012	Henicorhynchus.lobatus	6
1564	2011/11/04	2012	Henicorhynchus.lobatus	6
1565	2011/11/04	2012	Henicorhynchus.lobatus	6.5
1566	2011/11/04	2012	Henicorhynchus.lobatus	6.5
1567	2011/11/04	2012	Henicorhynchus.lobatus	6.5
1568	2011/11/04	2012	Henicorhynchus.lobatus	6.5
1569	2011/11/04	2012	Henicorhynchus.lobatus	6.5
1570	2011/11/04	2012	Henicorhynchus.lobatus	6.5
1571	2011/11/04	2012	Henicorhynchus.lobatus	6.5
1572	2011/11/04	2012	Henicorhynchus.lobatus	6.5
1573	2011/11/04	2012	Henicorhynchus.lobatus	6.5
1574	2011/11/04	2012	Henicorhynchus.lobatus	7
1575	2011/11/04	2012	Henicorhynchus.lobatus	7
1576	2011/11/04	2012	Henicorhynchus.lobatus	7
1577	2011/11/04	2012	Henicorhynchus.lobatus	7
1578	2011/11/04	2012	Henicorhynchus.lobatus	7
1579	2011/11/04	2012	Henicorhynchus.lobatus	7
1580	2011/11/04	2012	Henicorhynchus.lobatus	7
1581	2011/11/04	2012	Henicorhynchus.lobatus	7
1582	2011/11/04	2012	Henicorhynchus.lobatus	7
1583	2011/11/04	2012	Henicorhynchus.lobatus	7
1584	2011/11/04	2012	Henicorhynchus.lobatus	7
1585	2011/11/04	2012	Henicorhynchus.lobatus	7
1586	2011/11/04	2012	Henicorhynchus.lobatus	7
1587	2011/11/04	2012	Henicorhynchus.lobatus	7
1588	2011/11/04	2012	Henicorhynchus.lobatus	7
1589	2011/11/04	2012	Henicorhynchus.lobatus	7
1590	2011/11/04	2012	Henicorhynchus.lobatus	7
1591	2011/11/04	2012	Henicorhynchus.lobatus	7
1592	2011/11/04	2012	Henicorhynchus.lobatus	7
1593	2011/11/04	2012	Henicorhynchus.lobatus	7
1594	2011/11/04	2012	Henicorhynchus.lobatus	7.5
1595	2011/11/04	2012	Henicorhynchus.lobatus	7.5
1596	2011/11/04	2012	Henicorhynchus.lobatus	7.5
1597	2011/11/04	2012	Henicorhynchus.lobatus	7.5
1598	2011/11/04	2012	Henicorhynchus.lobatus	7.5
1599	2011/11/04	2012	Henicorhynchus.lobatus	7.5
1600	2011/11/04	2012	Henicorhynchus.lobatus	7.5
1601	2011/11/04	2012	Henicorhynchus.lobatus	7.5
1602	2011/11/04	2012	Henicorhynchus.lobatus	7.5
1603	2011/11/04	2012	Henicorhynchus.lobatus	7.5
1604	2011/11/04	2012	Henicorhynchus.lobatus	7.5
1605	2011/11/04	2012	Henicorhynchus.lobatus	7.5
1606	2011/11/04	2012	Henicorhynchus.lobatus	7.5
1607	2011/11/04	2012	Henicorhynchus.lobatus	7.5
1608	2011/11/04	2012	Henicorhynchus.lobatus	7.5
1609	2011/11/04	2012	Henicorhynchus.lobatus	7.5
1610	2011/11/04	2012	Henicorhynchus.lobatus	7.5
1611	2011/11/04	2012	Henicorhynchus.lobatus	7.5
1612	2011/11/04	2012	Henicorhynchus.lobatus	7.5
1613	2011/11/04	2012	Henicorhynchus.lobatus	7.5
1614	2011/11/04	2012	Henicorhynchus.lobatus	8
1615	2011/11/04	2012	Henicorhynchus.lobatus	8
1616	2011/11/04	2012	Henicorhynchus.lobatus	8
1617	2011/11/04	2012	Henicorhynchus.lobatus	8
1618	2011/11/04	2012	Henicorhynchus.lobatus	8
1619	2011/11/04	2012	Henicorhynchus.lobatus	8
1620	2011/11/04	2012	Henicorhynchus.lobatus	8
1621	2011/11/04	2012	Henicorhynchus.lobatus	8
1622	2011/11/04	2012	Henicorhynchus.lobatus	8
1623	2011/11/04	2012	Henicorhynchus.lobatus	8
1624	2011/11/04	2012	Henicorhynchus.lobatus	8
1625	2011/11/04	2012	Henicorhynchus.lobatus	8
1626	2011/11/04	2012	Henicorhynchus.lobatus	8
1627	2011/11/04	2012	Henicorhynchus.lobatus	8
1628	2011/11/04	2012	Henicorhynchus.lobatus	8
1629	2011/11/04	2012	Henicorhynchus.lobatus	8
1630	2011/11/04	2012	Henicorhynchus.lobatus	8
1631	2011/11/04	2012	Henicorhynchus.lobatus	8
1632	2011/11/04	2012	Henicorhynchus.lobatus	8
1633	2011/11/04	2012	Henicorhynchus.lobatus	8.5
1634	2012/10/29	2013	Henicorhynchus.lobatus	5
1635	2012/10/29	2013	Henicorhynchus.lobatus	6
1636	2012/10/29	2013	Henicorhynchus.lobatus	6
1637	2012/10/29	2013	Henicorhynchus.lobatus	6
1638	2012/10/29	2013	Henicorhynchus.lobatus	6
1639	2012/10/29	2013	Henicorhynchus.lobatus	6
1640	2012/10/29	2013	Henicorhynchus.lobatus	6
1641	2012/10/29	2013	Henicorhynchus.lobatus	6
1642	2012/10/29	2013	Henicorhynchus.lobatus	6
1643	2012/10/29	2013	Henicorhynchus.lobatus	6
1644	2012/10/29	2013	Henicorhynchus.lobatus	6
1645	2012/10/29	2013	Henicorhynchus.lobatus	6
1646	2012/10/29	2013	Henicorhynchus.lobatus	6
1647	2012/10/29	2013	Henicorhynchus.lobatus	6
1648	2012/10/29	2013	Henicorhynchus.lobatus	6
1649	2012/10/29	2013	Henicorhynchus.lobatus	6
1650	2012/10/29	2013	Henicorhynchus.lobatus	6
1651	2012/10/29	2013	Henicorhynchus.lobatus	6
1652	2012/10/29	2013	Henicorhynchus.lobatus	6
1653	2012/10/29	2013	Henicorhynchus.lobatus	6
1654	2012/10/29	2013	Henicorhynchus.lobatus	6
1655	2012/10/29	2013	Henicorhynchus.lobatus	6
1656	2012/10/29	2013	Henicorhynchus.lobatus	6
1657	2012/10/29	2013	Henicorhynchus.lobatus	6
1658	2012/10/29	2013	Henicorhynchus.lobatus	6.5
1659	2012/10/29	2013	Henicorhynchus.lobatus	6.5
1660	2012/10/29	2013	Henicorhynchus.lobatus	7
1661	2012/10/29	2013	Henicorhynchus.lobatus	7
1662	2012/10/29	2013	Henicorhynchus.lobatus	7
1663	2012/10/29	2013	Henicorhynchus.lobatus	7
1664	2012/10/29	2013	Henicorhynchus.lobatus	7
1665	2012/10/29	2013	Henicorhynchus.lobatus	7
1666	2012/10/29	2013	Henicorhynchus.lobatus	7
1667	2012/10/29	2013	Henicorhynchus.lobatus	7
1668	2012/10/29	2013	Henicorhynchus.lobatus	7
1669	2012/10/29	2013	Henicorhynchus.lobatus	7
1670	2012/10/29	2013	Henicorhynchus.lobatus	7
1671	2012/10/29	2013	Henicorhynchus.lobatus	7
1672	2012/10/29	2013	Henicorhynchus.lobatus	7
1673	2012/10/29	2013	Henicorhynchus.lobatus	7
1674	2012/10/29	2013	Henicorhynchus.lobatus	7
1675	2012/10/29	2013	Henicorhynchus.lobatus	7
1676	2012/10/29	2013	Henicorhynchus.lobatus	7.5
1677	2006/10/26	2007	Henicorhynchus.lobatus	5
1678	2006/10/26	2007	Henicorhynchus.lobatus	6
1679	2006/10/26	2007	Henicorhynchus.lobatus	7
1680	2006/10/26	2007	Henicorhynchus.lobatus	8
1681	2006/10/26	2007	Henicorhynchus.lobatus	9
1682	2006/10/26	2007	Henicorhynchus.lobatus	5
1683	2006/10/26	2007	Henicorhynchus.lobatus	6
1684	2006/10/26	2007	Henicorhynchus.lobatus	6
1685	2006/10/26	2007	Henicorhynchus.lobatus	7
1686	2006/10/26	2007	Henicorhynchus.lobatus	7
1687	2006/10/26	2007	Henicorhynchus.lobatus	8
1688	2006/10/26	2007	Henicorhynchus.lobatus	8
1689	2006/10/26	2007	Henicorhynchus.lobatus	8
1690	2006/10/26	2007	Henicorhynchus.lobatus	8
1691	2006/10/26	2007	Henicorhynchus.lobatus	8
1692	2010/11/13	2011	Henicorhynchus.lobatus	6
1693	2010/11/13	2011	Henicorhynchus.lobatus	6
1694	2010/11/13	2011	Henicorhynchus.lobatus	6
1695	2010/11/13	2011	Henicorhynchus.lobatus	6
1696	2010/11/13	2011	Henicorhynchus.lobatus	6
1697	2010/11/13	2011	Henicorhynchus.lobatus	6
1698	2010/11/13	2011	Henicorhynchus.lobatus	6
1699	2010/11/13	2011	Henicorhynchus.lobatus	6
1700	2010/11/13	2011	Henicorhynchus.lobatus	6
1701	2010/11/13	2011	Henicorhynchus.lobatus	6
1702	2010/11/13	2011	Henicorhynchus.lobatus	6
1703	2010/11/13	2011	Henicorhynchus.lobatus	6
1704	2010/11/13	2011	Henicorhynchus.lobatus	6
1705	2010/11/13	2011	Henicorhynchus.lobatus	6
1706	2010/11/13	2011	Henicorhynchus.lobatus	6
1707	2010/11/13	2011	Henicorhynchus.lobatus	6
1708	2010/11/13	2011	Henicorhynchus.lobatus	6
1709	2010/11/13	2011	Henicorhynchus.lobatus	6
1710	2010/11/13	2011	Henicorhynchus.lobatus	6
1711	2010/11/13	2011	Henicorhynchus.lobatus	6
1712	2010/11/13	2011	Henicorhynchus.lobatus	6
1713	2010/11/13	2011	Henicorhynchus.lobatus	6.5
1714	2010/11/13	2011	Henicorhynchus.lobatus	6.5
1715	2010/11/13	2011	Henicorhynchus.lobatus	6.5
1716	2010/11/13	2011	Henicorhynchus.lobatus	6.5
1717	2010/11/13	2011	Henicorhynchus.lobatus	6.5
1718	2010/11/13	2011	Henicorhynchus.lobatus	6.5
1719	2010/11/13	2011	Henicorhynchus.lobatus	6.5
1720	2010/11/13	2011	Henicorhynchus.lobatus	6.5
1721	2010/11/13	2011	Henicorhynchus.lobatus	6.5
1722	2010/11/13	2011	Henicorhynchus.lobatus	6.5
1723	2010/11/13	2011	Henicorhynchus.lobatus	6.5
1724	2010/11/13	2011	Henicorhynchus.lobatus	6.5
1725	2010/11/13	2011	Henicorhynchus.lobatus	6.5
1726	2010/11/13	2011	Henicorhynchus.lobatus	6.5
1727	2010/11/13	2011	Henicorhynchus.lobatus	6.5
1728	2010/11/13	2011	Henicorhynchus.lobatus	6.5
1729	2010/11/13	2011	Henicorhynchus.lobatus	6.5
1730	2010/11/13	2011	Henicorhynchus.lobatus	6.5
1731	2010/11/13	2011	Henicorhynchus.lobatus	6.5
1732	2010/11/13	2011	Henicorhynchus.lobatus	6.5
1733	2010/11/13	2011	Henicorhynchus.lobatus	6.5
1734	2010/11/13	2011	Henicorhynchus.lobatus	6.5
1735	2010/11/13	2011	Henicorhynchus.lobatus	6.5
1736	2010/11/13	2011	Henicorhynchus.lobatus	6.5
1737	2010/11/13	2011	Henicorhynchus.lobatus	6.5
1738	2010/11/13	2011	Henicorhynchus.lobatus	6.5
1739	2010/11/13	2011	Henicorhynchus.lobatus	6.5
1740	2010/11/13	2011	Henicorhynchus.lobatus	6.5
1741	2010/11/13	2011	Henicorhynchus.lobatus	6.5
1742	2010/11/13	2011	Henicorhynchus.lobatus	6.5
1743	2010/11/13	2011	Henicorhynchus.lobatus	6.5
1744	2010/11/13	2011	Henicorhynchus.lobatus	6.5
1745	2010/11/13	2011	Henicorhynchus.lobatus	6.5
1746	2010/11/13	2011	Henicorhynchus.lobatus	6.5
1747	2010/11/13	2011	Henicorhynchus.lobatus	6.5
1748	2010/11/13	2011	Henicorhynchus.lobatus	6.5
1749	2010/11/13	2011	Henicorhynchus.lobatus	6.5
1750	2010/11/13	2011	Henicorhynchus.lobatus	6.5
1751	2010/11/13	2011	Henicorhynchus.lobatus	7
1752	2010/11/13	2011	Henicorhynchus.lobatus	7
1753	2010/11/13	2011	Henicorhynchus.lobatus	7
1754	2010/11/13	2011	Henicorhynchus.lobatus	7
1755	2010/11/13	2011	Henicorhynchus.lobatus	7
1756	2010/11/13	2011	Henicorhynchus.lobatus	7
1757	2010/11/13	2011	Henicorhynchus.lobatus	7
1758	2010/11/13	2011	Henicorhynchus.lobatus	7
1759	2010/11/13	2011	Henicorhynchus.lobatus	7
1760	2010/11/13	2011	Henicorhynchus.lobatus	7
1761	2010/11/13	2011	Henicorhynchus.lobatus	7
1762	2010/11/13	2011	Henicorhynchus.lobatus	7
1763	2010/11/13	2011	Henicorhynchus.lobatus	7
1764	2010/11/13	2011	Henicorhynchus.lobatus	7
1765	2010/11/13	2011	Henicorhynchus.lobatus	7
1766	2010/11/13	2011	Henicorhynchus.lobatus	7.5
1767	2010/11/13	2011	Henicorhynchus.lobatus	7.5
1768	2010/11/13	2011	Henicorhynchus.lobatus	7.5
1769	2010/11/13	2011	Henicorhynchus.lobatus	7.5
1770	2010/11/13	2011	Henicorhynchus.lobatus	7.5
1771	2010/11/13	2011	Henicorhynchus.lobatus	7.5
1772	2010/11/13	2011	Henicorhynchus.lobatus	7.5
1773	2010/11/13	2011	Henicorhynchus.lobatus	7.5
1774	2010/11/13	2011	Henicorhynchus.lobatus	7.5
1775	2010/11/13	2011	Henicorhynchus.lobatus	7.5
1776	2010/11/13	2011	Henicorhynchus.lobatus	7.5
1777	2010/11/13	2011	Henicorhynchus.lobatus	7.5
1778	2010/11/13	2011	Henicorhynchus.lobatus	7.5
1779	2010/11/13	2011	Henicorhynchus.lobatus	7.5
1780	2010/11/13	2011	Henicorhynchus.lobatus	7.5
1781	2010/11/13	2011	Henicorhynchus.lobatus	7.5
1782	2010/11/13	2011	Henicorhynchus.lobatus	7.5
1783	2010/11/13	2011	Henicorhynchus.lobatus	7.5
1784	2010/11/13	2011	Henicorhynchus.lobatus	7.5
1785	2010/11/13	2011	Henicorhynchus.lobatus	8
1786	2010/11/13	2011	Henicorhynchus.lobatus	8
1787	2010/11/13	2011	Henicorhynchus.lobatus	8
1788	2010/11/13	2011	Henicorhynchus.lobatus	8
1789	2010/11/13	2011	Henicorhynchus.lobatus	8
1790	2010/11/13	2011	Henicorhynchus.lobatus	8
1791	2010/11/13	2011	Henicorhynchus.lobatus	8
1792	2010/11/13	2011	Henicorhynchus.lobatus	8
1793	2010/11/13	2011	Henicorhynchus.lobatus	8.5
1794	2010/11/13	2011	Henicorhynchus.lobatus	8.5
1795	2010/11/13	2011	Henicorhynchus.lobatus	8.5
1796	2010/11/13	2011	Henicorhynchus.lobatus	8.5
1797	2012/10/29	2013	Henicorhynchus.lobatus	5
1798	2012/10/29	2013	Henicorhynchus.lobatus	5
1799	2012/10/29	2013	Henicorhynchus.lobatus	5
1800	2012/10/29	2013	Henicorhynchus.lobatus	5
1801	2012/10/29	2013	Henicorhynchus.lobatus	5
1802	2012/10/29	2013	Henicorhynchus.lobatus	5
1803	2012/10/29	2013	Henicorhynchus.lobatus	5
1804	2012/10/29	2013	Henicorhynchus.lobatus	5
1805	2012/10/29	2013	Henicorhynchus.lobatus	5
1806	2012/10/29	2013	Henicorhynchus.lobatus	5
1807	2012/10/29	2013	Henicorhynchus.lobatus	5
1808	2012/10/29	2013	Henicorhynchus.lobatus	5
1809	2012/10/29	2013	Henicorhynchus.lobatus	5
1810	2012/10/29	2013	Henicorhynchus.lobatus	5
1811	2012/10/29	2013	Henicorhynchus.lobatus	5
1812	2012/10/29	2013	Henicorhynchus.lobatus	5
1813	2012/10/29	2013	Henicorhynchus.lobatus	5
1814	2012/10/29	2013	Henicorhynchus.lobatus	5.5
1815	2012/10/29	2013	Henicorhynchus.lobatus	5.5
1816	2012/10/29	2013	Henicorhynchus.lobatus	6.5
1817	2012/10/29	2013	Henicorhynchus.lobatus	6.5
1818	2012/10/29	2013	Henicorhynchus.lobatus	7
1819	2012/10/29	2013	Henicorhynchus.lobatus	7
1820	2012/10/29	2013	Henicorhynchus.lobatus	7
1821	2012/10/29	2013	Henicorhynchus.lobatus	7
1822	2012/10/29	2013	Henicorhynchus.lobatus	7
1823	2012/10/29	2013	Henicorhynchus.lobatus	7
1824	2012/10/29	2013	Henicorhynchus.lobatus	7
1825	2012/10/29	2013	Henicorhynchus.lobatus	7
1826	2012/10/29	2013	Henicorhynchus.lobatus	7
1827	2012/10/29	2013	Henicorhynchus.lobatus	7
1828	2012/10/29	2013	Henicorhynchus.lobatus	7
1829	2012/10/29	2013	Henicorhynchus.lobatus	7
1830	2012/10/29	2013	Henicorhynchus.lobatus	9
1831	2012/10/29	2013	Henicorhynchus.lobatus	9
1832	2012/10/29	2013	Henicorhynchus.lobatus	9
1833	2012/10/29	2013	Henicorhynchus.lobatus	9
1834	2012/10/29	2013	Henicorhynchus.lobatus	9
1835	2012/10/29	2013	Henicorhynchus.lobatus	9
1836	2012/10/29	2013	Henicorhynchus.lobatus	9
1837	2012/10/29	2013	Henicorhynchus.lobatus	9
1838	2012/10/29	2013	Henicorhynchus.lobatus	9
1839	2012/10/29	2013	Henicorhynchus.lobatus	9
1840	2012/10/29	2013	Henicorhynchus.lobatus	9
1841	2012/10/29	2013	Henicorhynchus.lobatus	9
1842	2012/10/29	2013	Henicorhynchus.lobatus	9
1843	2012/10/29	2013	Henicorhynchus.lobatus	9
1844	2012/10/29	2013	Henicorhynchus.lobatus	9
1845	2012/10/29	2013	Henicorhynchus.lobatus	9
1846	2012/10/29	2013	Henicorhynchus.lobatus	9
1847	2012/10/29	2013	Henicorhynchus.lobatus	5
1848	2012/10/29	2013	Henicorhynchus.lobatus	5
1849	2012/10/29	2013	Henicorhynchus.lobatus	5
1850	2012/10/29	2013	Henicorhynchus.lobatus	5
1851	2012/10/29	2013	Henicorhynchus.lobatus	5
1852	2012/10/29	2013	Henicorhynchus.lobatus	5
1853	2012/10/29	2013	Henicorhynchus.lobatus	5
1854	2012/10/29	2013	Henicorhynchus.lobatus	5
1855	2012/10/29	2013	Henicorhynchus.lobatus	5
1856	2012/10/29	2013	Henicorhynchus.lobatus	5
1857	2012/10/29	2013	Henicorhynchus.lobatus	5
1858	2012/10/29	2013	Henicorhynchus.lobatus	5.5
1859	2012/10/29	2013	Henicorhynchus.lobatus	6
1860	2012/10/29	2013	Henicorhynchus.lobatus	6
1861	2012/10/29	2013	Henicorhynchus.lobatus	6
1862	2012/10/29	2013	Henicorhynchus.lobatus	6
1863	2012/10/29	2013	Henicorhynchus.lobatus	6
1864	2012/10/29	2013	Henicorhynchus.lobatus	6
1865	2012/10/29	2013	Henicorhynchus.lobatus	6
1866	2012/10/29	2013	Henicorhynchus.lobatus	6
1867	2012/10/29	2013	Henicorhynchus.lobatus	6
1868	2012/10/29	2013	Henicorhynchus.lobatus	6
1869	2012/10/29	2013	Henicorhynchus.lobatus	6
1870	2012/10/29	2013	Henicorhynchus.lobatus	6
1871	2012/10/29	2013	Henicorhynchus.lobatus	6
1872	2012/10/29	2013	Henicorhynchus.lobatus	6
1873	2012/10/29	2013	Henicorhynchus.lobatus	6.5
1874	2012/10/29	2013	Henicorhynchus.lobatus	7
1875	2012/10/29	2013	Henicorhynchus.lobatus	7
1876	2012/10/29	2013	Henicorhynchus.lobatus	7
1877	2012/10/29	2013	Henicorhynchus.lobatus	7
1878	2012/10/29	2013	Henicorhynchus.lobatus	7
1879	2012/10/29	2013	Henicorhynchus.lobatus	7
1880	2012/10/29	2013	Henicorhynchus.lobatus	7
1881	2012/10/29	2013	Henicorhynchus.lobatus	7
1882	2012/10/29	2013	Henicorhynchus.lobatus	7
1883	2012/10/29	2013	Henicorhynchus.lobatus	7
1884	2012/10/29	2013	Henicorhynchus.lobatus	7
1885	2012/10/29	2013	Henicorhynchus.lobatus	7
1886	2012/10/29	2013	Henicorhynchus.lobatus	7
1887	2012/10/29	2013	Henicorhynchus.lobatus	7
1888	2012/10/29	2013	Henicorhynchus.lobatus	7
1889	2012/10/29	2013	Henicorhynchus.lobatus	7.5
1890	2012/10/29	2013	Henicorhynchus.lobatus	7.5
1891	2012/10/29	2013	Henicorhynchus.lobatus	8
1892	2006/10/27	2007	Henicorhynchus.lobatus	7
1893	2006/10/27	2007	Henicorhynchus.lobatus	7
1894	2006/10/27	2007	Henicorhynchus.lobatus	7
1895	2006/10/27	2007	Henicorhynchus.lobatus	8
1896	2006/10/27	2007	Henicorhynchus.lobatus	8
1897	2006/10/27	2007	Henicorhynchus.lobatus	8
1898	2006/10/27	2007	Henicorhynchus.lobatus	9
1899	2006/10/27	2007	Henicorhynchus.lobatus	10
1900	2006/10/27	2007	Henicorhynchus.lobatus	5
1901	2006/10/27	2007	Henicorhynchus.lobatus	6
1902	2006/10/27	2007	Henicorhynchus.lobatus	7
1903	2006/10/27	2007	Henicorhynchus.lobatus	7
1904	2006/10/27	2007	Henicorhynchus.lobatus	8
1905	2006/10/27	2007	Henicorhynchus.lobatus	8
1906	2006/10/27	2007	Henicorhynchus.lobatus	9
1907	2006/10/27	2007	Henicorhynchus.lobatus	10
1908	2006/10/27	2007	Henicorhynchus.lobatus	11
1909	2013/11/09	2014	Henicorhynchus.lobatus	5.5
1910	2013/11/09	2014	Henicorhynchus.lobatus	5.5
1911	2013/11/09	2014	Henicorhynchus.lobatus	5.5
1912	2013/11/09	2014	Henicorhynchus.lobatus	6
1913	2013/11/09	2014	Henicorhynchus.lobatus	6
1914	2013/11/09	2014	Henicorhynchus.lobatus	6
1915	2013/11/09	2014	Henicorhynchus.lobatus	6
1916	2013/11/09	2014	Henicorhynchus.lobatus	6
1917	2013/11/09	2014	Henicorhynchus.lobatus	6
1918	2013/11/09	2014	Henicorhynchus.lobatus	6
1919	2013/11/09	2014	Henicorhynchus.lobatus	6
1920	2013/11/09	2014	Henicorhynchus.lobatus	6
1921	2013/11/09	2014	Henicorhynchus.lobatus	6
1922	2013/11/09	2014	Henicorhynchus.lobatus	6
1923	2013/11/09	2014	Henicorhynchus.lobatus	6.5
1924	2013/11/09	2014	Henicorhynchus.lobatus	6.5
1925	2013/11/09	2014	Henicorhynchus.lobatus	6.5
1926	2013/11/09	2014	Henicorhynchus.lobatus	6.5
1927	2013/11/09	2014	Henicorhynchus.lobatus	6.5
1928	2013/11/09	2014	Henicorhynchus.lobatus	7
1929	2013/11/09	2014	Henicorhynchus.lobatus	7
1930	2013/11/09	2014	Henicorhynchus.lobatus	7
1931	2013/11/09	2014	Henicorhynchus.lobatus	7
1932	2013/11/09	2014	Henicorhynchus.lobatus	7
1933	2013/11/09	2014	Henicorhynchus.lobatus	7
1934	2013/11/09	2014	Henicorhynchus.lobatus	7
1935	2013/11/09	2014	Henicorhynchus.lobatus	7
1936	2013/11/09	2014	Henicorhynchus.lobatus	7
1937	2013/11/09	2014	Henicorhynchus.lobatus	7
1938	2013/11/09	2014	Henicorhynchus.lobatus	7
1939	2013/11/09	2014	Henicorhynchus.lobatus	7
1940	2013/11/09	2014	Henicorhynchus.lobatus	7.5
1941	2013/11/09	2014	Henicorhynchus.lobatus	7.5
1942	2013/11/09	2014	Henicorhynchus.lobatus	7.5
1943	2013/11/09	2014	Henicorhynchus.lobatus	8
1944	2013/11/09	2014	Henicorhynchus.lobatus	8
1945	2013/11/09	2014	Henicorhynchus.lobatus	8
1946	2013/11/09	2014	Henicorhynchus.lobatus	8
1947	2013/11/09	2014	Henicorhynchus.lobatus	8
1948	2013/11/09	2014	Henicorhynchus.lobatus	8
1949	2013/11/09	2014	Henicorhynchus.lobatus	8
1950	2013/11/09	2014	Henicorhynchus.lobatus	8
1951	2013/11/09	2014	Henicorhynchus.lobatus	8.5
1952	2013/11/09	2014	Henicorhynchus.lobatus	8.5
1953	2013/11/09	2014	Henicorhynchus.lobatus	9
1954	2013/11/09	2014	Henicorhynchus.lobatus	9
1955	2013/11/09	2014	Henicorhynchus.lobatus	9
1956	2013/11/09	2014	Henicorhynchus.lobatus	9.5
1957	2013/11/09	2014	Henicorhynchus.lobatus	9.5
1958	2013/11/09	2014	Henicorhynchus.lobatus	10
1959	2010/11/13	2011	Henicorhynchus.lobatus	5
1960	2010/11/13	2011	Henicorhynchus.lobatus	5
1961	2010/11/13	2011	Henicorhynchus.lobatus	5
1962	2010/11/13	2011	Henicorhynchus.lobatus	5.5
1963	2010/11/13	2011	Henicorhynchus.lobatus	5.5
1964	2010/11/13	2011	Henicorhynchus.lobatus	5.5
1965	2010/11/13	2011	Henicorhynchus.lobatus	5.5
1966	2010/11/13	2011	Henicorhynchus.lobatus	5.5
1967	2010/11/13	2011	Henicorhynchus.lobatus	5.5
1968	2010/11/13	2011	Henicorhynchus.lobatus	5.5
1969	2010/11/13	2011	Henicorhynchus.lobatus	5.5
1970	2010/11/13	2011	Henicorhynchus.lobatus	5.5
1971	2010/11/13	2011	Henicorhynchus.lobatus	5.5
1972	2010/11/13	2011	Henicorhynchus.lobatus	5.5
1973	2010/11/13	2011	Henicorhynchus.lobatus	5.5
1974	2010/11/13	2011	Henicorhynchus.lobatus	6
1975	2010/11/13	2011	Henicorhynchus.lobatus	6
1976	2010/11/13	2011	Henicorhynchus.lobatus	6
1977	2010/11/13	2011	Henicorhynchus.lobatus	6
1978	2010/11/13	2011	Henicorhynchus.lobatus	6
1979	2010/11/13	2011	Henicorhynchus.lobatus	6
1980	2010/11/13	2011	Henicorhynchus.lobatus	6
1981	2010/11/13	2011	Henicorhynchus.lobatus	6
1982	2010/11/13	2011	Henicorhynchus.lobatus	6
1983	2010/11/13	2011	Henicorhynchus.lobatus	6
1984	2010/11/13	2011	Henicorhynchus.lobatus	6.5
1985	2010/11/13	2011	Henicorhynchus.lobatus	6.5
1986	2010/11/13	2011	Henicorhynchus.lobatus	6.5
1987	2010/11/13	2011	Henicorhynchus.lobatus	6.5
1988	2010/11/13	2011	Henicorhynchus.lobatus	6.5
1989	2010/11/13	2011	Henicorhynchus.lobatus	6.5
1990	2010/11/13	2011	Henicorhynchus.lobatus	6.5
1991	2010/11/13	2011	Henicorhynchus.lobatus	6.5
1992	2010/11/13	2011	Henicorhynchus.lobatus	6.5
1993	2010/11/13	2011	Henicorhynchus.lobatus	7
1994	2010/11/13	2011	Henicorhynchus.lobatus	7
1995	2010/11/13	2011	Henicorhynchus.lobatus	7
1996	2010/11/13	2011	Henicorhynchus.lobatus	7
1997	2010/11/13	2011	Henicorhynchus.lobatus	7
1998	2010/11/13	2011	Henicorhynchus.lobatus	7
1999	2010/11/13	2011	Henicorhynchus.lobatus	7
[truncated: 80,593 more rows]
