# Supplementary material for: Evidence of indiscriminate fishing effects in one of the world’s largest inland fisheries
Source: Sci Rep. 2018 Jun 12;8:8947. doi: 10.1038/s41598-018-27340-1 (PMC5997758; doi:10.1038/s41598-018-27340-1)
Supplement: Supplementary file 2 — Data used for this study [file 41598_2018_27340_MOESM2_ESM.zip › data/body.length_Labiobarbus.lineatus.txt]

id	date	season	species	length
1	2011/11/02	2012	Labiobarbus.lineatus	6
2	2011/11/02	2012	Labiobarbus.lineatus	6
3	2011/11/02	2012	Labiobarbus.lineatus	6
4	2011/11/02	2012	Labiobarbus.lineatus	6
5	2011/11/02	2012	Labiobarbus.lineatus	6
6	2011/11/02	2012	Labiobarbus.lineatus	6
7	2011/11/02	2012	Labiobarbus.lineatus	6
8	2011/11/02	2012	Labiobarbus.lineatus	6
9	2011/11/02	2012	Labiobarbus.lineatus	6
10	2011/11/02	2012	Labiobarbus.lineatus	6
11	2011/11/02	2012	Labiobarbus.lineatus	6
12	2011/11/02	2012	Labiobarbus.lineatus	6
13	2011/11/02	2012	Labiobarbus.lineatus	6.5
14	2011/11/02	2012	Labiobarbus.lineatus	6.5
15	2011/11/02	2012	Labiobarbus.lineatus	6.5
16	2011/11/02	2012	Labiobarbus.lineatus	6.5
17	2011/11/02	2012	Labiobarbus.lineatus	6.5
18	2011/11/02	2012	Labiobarbus.lineatus	6.5
19	2011/11/02	2012	Labiobarbus.lineatus	6.5
20	2011/11/02	2012	Labiobarbus.lineatus	7
21	2011/11/02	2012	Labiobarbus.lineatus	7
22	2011/11/02	2012	Labiobarbus.lineatus	7
23	2011/11/02	2012	Labiobarbus.lineatus	7
24	2011/11/02	2012	Labiobarbus.lineatus	7
25	2011/11/02	2012	Labiobarbus.lineatus	7
26	2011/11/02	2012	Labiobarbus.lineatus	7
27	2011/11/02	2012	Labiobarbus.lineatus	7
28	2011/11/02	2012	Labiobarbus.lineatus	7
29	2011/11/02	2012	Labiobarbus.lineatus	7
30	2011/11/02	2012	Labiobarbus.lineatus	7
31	2011/11/02	2012	Labiobarbus.lineatus	7
32	2011/11/02	2012	Labiobarbus.lineatus	7
33	2011/11/02	2012	Labiobarbus.lineatus	7
34	2011/11/02	2012	Labiobarbus.lineatus	7
35	2011/11/02	2012	Labiobarbus.lineatus	7
36	2011/11/02	2012	Labiobarbus.lineatus	7
37	2011/11/02	2012	Labiobarbus.lineatus	7
38	2011/11/02	2012	Labiobarbus.lineatus	7
39	2011/11/02	2012	Labiobarbus.lineatus	7
40	2011/11/02	2012	Labiobarbus.lineatus	7
41	2011/11/02	2012	Labiobarbus.lineatus	7
42	2011/11/02	2012	Labiobarbus.lineatus	7
43	2011/11/02	2012	Labiobarbus.lineatus	7
44	2011/11/02	2012	Labiobarbus.lineatus	7
45	2011/11/02	2012	Labiobarbus.lineatus	7
46	2011/11/02	2012	Labiobarbus.lineatus	7
47	2011/11/02	2012	Labiobarbus.lineatus	7
48	2011/11/02	2012	Labiobarbus.lineatus	7
49	2011/11/02	2012	Labiobarbus.lineatus	7
50	2011/11/02	2012	Labiobarbus.lineatus	7.5
51	2011/11/02	2012	Labiobarbus.lineatus	7.5
52	2011/11/02	2012	Labiobarbus.lineatus	7.5
53	2011/11/02	2012	Labiobarbus.lineatus	7.5
54	2011/11/02	2012	Labiobarbus.lineatus	7.5
55	2011/11/02	2012	Labiobarbus.lineatus	7.5
56	2011/11/02	2012	Labiobarbus.lineatus	8
57	2011/11/02	2012	Labiobarbus.lineatus	8
58	2011/11/02	2012	Labiobarbus.lineatus	8
59	2011/11/02	2012	Labiobarbus.lineatus	8
60	2011/11/02	2012	Labiobarbus.lineatus	8
61	2011/11/02	2012	Labiobarbus.lineatus	8
62	2011/11/02	2012	Labiobarbus.lineatus	8
63	2011/11/02	2012	Labiobarbus.lineatus	8
64	2011/11/02	2012	Labiobarbus.lineatus	8
65	2011/11/02	2012	Labiobarbus.lineatus	8
66	2011/11/02	2012	Labiobarbus.lineatus	8
67	2011/11/02	2012	Labiobarbus.lineatus	8
68	2011/11/02	2012	Labiobarbus.lineatus	8
69	2011/11/02	2012	Labiobarbus.lineatus	8
70	2011/11/02	2012	Labiobarbus.lineatus	8
71	2011/11/02	2012	Labiobarbus.lineatus	8
72	2011/11/02	2012	Labiobarbus.lineatus	8.5
73	2011/11/02	2012	Labiobarbus.lineatus	9
74	2011/11/02	2012	Labiobarbus.lineatus	9
75	2011/11/02	2012	Labiobarbus.lineatus	9
76	2011/11/02	2012	Labiobarbus.lineatus	9
77	2013/10/23	2014	Labiobarbus.lineatus	8
78	2013/10/23	2014	Labiobarbus.lineatus	8
79	2013/10/23	2014	Labiobarbus.lineatus	8
80	2013/10/23	2014	Labiobarbus.lineatus	8.5
81	2013/10/23	2014	Labiobarbus.lineatus	8.5
82	2013/10/23	2014	Labiobarbus.lineatus	9
83	2013/10/23	2014	Labiobarbus.lineatus	9
84	2013/10/23	2014	Labiobarbus.lineatus	9
85	2013/10/23	2014	Labiobarbus.lineatus	9
86	2013/10/23	2014	Labiobarbus.lineatus	9
87	2013/10/23	2014	Labiobarbus.lineatus	10
88	2014/10/14	2015	Labiobarbus.lineatus	6
89	2014/10/14	2015	Labiobarbus.lineatus	6
90	2014/10/14	2015	Labiobarbus.lineatus	6.5
91	2014/10/14	2015	Labiobarbus.lineatus	6.5
92	2014/10/14	2015	Labiobarbus.lineatus	6.5
93	2014/10/14	2015	Labiobarbus.lineatus	7
94	2014/10/14	2015	Labiobarbus.lineatus	7
95	2014/10/14	2015	Labiobarbus.lineatus	7
96	2014/10/14	2015	Labiobarbus.lineatus	7
97	2014/10/14	2015	Labiobarbus.lineatus	7.5
98	2014/10/14	2015	Labiobarbus.lineatus	7.5
99	2014/10/14	2015	Labiobarbus.lineatus	8
100	2014/10/14	2015	Labiobarbus.lineatus	8
101	2014/10/14	2015	Labiobarbus.lineatus	8
102	2014/10/14	2015	Labiobarbus.lineatus	8
103	2014/10/14	2015	Labiobarbus.lineatus	8.5
104	2014/10/14	2015	Labiobarbus.lineatus	8.5
105	2012/10/27	2013	Labiobarbus.lineatus	5.5
106	2012/10/27	2013	Labiobarbus.lineatus	5.5
107	2012/10/27	2013	Labiobarbus.lineatus	5.5
108	2012/10/27	2013	Labiobarbus.lineatus	5.5
109	2012/10/27	2013	Labiobarbus.lineatus	5.5
110	2012/10/27	2013	Labiobarbus.lineatus	5.5
111	2012/10/27	2013	Labiobarbus.lineatus	5.5
112	2012/10/27	2013	Labiobarbus.lineatus	5.5
113	2012/10/27	2013	Labiobarbus.lineatus	5.5
114	2012/10/27	2013	Labiobarbus.lineatus	5.5
115	2012/10/27	2013	Labiobarbus.lineatus	5.5
116	2012/10/27	2013	Labiobarbus.lineatus	5.5
117	2012/10/27	2013	Labiobarbus.lineatus	5.5
118	2012/10/27	2013	Labiobarbus.lineatus	5.5
119	2012/10/27	2013	Labiobarbus.lineatus	5.5
120	2012/10/27	2013	Labiobarbus.lineatus	5.5
121	2012/10/27	2013	Labiobarbus.lineatus	5.5
122	2012/10/27	2013	Labiobarbus.lineatus	5.5
123	2012/10/27	2013	Labiobarbus.lineatus	5.5
124	2012/10/27	2013	Labiobarbus.lineatus	5.5
125	2012/10/27	2013	Labiobarbus.lineatus	5.5
126	2012/10/27	2013	Labiobarbus.lineatus	6
127	2012/10/27	2013	Labiobarbus.lineatus	6
128	2012/10/27	2013	Labiobarbus.lineatus	6
129	2012/10/27	2013	Labiobarbus.lineatus	6
130	2012/10/27	2013	Labiobarbus.lineatus	6
131	2012/10/27	2013	Labiobarbus.lineatus	6
132	2012/10/27	2013	Labiobarbus.lineatus	6
133	2012/10/27	2013	Labiobarbus.lineatus	6
134	2012/10/27	2013	Labiobarbus.lineatus	6
135	2012/10/27	2013	Labiobarbus.lineatus	6
136	2012/10/27	2013	Labiobarbus.lineatus	6
137	2012/10/27	2013	Labiobarbus.lineatus	6
138	2012/10/27	2013	Labiobarbus.lineatus	6
139	2012/10/27	2013	Labiobarbus.lineatus	6
140	2012/10/27	2013	Labiobarbus.lineatus	6
141	2012/10/27	2013	Labiobarbus.lineatus	6
142	2012/10/27	2013	Labiobarbus.lineatus	6
143	2012/10/27	2013	Labiobarbus.lineatus	6
144	2012/10/27	2013	Labiobarbus.lineatus	6
145	2012/10/27	2013	Labiobarbus.lineatus	6
146	2012/10/27	2013	Labiobarbus.lineatus	6
147	2012/10/27	2013	Labiobarbus.lineatus	6
148	2012/10/27	2013	Labiobarbus.lineatus	6
149	2012/10/27	2013	Labiobarbus.lineatus	6
150	2012/10/27	2013	Labiobarbus.lineatus	6
151	2012/10/27	2013	Labiobarbus.lineatus	6
152	2012/10/27	2013	Labiobarbus.lineatus	6
153	2012/10/27	2013	Labiobarbus.lineatus	6
154	2012/10/27	2013	Labiobarbus.lineatus	6
155	2012/10/27	2013	Labiobarbus.lineatus	6
156	2012/10/27	2013	Labiobarbus.lineatus	6
157	2012/10/27	2013	Labiobarbus.lineatus	6
158	2012/10/27	2013	Labiobarbus.lineatus	6
159	2012/10/27	2013	Labiobarbus.lineatus	6
160	2012/10/27	2013	Labiobarbus.lineatus	6
161	2012/10/27	2013	Labiobarbus.lineatus	6
162	2012/10/27	2013	Labiobarbus.lineatus	6
163	2012/10/27	2013	Labiobarbus.lineatus	6
164	2012/10/27	2013	Labiobarbus.lineatus	6.5
165	2012/10/27	2013	Labiobarbus.lineatus	6.5
166	2012/10/27	2013	Labiobarbus.lineatus	6.5
167	2012/10/27	2013	Labiobarbus.lineatus	6.5
168	2012/10/27	2013	Labiobarbus.lineatus	6.5
169	2012/10/27	2013	Labiobarbus.lineatus	6.5
170	2012/10/27	2013	Labiobarbus.lineatus	6.5
171	2012/10/27	2013	Labiobarbus.lineatus	6.5
172	2012/10/27	2013	Labiobarbus.lineatus	6.5
173	2012/10/27	2013	Labiobarbus.lineatus	6.5
174	2012/10/27	2013	Labiobarbus.lineatus	6.5
175	2012/10/27	2013	Labiobarbus.lineatus	6.5
176	2012/10/27	2013	Labiobarbus.lineatus	6.5
177	2012/10/27	2013	Labiobarbus.lineatus	6.5
178	2012/10/27	2013	Labiobarbus.lineatus	6.5
179	2012/10/27	2013	Labiobarbus.lineatus	6.5
180	2012/10/27	2013	Labiobarbus.lineatus	6.5
181	2012/10/27	2013	Labiobarbus.lineatus	6.5
182	2012/10/27	2013	Labiobarbus.lineatus	6.5
183	2012/10/27	2013	Labiobarbus.lineatus	6.5
184	2012/10/27	2013	Labiobarbus.lineatus	6.5
185	2012/10/27	2013	Labiobarbus.lineatus	6.5
186	2012/10/27	2013	Labiobarbus.lineatus	6.5
187	2012/10/27	2013	Labiobarbus.lineatus	6.5
188	2012/10/27	2013	Labiobarbus.lineatus	6.5
189	2012/10/27	2013	Labiobarbus.lineatus	6.5
190	2012/10/27	2013	Labiobarbus.lineatus	6.5
191	2012/10/27	2013	Labiobarbus.lineatus	6.5
192	2012/10/27	2013	Labiobarbus.lineatus	6.5
193	2012/10/27	2013	Labiobarbus.lineatus	6.5
194	2012/10/27	2013	Labiobarbus.lineatus	6.5
195	2012/10/27	2013	Labiobarbus.lineatus	6.5
196	2012/10/27	2013	Labiobarbus.lineatus	6.5
197	2012/10/27	2013	Labiobarbus.lineatus	6.5
198	2012/10/27	2013	Labiobarbus.lineatus	6.5
199	2012/10/27	2013	Labiobarbus.lineatus	6.5
200	2012/10/27	2013	Labiobarbus.lineatus	6.5
201	2012/10/27	2013	Labiobarbus.lineatus	6.5
202	2012/10/27	2013	Labiobarbus.lineatus	6.5
203	2012/10/27	2013	Labiobarbus.lineatus	6.5
204	2012/10/27	2013	Labiobarbus.lineatus	6.5
205	2012/10/27	2013	Labiobarbus.lineatus	6.5
206	2012/10/27	2013	Labiobarbus.lineatus	6.5
207	2012/10/27	2013	Labiobarbus.lineatus	6.5
208	2012/10/27	2013	Labiobarbus.lineatus	6.5
209	2012/10/27	2013	Labiobarbus.lineatus	6.5
210	2012/10/27	2013	Labiobarbus.lineatus	6.5
211	2012/10/27	2013	Labiobarbus.lineatus	6.5
212	2012/10/27	2013	Labiobarbus.lineatus	6.5
213	2012/10/27	2013	Labiobarbus.lineatus	6.5
214	2012/10/27	2013	Labiobarbus.lineatus	6.5
215	2012/10/27	2013	Labiobarbus.lineatus	6.5
216	2012/10/27	2013	Labiobarbus.lineatus	6.5
217	2012/10/27	2013	Labiobarbus.lineatus	6.5
218	2012/10/27	2013	Labiobarbus.lineatus	7
219	2012/10/27	2013	Labiobarbus.lineatus	7
220	2012/10/27	2013	Labiobarbus.lineatus	7
221	2012/10/27	2013	Labiobarbus.lineatus	7
222	2012/10/27	2013	Labiobarbus.lineatus	7
223	2012/10/27	2013	Labiobarbus.lineatus	7
224	2012/10/27	2013	Labiobarbus.lineatus	7
225	2012/10/27	2013	Labiobarbus.lineatus	7
226	2012/10/27	2013	Labiobarbus.lineatus	7
227	2012/10/27	2013	Labiobarbus.lineatus	7
228	2012/10/27	2013	Labiobarbus.lineatus	7
229	2012/10/27	2013	Labiobarbus.lineatus	7
230	2012/10/27	2013	Labiobarbus.lineatus	7
231	2012/10/27	2013	Labiobarbus.lineatus	7
232	2012/10/27	2013	Labiobarbus.lineatus	7
233	2012/10/27	2013	Labiobarbus.lineatus	7
234	2012/10/27	2013	Labiobarbus.lineatus	7
235	2012/10/27	2013	Labiobarbus.lineatus	7
236	2012/10/27	2013	Labiobarbus.lineatus	7
237	2012/10/27	2013	Labiobarbus.lineatus	7
238	2012/10/27	2013	Labiobarbus.lineatus	7
239	2012/10/27	2013	Labiobarbus.lineatus	7
240	2012/10/27	2013	Labiobarbus.lineatus	7.5
241	2012/10/27	2013	Labiobarbus.lineatus	7.5
242	2012/10/27	2013	Labiobarbus.lineatus	7.5
243	2012/10/27	2013	Labiobarbus.lineatus	7.5
244	2012/10/27	2013	Labiobarbus.lineatus	7.5
245	2012/10/27	2013	Labiobarbus.lineatus	7.5
246	2012/10/27	2013	Labiobarbus.lineatus	7.5
247	2012/10/27	2013	Labiobarbus.lineatus	7.5
248	2012/10/27	2013	Labiobarbus.lineatus	7.5
249	2012/10/27	2013	Labiobarbus.lineatus	7.5
250	2012/10/27	2013	Labiobarbus.lineatus	7.5
251	2012/10/27	2013	Labiobarbus.lineatus	7.5
252	2012/10/27	2013	Labiobarbus.lineatus	7.5
253	2012/10/27	2013	Labiobarbus.lineatus	7.5
254	2012/10/27	2013	Labiobarbus.lineatus	7.5
255	2012/10/27	2013	Labiobarbus.lineatus	7.5
256	2012/10/27	2013	Labiobarbus.lineatus	7.5
257	2012/10/27	2013	Labiobarbus.lineatus	7.5
258	2012/10/27	2013	Labiobarbus.lineatus	7.5
259	2012/10/27	2013	Labiobarbus.lineatus	7.5
260	2012/10/27	2013	Labiobarbus.lineatus	7.5
261	2012/10/27	2013	Labiobarbus.lineatus	7.5
262	2012/10/27	2013	Labiobarbus.lineatus	7.5
263	2012/10/27	2013	Labiobarbus.lineatus	7.5
264	2012/10/27	2013	Labiobarbus.lineatus	7.5
265	2012/10/27	2013	Labiobarbus.lineatus	8
266	2012/10/27	2013	Labiobarbus.lineatus	8
267	2013/10/23	2014	Labiobarbus.lineatus	7
268	2013/10/23	2014	Labiobarbus.lineatus	7.5
269	2013/10/23	2014	Labiobarbus.lineatus	8
270	2013/10/23	2014	Labiobarbus.lineatus	8
271	2013/10/23	2014	Labiobarbus.lineatus	8
272	2013/10/23	2014	Labiobarbus.lineatus	8
273	2013/10/23	2014	Labiobarbus.lineatus	9
274	2014/10/14	2015	Labiobarbus.lineatus	6
275	2014/10/14	2015	Labiobarbus.lineatus	6
276	2014/10/14	2015	Labiobarbus.lineatus	6
277	2014/10/14	2015	Labiobarbus.lineatus	6.5
278	2014/10/14	2015	Labiobarbus.lineatus	6.5
279	2014/10/14	2015	Labiobarbus.lineatus	6.5
280	2014/10/14	2015	Labiobarbus.lineatus	6.5
281	2014/10/14	2015	Labiobarbus.lineatus	6.5
282	2014/10/14	2015	Labiobarbus.lineatus	6.5
283	2014/10/14	2015	Labiobarbus.lineatus	7
284	2014/10/14	2015	Labiobarbus.lineatus	7
285	2014/10/14	2015	Labiobarbus.lineatus	7
286	2014/10/14	2015	Labiobarbus.lineatus	7
287	2014/10/14	2015	Labiobarbus.lineatus	7
288	2014/10/14	2015	Labiobarbus.lineatus	7
289	2014/10/14	2015	Labiobarbus.lineatus	8
290	2014/10/14	2015	Labiobarbus.lineatus	8
291	2014/10/14	2015	Labiobarbus.lineatus	8
292	2014/10/14	2015	Labiobarbus.lineatus	8
293	2014/10/14	2015	Labiobarbus.lineatus	8
294	2014/10/14	2015	Labiobarbus.lineatus	8
295	2014/10/14	2015	Labiobarbus.lineatus	8.5
296	2014/10/14	2015	Labiobarbus.lineatus	8.5
297	2014/10/14	2015	Labiobarbus.lineatus	8.5
298	2014/10/14	2015	Labiobarbus.lineatus	8.5
299	2014/10/14	2015	Labiobarbus.lineatus	8.5
300	2014/10/14	2015	Labiobarbus.lineatus	8.5
301	2014/10/14	2015	Labiobarbus.lineatus	9
302	2014/10/14	2015	Labiobarbus.lineatus	9
303	2014/10/14	2015	Labiobarbus.lineatus	9
304	2014/10/14	2015	Labiobarbus.lineatus	9
305	2014/10/14	2015	Labiobarbus.lineatus	9
306	2014/10/14	2015	Labiobarbus.lineatus	9
307	2014/10/14	2015	Labiobarbus.lineatus	9
308	2014/10/14	2015	Labiobarbus.lineatus	9
309	2014/10/14	2015	Labiobarbus.lineatus	9
310	2014/10/14	2015	Labiobarbus.lineatus	9
311	2014/10/14	2015	Labiobarbus.lineatus	9
312	2014/10/14	2015	Labiobarbus.lineatus	9
313	2006/10/19	2007	Labiobarbus.lineatus	6
314	2006/10/19	2007	Labiobarbus.lineatus	6
315	2006/10/19	2007	Labiobarbus.lineatus	7
316	2006/10/19	2007	Labiobarbus.lineatus	7
317	2006/10/19	2007	Labiobarbus.lineatus	8
318	2006/10/19	2007	Labiobarbus.lineatus	8
319	2009/10/20	2010	Labiobarbus.lineatus	6
320	2009/10/20	2010	Labiobarbus.lineatus	6
321	2009/10/20	2010	Labiobarbus.lineatus	6.5
322	2009/10/20	2010	Labiobarbus.lineatus	6.5
323	2009/10/20	2010	Labiobarbus.lineatus	6.5
324	2009/10/20	2010	Labiobarbus.lineatus	6.5
325	2009/10/20	2010	Labiobarbus.lineatus	7
326	2009/10/20	2010	Labiobarbus.lineatus	7
327	2009/10/20	2010	Labiobarbus.lineatus	7
328	2009/10/20	2010	Labiobarbus.lineatus	7
329	2009/10/20	2010	Labiobarbus.lineatus	7
330	2009/10/20	2010	Labiobarbus.lineatus	7
331	2009/10/20	2010	Labiobarbus.lineatus	7
332	2009/10/20	2010	Labiobarbus.lineatus	7
333	2009/10/20	2010	Labiobarbus.lineatus	7
334	2009/10/20	2010	Labiobarbus.lineatus	7
335	2009/10/20	2010	Labiobarbus.lineatus	7
336	2009/10/20	2010	Labiobarbus.lineatus	7
337	2009/10/20	2010	Labiobarbus.lineatus	7
338	2009/10/20	2010	Labiobarbus.lineatus	7
339	2009/10/20	2010	Labiobarbus.lineatus	7.5
340	2009/10/20	2010	Labiobarbus.lineatus	7.5
341	2009/10/20	2010	Labiobarbus.lineatus	7.5
342	2009/10/20	2010	Labiobarbus.lineatus	7.5
343	2009/10/20	2010	Labiobarbus.lineatus	8
344	2009/10/20	2010	Labiobarbus.lineatus	8
345	2009/10/20	2010	Labiobarbus.lineatus	8
346	2009/10/20	2010	Labiobarbus.lineatus	8
347	2009/10/20	2010	Labiobarbus.lineatus	9
348	2006/10/19	2007	Labiobarbus.lineatus	4
349	2006/10/19	2007	Labiobarbus.lineatus	4
350	2006/10/19	2007	Labiobarbus.lineatus	6
351	2006/10/19	2007	Labiobarbus.lineatus	7
352	2006/10/19	2007	Labiobarbus.lineatus	7
353	2006/10/19	2007	Labiobarbus.lineatus	7
354	2006/10/19	2007	Labiobarbus.lineatus	7
355	2006/10/19	2007	Labiobarbus.lineatus	8
356	2006/10/19	2007	Labiobarbus.lineatus	8
357	2006/10/19	2007	Labiobarbus.lineatus	8
358	2006/10/19	2007	Labiobarbus.lineatus	8
359	2009/10/20	2010	Labiobarbus.lineatus	6
360	2009/10/20	2010	Labiobarbus.lineatus	6
361	2009/10/20	2010	Labiobarbus.lineatus	6.5
362	2009/10/20	2010	Labiobarbus.lineatus	6.5
363	2009/10/20	2010	Labiobarbus.lineatus	6.5
364	2009/10/20	2010	Labiobarbus.lineatus	6.5
365	2009/10/20	2010	Labiobarbus.lineatus	7
366	2009/10/20	2010	Labiobarbus.lineatus	7
367	2009/10/20	2010	Labiobarbus.lineatus	7
368	2009/10/20	2010	Labiobarbus.lineatus	7
369	2009/10/20	2010	Labiobarbus.lineatus	7
370	2009/10/20	2010	Labiobarbus.lineatus	7
371	2009/10/20	2010	Labiobarbus.lineatus	7
372	2009/10/20	2010	Labiobarbus.lineatus	7
373	2009/10/20	2010	Labiobarbus.lineatus	7
374	2009/10/20	2010	Labiobarbus.lineatus	7
375	2009/10/20	2010	Labiobarbus.lineatus	7
376	2009/10/20	2010	Labiobarbus.lineatus	7
377	2009/10/20	2010	Labiobarbus.lineatus	7
378	2009/10/20	2010	Labiobarbus.lineatus	7
379	2009/10/20	2010	Labiobarbus.lineatus	7
380	2009/10/20	2010	Labiobarbus.lineatus	7.5
381	2009/10/20	2010	Labiobarbus.lineatus	7.5
382	2009/10/20	2010	Labiobarbus.lineatus	7.5
383	2009/10/20	2010	Labiobarbus.lineatus	7.5
384	2009/10/20	2010	Labiobarbus.lineatus	8
385	2009/10/20	2010	Labiobarbus.lineatus	8
386	2009/10/20	2010	Labiobarbus.lineatus	8
387	2009/10/20	2010	Labiobarbus.lineatus	8
388	2009/10/20	2010	Labiobarbus.lineatus	8.5
389	2009/10/20	2010	Labiobarbus.lineatus	9.5
390	2014/10/14	2015	Labiobarbus.lineatus	8
391	2014/10/14	2015	Labiobarbus.lineatus	8
392	2014/10/14	2015	Labiobarbus.lineatus	9
393	2014/10/14	2015	Labiobarbus.lineatus	9
394	2014/10/14	2015	Labiobarbus.lineatus	9.5
395	2014/10/14	2015	Labiobarbus.lineatus	9.5
396	2014/10/14	2015	Labiobarbus.lineatus	9.5
397	2014/10/14	2015	Labiobarbus.lineatus	9.5
398	2014/10/14	2015	Labiobarbus.lineatus	9.5
399	2014/10/14	2015	Labiobarbus.lineatus	9.5
400	2014/10/14	2015	Labiobarbus.lineatus	9.5
401	2014/10/14	2015	Labiobarbus.lineatus	9.5
402	2014/10/14	2015	Labiobarbus.lineatus	9.5
403	2014/10/14	2015	Labiobarbus.lineatus	9.5
404	2014/10/14	2015	Labiobarbus.lineatus	9.5
405	2014/10/14	2015	Labiobarbus.lineatus	9.5
406	2014/10/14	2015	Labiobarbus.lineatus	10
407	2014/10/14	2015	Labiobarbus.lineatus	10
408	2014/10/14	2015	Labiobarbus.lineatus	10
409	2014/10/14	2015	Labiobarbus.lineatus	10
410	2014/10/14	2015	Labiobarbus.lineatus	10
411	2014/10/14	2015	Labiobarbus.lineatus	10
412	2014/10/14	2015	Labiobarbus.lineatus	10.5
413	2014/10/14	2015	Labiobarbus.lineatus	10.5
414	2014/10/14	2015	Labiobarbus.lineatus	10.5
415	2014/10/14	2015	Labiobarbus.lineatus	10.5
416	2014/11/14	2015	Labiobarbus.lineatus	4
417	2014/11/14	2015	Labiobarbus.lineatus	4
418	2014/11/14	2015	Labiobarbus.lineatus	6.5
419	2014/11/14	2015	Labiobarbus.lineatus	6.5
420	2014/11/14	2015	Labiobarbus.lineatus	6.5
421	2014/11/14	2015	Labiobarbus.lineatus	7
422	2014/11/14	2015	Labiobarbus.lineatus	7
423	2014/11/14	2015	Labiobarbus.lineatus	7
424	2014/11/14	2015	Labiobarbus.lineatus	7
425	2014/11/14	2015	Labiobarbus.lineatus	7.5
426	2014/11/14	2015	Labiobarbus.lineatus	7.5
427	2014/11/14	2015	Labiobarbus.lineatus	8
428	2014/11/14	2015	Labiobarbus.lineatus	8
429	2014/11/14	2015	Labiobarbus.lineatus	8
430	2014/11/14	2015	Labiobarbus.lineatus	8
431	2014/11/14	2015	Labiobarbus.lineatus	8.5
432	2014/11/14	2015	Labiobarbus.lineatus	8.5
433	2010/10/26	2011	Labiobarbus.lineatus	8
434	2010/10/26	2011	Labiobarbus.lineatus	8
435	2010/10/26	2011	Labiobarbus.lineatus	8
436	2010/10/26	2011	Labiobarbus.lineatus	8
437	2010/10/26	2011	Labiobarbus.lineatus	8
438	2010/10/26	2011	Labiobarbus.lineatus	8.5
439	2010/10/26	2011	Labiobarbus.lineatus	8.5
440	2010/10/26	2011	Labiobarbus.lineatus	9
441	2010/10/26	2011	Labiobarbus.lineatus	9
442	2010/10/26	2011	Labiobarbus.lineatus	9
443	2010/10/26	2011	Labiobarbus.lineatus	9
444	2010/10/26	2011	Labiobarbus.lineatus	9
445	2010/10/26	2011	Labiobarbus.lineatus	10
446	2011/11/03	2012	Labiobarbus.lineatus	6
447	2011/11/03	2012	Labiobarbus.lineatus	6
448	2011/11/03	2012	Labiobarbus.lineatus	6
449	2011/11/03	2012	Labiobarbus.lineatus	6
450	2011/11/03	2012	Labiobarbus.lineatus	6
451	2011/11/03	2012	Labiobarbus.lineatus	6
452	2011/11/03	2012	Labiobarbus.lineatus	6
453	2011/11/03	2012	Labiobarbus.lineatus	6.5
454	2011/11/03	2012	Labiobarbus.lineatus	6.5
455	2011/11/03	2012	Labiobarbus.lineatus	6.5
456	2011/11/03	2012	Labiobarbus.lineatus	6.5
457	2011/11/03	2012	Labiobarbus.lineatus	7
458	2011/11/03	2012	Labiobarbus.lineatus	7
459	2011/11/03	2012	Labiobarbus.lineatus	7
460	2011/11/03	2012	Labiobarbus.lineatus	7
461	2011/11/03	2012	Labiobarbus.lineatus	7
462	2011/11/03	2012	Labiobarbus.lineatus	7
463	2011/11/03	2012	Labiobarbus.lineatus	7
464	2011/11/03	2012	Labiobarbus.lineatus	7
465	2011/11/03	2012	Labiobarbus.lineatus	7
466	2011/11/03	2012	Labiobarbus.lineatus	7
467	2011/11/03	2012	Labiobarbus.lineatus	7
468	2011/11/03	2012	Labiobarbus.lineatus	7
469	2011/11/03	2012	Labiobarbus.lineatus	7
470	2011/11/03	2012	Labiobarbus.lineatus	7
471	2011/11/03	2012	Labiobarbus.lineatus	7
472	2011/11/03	2012	Labiobarbus.lineatus	7
473	2011/11/03	2012	Labiobarbus.lineatus	7
474	2011/11/03	2012	Labiobarbus.lineatus	7
475	2011/11/03	2012	Labiobarbus.lineatus	7
476	2011/11/03	2012	Labiobarbus.lineatus	7
477	2011/11/03	2012	Labiobarbus.lineatus	7
478	2011/11/03	2012	Labiobarbus.lineatus	7
479	2011/11/03	2012	Labiobarbus.lineatus	7
480	2011/11/03	2012	Labiobarbus.lineatus	7
481	2011/11/03	2012	Labiobarbus.lineatus	7
482	2011/11/03	2012	Labiobarbus.lineatus	7
483	2011/11/03	2012	Labiobarbus.lineatus	7
484	2011/11/03	2012	Labiobarbus.lineatus	7.5
485	2011/11/03	2012	Labiobarbus.lineatus	7.5
486	2011/11/03	2012	Labiobarbus.lineatus	7.5
487	2011/11/03	2012	Labiobarbus.lineatus	7.5
488	2011/11/03	2012	Labiobarbus.lineatus	8
489	2011/11/03	2012	Labiobarbus.lineatus	8
490	2011/11/03	2012	Labiobarbus.lineatus	8
491	2011/11/03	2012	Labiobarbus.lineatus	8
492	2011/11/03	2012	Labiobarbus.lineatus	8
493	2011/11/03	2012	Labiobarbus.lineatus	8
494	2011/11/03	2012	Labiobarbus.lineatus	8
495	2011/11/03	2012	Labiobarbus.lineatus	8
496	2011/11/03	2012	Labiobarbus.lineatus	8
497	2011/11/03	2012	Labiobarbus.lineatus	8
498	2011/11/03	2012	Labiobarbus.lineatus	8
499	2011/11/03	2012	Labiobarbus.lineatus	8
500	2014/10/14	2015	Labiobarbus.lineatus	8
501	2014/10/14	2015	Labiobarbus.lineatus	8
502	2014/10/14	2015	Labiobarbus.lineatus	8
503	2014/10/14	2015	Labiobarbus.lineatus	9
504	2014/10/14	2015	Labiobarbus.lineatus	9
505	2014/10/14	2015	Labiobarbus.lineatus	9.5
506	2014/10/14	2015	Labiobarbus.lineatus	9.5
507	2014/10/14	2015	Labiobarbus.lineatus	9.5
508	2014/10/14	2015	Labiobarbus.lineatus	9.5
509	2014/10/14	2015	Labiobarbus.lineatus	9.5
510	2014/10/14	2015	Labiobarbus.lineatus	9.5
511	2014/10/14	2015	Labiobarbus.lineatus	9.5
512	2014/10/14	2015	Labiobarbus.lineatus	9.5
513	2014/10/14	2015	Labiobarbus.lineatus	9.5
514	2014/10/14	2015	Labiobarbus.lineatus	9.5
515	2014/10/14	2015	Labiobarbus.lineatus	10
516	2014/10/14	2015	Labiobarbus.lineatus	10
517	2014/10/14	2015	Labiobarbus.lineatus	10
518	2014/10/14	2015	Labiobarbus.lineatus	10
519	2014/10/14	2015	Labiobarbus.lineatus	10
520	2014/10/14	2015	Labiobarbus.lineatus	10
521	2014/10/14	2015	Labiobarbus.lineatus	10
522	2014/10/14	2015	Labiobarbus.lineatus	10.5
523	2014/10/14	2015	Labiobarbus.lineatus	10.5
524	2014/10/14	2015	Labiobarbus.lineatus	10.5
525	2014/10/14	2015	Labiobarbus.lineatus	10.5
526	2014/10/14	2015	Labiobarbus.lineatus	10.5
527	2010/10/26	2011	Labiobarbus.lineatus	7
528	2010/10/26	2011	Labiobarbus.lineatus	7.5
529	2010/10/26	2011	Labiobarbus.lineatus	8
530	2010/10/26	2011	Labiobarbus.lineatus	8
531	2010/10/26	2011	Labiobarbus.lineatus	8
532	2010/10/26	2011	Labiobarbus.lineatus	8
533	2010/10/26	2011	Labiobarbus.lineatus	9
534	2012/10/27	2013	Labiobarbus.lineatus	6
535	2012/10/27	2013	Labiobarbus.lineatus	6
536	2012/10/27	2013	Labiobarbus.lineatus	6
537	2012/10/27	2013	Labiobarbus.lineatus	6
538	2012/10/27	2013	Labiobarbus.lineatus	6
539	2012/10/27	2013	Labiobarbus.lineatus	6
540	2012/10/27	2013	Labiobarbus.lineatus	6
541	2012/10/27	2013	Labiobarbus.lineatus	6
542	2012/10/27	2013	Labiobarbus.lineatus	6
543	2012/10/27	2013	Labiobarbus.lineatus	6
544	2012/10/27	2013	Labiobarbus.lineatus	6
545	2012/10/27	2013	Labiobarbus.lineatus	6
546	2012/10/27	2013	Labiobarbus.lineatus	6.5
547	2012/10/27	2013	Labiobarbus.lineatus	6.5
548	2012/10/27	2013	Labiobarbus.lineatus	6.5
549	2012/10/27	2013	Labiobarbus.lineatus	6.5
550	2012/10/27	2013	Labiobarbus.lineatus	6.5
551	2012/10/27	2013	Labiobarbus.lineatus	6.5
552	2012/10/27	2013	Labiobarbus.lineatus	6.5
553	2012/10/27	2013	Labiobarbus.lineatus	6.5
554	2012/10/27	2013	Labiobarbus.lineatus	6.5
555	2012/10/27	2013	Labiobarbus.lineatus	6.5
556	2012/10/27	2013	Labiobarbus.lineatus	6.5
557	2012/10/27	2013	Labiobarbus.lineatus	6.5
558	2012/10/27	2013	Labiobarbus.lineatus	6.5
559	2012/10/27	2013	Labiobarbus.lineatus	6.5
560	2012/10/27	2013	Labiobarbus.lineatus	6.5
561	2012/10/27	2013	Labiobarbus.lineatus	6.5
562	2012/10/27	2013	Labiobarbus.lineatus	6.5
563	2012/10/27	2013	Labiobarbus.lineatus	6.5
564	2012/10/27	2013	Labiobarbus.lineatus	6.5
565	2012/10/27	2013	Labiobarbus.lineatus	6.5
566	2012/10/27	2013	Labiobarbus.lineatus	6.5
567	2012/10/27	2013	Labiobarbus.lineatus	6.5
568	2012/10/27	2013	Labiobarbus.lineatus	6.5
569	2012/10/27	2013	Labiobarbus.lineatus	6.5
570	2012/10/27	2013	Labiobarbus.lineatus	6.5
571	2012/10/27	2013	Labiobarbus.lineatus	7
572	2012/10/27	2013	Labiobarbus.lineatus	7
573	2012/10/27	2013	Labiobarbus.lineatus	7
574	2012/10/27	2013	Labiobarbus.lineatus	7
575	2012/10/27	2013	Labiobarbus.lineatus	7
576	2012/10/27	2013	Labiobarbus.lineatus	7
577	2012/10/27	2013	Labiobarbus.lineatus	7
578	2012/10/27	2013	Labiobarbus.lineatus	7
579	2012/10/27	2013	Labiobarbus.lineatus	7
580	2012/10/27	2013	Labiobarbus.lineatus	7
581	2012/10/27	2013	Labiobarbus.lineatus	7
582	2012/10/27	2013	Labiobarbus.lineatus	7
583	2012/10/27	2013	Labiobarbus.lineatus	7.5
584	2012/10/27	2013	Labiobarbus.lineatus	7.5
585	2012/10/27	2013	Labiobarbus.lineatus	7.5
586	2012/10/27	2013	Labiobarbus.lineatus	7.5
587	2012/10/27	2013	Labiobarbus.lineatus	7.5
588	2012/10/27	2013	Labiobarbus.lineatus	7.5
589	2012/10/27	2013	Labiobarbus.lineatus	7.5
590	2012/10/27	2013	Labiobarbus.lineatus	7.5
591	2012/10/27	2013	Labiobarbus.lineatus	7.5
592	2012/10/27	2013	Labiobarbus.lineatus	7.5
593	2012/10/27	2013	Labiobarbus.lineatus	7.5
594	2012/10/27	2013	Labiobarbus.lineatus	7.5
595	2012/10/27	2013	Labiobarbus.lineatus	7.5
596	2012/10/27	2013	Labiobarbus.lineatus	7.5
597	2012/10/27	2013	Labiobarbus.lineatus	7.5
598	2012/10/27	2013	Labiobarbus.lineatus	7.5
599	2012/10/27	2013	Labiobarbus.lineatus	7.5
600	2012/10/27	2013	Labiobarbus.lineatus	7.5
601	2012/10/27	2013	Labiobarbus.lineatus	7.5
602	2012/10/27	2013	Labiobarbus.lineatus	7.5
603	2012/10/27	2013	Labiobarbus.lineatus	7.5
604	2012/10/27	2013	Labiobarbus.lineatus	7.5
605	2012/10/27	2013	Labiobarbus.lineatus	7.5
606	2012/10/27	2013	Labiobarbus.lineatus	7.5
607	2012/10/27	2013	Labiobarbus.lineatus	7.5
608	2012/10/27	2013	Labiobarbus.lineatus	7.5
609	2012/10/27	2013	Labiobarbus.lineatus	7.5
610	2012/10/27	2013	Labiobarbus.lineatus	7.5
611	2012/10/27	2013	Labiobarbus.lineatus	7.5
612	2012/10/27	2013	Labiobarbus.lineatus	7.5
613	2012/10/27	2013	Labiobarbus.lineatus	7.5
614	2012/10/27	2013	Labiobarbus.lineatus	7.5
615	2012/10/27	2013	Labiobarbus.lineatus	8
616	2012/10/27	2013	Labiobarbus.lineatus	8
617	2012/10/27	2013	Labiobarbus.lineatus	8
618	2012/10/27	2013	Labiobarbus.lineatus	8
619	2012/10/27	2013	Labiobarbus.lineatus	8
620	2012/10/27	2013	Labiobarbus.lineatus	8
621	2012/10/27	2013	Labiobarbus.lineatus	8
622	2012/10/27	2013	Labiobarbus.lineatus	8
623	2012/10/27	2013	Labiobarbus.lineatus	8
624	2012/10/27	2013	Labiobarbus.lineatus	8
625	2012/10/27	2013	Labiobarbus.lineatus	8
626	2012/10/27	2013	Labiobarbus.lineatus	8
627	2012/10/27	2013	Labiobarbus.lineatus	8
628	2012/10/27	2013	Labiobarbus.lineatus	8
629	2012/10/27	2013	Labiobarbus.lineatus	8
630	2012/10/27	2013	Labiobarbus.lineatus	8
631	2012/10/27	2013	Labiobarbus.lineatus	8
632	2012/10/27	2013	Labiobarbus.lineatus	8
633	2012/10/27	2013	Labiobarbus.lineatus	8
634	2012/10/27	2013	Labiobarbus.lineatus	8
635	2012/10/27	2013	Labiobarbus.lineatus	8
636	2012/10/27	2013	Labiobarbus.lineatus	8
637	2012/10/27	2013	Labiobarbus.lineatus	8
638	2012/10/27	2013	Labiobarbus.lineatus	8
639	2012/10/27	2013	Labiobarbus.lineatus	8
640	2012/10/27	2013	Labiobarbus.lineatus	8
641	2012/10/27	2013	Labiobarbus.lineatus	8
642	2012/10/27	2013	Labiobarbus.lineatus	8
643	2012/10/27	2013	Labiobarbus.lineatus	8
644	2012/10/27	2013	Labiobarbus.lineatus	8
645	2012/10/27	2013	Labiobarbus.lineatus	8
646	2012/10/27	2013	Labiobarbus.lineatus	8
647	2012/10/27	2013	Labiobarbus.lineatus	8
648	2012/10/27	2013	Labiobarbus.lineatus	8
649	2012/10/27	2013	Labiobarbus.lineatus	8
650	2012/10/27	2013	Labiobarbus.lineatus	8
651	2012/10/27	2013	Labiobarbus.lineatus	8
652	2012/10/27	2013	Labiobarbus.lineatus	8
653	2012/10/27	2013	Labiobarbus.lineatus	8.5
654	2012/10/27	2013	Labiobarbus.lineatus	8.5
655	2012/10/27	2013	Labiobarbus.lineatus	8.5
656	2012/10/27	2013	Labiobarbus.lineatus	8.5
657	2012/10/27	2013	Labiobarbus.lineatus	8.5
658	2012/10/27	2013	Labiobarbus.lineatus	8.5
659	2012/10/27	2013	Labiobarbus.lineatus	8.5
660	2012/10/27	2013	Labiobarbus.lineatus	8.5
661	2012/10/27	2013	Labiobarbus.lineatus	8.5
662	2012/10/27	2013	Labiobarbus.lineatus	8.5
663	2012/10/27	2013	Labiobarbus.lineatus	8.5
664	2012/10/27	2013	Labiobarbus.lineatus	9
665	2012/10/27	2013	Labiobarbus.lineatus	9
666	2012/10/27	2013	Labiobarbus.lineatus	9
667	2012/10/27	2013	Labiobarbus.lineatus	9
668	2009/10/20	2010	Labiobarbus.lineatus	5.5
669	2009/10/20	2010	Labiobarbus.lineatus	5.5
670	2009/10/20	2010	Labiobarbus.lineatus	6.5
671	2009/10/20	2010	Labiobarbus.lineatus	6.5
672	2009/10/20	2010	Labiobarbus.lineatus	7.5
673	2009/10/20	2010	Labiobarbus.lineatus	7.5
674	2009/10/20	2010	Labiobarbus.lineatus	7.5
675	2009/10/20	2010	Labiobarbus.lineatus	7.5
676	2009/10/20	2010	Labiobarbus.lineatus	7.5
677	2009/10/20	2010	Labiobarbus.lineatus	7.5
678	2009/10/20	2010	Labiobarbus.lineatus	7.5
679	2009/10/20	2010	Labiobarbus.lineatus	7.5
680	2009/10/20	2010	Labiobarbus.lineatus	7.5
681	2009/10/20	2010	Labiobarbus.lineatus	7.5
682	2009/10/20	2010	Labiobarbus.lineatus	7.5
683	2009/10/20	2010	Labiobarbus.lineatus	7.5
684	2009/10/20	2010	Labiobarbus.lineatus	7.5
685	2009/10/20	2010	Labiobarbus.lineatus	7.5
686	2009/10/20	2010	Labiobarbus.lineatus	7.5
687	2009/10/20	2010	Labiobarbus.lineatus	7.5
688	2009/10/20	2010	Labiobarbus.lineatus	8
689	2009/10/20	2010	Labiobarbus.lineatus	8
690	2009/10/20	2010	Labiobarbus.lineatus	8
691	2009/10/20	2010	Labiobarbus.lineatus	8
692	2009/10/20	2010	Labiobarbus.lineatus	8
693	2009/10/20	2010	Labiobarbus.lineatus	8
694	2009/10/20	2010	Labiobarbus.lineatus	9
695	2009/10/20	2010	Labiobarbus.lineatus	9
696	2009/10/20	2010	Labiobarbus.lineatus	10
697	2009/10/20	2010	Labiobarbus.lineatus	10
698	2009/10/20	2010	Labiobarbus.lineatus	12.5
699	2009/10/20	2010	Labiobarbus.lineatus	12.5
700	2009/10/20	2010	Labiobarbus.lineatus	13
701	2009/10/20	2010	Labiobarbus.lineatus	13
702	2011/11/02	2012	Labiobarbus.lineatus	6.5
703	2011/11/02	2012	Labiobarbus.lineatus	6.5
704	2011/11/02	2012	Labiobarbus.lineatus	6.5
705	2011/11/02	2012	Labiobarbus.lineatus	6.5
706	2011/11/02	2012	Labiobarbus.lineatus	6.5
707	2011/11/02	2012	Labiobarbus.lineatus	7
708	2011/11/02	2012	Labiobarbus.lineatus	7
709	2011/11/02	2012	Labiobarbus.lineatus	7
710	2011/11/02	2012	Labiobarbus.lineatus	7
711	2011/11/02	2012	Labiobarbus.lineatus	7
712	2011/11/02	2012	Labiobarbus.lineatus	7
713	2011/11/02	2012	Labiobarbus.lineatus	7
714	2011/11/02	2012	Labiobarbus.lineatus	7
715	2011/11/02	2012	Labiobarbus.lineatus	7.5
716	2011/11/02	2012	Labiobarbus.lineatus	7.5
717	2011/11/02	2012	Labiobarbus.lineatus	7.5
718	2011/11/02	2012	Labiobarbus.lineatus	7.5
719	2011/11/02	2012	Labiobarbus.lineatus	8
720	2011/11/02	2012	Labiobarbus.lineatus	8
721	2011/11/02	2012	Labiobarbus.lineatus	8
722	2011/11/02	2012	Labiobarbus.lineatus	8
723	2011/11/02	2012	Labiobarbus.lineatus	8
724	2011/11/02	2012	Labiobarbus.lineatus	8
725	2011/11/02	2012	Labiobarbus.lineatus	8.5
726	2011/11/02	2012	Labiobarbus.lineatus	8.5
727	2011/11/02	2012	Labiobarbus.lineatus	8.5
728	2009/10/20	2010	Labiobarbus.lineatus	7
729	2009/10/20	2010	Labiobarbus.lineatus	7
730	2009/10/20	2010	Labiobarbus.lineatus	7
731	2009/10/20	2010	Labiobarbus.lineatus	7
732	2009/10/20	2010	Labiobarbus.lineatus	7.5
733	2009/10/20	2010	Labiobarbus.lineatus	7.5
734	2009/10/20	2010	Labiobarbus.lineatus	8
735	2009/10/20	2010	Labiobarbus.lineatus	8
736	2009/10/20	2010	Labiobarbus.lineatus	8
737	2009/10/20	2010	Labiobarbus.lineatus	8
738	2009/10/20	2010	Labiobarbus.lineatus	8
739	2009/10/20	2010	Labiobarbus.lineatus	8
740	2009/10/20	2010	Labiobarbus.lineatus	8
741	2009/10/20	2010	Labiobarbus.lineatus	8
742	2009/10/20	2010	Labiobarbus.lineatus	8
743	2009/10/20	2010	Labiobarbus.lineatus	8
744	2009/10/20	2010	Labiobarbus.lineatus	8
745	2009/10/20	2010	Labiobarbus.lineatus	8
746	2009/10/20	2010	Labiobarbus.lineatus	8
747	2009/10/20	2010	Labiobarbus.lineatus	8
748	2009/10/20	2010	Labiobarbus.lineatus	8.5
749	2009/10/20	2010	Labiobarbus.lineatus	8.5
750	2009/10/20	2010	Labiobarbus.lineatus	9
751	2009/10/20	2010	Labiobarbus.lineatus	9
752	2009/10/20	2010	Labiobarbus.lineatus	9
753	2009/10/20	2010	Labiobarbus.lineatus	9
754	2009/10/20	2010	Labiobarbus.lineatus	9
755	2009/10/20	2010	Labiobarbus.lineatus	9
756	2009/10/20	2010	Labiobarbus.lineatus	9
757	2009/10/20	2010	Labiobarbus.lineatus	9
758	2009/10/20	2010	Labiobarbus.lineatus	9
759	2009/10/20	2010	Labiobarbus.lineatus	9
760	2006/10/23	2007	Labiobarbus.lineatus	6
761	2006/10/23	2007	Labiobarbus.lineatus	7
762	2006/10/23	2007	Labiobarbus.lineatus	7
763	2006/10/23	2007	Labiobarbus.lineatus	7
764	2006/10/23	2007	Labiobarbus.lineatus	7
765	2006/10/23	2007	Labiobarbus.lineatus	8
766	2006/10/23	2007	Labiobarbus.lineatus	8
767	2006/10/23	2007	Labiobarbus.lineatus	8
768	2006/10/23	2007	Labiobarbus.lineatus	8
769	2006/10/23	2007	Labiobarbus.lineatus	8
770	2006/10/23	2007	Labiobarbus.lineatus	8
771	2006/10/23	2007	Labiobarbus.lineatus	8
772	2006/10/23	2007	Labiobarbus.lineatus	8
773	2006/10/23	2007	Labiobarbus.lineatus	9
774	2006/10/23	2007	Labiobarbus.lineatus	10
775	2006/10/23	2007	Labiobarbus.lineatus	11
776	2008/10/13	2009	Labiobarbus.lineatus	6
777	2008/10/13	2009	Labiobarbus.lineatus	6
778	2008/10/13	2009	Labiobarbus.lineatus	6.5
779	2008/10/13	2009	Labiobarbus.lineatus	6.5
780	2008/10/13	2009	Labiobarbus.lineatus	7
781	2008/10/13	2009	Labiobarbus.lineatus	7
782	2008/10/13	2009	Labiobarbus.lineatus	7
783	2008/10/13	2009	Labiobarbus.lineatus	7
784	2008/10/13	2009	Labiobarbus.lineatus	7
785	2008/10/13	2009	Labiobarbus.lineatus	7.5
786	2008/10/13	2009	Labiobarbus.lineatus	7.5
787	2008/10/13	2009	Labiobarbus.lineatus	8
788	2008/10/13	2009	Labiobarbus.lineatus	8
789	2008/10/13	2009	Labiobarbus.lineatus	8
790	2008/10/13	2009	Labiobarbus.lineatus	8
791	2008/10/13	2009	Labiobarbus.lineatus	8
792	2008/10/13	2009	Labiobarbus.lineatus	8
793	2008/10/13	2009	Labiobarbus.lineatus	8.5
794	2008/10/13	2009	Labiobarbus.lineatus	8.5
795	2006/10/23	2007	Labiobarbus.lineatus	7
796	2006/10/23	2007	Labiobarbus.lineatus	7
797	2006/10/23	2007	Labiobarbus.lineatus	7
798	2006/10/23	2007	Labiobarbus.lineatus	7
799	2006/10/23	2007	Labiobarbus.lineatus	7
800	2006/10/23	2007	Labiobarbus.lineatus	7
801	2006/10/23	2007	Labiobarbus.lineatus	8
802	2006/10/23	2007	Labiobarbus.lineatus	8
803	2006/10/23	2007	Labiobarbus.lineatus	8
804	2006/10/23	2007	Labiobarbus.lineatus	8
805	2006/10/23	2007	Labiobarbus.lineatus	8
806	2006/10/23	2007	Labiobarbus.lineatus	8
807	2006/10/23	2007	Labiobarbus.lineatus	8
808	2006/10/23	2007	Labiobarbus.lineatus	8
809	2006/10/23	2007	Labiobarbus.lineatus	8
810	2006/10/23	2007	Labiobarbus.lineatus	8
811	2006/10/23	2007	Labiobarbus.lineatus	9
812	2006/10/23	2007	Labiobarbus.lineatus	9
813	2006/10/23	2007	Labiobarbus.lineatus	9
814	2006/10/23	2007	Labiobarbus.lineatus	9
815	2007/10/29	2008	Labiobarbus.lineatus	6
816	2007/10/29	2008	Labiobarbus.lineatus	6
817	2007/10/29	2008	Labiobarbus.lineatus	6.5
818	2007/10/29	2008	Labiobarbus.lineatus	6.5
819	2007/10/29	2008	Labiobarbus.lineatus	6.5
820	2007/10/29	2008	Labiobarbus.lineatus	7
821	2007/10/29	2008	Labiobarbus.lineatus	7
822	2007/10/29	2008	Labiobarbus.lineatus	7
823	2007/10/29	2008	Labiobarbus.lineatus	7
824	2007/10/29	2008	Labiobarbus.lineatus	7.5
825	2007/10/29	2008	Labiobarbus.lineatus	7.5
826	2007/10/29	2008	Labiobarbus.lineatus	8
827	2007/10/29	2008	Labiobarbus.lineatus	8
828	2007/10/29	2008	Labiobarbus.lineatus	8
829	2007/10/29	2008	Labiobarbus.lineatus	8
830	2007/10/29	2008	Labiobarbus.lineatus	8.5
831	2007/10/29	2008	Labiobarbus.lineatus	8.5
832	2009/10/22	2010	Labiobarbus.lineatus	6
833	2009/10/22	2010	Labiobarbus.lineatus	6
834	2009/10/22	2010	Labiobarbus.lineatus	6
835	2009/10/22	2010	Labiobarbus.lineatus	6.5
836	2009/10/22	2010	Labiobarbus.lineatus	7
837	2009/10/22	2010	Labiobarbus.lineatus	7
838	2009/10/22	2010	Labiobarbus.lineatus	7
839	2009/10/22	2010	Labiobarbus.lineatus	7
840	2009/10/22	2010	Labiobarbus.lineatus	7
841	2009/10/22	2010	Labiobarbus.lineatus	7
842	2009/10/22	2010	Labiobarbus.lineatus	7
843	2009/10/22	2010	Labiobarbus.lineatus	7
844	2009/10/22	2010	Labiobarbus.lineatus	7
845	2009/10/22	2010	Labiobarbus.lineatus	7
846	2009/10/22	2010	Labiobarbus.lineatus	7
847	2009/10/22	2010	Labiobarbus.lineatus	7
848	2009/10/22	2010	Labiobarbus.lineatus	7
849	2009/10/22	2010	Labiobarbus.lineatus	7
850	2009/10/22	2010	Labiobarbus.lineatus	7.5
851	2009/10/22	2010	Labiobarbus.lineatus	7.5
852	2009/10/22	2010	Labiobarbus.lineatus	7.5
853	2009/10/22	2010	Labiobarbus.lineatus	7.5
854	2009/10/22	2010	Labiobarbus.lineatus	7.5
855	2009/10/22	2010	Labiobarbus.lineatus	7.5
856	2009/10/22	2010	Labiobarbus.lineatus	8
857	2009/10/22	2010	Labiobarbus.lineatus	8
858	2009/10/22	2010	Labiobarbus.lineatus	8
859	2009/10/22	2010	Labiobarbus.lineatus	8
860	2009/10/22	2010	Labiobarbus.lineatus	8
861	2009/10/22	2010	Labiobarbus.lineatus	8
862	2009/10/22	2010	Labiobarbus.lineatus	8
863	2008/10/13	2009	Labiobarbus.lineatus	7
864	2008/10/13	2009	Labiobarbus.lineatus	7
865	2008/10/13	2009	Labiobarbus.lineatus	7
866	2008/10/13	2009	Labiobarbus.lineatus	7
867	2008/10/13	2009	Labiobarbus.lineatus	7
868	2008/10/13	2009	Labiobarbus.lineatus	7.5
869	2008/10/13	2009	Labiobarbus.lineatus	8
870	2008/10/13	2009	Labiobarbus.lineatus	8
871	2008/10/13	2009	Labiobarbus.lineatus	8
872	2008/10/13	2009	Labiobarbus.lineatus	8
873	2008/10/13	2009	Labiobarbus.lineatus	8
874	2008/10/13	2009	Labiobarbus.lineatus	8
875	2008/10/13	2009	Labiobarbus.lineatus	8
876	2008/10/13	2009	Labiobarbus.lineatus	9
877	2007/10/29	2008	Labiobarbus.lineatus	6
878	2007/10/29	2008	Labiobarbus.lineatus	6.5
879	2007/10/29	2008	Labiobarbus.lineatus	6.5
880	2007/10/29	2008	Labiobarbus.lineatus	7
881	2007/10/29	2008	Labiobarbus.lineatus	7
882	2007/10/29	2008	Labiobarbus.lineatus	8
883	2007/10/29	2008	Labiobarbus.lineatus	8
884	2007/10/29	2008	Labiobarbus.lineatus	8.5
885	2007/10/29	2008	Labiobarbus.lineatus	8.5
886	2007/10/29	2008	Labiobarbus.lineatus	9
887	2007/10/29	2008	Labiobarbus.lineatus	9
888	2007/10/29	2008	Labiobarbus.lineatus	9
889	2007/10/29	2008	Labiobarbus.lineatus	9
890	2009/10/22	2010	Labiobarbus.lineatus	6
891	2009/10/22	2010	Labiobarbus.lineatus	6
892	2009/10/22	2010	Labiobarbus.lineatus	7
893	2009/10/22	2010	Labiobarbus.lineatus	7
894	2009/10/22	2010	Labiobarbus.lineatus	7
895	2009/10/22	2010	Labiobarbus.lineatus	7
896	2009/10/22	2010	Labiobarbus.lineatus	7
897	2009/10/22	2010	Labiobarbus.lineatus	7
898	2009/10/22	2010	Labiobarbus.lineatus	7
899	2009/10/22	2010	Labiobarbus.lineatus	7
900	2009/10/22	2010	Labiobarbus.lineatus	7
901	2009/10/22	2010	Labiobarbus.lineatus	7
902	2009/10/22	2010	Labiobarbus.lineatus	7
903	2009/10/22	2010	Labiobarbus.lineatus	7
904	2009/10/22	2010	Labiobarbus.lineatus	7
905	2009/10/22	2010	Labiobarbus.lineatus	7
906	2009/10/22	2010	Labiobarbus.lineatus	7
907	2009/10/22	2010	Labiobarbus.lineatus	7.5
908	2009/10/22	2010	Labiobarbus.lineatus	7.5
909	2009/10/22	2010	Labiobarbus.lineatus	7.5
910	2009/10/22	2010	Labiobarbus.lineatus	7.5
911	2009/10/22	2010	Labiobarbus.lineatus	7.5
912	2009/10/22	2010	Labiobarbus.lineatus	8
913	2009/10/22	2010	Labiobarbus.lineatus	8
914	2009/10/22	2010	Labiobarbus.lineatus	8
915	2009/10/22	2010	Labiobarbus.lineatus	8
916	2009/10/22	2010	Labiobarbus.lineatus	8
917	2009/10/22	2010	Labiobarbus.lineatus	9
918	2009/10/22	2010	Labiobarbus.lineatus	10
919	2013/10/25	2014	Labiobarbus.lineatus	8
920	2013/10/25	2014	Labiobarbus.lineatus	8
921	2013/10/25	2014	Labiobarbus.lineatus	9
922	2013/10/25	2014	Labiobarbus.lineatus	9
923	2013/10/25	2014	Labiobarbus.lineatus	9
924	2013/10/25	2014	Labiobarbus.lineatus	10
925	2013/10/25	2014	Labiobarbus.lineatus	10
926	2013/10/25	2014	Labiobarbus.lineatus	10
927	2013/10/25	2014	Labiobarbus.lineatus	6.5
928	2013/10/25	2014	Labiobarbus.lineatus	7
929	2013/10/25	2014	Labiobarbus.lineatus	7.5
930	2013/10/25	2014	Labiobarbus.lineatus	8
931	2013/10/25	2014	Labiobarbus.lineatus	8
932	2013/10/25	2014	Labiobarbus.lineatus	8.5
933	2013/10/25	2014	Labiobarbus.lineatus	8.5
934	2013/10/25	2014	Labiobarbus.lineatus	9
935	2014/10/16	2015	Labiobarbus.lineatus	7
936	2014/10/16	2015	Labiobarbus.lineatus	7
937	2014/10/16	2015	Labiobarbus.lineatus	7.5
938	2014/10/16	2015	Labiobarbus.lineatus	7.5
939	2014/10/16	2015	Labiobarbus.lineatus	8
940	2014/10/16	2015	Labiobarbus.lineatus	8
941	2014/10/16	2015	Labiobarbus.lineatus	8
942	2014/10/16	2015	Labiobarbus.lineatus	8
943	2014/10/16	2015	Labiobarbus.lineatus	8
944	2014/10/16	2015	Labiobarbus.lineatus	8
945	2014/10/16	2015	Labiobarbus.lineatus	8
946	2014/10/16	2015	Labiobarbus.lineatus	8.5
947	2014/10/16	2015	Labiobarbus.lineatus	9
948	2014/10/16	2015	Labiobarbus.lineatus	9
949	2012/10/27	2013	Labiobarbus.lineatus	5
950	2012/10/27	2013	Labiobarbus.lineatus	5
951	2012/10/27	2013	Labiobarbus.lineatus	5
952	2012/10/27	2013	Labiobarbus.lineatus	5
953	2012/10/27	2013	Labiobarbus.lineatus	5
954	2012/10/27	2013	Labiobarbus.lineatus	5.5
955	2012/10/27	2013	Labiobarbus.lineatus	6
956	2012/10/27	2013	Labiobarbus.lineatus	6
957	2012/10/27	2013	Labiobarbus.lineatus	6
958	2012/10/27	2013	Labiobarbus.lineatus	6
959	2012/10/27	2013	Labiobarbus.lineatus	6
960	2012/10/27	2013	Labiobarbus.lineatus	6
961	2012/10/27	2013	Labiobarbus.lineatus	6
962	2012/10/27	2013	Labiobarbus.lineatus	6
963	2012/10/27	2013	Labiobarbus.lineatus	6
964	2012/10/27	2013	Labiobarbus.lineatus	6
965	2012/10/27	2013	Labiobarbus.lineatus	6
966	2012/10/27	2013	Labiobarbus.lineatus	6
967	2012/10/27	2013	Labiobarbus.lineatus	6
968	2012/10/27	2013	Labiobarbus.lineatus	6
969	2012/10/27	2013	Labiobarbus.lineatus	6
970	2012/10/27	2013	Labiobarbus.lineatus	6
971	2012/10/27	2013	Labiobarbus.lineatus	6
972	2012/10/27	2013	Labiobarbus.lineatus	6
973	2012/10/27	2013	Labiobarbus.lineatus	6
974	2012/10/27	2013	Labiobarbus.lineatus	6
975	2012/10/27	2013	Labiobarbus.lineatus	6
976	2012/10/27	2013	Labiobarbus.lineatus	6
977	2012/10/27	2013	Labiobarbus.lineatus	6
978	2012/10/27	2013	Labiobarbus.lineatus	6
979	2012/10/27	2013	Labiobarbus.lineatus	6.5
980	2012/10/27	2013	Labiobarbus.lineatus	6.5
981	2012/10/27	2013	Labiobarbus.lineatus	7
982	2012/10/27	2013	Labiobarbus.lineatus	7
983	2012/10/27	2013	Labiobarbus.lineatus	7
984	2012/10/27	2013	Labiobarbus.lineatus	7
985	2012/10/27	2013	Labiobarbus.lineatus	7
986	2012/10/27	2013	Labiobarbus.lineatus	7
987	2012/10/27	2013	Labiobarbus.lineatus	7
988	2012/10/27	2013	Labiobarbus.lineatus	7
989	2012/10/27	2013	Labiobarbus.lineatus	7
990	2012/10/27	2013	Labiobarbus.lineatus	7
991	2012/10/27	2013	Labiobarbus.lineatus	7
992	2012/10/27	2013	Labiobarbus.lineatus	7
993	2012/10/27	2013	Labiobarbus.lineatus	7.5
994	2012/10/27	2013	Labiobarbus.lineatus	8
995	2012/10/27	2013	Labiobarbus.lineatus	8
996	2012/10/27	2013	Labiobarbus.lineatus	8
997	2012/10/27	2013	Labiobarbus.lineatus	8
998	2014/10/16	2015	Labiobarbus.lineatus	7
999	2014/10/16	2015	Labiobarbus.lineatus	7
1000	2014/10/16	2015	Labiobarbus.lineatus	7
1001	2014/10/16	2015	Labiobarbus.lineatus	7
1002	2014/10/16	2015	Labiobarbus.lineatus	7
1003	2014/10/16	2015	Labiobarbus.lineatus	7.5
1004	2014/10/16	2015	Labiobarbus.lineatus	8
1005	2014/10/16	2015	Labiobarbus.lineatus	8
1006	2014/10/16	2015	Labiobarbus.lineatus	8
1007	2014/10/16	2015	Labiobarbus.lineatus	8
1008	2014/10/16	2015	Labiobarbus.lineatus	8
1009	2014/10/16	2015	Labiobarbus.lineatus	8
1010	2014/10/16	2015	Labiobarbus.lineatus	8
1011	2014/10/16	2015	Labiobarbus.lineatus	9
1012	2010/10/28	2011	Labiobarbus.lineatus	6
1013	2010/10/28	2011	Labiobarbus.lineatus	7
1014	2010/10/28	2011	Labiobarbus.lineatus	7
1015	2010/10/28	2011	Labiobarbus.lineatus	7
1016	2010/10/28	2011	Labiobarbus.lineatus	7
1017	2010/10/28	2011	Labiobarbus.lineatus	7
1018	2010/10/28	2011	Labiobarbus.lineatus	7
1019	2010/10/28	2011	Labiobarbus.lineatus	7
1020	2010/10/28	2011	Labiobarbus.lineatus	7.5
1021	2010/10/28	2011	Labiobarbus.lineatus	8
1022	2010/10/28	2011	Labiobarbus.lineatus	8
1023	2010/10/28	2011	Labiobarbus.lineatus	8
1024	2010/10/28	2011	Labiobarbus.lineatus	8
1025	2010/10/28	2011	Labiobarbus.lineatus	8
1026	2010/10/28	2011	Labiobarbus.lineatus	8
1027	2010/10/28	2011	Labiobarbus.lineatus	8
1028	2010/10/28	2011	Labiobarbus.lineatus	8
1029	2010/10/28	2011	Labiobarbus.lineatus	8
1030	2010/10/28	2011	Labiobarbus.lineatus	8
1031	2009/10/22	2010	Labiobarbus.lineatus	6
1032	2009/10/22	2010	Labiobarbus.lineatus	6
1033	2009/10/22	2010	Labiobarbus.lineatus	6.5
1034	2009/10/22	2010	Labiobarbus.lineatus	6.5
1035	2009/10/22	2010	Labiobarbus.lineatus	6.5
1036	2009/10/22	2010	Labiobarbus.lineatus	6.5
1037	2009/10/22	2010	Labiobarbus.lineatus	7
1038	2009/10/22	2010	Labiobarbus.lineatus	7
1039	2009/10/22	2010	Labiobarbus.lineatus	7
1040	2009/10/22	2010	Labiobarbus.lineatus	7
1041	2009/10/22	2010	Labiobarbus.lineatus	7
1042	2009/10/22	2010	Labiobarbus.lineatus	7
1043	2009/10/22	2010	Labiobarbus.lineatus	7
1044	2009/10/22	2010	Labiobarbus.lineatus	7
1045	2009/10/22	2010	Labiobarbus.lineatus	7
1046	2009/10/22	2010	Labiobarbus.lineatus	7
1047	2009/10/22	2010	Labiobarbus.lineatus	7
1048	2009/10/22	2010	Labiobarbus.lineatus	7
1049	2009/10/22	2010	Labiobarbus.lineatus	7
1050	2009/10/22	2010	Labiobarbus.lineatus	7
1051	2009/10/22	2010	Labiobarbus.lineatus	7.5
1052	2009/10/22	2010	Labiobarbus.lineatus	7.5
1053	2009/10/22	2010	Labiobarbus.lineatus	7.5
1054	2009/10/22	2010	Labiobarbus.lineatus	7.5
1055	2009/10/22	2010	Labiobarbus.lineatus	8
1056	2009/10/22	2010	Labiobarbus.lineatus	8
1057	2009/10/22	2010	Labiobarbus.lineatus	8
1058	2009/10/22	2010	Labiobarbus.lineatus	8
1059	2010/10/28	2011	Labiobarbus.lineatus	6.5
1060	2010/10/28	2011	Labiobarbus.lineatus	7.5
1061	2010/10/28	2011	Labiobarbus.lineatus	7.5
1062	2010/10/28	2011	Labiobarbus.lineatus	8
1063	2010/10/28	2011	Labiobarbus.lineatus	8
1064	2010/10/28	2011	Labiobarbus.lineatus	8
1065	2010/10/28	2011	Labiobarbus.lineatus	8
1066	2010/10/28	2011	Labiobarbus.lineatus	8
1067	2010/10/28	2011	Labiobarbus.lineatus	8
1068	2010/10/28	2011	Labiobarbus.lineatus	8.5
1069	2010/10/28	2011	Labiobarbus.lineatus	8.5
1070	2010/10/28	2011	Labiobarbus.lineatus	8.5
1071	2010/10/28	2011	Labiobarbus.lineatus	9
1072	2010/10/28	2011	Labiobarbus.lineatus	9.5
1073	2009/10/22	2010	Labiobarbus.lineatus	6
1074	2009/10/22	2010	Labiobarbus.lineatus	6.5
1075	2009/10/22	2010	Labiobarbus.lineatus	6.5
1076	2009/10/22	2010	Labiobarbus.lineatus	6.5
1077	2009/10/22	2010	Labiobarbus.lineatus	6.5
1078	2009/10/22	2010	Labiobarbus.lineatus	6.5
1079	2009/10/22	2010	Labiobarbus.lineatus	7
1080	2009/10/22	2010	Labiobarbus.lineatus	7
1081	2009/10/22	2010	Labiobarbus.lineatus	7
1082	2009/10/22	2010	Labiobarbus.lineatus	7
1083	2009/10/22	2010	Labiobarbus.lineatus	7
1084	2009/10/22	2010	Labiobarbus.lineatus	7
1085	2009/10/22	2010	Labiobarbus.lineatus	7
1086	2009/10/22	2010	Labiobarbus.lineatus	7
1087	2009/10/22	2010	Labiobarbus.lineatus	7
1088	2009/10/22	2010	Labiobarbus.lineatus	7
1089	2009/10/22	2010	Labiobarbus.lineatus	7
1090	2009/10/22	2010	Labiobarbus.lineatus	7.5
1091	2009/10/22	2010	Labiobarbus.lineatus	7.5
1092	2009/10/22	2010	Labiobarbus.lineatus	7.5
1093	2009/10/22	2010	Labiobarbus.lineatus	7.5
1094	2009/10/22	2010	Labiobarbus.lineatus	7.5
1095	2009/10/22	2010	Labiobarbus.lineatus	8
1096	2009/10/22	2010	Labiobarbus.lineatus	8
1097	2009/10/22	2010	Labiobarbus.lineatus	8
1098	2009/10/22	2010	Labiobarbus.lineatus	8
1099	2009/10/22	2010	Labiobarbus.lineatus	8
1100	2008/10/13	2009	Labiobarbus.lineatus	7.5
1101	2008/10/13	2009	Labiobarbus.lineatus	8
1102	2008/10/13	2009	Labiobarbus.lineatus	8
1103	2008/10/13	2009	Labiobarbus.lineatus	9
1104	2008/10/13	2009	Labiobarbus.lineatus	9
1105	2008/10/13	2009	Labiobarbus.lineatus	9
1106	2008/10/13	2009	Labiobarbus.lineatus	9
1107	2008/10/13	2009	Labiobarbus.lineatus	9
1108	2008/10/13	2009	Labiobarbus.lineatus	9
1109	2008/10/13	2009	Labiobarbus.lineatus	9
1110	2008/10/13	2009	Labiobarbus.lineatus	9
1111	2008/10/13	2009	Labiobarbus.lineatus	9
1112	2008/10/13	2009	Labiobarbus.lineatus	9
1113	2008/10/13	2009	Labiobarbus.lineatus	10
1114	2008/10/13	2009	Labiobarbus.lineatus	10
1115	2008/10/13	2009	Labiobarbus.lineatus	8
1116	2008/10/13	2009	Labiobarbus.lineatus	8
1117	2008/10/13	2009	Labiobarbus.lineatus	8
1118	2008/10/13	2009	Labiobarbus.lineatus	8
1119	2008/10/13	2009	Labiobarbus.lineatus	8
1120	2008/10/13	2009	Labiobarbus.lineatus	8.5
1121	2008/10/13	2009	Labiobarbus.lineatus	8.5
1122	2008/10/13	2009	Labiobarbus.lineatus	9
1123	2008/10/13	2009	Labiobarbus.lineatus	9
1124	2008/10/13	2009	Labiobarbus.lineatus	9
1125	2008/10/13	2009	Labiobarbus.lineatus	9
1126	2008/10/13	2009	Labiobarbus.lineatus	9
1127	2008/10/13	2009	Labiobarbus.lineatus	13
1128	2009/10/25	2010	Labiobarbus.lineatus	7.5
1129	2009/10/25	2010	Labiobarbus.lineatus	7.5
1130	2009/10/25	2010	Labiobarbus.lineatus	7.5
1131	2009/10/25	2010	Labiobarbus.lineatus	7.5
1132	2009/10/25	2010	Labiobarbus.lineatus	8
1133	2009/10/25	2010	Labiobarbus.lineatus	8
1134	2009/10/25	2010	Labiobarbus.lineatus	8
1135	2009/10/25	2010	Labiobarbus.lineatus	8
1136	2009/10/25	2010	Labiobarbus.lineatus	8
1137	2009/10/25	2010	Labiobarbus.lineatus	8
1138	2009/10/25	2010	Labiobarbus.lineatus	8.5
1139	2009/10/25	2010	Labiobarbus.lineatus	9
1140	2009/10/25	2010	Labiobarbus.lineatus	9
1141	2009/10/25	2010	Labiobarbus.lineatus	9
1142	2009/10/25	2010	Labiobarbus.lineatus	9
1143	2009/10/25	2010	Labiobarbus.lineatus	9
1144	2007/10/30	2008	Labiobarbus.lineatus	6
1145	2007/10/30	2008	Labiobarbus.lineatus	6
1146	2007/10/30	2008	Labiobarbus.lineatus	6
1147	2007/10/30	2008	Labiobarbus.lineatus	7
1148	2007/10/30	2008	Labiobarbus.lineatus	7
1149	2007/10/30	2008	Labiobarbus.lineatus	7
1150	2007/10/30	2008	Labiobarbus.lineatus	7
1151	2007/10/30	2008	Labiobarbus.lineatus	7
1152	2007/10/30	2008	Labiobarbus.lineatus	7.5
1153	2007/10/30	2008	Labiobarbus.lineatus	8
1154	2007/10/30	2008	Labiobarbus.lineatus	8
1155	2007/10/30	2008	Labiobarbus.lineatus	8
1156	2007/10/30	2008	Labiobarbus.lineatus	8
1157	2007/10/30	2008	Labiobarbus.lineatus	8
1158	2007/10/30	2008	Labiobarbus.lineatus	8
1159	2007/10/30	2008	Labiobarbus.lineatus	8
1160	2007/10/30	2008	Labiobarbus.lineatus	8
1161	2007/10/30	2008	Labiobarbus.lineatus	8.5
1162	2007/10/30	2008	Labiobarbus.lineatus	9
1163	2007/10/30	2008	Labiobarbus.lineatus	9
1164	2007/10/30	2008	Labiobarbus.lineatus	9
1165	2007/10/30	2008	Labiobarbus.lineatus	9
1166	2007/10/30	2008	Labiobarbus.lineatus	9
1167	2007/10/30	2008	Labiobarbus.lineatus	11.5
1168	2006/10/26	2007	Labiobarbus.lineatus	6
1169	2006/10/26	2007	Labiobarbus.lineatus	6
1170	2006/10/26	2007	Labiobarbus.lineatus	7
1171	2006/10/26	2007	Labiobarbus.lineatus	7
1172	2006/10/26	2007	Labiobarbus.lineatus	7
1173	2006/10/26	2007	Labiobarbus.lineatus	7
1174	2006/10/26	2007	Labiobarbus.lineatus	7
1175	2006/10/26	2007	Labiobarbus.lineatus	7
1176	2006/10/26	2007	Labiobarbus.lineatus	7
1177	2006/10/26	2007	Labiobarbus.lineatus	7
1178	2006/10/26	2007	Labiobarbus.lineatus	7
1179	2006/10/26	2007	Labiobarbus.lineatus	7
1180	2006/10/26	2007	Labiobarbus.lineatus	8
1181	2006/10/26	2007	Labiobarbus.lineatus	8
1182	2006/10/26	2007	Labiobarbus.lineatus	8
1183	2006/10/26	2007	Labiobarbus.lineatus	8
1184	2006/10/26	2007	Labiobarbus.lineatus	9
1185	2006/10/26	2007	Labiobarbus.lineatus	9
1186	2007/10/30	2008	Labiobarbus.lineatus	7
1187	2007/10/30	2008	Labiobarbus.lineatus	7
1188	2007/10/30	2008	Labiobarbus.lineatus	7
1189	2007/10/30	2008	Labiobarbus.lineatus	7
1190	2007/10/30	2008	Labiobarbus.lineatus	7
1191	2007/10/30	2008	Labiobarbus.lineatus	7.5
1192	2007/10/30	2008	Labiobarbus.lineatus	8
1193	2007/10/30	2008	Labiobarbus.lineatus	8
1194	2007/10/30	2008	Labiobarbus.lineatus	8
1195	2007/10/30	2008	Labiobarbus.lineatus	8
1196	2007/10/30	2008	Labiobarbus.lineatus	8
1197	2007/10/30	2008	Labiobarbus.lineatus	8
1198	2007/10/30	2008	Labiobarbus.lineatus	8
1199	2007/10/30	2008	Labiobarbus.lineatus	8
1200	2007/10/30	2008	Labiobarbus.lineatus	8
1201	2007/10/30	2008	Labiobarbus.lineatus	8
1202	2007/10/30	2008	Labiobarbus.lineatus	8.5
1203	2007/10/30	2008	Labiobarbus.lineatus	9
1204	2007/10/30	2008	Labiobarbus.lineatus	9
1205	2007/10/30	2008	Labiobarbus.lineatus	9.5
1206	2007/10/30	2008	Labiobarbus.lineatus	9.5
1207	2007/10/30	2008	Labiobarbus.lineatus	9.5
1208	2007/10/30	2008	Labiobarbus.lineatus	9.5
1209	2006/10/26	2007	Labiobarbus.lineatus	6
1210	2006/10/26	2007	Labiobarbus.lineatus	7
1211	2006/10/26	2007	Labiobarbus.lineatus	7
1212	2006/10/26	2007	Labiobarbus.lineatus	7
1213	2006/10/26	2007	Labiobarbus.lineatus	7
1214	2006/10/26	2007	Labiobarbus.lineatus	7
1215	2006/10/26	2007	Labiobarbus.lineatus	7
1216	2006/10/26	2007	Labiobarbus.lineatus	8
1217	2006/10/26	2007	Labiobarbus.lineatus	8
1218	2006/10/26	2007	Labiobarbus.lineatus	8
1219	2006/10/26	2007	Labiobarbus.lineatus	9
1220	2012/10/27	2013	Labiobarbus.lineatus	5
1221	2012/10/27	2013	Labiobarbus.lineatus	5
1222	2012/10/27	2013	Labiobarbus.lineatus	5
1223	2012/10/27	2013	Labiobarbus.lineatus	6
1224	2012/10/27	2013	Labiobarbus.lineatus	6
1225	2012/10/27	2013	Labiobarbus.lineatus	6
1226	2012/10/27	2013	Labiobarbus.lineatus	6
1227	2012/10/27	2013	Labiobarbus.lineatus	6
1228	2012/10/27	2013	Labiobarbus.lineatus	6
1229	2012/10/27	2013	Labiobarbus.lineatus	6
1230	2012/10/27	2013	Labiobarbus.lineatus	6
1231	2012/10/27	2013	Labiobarbus.lineatus	6
1232	2012/10/27	2013	Labiobarbus.lineatus	6
1233	2012/10/27	2013	Labiobarbus.lineatus	6
1234	2012/10/27	2013	Labiobarbus.lineatus	6
1235	2012/10/27	2013	Labiobarbus.lineatus	6
1236	2012/10/27	2013	Labiobarbus.lineatus	6
1237	2012/10/27	2013	Labiobarbus.lineatus	6
1238	2012/10/27	2013	Labiobarbus.lineatus	6
1239	2012/10/27	2013	Labiobarbus.lineatus	6
1240	2012/10/27	2013	Labiobarbus.lineatus	6.5
1241	2012/10/27	2013	Labiobarbus.lineatus	6.5
1242	2012/10/27	2013	Labiobarbus.lineatus	6.5
1243	2012/10/27	2013	Labiobarbus.lineatus	6.5
1244	2012/10/27	2013	Labiobarbus.lineatus	6.5
1245	2012/10/27	2013	Labiobarbus.lineatus	6.5
1246	2012/10/27	2013	Labiobarbus.lineatus	6.5
1247	2012/10/27	2013	Labiobarbus.lineatus	6.5
1248	2012/10/27	2013	Labiobarbus.lineatus	7
1249	2012/10/27	2013	Labiobarbus.lineatus	7
1250	2012/10/27	2013	Labiobarbus.lineatus	7
1251	2012/10/27	2013	Labiobarbus.lineatus	7
1252	2012/10/27	2013	Labiobarbus.lineatus	7
1253	2012/10/27	2013	Labiobarbus.lineatus	7
1254	2012/10/27	2013	Labiobarbus.lineatus	7
1255	2012/10/27	2013	Labiobarbus.lineatus	7
1256	2012/10/27	2013	Labiobarbus.lineatus	7
1257	2012/10/27	2013	Labiobarbus.lineatus	7
1258	2012/10/27	2013	Labiobarbus.lineatus	7
1259	2012/10/27	2013	Labiobarbus.lineatus	7
1260	2012/10/27	2013	Labiobarbus.lineatus	7
1261	2012/10/27	2013	Labiobarbus.lineatus	7
1262	2012/10/27	2013	Labiobarbus.lineatus	7
1263	2012/10/27	2013	Labiobarbus.lineatus	7
1264	2012/10/27	2013	Labiobarbus.lineatus	7
1265	2012/10/27	2013	Labiobarbus.lineatus	7
1266	2012/10/27	2013	Labiobarbus.lineatus	7.5
1267	2012/10/27	2013	Labiobarbus.lineatus	7.5
1268	2012/10/27	2013	Labiobarbus.lineatus	7.5
1269	2012/10/27	2013	Labiobarbus.lineatus	7.5
1270	2012/10/27	2013	Labiobarbus.lineatus	7.5
1271	2012/10/27	2013	Labiobarbus.lineatus	7.5
1272	2012/10/27	2013	Labiobarbus.lineatus	7.5
1273	2012/10/27	2013	Labiobarbus.lineatus	8
1274	2012/10/27	2013	Labiobarbus.lineatus	8
1275	2012/10/27	2013	Labiobarbus.lineatus	8
1276	2012/10/27	2013	Labiobarbus.lineatus	8
1277	2012/10/27	2013	Labiobarbus.lineatus	8
1278	2012/10/27	2013	Labiobarbus.lineatus	8
1279	2012/10/27	2013	Labiobarbus.lineatus	8
1280	2012/10/27	2013	Labiobarbus.lineatus	8
1281	2012/10/27	2013	Labiobarbus.lineatus	8
1282	2012/10/27	2013	Labiobarbus.lineatus	8
1283	2012/10/27	2013	Labiobarbus.lineatus	8.5
1284	2012/10/27	2013	Labiobarbus.lineatus	9
1285	2012/10/27	2013	Labiobarbus.lineatus	9
1286	2009/10/24	2010	Labiobarbus.lineatus	6
1287	2009/10/24	2010	Labiobarbus.lineatus	6
1288	2009/10/24	2010	Labiobarbus.lineatus	6
1289	2009/10/24	2010	Labiobarbus.lineatus	6
1290	2009/10/24	2010	Labiobarbus.lineatus	7
1291	2009/10/24	2010	Labiobarbus.lineatus	7
1292	2009/10/24	2010	Labiobarbus.lineatus	7
1293	2009/10/24	2010	Labiobarbus.lineatus	7
1294	2009/10/24	2010	Labiobarbus.lineatus	7
1295	2009/10/24	2010	Labiobarbus.lineatus	7
1296	2009/10/24	2010	Labiobarbus.lineatus	7
1297	2009/10/24	2010	Labiobarbus.lineatus	7
1298	2009/10/24	2010	Labiobarbus.lineatus	7
1299	2009/10/24	2010	Labiobarbus.lineatus	7
1300	2009/10/24	2010	Labiobarbus.lineatus	8
1301	2009/10/24	2010	Labiobarbus.lineatus	8
1302	2009/10/24	2010	Labiobarbus.lineatus	8
1303	2009/10/24	2010	Labiobarbus.lineatus	8
1304	2012/10/27	2013	Labiobarbus.lineatus	5
1305	2012/10/27	2013	Labiobarbus.lineatus	5
1306	2012/10/27	2013	Labiobarbus.lineatus	5
1307	2012/10/27	2013	Labiobarbus.lineatus	5
1308	2012/10/27	2013	Labiobarbus.lineatus	5
1309	2012/10/27	2013	Labiobarbus.lineatus	5
1310	2012/10/27	2013	Labiobarbus.lineatus	5
1311	2012/10/27	2013	Labiobarbus.lineatus	6
1312	2012/10/27	2013	Labiobarbus.lineatus	6
1313	2012/10/27	2013	Labiobarbus.lineatus	6
1314	2012/10/27	2013	Labiobarbus.lineatus	6
1315	2012/10/27	2013	Labiobarbus.lineatus	6
1316	2012/10/27	2013	Labiobarbus.lineatus	6
1317	2012/10/27	2013	Labiobarbus.lineatus	6
1318	2012/10/27	2013	Labiobarbus.lineatus	6
1319	2012/10/27	2013	Labiobarbus.lineatus	6
1320	2012/10/27	2013	Labiobarbus.lineatus	6
1321	2012/10/27	2013	Labiobarbus.lineatus	6
1322	2012/10/27	2013	Labiobarbus.lineatus	6
1323	2012/10/27	2013	Labiobarbus.lineatus	6
1324	2012/10/27	2013	Labiobarbus.lineatus	6
1325	2012/10/27	2013	Labiobarbus.lineatus	6
1326	2012/10/27	2013	Labiobarbus.lineatus	6
1327	2012/10/27	2013	Labiobarbus.lineatus	6
1328	2012/10/27	2013	Labiobarbus.lineatus	6.5
1329	2012/10/27	2013	Labiobarbus.lineatus	6.5
1330	2012/10/27	2013	Labiobarbus.lineatus	6.5
1331	2012/10/27	2013	Labiobarbus.lineatus	6.5
1332	2012/10/27	2013	Labiobarbus.lineatus	6.5
1333	2012/10/27	2013	Labiobarbus.lineatus	6.5
1334	2012/10/27	2013	Labiobarbus.lineatus	6.5
1335	2012/10/27	2013	Labiobarbus.lineatus	6.5
1336	2012/10/27	2013	Labiobarbus.lineatus	7
1337	2012/10/27	2013	Labiobarbus.lineatus	7
1338	2012/10/27	2013	Labiobarbus.lineatus	7
1339	2012/10/27	2013	Labiobarbus.lineatus	7
1340	2012/10/27	2013	Labiobarbus.lineatus	7
1341	2012/10/27	2013	Labiobarbus.lineatus	7
1342	2012/10/27	2013	Labiobarbus.lineatus	7
1343	2012/10/27	2013	Labiobarbus.lineatus	7
1344	2012/10/27	2013	Labiobarbus.lineatus	7
1345	2012/10/27	2013	Labiobarbus.lineatus	7
1346	2012/10/27	2013	Labiobarbus.lineatus	7
1347	2012/10/27	2013	Labiobarbus.lineatus	7
1348	2012/10/27	2013	Labiobarbus.lineatus	7
1349	2012/10/27	2013	Labiobarbus.lineatus	7
1350	2012/10/27	2013	Labiobarbus.lineatus	7
1351	2012/10/27	2013	Labiobarbus.lineatus	7
1352	2012/10/27	2013	Labiobarbus.lineatus	7
1353	2012/10/27	2013	Labiobarbus.lineatus	7
1354	2012/10/27	2013	Labiobarbus.lineatus	7
1355	2012/10/27	2013	Labiobarbus.lineatus	7
1356	2012/10/27	2013	Labiobarbus.lineatus	7.5
1357	2012/10/27	2013	Labiobarbus.lineatus	7.5
1358	2012/10/27	2013	Labiobarbus.lineatus	7.5
1359	2012/10/27	2013	Labiobarbus.lineatus	7.5
1360	2012/10/27	2013	Labiobarbus.lineatus	7.5
1361	2012/10/27	2013	Labiobarbus.lineatus	7.5
1362	2012/10/27	2013	Labiobarbus.lineatus	7.5
1363	2012/10/27	2013	Labiobarbus.lineatus	7.5
1364	2012/10/27	2013	Labiobarbus.lineatus	7.5
1365	2012/10/27	2013	Labiobarbus.lineatus	7.5
1366	2012/10/27	2013	Labiobarbus.lineatus	8
1367	2012/10/27	2013	Labiobarbus.lineatus	8
1368	2012/10/27	2013	Labiobarbus.lineatus	8
1369	2012/10/27	2013	Labiobarbus.lineatus	8
1370	2012/10/27	2013	Labiobarbus.lineatus	8
1371	2012/10/27	2013	Labiobarbus.lineatus	8
1372	2012/10/27	2013	Labiobarbus.lineatus	8
1373	2012/10/27	2013	Labiobarbus.lineatus	8
1374	2012/10/27	2013	Labiobarbus.lineatus	8
1375	2012/10/27	2013	Labiobarbus.lineatus	8
1376	2012/10/27	2013	Labiobarbus.lineatus	8
1377	2012/10/27	2013	Labiobarbus.lineatus	8
1378	2012/10/27	2013	Labiobarbus.lineatus	8
1379	2012/10/27	2013	Labiobarbus.lineatus	8.5
1380	2012/10/27	2013	Labiobarbus.lineatus	8.5
1381	2012/10/27	2013	Labiobarbus.lineatus	8.5
1382	2012/10/27	2013	Labiobarbus.lineatus	8.5
1383	2012/10/27	2013	Labiobarbus.lineatus	8.5
1384	2006/10/18	2007	Labiobarbus.lineatus	6
1385	2006/10/18	2007	Labiobarbus.lineatus	6
1386	2006/10/18	2007	Labiobarbus.lineatus	6
1387	2006/10/18	2007	Labiobarbus.lineatus	6
1388	2006/10/18	2007	Labiobarbus.lineatus	6
1389	2006/10/18	2007	Labiobarbus.lineatus	6
1390	2006/10/18	2007	Labiobarbus.lineatus	6
1391	2006/10/18	2007	Labiobarbus.lineatus	6
1392	2006/10/18	2007	Labiobarbus.lineatus	6
1393	2006/10/18	2007	Labiobarbus.lineatus	6
1394	2006/10/18	2007	Labiobarbus.lineatus	6
1395	2006/10/18	2007	Labiobarbus.lineatus	6
1396	2006/10/18	2007	Labiobarbus.lineatus	6
1397	2006/10/18	2007	Labiobarbus.lineatus	6
1398	2006/10/18	2007	Labiobarbus.lineatus	6
1399	2006/10/18	2007	Labiobarbus.lineatus	6
1400	2006/10/18	2007	Labiobarbus.lineatus	6
1401	2006/10/18	2007	Labiobarbus.lineatus	6
1402	2006/10/18	2007	Labiobarbus.lineatus	6
1403	2006/10/18	2007	Labiobarbus.lineatus	6
1404	2006/10/18	2007	Labiobarbus.lineatus	6
1405	2006/10/18	2007	Labiobarbus.lineatus	6
1406	2006/10/18	2007	Labiobarbus.lineatus	6
1407	2006/10/18	2007	Labiobarbus.lineatus	6
1408	2006/10/18	2007	Labiobarbus.lineatus	6
1409	2006/10/18	2007	Labiobarbus.lineatus	6
1410	2006/10/18	2007	Labiobarbus.lineatus	6
1411	2006/10/18	2007	Labiobarbus.lineatus	6
1412	2006/10/18	2007	Labiobarbus.lineatus	6
1413	2006/10/18	2007	Labiobarbus.lineatus	6
1414	2006/10/18	2007	Labiobarbus.lineatus	6
1415	2006/10/18	2007	Labiobarbus.lineatus	6
1416	2006/10/18	2007	Labiobarbus.lineatus	6
1417	2006/10/18	2007	Labiobarbus.lineatus	6
1418	2006/10/18	2007	Labiobarbus.lineatus	6
1419	2006/10/18	2007	Labiobarbus.lineatus	6
1420	2006/10/18	2007	Labiobarbus.lineatus	6
1421	2006/10/18	2007	Labiobarbus.lineatus	6
1422	2006/10/18	2007	Labiobarbus.lineatus	6
1423	2006/10/18	2007	Labiobarbus.lineatus	6
1424	2006/10/18	2007	Labiobarbus.lineatus	6
1425	2006/10/18	2007	Labiobarbus.lineatus	6
1426	2006/10/18	2007	Labiobarbus.lineatus	6
1427	2006/10/18	2007	Labiobarbus.lineatus	6
1428	2006/10/18	2007	Labiobarbus.lineatus	6
1429	2006/10/18	2007	Labiobarbus.lineatus	6
1430	2006/10/18	2007	Labiobarbus.lineatus	6
1431	2006/10/18	2007	Labiobarbus.lineatus	6
1432	2006/10/18	2007	Labiobarbus.lineatus	6
1433	2006/10/18	2007	Labiobarbus.lineatus	6
1434	2006/10/18	2007	Labiobarbus.lineatus	7
1435	2006/10/18	2007	Labiobarbus.lineatus	7
1436	2006/10/18	2007	Labiobarbus.lineatus	7
1437	2006/10/18	2007	Labiobarbus.lineatus	7
1438	2006/10/18	2007	Labiobarbus.lineatus	7
1439	2006/10/18	2007	Labiobarbus.lineatus	7
1440	2006/10/18	2007	Labiobarbus.lineatus	7
1441	2006/10/18	2007	Labiobarbus.lineatus	7
1442	2006/10/18	2007	Labiobarbus.lineatus	7
1443	2006/10/18	2007	Labiobarbus.lineatus	7
1444	2006/10/18	2007	Labiobarbus.lineatus	7
1445	2006/10/18	2007	Labiobarbus.lineatus	7
1446	2006/10/18	2007	Labiobarbus.lineatus	7
1447	2006/10/18	2007	Labiobarbus.lineatus	7
1448	2006/10/18	2007	Labiobarbus.lineatus	7
1449	2006/10/18	2007	Labiobarbus.lineatus	7
1450	2006/10/18	2007	Labiobarbus.lineatus	7
1451	2006/10/18	2007	Labiobarbus.lineatus	7
1452	2006/10/18	2007	Labiobarbus.lineatus	7
1453	2006/10/18	2007	Labiobarbus.lineatus	7
1454	2006/10/18	2007	Labiobarbus.lineatus	7
1455	2006/10/18	2007	Labiobarbus.lineatus	7
1456	2006/10/18	2007	Labiobarbus.lineatus	7
1457	2006/10/18	2007	Labiobarbus.lineatus	7
1458	2006/10/18	2007	Labiobarbus.lineatus	7
1459	2006/10/18	2007	Labiobarbus.lineatus	7
1460	2006/10/18	2007	Labiobarbus.lineatus	7
1461	2006/10/18	2007	Labiobarbus.lineatus	7
1462	2006/10/18	2007	Labiobarbus.lineatus	7
1463	2006/10/18	2007	Labiobarbus.lineatus	7
1464	2006/10/18	2007	Labiobarbus.lineatus	7
1465	2006/10/18	2007	Labiobarbus.lineatus	7
1466	2006/10/18	2007	Labiobarbus.lineatus	7
1467	2006/10/18	2007	Labiobarbus.lineatus	7
1468	2006/10/18	2007	Labiobarbus.lineatus	7
1469	2006/10/18	2007	Labiobarbus.lineatus	7
1470	2006/10/18	2007	Labiobarbus.lineatus	7
1471	2006/10/18	2007	Labiobarbus.lineatus	7
1472	2006/10/18	2007	Labiobarbus.lineatus	7
1473	2006/10/18	2007	Labiobarbus.lineatus	7
1474	2006/10/18	2007	Labiobarbus.lineatus	7
1475	2006/10/18	2007	Labiobarbus.lineatus	7
1476	2006/10/18	2007	Labiobarbus.lineatus	7
1477	2006/10/18	2007	Labiobarbus.lineatus	7
1478	2006/10/18	2007	Labiobarbus.lineatus	8
1479	2006/10/18	2007	Labiobarbus.lineatus	8
1480	2006/10/18	2007	Labiobarbus.lineatus	8
1481	2006/10/18	2007	Labiobarbus.lineatus	8
1482	2006/10/18	2007	Labiobarbus.lineatus	8
1483	2006/10/18	2007	Labiobarbus.lineatus	8
1484	2006/10/18	2007	Labiobarbus.lineatus	8
1485	2006/10/18	2007	Labiobarbus.lineatus	8
1486	2006/10/18	2007	Labiobarbus.lineatus	8
1487	2006/10/18	2007	Labiobarbus.lineatus	8
1488	2006/10/18	2007	Labiobarbus.lineatus	8
1489	2006/10/18	2007	Labiobarbus.lineatus	8
1490	2006/10/18	2007	Labiobarbus.lineatus	8
1491	2006/10/18	2007	Labiobarbus.lineatus	8
1492	2009/10/24	2010	Labiobarbus.lineatus	6
1493	2009/10/24	2010	Labiobarbus.lineatus	6
1494	2009/10/24	2010	Labiobarbus.lineatus	6
1495	2009/10/24	2010	Labiobarbus.lineatus	6
1496	2009/10/24	2010	Labiobarbus.lineatus	6
1497	2009/10/24	2010	Labiobarbus.lineatus	7
1498	2009/10/24	2010	Labiobarbus.lineatus	7
1499	2009/10/24	2010	Labiobarbus.lineatus	7
1500	2009/10/24	2010	Labiobarbus.lineatus	7
1501	2009/10/24	2010	Labiobarbus.lineatus	7
1502	2009/10/24	2010	Labiobarbus.lineatus	7
1503	2009/10/24	2010	Labiobarbus.lineatus	7
1504	2009/10/24	2010	Labiobarbus.lineatus	7
1505	2009/10/24	2010	Labiobarbus.lineatus	7
1506	2009/10/24	2010	Labiobarbus.lineatus	7
1507	2009/10/24	2010	Labiobarbus.lineatus	7
1508	2009/10/24	2010	Labiobarbus.lineatus	7.5
1509	2009/10/24	2010	Labiobarbus.lineatus	8
1510	2009/10/24	2010	Labiobarbus.lineatus	8
1511	2009/10/24	2010	Labiobarbus.lineatus	8
1512	2009/10/24	2010	Labiobarbus.lineatus	8
1513	2012/10/28	2013	Labiobarbus.lineatus	5
1514	2012/10/28	2013	Labiobarbus.lineatus	5
1515	2012/10/28	2013	Labiobarbus.lineatus	5
1516	2012/10/28	2013	Labiobarbus.lineatus	5
1517	2012/10/28	2013	Labiobarbus.lineatus	5
1518	2012/10/28	2013	Labiobarbus.lineatus	5
1519	2012/10/28	2013	Labiobarbus.lineatus	5
1520	2012/10/28	2013	Labiobarbus.lineatus	5
1521	2012/10/28	2013	Labiobarbus.lineatus	5
1522	2012/10/28	2013	Labiobarbus.lineatus	5.5
1523	2012/10/28	2013	Labiobarbus.lineatus	5.5
1524	2012/10/28	2013	Labiobarbus.lineatus	6
1525	2012/10/28	2013	Labiobarbus.lineatus	6
1526	2012/10/28	2013	Labiobarbus.lineatus	6
1527	2012/10/28	2013	Labiobarbus.lineatus	6
1528	2012/10/28	2013	Labiobarbus.lineatus	6
1529	2012/10/28	2013	Labiobarbus.lineatus	6
1530	2012/10/28	2013	Labiobarbus.lineatus	6
1531	2012/10/28	2013	Labiobarbus.lineatus	6
1532	2012/10/28	2013	Labiobarbus.lineatus	6
1533	2012/10/28	2013	Labiobarbus.lineatus	6
1534	2012/10/28	2013	Labiobarbus.lineatus	6
1535	2012/10/28	2013	Labiobarbus.lineatus	6
1536	2012/10/28	2013	Labiobarbus.lineatus	6
1537	2012/10/28	2013	Labiobarbus.lineatus	6
1538	2012/10/28	2013	Labiobarbus.lineatus	6
1539	2012/10/28	2013	Labiobarbus.lineatus	6
1540	2012/10/28	2013	Labiobarbus.lineatus	6
1541	2012/10/28	2013	Labiobarbus.lineatus	6
1542	2012/10/28	2013	Labiobarbus.lineatus	6
1543	2012/10/28	2013	Labiobarbus.lineatus	6
1544	2012/10/28	2013	Labiobarbus.lineatus	6
1545	2012/10/28	2013	Labiobarbus.lineatus	6
1546	2012/10/28	2013	Labiobarbus.lineatus	6
1547	2012/10/28	2013	Labiobarbus.lineatus	6
1548	2012/10/28	2013	Labiobarbus.lineatus	6.5
1549	2012/10/28	2013	Labiobarbus.lineatus	6.5
1550	2012/10/28	2013	Labiobarbus.lineatus	6.5
1551	2012/10/28	2013	Labiobarbus.lineatus	6.5
1552	2012/10/28	2013	Labiobarbus.lineatus	6.5
1553	2012/10/28	2013	Labiobarbus.lineatus	6.5
1554	2012/10/28	2013	Labiobarbus.lineatus	6.5
1555	2012/10/28	2013	Labiobarbus.lineatus	7
1556	2012/10/28	2013	Labiobarbus.lineatus	7
1557	2012/10/28	2013	Labiobarbus.lineatus	7
1558	2012/10/28	2013	Labiobarbus.lineatus	7
1559	2012/10/28	2013	Labiobarbus.lineatus	7
1560	2012/10/28	2013	Labiobarbus.lineatus	7
1561	2012/10/28	2013	Labiobarbus.lineatus	7
1562	2012/10/28	2013	Labiobarbus.lineatus	7
1563	2012/10/28	2013	Labiobarbus.lineatus	7
1564	2012/10/28	2013	Labiobarbus.lineatus	7
1565	2012/10/28	2013	Labiobarbus.lineatus	7
1566	2012/10/28	2013	Labiobarbus.lineatus	7
1567	2012/10/28	2013	Labiobarbus.lineatus	7
1568	2012/10/28	2013	Labiobarbus.lineatus	7
1569	2012/10/28	2013	Labiobarbus.lineatus	7
1570	2012/10/28	2013	Labiobarbus.lineatus	7
1571	2012/10/28	2013	Labiobarbus.lineatus	7
1572	2012/10/28	2013	Labiobarbus.lineatus	7
1573	2012/10/28	2013	Labiobarbus.lineatus	7
1574	2012/10/28	2013	Labiobarbus.lineatus	7
1575	2012/10/28	2013	Labiobarbus.lineatus	7
1576	2012/10/28	2013	Labiobarbus.lineatus	7
1577	2012/10/28	2013	Labiobarbus.lineatus	7.5
1578	2012/10/28	2013	Labiobarbus.lineatus	7.5
1579	2012/10/28	2013	Labiobarbus.lineatus	7.5
1580	2012/10/28	2013	Labiobarbus.lineatus	7.5
1581	2012/10/28	2013	Labiobarbus.lineatus	8
1582	2012/10/28	2013	Labiobarbus.lineatus	8
1583	2012/10/28	2013	Labiobarbus.lineatus	8
1584	2012/10/28	2013	Labiobarbus.lineatus	8
1585	2012/10/28	2013	Labiobarbus.lineatus	8
1586	2012/10/28	2013	Labiobarbus.lineatus	8
1587	2012/10/28	2013	Labiobarbus.lineatus	8
1588	2012/10/28	2013	Labiobarbus.lineatus	8
1589	2012/10/28	2013	Labiobarbus.lineatus	8
1590	2012/10/28	2013	Labiobarbus.lineatus	8
1591	2012/10/28	2013	Labiobarbus.lineatus	8
1592	2012/10/28	2013	Labiobarbus.lineatus	8
1593	2012/10/28	2013	Labiobarbus.lineatus	8
1594	2012/10/28	2013	Labiobarbus.lineatus	8
1595	2012/10/28	2013	Labiobarbus.lineatus	8
1596	2012/10/28	2013	Labiobarbus.lineatus	8
1597	2012/10/28	2013	Labiobarbus.lineatus	8
1598	2012/10/28	2013	Labiobarbus.lineatus	8
1599	2012/10/28	2013	Labiobarbus.lineatus	8
1600	2012/10/28	2013	Labiobarbus.lineatus	8
1601	2012/10/28	2013	Labiobarbus.lineatus	8
1602	2012/10/28	2013	Labiobarbus.lineatus	8
1603	2012/10/28	2013	Labiobarbus.lineatus	8.5
1604	2012/10/28	2013	Labiobarbus.lineatus	8.5
1605	2012/10/28	2013	Labiobarbus.lineatus	8.5
1606	2012/10/28	2013	Labiobarbus.lineatus	8.5
1607	2012/10/28	2013	Labiobarbus.lineatus	8.5
1608	2012/10/28	2013	Labiobarbus.lineatus	9
1609	2012/10/28	2013	Labiobarbus.lineatus	5
1610	2012/10/28	2013	Labiobarbus.lineatus	5
1611	2012/10/28	2013	Labiobarbus.lineatus	5
1612	2012/10/28	2013	Labiobarbus.lineatus	5
1613	2012/10/28	2013	Labiobarbus.lineatus	5
1614	2012/10/28	2013	Labiobarbus.lineatus	5
1615	2012/10/28	2013	Labiobarbus.lineatus	5
1616	2012/10/28	2013	Labiobarbus.lineatus	5
1617	2012/10/28	2013	Labiobarbus.lineatus	5
1618	2012/10/28	2013	Labiobarbus.lineatus	5
1619	2012/10/28	2013	Labiobarbus.lineatus	5
1620	2012/10/28	2013	Labiobarbus.lineatus	5
1621	2012/10/28	2013	Labiobarbus.lineatus	5
1622	2012/10/28	2013	Labiobarbus.lineatus	5
1623	2012/10/28	2013	Labiobarbus.lineatus	5
1624	2012/10/28	2013	Labiobarbus.lineatus	5
1625	2012/10/28	2013	Labiobarbus.lineatus	5
1626	2012/10/28	2013	Labiobarbus.lineatus	5
1627	2012/10/28	2013	Labiobarbus.lineatus	5
1628	2012/10/28	2013	Labiobarbus.lineatus	5
1629	2012/10/28	2013	Labiobarbus.lineatus	5
1630	2012/10/28	2013	Labiobarbus.lineatus	5
1631	2012/10/28	2013	Labiobarbus.lineatus	5
1632	2012/10/28	2013	Labiobarbus.lineatus	5
1633	2012/10/28	2013	Labiobarbus.lineatus	5
1634	2012/10/28	2013	Labiobarbus.lineatus	5
1635	2012/10/28	2013	Labiobarbus.lineatus	5
1636	2012/10/28	2013	Labiobarbus.lineatus	5
1637	2012/10/28	2013	Labiobarbus.lineatus	5.5
1638	2012/10/28	2013	Labiobarbus.lineatus	5.5
1639	2012/10/28	2013	Labiobarbus.lineatus	6
1640	2012/10/28	2013	Labiobarbus.lineatus	6
1641	2012/10/28	2013	Labiobarbus.lineatus	6
1642	2012/10/28	2013	Labiobarbus.lineatus	6
1643	2012/10/28	2013	Labiobarbus.lineatus	6
1644	2012/10/28	2013	Labiobarbus.lineatus	6
1645	2012/10/28	2013	Labiobarbus.lineatus	6
1646	2012/10/28	2013	Labiobarbus.lineatus	6
1647	2012/10/28	2013	Labiobarbus.lineatus	6
1648	2012/10/28	2013	Labiobarbus.lineatus	6
1649	2012/10/28	2013	Labiobarbus.lineatus	6
1650	2012/10/28	2013	Labiobarbus.lineatus	6
1651	2012/10/28	2013	Labiobarbus.lineatus	6
1652	2012/10/28	2013	Labiobarbus.lineatus	6
1653	2012/10/28	2013	Labiobarbus.lineatus	6
1654	2012/10/28	2013	Labiobarbus.lineatus	6
1655	2012/10/28	2013	Labiobarbus.lineatus	6
1656	2012/10/28	2013	Labiobarbus.lineatus	6
1657	2012/10/28	2013	Labiobarbus.lineatus	6
1658	2012/10/28	2013	Labiobarbus.lineatus	6
1659	2012/10/28	2013	Labiobarbus.lineatus	6
1660	2012/10/28	2013	Labiobarbus.lineatus	6
1661	2012/10/28	2013	Labiobarbus.lineatus	6
1662	2012/10/28	2013	Labiobarbus.lineatus	6
1663	2012/10/28	2013	Labiobarbus.lineatus	6
1664	2012/10/28	2013	Labiobarbus.lineatus	6
1665	2012/10/28	2013	Labiobarbus.lineatus	6
1666	2012/10/28	2013	Labiobarbus.lineatus	6.5
1667	2012/10/28	2013	Labiobarbus.lineatus	6.5
1668	2012/10/28	2013	Labiobarbus.lineatus	6.5
1669	2012/10/28	2013	Labiobarbus.lineatus	6.5
1670	2012/10/28	2013	Labiobarbus.lineatus	6.5
1671	2012/10/28	2013	Labiobarbus.lineatus	7
1672	2012/10/28	2013	Labiobarbus.lineatus	7
1673	2012/10/28	2013	Labiobarbus.lineatus	7
1674	2012/10/28	2013	Labiobarbus.lineatus	7
1675	2012/10/28	2013	Labiobarbus.lineatus	7
1676	2012/10/28	2013	Labiobarbus.lineatus	7
1677	2012/10/28	2013	Labiobarbus.lineatus	7
1678	2012/10/28	2013	Labiobarbus.lineatus	7
1679	2012/10/28	2013	Labiobarbus.lineatus	7
1680	2012/10/28	2013	Labiobarbus.lineatus	7
1681	2012/10/28	2013	Labiobarbus.lineatus	7
1682	2012/10/28	2013	Labiobarbus.lineatus	7
1683	2012/10/28	2013	Labiobarbus.lineatus	7
1684	2012/10/28	2013	Labiobarbus.lineatus	7
1685	2012/10/28	2013	Labiobarbus.lineatus	7
1686	2012/10/28	2013	Labiobarbus.lineatus	7
1687	2012/10/28	2013	Labiobarbus.lineatus	7
1688	2012/10/28	2013	Labiobarbus.lineatus	7.5
1689	2012/10/28	2013	Labiobarbus.lineatus	7.5
1690	2012/10/28	2013	Labiobarbus.lineatus	8
1691	2012/10/28	2013	Labiobarbus.lineatus	8
1692	2012/10/28	2013	Labiobarbus.lineatus	8.5
1693	2012/10/28	2013	Labiobarbus.lineatus	9
1694	2014/10/29	2015	Labiobarbus.lineatus	6
1695	2014/10/29	2015	Labiobarbus.lineatus	6
1696	2014/10/29	2015	Labiobarbus.lineatus	6
1697	2014/10/29	2015	Labiobarbus.lineatus	6
1698	2014/10/29	2015	Labiobarbus.lineatus	6
1699	2014/10/29	2015	Labiobarbus.lineatus	6
1700	2014/10/29	2015	Labiobarbus.lineatus	6
1701	2014/10/29	2015	Labiobarbus.lineatus	6
1702	2014/10/29	2015	Labiobarbus.lineatus	6
1703	2014/10/29	2015	Labiobarbus.lineatus	6
1704	2014/10/29	2015	Labiobarbus.lineatus	6
1705	2014/10/29	2015	Labiobarbus.lineatus	6
1706	2014/10/29	2015	Labiobarbus.lineatus	6.5
1707	2014/10/29	2015	Labiobarbus.lineatus	6.5
1708	2014/10/29	2015	Labiobarbus.lineatus	6.5
1709	2014/10/29	2015	Labiobarbus.lineatus	6.5
1710	2014/10/29	2015	Labiobarbus.lineatus	7
1711	2014/10/29	2015	Labiobarbus.lineatus	7
1712	2014/10/16	2015	Labiobarbus.lineatus	6.5
1713	2014/10/16	2015	Labiobarbus.lineatus	7
1714	2014/10/16	2015	Labiobarbus.lineatus	7
1715	2014/10/16	2015	Labiobarbus.lineatus	7
1716	2014/10/16	2015	Labiobarbus.lineatus	7.5
1717	2014/10/16	2015	Labiobarbus.lineatus	7.5
1718	2014/10/16	2015	Labiobarbus.lineatus	8
1719	2014/10/16	2015	Labiobarbus.lineatus	8
1720	2014/10/16	2015	Labiobarbus.lineatus	8
1721	2014/10/16	2015	Labiobarbus.lineatus	8
1722	2014/10/16	2015	Labiobarbus.lineatus	8
1723	2014/10/16	2015	Labiobarbus.lineatus	8
1724	2014/10/16	2015	Labiobarbus.lineatus	8
1725	2014/10/16	2015	Labiobarbus.lineatus	8.5
1726	2014/10/16	2015	Labiobarbus.lineatus	8.5
1727	2014/10/16	2015	Labiobarbus.lineatus	8.5
1728	2014/10/16	2015	Labiobarbus.lineatus	8.5
1729	2014/10/16	2015	Labiobarbus.lineatus	8.5
1730	2014/10/16	2015	Labiobarbus.lineatus	9
1731	2014/10/16	2015	Labiobarbus.lineatus	9.5
1732	2011/11/02	2012	Labiobarbus.lineatus	5.5
1733	2011/11/02	2012	Labiobarbus.lineatus	5.5
1734	2011/11/02	2012	Labiobarbus.lineatus	5.5
1735	2011/11/02	2012	Labiobarbus.lineatus	5.5
1736	2011/11/02	2012	Labiobarbus.lineatus	5.5
1737	2011/11/02	2012	Labiobarbus.lineatus	5.5
1738	2011/11/02	2012	Labiobarbus.lineatus	5.5
1739	2011/11/02	2012	Labiobarbus.lineatus	5.5
1740	2011/11/02	2012	Labiobarbus.lineatus	5.5
1741	2011/11/02	2012	Labiobarbus.lineatus	5.5
1742	2011/11/02	2012	Labiobarbus.lineatus	5.5
1743	2011/11/02	2012	Labiobarbus.lineatus	6
1744	2011/11/02	2012	Labiobarbus.lineatus	6
1745	2011/11/02	2012	Labiobarbus.lineatus	6
1746	2011/11/02	2012	Labiobarbus.lineatus	6
1747	2011/11/02	2012	Labiobarbus.lineatus	6
1748	2011/11/02	2012	Labiobarbus.lineatus	6
1749	2011/11/02	2012	Labiobarbus.lineatus	6.5
1750	2011/11/02	2012	Labiobarbus.lineatus	6.5
1751	2011/11/02	2012	Labiobarbus.lineatus	7
1752	2011/11/02	2012	Labiobarbus.lineatus	7
1753	2011/11/02	2012	Labiobarbus.lineatus	7
1754	2011/11/02	2012	Labiobarbus.lineatus	7
1755	2011/11/02	2012	Labiobarbus.lineatus	7
1756	2011/11/02	2012	Labiobarbus.lineatus	7.5
1757	2011/11/02	2012	Labiobarbus.lineatus	8
1758	2007/10/30	2008	Labiobarbus.lineatus	6
1759	2007/10/30	2008	Labiobarbus.lineatus	6
1760	2007/10/30	2008	Labiobarbus.lineatus	6.5
1761	2007/10/30	2008	Labiobarbus.lineatus	6.5
1762	2007/10/30	2008	Labiobarbus.lineatus	7
1763	2007/10/30	2008	Labiobarbus.lineatus	7
1764	2007/10/30	2008	Labiobarbus.lineatus	7
1765	2007/10/30	2008	Labiobarbus.lineatus	7
1766	2007/10/30	2008	Labiobarbus.lineatus	7
1767	2007/10/30	2008	Labiobarbus.lineatus	7.5
1768	2007/10/30	2008	Labiobarbus.lineatus	7.5
1769	2007/10/30	2008	Labiobarbus.lineatus	8
1770	2007/10/30	2008	Labiobarbus.lineatus	8
1771	2007/10/30	2008	Labiobarbus.lineatus	8
1772	2007/10/30	2008	Labiobarbus.lineatus	8
1773	2007/10/30	2008	Labiobarbus.lineatus	8
1774	2007/10/30	2008	Labiobarbus.lineatus	8
1775	2007/10/30	2008	Labiobarbus.lineatus	8.5
1776	2007/10/30	2008	Labiobarbus.lineatus	8.5
1777	2014/10/16	2015	Labiobarbus.lineatus	6.5
1778	2014/10/16	2015	Labiobarbus.lineatus	6.5
1779	2014/10/16	2015	Labiobarbus.lineatus	7
1780	2014/10/16	2015	Labiobarbus.lineatus	7
1781	2014/10/16	2015	Labiobarbus.lineatus	7
1782	2014/10/16	2015	Labiobarbus.lineatus	7
1783	2014/10/16	2015	Labiobarbus.lineatus	7.5
1784	2014/10/16	2015	Labiobarbus.lineatus	8
1785	2014/10/16	2015	Labiobarbus.lineatus	8
1786	2014/10/16	2015	Labiobarbus.lineatus	8
1787	2014/10/16	2015	Labiobarbus.lineatus	8
1788	2014/10/16	2015	Labiobarbus.lineatus	8
1789	2014/10/16	2015	Labiobarbus.lineatus	8.5
1790	2014/10/16	2015	Labiobarbus.lineatus	8.5
1791	2014/10/16	2015	Labiobarbus.lineatus	8.5
1792	2014/10/16	2015	Labiobarbus.lineatus	8.5
1793	2014/10/16	2015	Labiobarbus.lineatus	8.5
1794	2014/10/16	2015	Labiobarbus.lineatus	9
1795	2014/10/16	2015	Labiobarbus.lineatus	9
1796	2014/10/16	2015	Labiobarbus.lineatus	9.5
1797	2011/11/02	2012	Labiobarbus.lineatus	5.5
1798	2011/11/02	2012	Labiobarbus.lineatus	5.5
1799	2011/11/02	2012	Labiobarbus.lineatus	5.5
1800	2011/11/02	2012	Labiobarbus.lineatus	5.5
1801	2011/11/02	2012	Labiobarbus.lineatus	5.5
1802	2011/11/02	2012	Labiobarbus.lineatus	5.5
1803	2011/11/02	2012	Labiobarbus.lineatus	5.5
1804	2011/11/02	2012	Labiobarbus.lineatus	6
1805	2011/11/02	2012	Labiobarbus.lineatus	6
1806	2011/11/02	2012	Labiobarbus.lineatus	6
1807	2011/11/02	2012	Labiobarbus.lineatus	6
1808	2011/11/02	2012	Labiobarbus.lineatus	6
1809	2011/11/02	2012	Labiobarbus.lineatus	6
1810	2011/11/02	2012	Labiobarbus.lineatus	6
1811	2011/11/02	2012	Labiobarbus.lineatus	6
1812	2011/11/02	2012	Labiobarbus.lineatus	6
1813	2011/11/02	2012	Labiobarbus.lineatus	6
1814	2011/11/02	2012	Labiobarbus.lineatus	6
1815	2011/11/02	2012	Labiobarbus.lineatus	6
1816	2011/11/02	2012	Labiobarbus.lineatus	6.5
1817	2011/11/02	2012	Labiobarbus.lineatus	6.5
1818	2011/11/02	2012	Labiobarbus.lineatus	6.5
1819	2011/11/02	2012	Labiobarbus.lineatus	7
1820	2011/11/02	2012	Labiobarbus.lineatus	7
1821	2011/11/02	2012	Labiobarbus.lineatus	7
1822	2011/11/02	2012	Labiobarbus.lineatus	7
1823	2011/11/02	2012	Labiobarbus.lineatus	7
1824	2011/11/02	2012	Labiobarbus.lineatus	7
1825	2011/11/02	2012	Labiobarbus.lineatus	7
1826	2011/11/02	2012	Labiobarbus.lineatus	7
1827	2011/11/02	2012	Labiobarbus.lineatus	7
1828	2011/11/02	2012	Labiobarbus.lineatus	7
1829	2011/11/02	2012	Labiobarbus.lineatus	7
1830	2011/11/02	2012	Labiobarbus.lineatus	7
1831	2011/11/02	2012	Labiobarbus.lineatus	7
1832	2011/11/02	2012	Labiobarbus.lineatus	7
1833	2011/11/02	2012	Labiobarbus.lineatus	7
1834	2011/11/02	2012	Labiobarbus.lineatus	7.5
1835	2011/11/02	2012	Labiobarbus.lineatus	7.5
1836	2011/11/02	2012	Labiobarbus.lineatus	7.5
1837	2011/11/02	2012	Labiobarbus.lineatus	7.5
1838	2011/11/02	2012	Labiobarbus.lineatus	8
1839	2011/11/02	2012	Labiobarbus.lineatus	8
1840	2011/11/02	2012	Labiobarbus.lineatus	8
1841	2011/11/02	2012	Labiobarbus.lineatus	8
1842	2011/11/02	2012	Labiobarbus.lineatus	8
1843	2011/11/02	2012	Labiobarbus.lineatus	8
1844	2011/11/02	2012	Labiobarbus.lineatus	8
1845	2011/11/02	2012	Labiobarbus.lineatus	8
1846	2011/11/02	2012	Labiobarbus.lineatus	8
1847	2011/11/02	2012	Labiobarbus.lineatus	8
1848	2011/11/02	2012	Labiobarbus.lineatus	8
1849	2011/11/02	2012	Labiobarbus.lineatus	8
1850	2011/11/02	2012	Labiobarbus.lineatus	8
1851	2011/11/02	2012	Labiobarbus.lineatus	8
1852	2011/11/02	2012	Labiobarbus.lineatus	8
1853	2011/11/02	2012	Labiobarbus.lineatus	8.5
1854	2007/10/30	2008	Labiobarbus.lineatus	8
1855	2007/10/30	2008	Labiobarbus.lineatus	8
1856	2007/10/30	2008	Labiobarbus.lineatus	8
1857	2007/10/30	2008	Labiobarbus.lineatus	8
1858	2007/10/30	2008	Labiobarbus.lineatus	8
1859	2007/10/30	2008	Labiobarbus.lineatus	8
1860	2007/10/30	2008	Labiobarbus.lineatus	8.5
1861	2007/10/30	2008	Labiobarbus.lineatus	8.5
1862	2007/10/30	2008	Labiobarbus.lineatus	8.5
1863	2007/10/30	2008	Labiobarbus.lineatus	9
1864	2007/10/30	2008	Labiobarbus.lineatus	9
1865	2007/10/30	2008	Labiobarbus.lineatus	9
1866	2007/10/30	2008	Labiobarbus.lineatus	9
1867	2007/10/30	2008	Labiobarbus.lineatus	9
1868	2007/10/30	2008	Labiobarbus.lineatus	9
1869	2007/10/30	2008	Labiobarbus.lineatus	9.5
1870	2007/10/30	2008	Labiobarbus.lineatus	9.5
1871	2007/10/30	2008	Labiobarbus.lineatus	9.5
1872	2007/10/30	2008	Labiobarbus.lineatus	9.5
1873	2007/10/30	2008	Labiobarbus.lineatus	9.5
1874	2007/10/30	2008	Labiobarbus.lineatus	10
1875	2007/10/30	2008	Labiobarbus.lineatus	10
1876	2006/10/19	2007	Labiobarbus.lineatus	6
1877	2006/10/19	2007	Labiobarbus.lineatus	6
1878	2006/10/19	2007	Labiobarbus.lineatus	6
1879	2006/10/19	2007	Labiobarbus.lineatus	6
1880	2006/10/19	2007	Labiobarbus.lineatus	6
1881	2006/10/19	2007	Labiobarbus.lineatus	6
1882	2006/10/19	2007	Labiobarbus.lineatus	6
1883	2006/10/19	2007	Labiobarbus.lineatus	6
1884	2006/10/19	2007	Labiobarbus.lineatus	6
1885	2006/10/19	2007	Labiobarbus.lineatus	6
1886	2006/10/19	2007	Labiobarbus.lineatus	6
1887	2006/10/19	2007	Labiobarbus.lineatus	6
1888	2006/10/19	2007	Labiobarbus.lineatus	6
1889	2006/10/19	2007	Labiobarbus.lineatus	6
1890	2006/10/19	2007	Labiobarbus.lineatus	6
1891	2006/10/19	2007	Labiobarbus.lineatus	6
1892	2006/10/19	2007	Labiobarbus.lineatus	6
1893	2006/10/19	2007	Labiobarbus.lineatus	6
1894	2006/10/19	2007	Labiobarbus.lineatus	6
1895	2006/10/19	2007	Labiobarbus.lineatus	6
1896	2006/10/19	2007	Labiobarbus.lineatus	6
1897	2006/10/19	2007	Labiobarbus.lineatus	6
1898	2006/10/19	2007	Labiobarbus.lineatus	6
1899	2006/10/19	2007	Labiobarbus.lineatus	6
1900	2006/10/19	2007	Labiobarbus.lineatus	6
1901	2006/10/19	2007	Labiobarbus.lineatus	6
1902	2006/10/19	2007	Labiobarbus.lineatus	6
1903	2006/10/19	2007	Labiobarbus.lineatus	6
1904	2006/10/19	2007	Labiobarbus.lineatus	6
1905	2006/10/19	2007	Labiobarbus.lineatus	6
1906	2006/10/19	2007	Labiobarbus.lineatus	6
1907	2006/10/19	2007	Labiobarbus.lineatus	6
1908	2006/10/19	2007	Labiobarbus.lineatus	6
1909	2006/10/19	2007	Labiobarbus.lineatus	6
1910	2006/10/19	2007	Labiobarbus.lineatus	6
1911	2006/10/19	2007	Labiobarbus.lineatus	6
1912	2006/10/19	2007	Labiobarbus.lineatus	6
1913	2006/10/19	2007	Labiobarbus.lineatus	6
1914	2006/10/19	2007	Labiobarbus.lineatus	6
1915	2006/10/19	2007	Labiobarbus.lineatus	6
1916	2006/10/19	2007	Labiobarbus.lineatus	6
1917	2006/10/19	2007	Labiobarbus.lineatus	6
1918	2006/10/19	2007	Labiobarbus.lineatus	6
1919	2006/10/19	2007	Labiobarbus.lineatus	6
1920	2006/10/19	2007	Labiobarbus.lineatus	6
1921	2006/10/19	2007	Labiobarbus.lineatus	6
1922	2006/10/19	2007	Labiobarbus.lineatus	6
1923	2006/10/19	2007	Labiobarbus.lineatus	6
1924	2006/10/19	2007	Labiobarbus.lineatus	6
1925	2006/10/19	2007	Labiobarbus.lineatus	6
1926	2006/10/19	2007	Labiobarbus.lineatus	6
1927	2006/10/19	2007	Labiobarbus.lineatus	6
1928	2006/10/19	2007	Labiobarbus.lineatus	6
1929	2006/10/19	2007	Labiobarbus.lineatus	6
1930	2006/10/19	2007	Labiobarbus.lineatus	7
1931	2006/10/19	2007	Labiobarbus.lineatus	7
1932	2006/10/19	2007	Labiobarbus.lineatus	7
1933	2006/10/19	2007	Labiobarbus.lineatus	7
1934	2006/10/19	2007	Labiobarbus.lineatus	7
1935	2006/10/19	2007	Labiobarbus.lineatus	7
1936	2006/10/19	2007	Labiobarbus.lineatus	7
1937	2006/10/19	2007	Labiobarbus.lineatus	7
1938	2006/10/19	2007	Labiobarbus.lineatus	7
1939	2006/10/19	2007	Labiobarbus.lineatus	7
1940	2006/10/19	2007	Labiobarbus.lineatus	7
1941	2006/10/19	2007	Labiobarbus.lineatus	7
1942	2006/10/19	2007	Labiobarbus.lineatus	7
1943	2006/10/19	2007	Labiobarbus.lineatus	7
1944	2006/10/19	2007	Labiobarbus.lineatus	7
1945	2006/10/19	2007	Labiobarbus.lineatus	7
1946	2006/10/19	2007	Labiobarbus.lineatus	7
1947	2006/10/19	2007	Labiobarbus.lineatus	7
1948	2006/10/19	2007	Labiobarbus.lineatus	7
1949	2006/10/19	2007	Labiobarbus.lineatus	7
1950	2006/10/19	2007	Labiobarbus.lineatus	7
1951	2006/10/19	2007	Labiobarbus.lineatus	7
1952	2006/10/19	2007	Labiobarbus.lineatus	7
1953	2006/10/19	2007	Labiobarbus.lineatus	7
1954	2006/10/19	2007	Labiobarbus.lineatus	7
1955	2006/10/19	2007	Labiobarbus.lineatus	7
1956	2006/10/19	2007	Labiobarbus.lineatus	7
1957	2006/10/19	2007	Labiobarbus.lineatus	7
1958	2006/10/19	2007	Labiobarbus.lineatus	7
1959	2006/10/19	2007	Labiobarbus.lineatus	7
1960	2006/10/19	2007	Labiobarbus.lineatus	7
1961	2006/10/19	2007	Labiobarbus.lineatus	7
1962	2006/10/19	2007	Labiobarbus.lineatus	7
1963	2006/10/19	2007	Labiobarbus.lineatus	7
1964	2006/10/19	2007	Labiobarbus.lineatus	7
1965	2006/10/19	2007	Labiobarbus.lineatus	7
1966	2006/10/19	2007	Labiobarbus.lineatus	7
1967	2006/10/19	2007	Labiobarbus.lineatus	7
1968	2006/10/19	2007	Labiobarbus.lineatus	7
1969	2006/10/19	2007	Labiobarbus.lineatus	7
1970	2006/10/19	2007	Labiobarbus.lineatus	7
1971	2006/10/19	2007	Labiobarbus.lineatus	8
1972	2006/10/19	2007	Labiobarbus.lineatus	8
1973	2006/10/19	2007	Labiobarbus.lineatus	8
1974	2006/10/19	2007	Labiobarbus.lineatus	8
1975	2006/10/19	2007	Labiobarbus.lineatus	8
1976	2006/10/19	2007	Labiobarbus.lineatus	8
1977	2006/10/19	2007	Labiobarbus.lineatus	8
1978	2006/10/19	2007	Labiobarbus.lineatus	8
1979	2006/10/19	2007	Labiobarbus.lineatus	8
1980	2006/10/19	2007	Labiobarbus.lineatus	8
1981	2006/10/19	2007	Labiobarbus.lineatus	8
1982	2006/10/19	2007	Labiobarbus.lineatus	8
1983	2006/10/19	2007	Labiobarbus.lineatus	8
1984	2006/10/19	2007	Labiobarbus.lineatus	8
1985	2006/10/19	2007	Labiobarbus.lineatus	8
1986	2006/10/19	2007	Labiobarbus.lineatus	8
1987	2006/10/19	2007	Labiobarbus.lineatus	8
1988	2013/11/09	2014	Labiobarbus.lineatus	6.5
1989	2013/11/09	2014	Labiobarbus.lineatus	6.5
1990	2013/11/09	2014	Labiobarbus.lineatus	6.5
1991	2013/11/09	2014	Labiobarbus.lineatus	6.5
1992	2013/11/09	2014	Labiobarbus.lineatus	6.5
1993	2013/11/09	2014	Labiobarbus.lineatus	6.5
1994	2013/11/09	2014	Labiobarbus.lineatus	6.5
1995	2013/11/09	2014	Labiobarbus.lineatus	6.5
1996	2013/11/09	2014	Labiobarbus.lineatus	6.5
1997	2013/11/09	2014	Labiobarbus.lineatus	6.5
1998	2013/11/09	2014	Labiobarbus.lineatus	6.5
1999	2013/11/09	2014	Labiobarbus.lineatus	6.5
[truncated: 123,154 more rows]
