# Supplementary material for: Evidence of indiscriminate fishing effects in one of the world’s largest inland fisheries
Source: Sci Rep. 2018 Jun 12;8:8947. doi: 10.1038/s41598-018-27340-1 (PMC5997758; doi:10.1038/s41598-018-27340-1)
Supplement: Supplementary file 2 — Data used for this study [file 41598_2018_27340_MOESM2_ESM.zip › data/body.wt_Cirrhinus.microlepis.txt]

"date" "season" "season1" "species" "body.wt"
"1" "2000/10/16" "00-01" 2001 "Cirrhinus.microlepis" 157.999999820096
"2" "2000/10/17" "00-01" 2001 "Cirrhinus.microlepis" 111.891832136216
"3" "2000/10/18" "00-01" 2001 "Cirrhinus.microlepis" 44.999999000625
"4" "2000/10/19" "00-01" 2001 "Cirrhinus.microlepis" 208.402328851613
"5" "2000/10/20" "00-01" 2001 "Cirrhinus.microlepis" 53.118279641947
"6" "2000/10/21" "00-01" 2001 "Cirrhinus.microlepis" 41.1111112172839
"7" "2000/10/22" "00-01" 2001 "Cirrhinus.microlepis" 511.036150951855
"8" "2000/10/23" "00-01" 2001 "Cirrhinus.microlepis" 62.3636756070911
"9" "2000/10/24" "00-01" 2001 "Cirrhinus.microlepis" 82.9175382482756
"10" "2000/10/25" "00-01" 2001 "Cirrhinus.microlepis" 43.7749117587304
"11" "2000/10/26" "00-01" 2001 "Cirrhinus.microlepis" 50.0000007383078
"12" "2000/10/27" "00-01" 2001 "Cirrhinus.microlepis" 123.162037408693
"13" "2000/10/28" "00-01" 2001 "Cirrhinus.microlepis" 492.208465271641
"14" "2000/10/29" "00-01" 2001 "Cirrhinus.microlepis" 197.272727542022
"15" "2000/10/30" "00-01" 2001 "Cirrhinus.microlepis" 531.185746931559
"16" "2000/10/31" "00-01" 2001 "Cirrhinus.microlepis" 440.443592371009
"17" "2000/11/02" "00-01" 2001 "Cirrhinus.microlepis" 337.390294836549
"18" "2000/11/03" "00-01" 2001 "Cirrhinus.microlepis" 639.162523228236
"19" "2000/11/04" "00-01" 2001 "Cirrhinus.microlepis" 704.632999377079
"20" "2000/11/05" "00-01" 2001 "Cirrhinus.microlepis" 568.244252645389
"21" "2000/11/06" "00-01" 2001 "Cirrhinus.microlepis" 581.13082788406
"22" "2000/11/07" "00-01" 2001 "Cirrhinus.microlepis" 715.847665080342
"23" "2000/11/08" "00-01" 2001 "Cirrhinus.microlepis" 653.78813625461
"24" "2000/11/09" "00-01" 2001 "Cirrhinus.microlepis" 582.866463722836
"25" "2000/11/10" "00-01" 2001 "Cirrhinus.microlepis" 764.253096501831
"26" "2000/11/11" "00-01" 2001 "Cirrhinus.microlepis" 699.999968333333
"27" "2000/11/13" "00-01" 2001 "Cirrhinus.microlepis" 527.640116783921
"28" "2000/11/14" "00-01" 2001 "Cirrhinus.microlepis" 397.60479108992
"29" "2000/11/15" "00-01" 2001 "Cirrhinus.microlepis" 287.390859993433
"30" "2000/11/16" "00-01" 2001 "Cirrhinus.microlepis" 160.000005349355
"31" "2000/11/17" "00-01" 2001 "Cirrhinus.microlepis" 440.525175846986
"32" "2000/11/18" "00-01" 2001 "Cirrhinus.microlepis" 425.474233666254
"33" "2000/11/19" "00-01" 2001 "Cirrhinus.microlepis" 699.999988218182
"34" "2000/11/20" "00-01" 2001 "Cirrhinus.microlepis" 520.526469351026
"35" "2000/11/21" "00-01" 2001 "Cirrhinus.microlepis" 699.999988
"36" "2000/11/22" "00-01" 2001 "Cirrhinus.microlepis" 500
"37" "2000/11/23" "00-01" 2001 "Cirrhinus.microlepis" 156.146180565135
"38" "2000/11/25" "00-01" 2001 "Cirrhinus.microlepis" 50.000001986695
"39" "2000/11/27" "00-01" 2001 "Cirrhinus.microlepis" 407.142864852257
"40" "2000/11/28" "00-01" 2001 "Cirrhinus.microlepis" 186.672888829819
"41" "2000/12/01" "00-01" 2001 "Cirrhinus.microlepis" 398.264215272535
"42" "2000/12/02" "00-01" 2001 "Cirrhinus.microlepis" 402.746782316215
"43" "2000/12/03" "00-01" 2001 "Cirrhinus.microlepis" 714.922089172404
"44" "2000/12/04" "00-01" 2001 "Cirrhinus.microlepis" 167.978699885994
"45" "2000/12/05" "00-01" 2001 "Cirrhinus.microlepis" 304.379452451574
"46" "2000/12/06" "00-01" 2001 "Cirrhinus.microlepis" 342.623896431609
"47" "2000/12/07" "00-01" 2001 "Cirrhinus.microlepis" 327.30014057462
"48" "2000/12/08" "00-01" 2001 "Cirrhinus.microlepis" 413.114825886182
"49" "2000/12/09" "00-01" 2001 "Cirrhinus.microlepis" 420.860829086902
"50" "2000/12/11" "00-01" 2001 "Cirrhinus.microlepis" 207.837406539221
"51" "2000/12/12" "00-01" 2001 "Cirrhinus.microlepis" 815.251138719021
"52" "2000/12/13" "00-01" 2001 "Cirrhinus.microlepis" 700.599963074358
"53" "2000/12/14" "00-01" 2001 "Cirrhinus.microlepis" 596.903637788723
"54" "2000/12/15" "00-01" 2001 "Cirrhinus.microlepis" 488.657156668655
"55" "2000/12/16" "00-01" 2001 "Cirrhinus.microlepis" 819.956292938986
"56" "2000/12/18" "00-01" 2001 "Cirrhinus.microlepis" 850.000023971429
"57" "2000/12/19" "00-01" 2001 "Cirrhinus.microlepis" 494.658367343841
"58" "2000/12/20" "00-01" 2001 "Cirrhinus.microlepis" 500
"59" "2000/12/21" "00-01" 2001 "Cirrhinus.microlepis" 553.87471356234
"60" "2000/12/22" "00-01" 2001 "Cirrhinus.microlepis" 715.873530222693
"61" "2000/12/23" "00-01" 2001 "Cirrhinus.microlepis" 441.148335170124
"62" "2000/12/25" "00-01" 2001 "Cirrhinus.microlepis" 332.766024930858
"63" "2000/12/26" "00-01" 2001 "Cirrhinus.microlepis" 600.000023958334
"64" "2000/12/28" "00-01" 2001 "Cirrhinus.microlepis" 650.000005916667
"65" "2000/12/29" "00-01" 2001 "Cirrhinus.microlepis" 300.000011927762
"66" "2000/12/30" "00-01" 2001 "Cirrhinus.microlepis" 119.347009800568
"67" "2001/01/02" "00-01" 2001 "Cirrhinus.microlepis" 88.1169803322508
"68" "2001/01/03" "00-01" 2001 "Cirrhinus.microlepis" 252.657459402192
"69" "2001/01/04" "00-01" 2001 "Cirrhinus.microlepis" 271.873242589075
"70" "2001/01/05" "00-01" 2001 "Cirrhinus.microlepis" 288.288879399563
"71" "2001/01/06" "00-01" 2001 "Cirrhinus.microlepis" 191.515756321292
"72" "2001/01/07" "00-01" 2001 "Cirrhinus.microlepis" 295.230401398921
"73" "2001/01/08" "00-01" 2001 "Cirrhinus.microlepis" 277.914486730776
"74" "2001/01/09" "00-01" 2001 "Cirrhinus.microlepis" 21.1051571122881
"75" "2001/01/10" "00-01" 2001 "Cirrhinus.microlepis" 99.1292646213375
"76" "2001/01/11" "00-01" 2001 "Cirrhinus.microlepis" 138.951984358013
"77" "2001/01/12" "00-01" 2001 "Cirrhinus.microlepis" 119.381462530002
"78" "2001/01/13" "00-01" 2001 "Cirrhinus.microlepis" 400.000005955231
"79" "2001/01/15" "00-01" 2001 "Cirrhinus.microlepis" 250
"80" "2001/01/17" "00-01" 2001 "Cirrhinus.microlepis" 316.791398152869
"81" "2001/01/19" "00-01" 2001 "Cirrhinus.microlepis" 80.8624050011325
"82" "2001/01/22" "00-01" 2001 "Cirrhinus.microlepis" 50.0000011538577
"83" "2001/01/23" "00-01" 2001 "Cirrhinus.microlepis" 200.000002987
"84" "2001/01/24" "00-01" 2001 "Cirrhinus.microlepis" 50.0000007446
"85" "2001/01/27" "00-01" 2001 "Cirrhinus.microlepis" 352.362645500949
"86" "2001/02/01" "00-01" 2001 "Cirrhinus.microlepis" 209.491520383365
"87" "2001/02/02" "00-01" 2001 "Cirrhinus.microlepis" 100.000003970621
"88" "2001/02/03" "00-01" 2001 "Cirrhinus.microlepis" 179.652344833867
"89" "2001/02/05" "00-01" 2001 "Cirrhinus.microlepis" 117.473612546689
"90" "2001/02/06" "00-01" 2001 "Cirrhinus.microlepis" 90.1355811581806
"91" "2001/02/07" "00-01" 2001 "Cirrhinus.microlepis" 110.420481120343
"92" "2001/02/08" "00-01" 2001 "Cirrhinus.microlepis" 93.5239463897456
"93" "2001/02/12" "00-01" 2001 "Cirrhinus.microlepis" 200.000002992208
"94" "2001/02/13" "00-01" 2001 "Cirrhinus.microlepis" 50.0000007627727
"95" "2001/02/14" "00-01" 2001 "Cirrhinus.microlepis" 150.000005977009
"96" "2001/02/16" "00-01" 2001 "Cirrhinus.microlepis" 300.000011827257
"97" "2001/02/19" "00-01" 2001 "Cirrhinus.microlepis" 300.000011821702
"98" "2001/02/21" "00-01" 2001 "Cirrhinus.microlepis" 400.000005899042
"99" "2001/02/26" "00-01" 2001 "Cirrhinus.microlepis" 144.883006184233
"100" "2001/03/01" "00-01" 2001 "Cirrhinus.microlepis" 61.2133444918501
"101" "2001/03/02" "00-01" 2001 "Cirrhinus.microlepis" 45.7839821674008
"102" "2001/03/03" "00-01" 2001 "Cirrhinus.microlepis" 140.000000587418
"103" "2001/03/04" "00-01" 2001 "Cirrhinus.microlepis" 50.0000007425
"104" "2001/03/05" "00-01" 2001 "Cirrhinus.microlepis" 140.466083038912
"105" "2001/03/07" "00-01" 2001 "Cirrhinus.microlepis" 55.4494025076495
"106" "2001/03/10" "00-01" 2001 "Cirrhinus.microlepis" 50.0000015057461
"107" "2001/03/12" "00-01" 2001 "Cirrhinus.microlepis" 64.95612734431
"108" "2001/03/13" "00-01" 2001 "Cirrhinus.microlepis" 69.9902184166833
"109" "2001/03/14" "00-01" 2001 "Cirrhinus.microlepis" 58.2945116421951
"110" "2001/03/15" "00-01" 2001 "Cirrhinus.microlepis" 60.0000009169693
"111" "2001/03/16" "00-01" 2001 "Cirrhinus.microlepis" 50.0000019861111
"112" "2001/10/01" "01-02" 2002 "Cirrhinus.microlepis" 76.4716947069458
"113" "2001/10/16" "01-02" 2002 "Cirrhinus.microlepis" 36.6666664541667
"114" "2001/10/17" "01-02" 2002 "Cirrhinus.microlepis" 416.363638677479
"115" "2001/10/18" "01-02" 2002 "Cirrhinus.microlepis" 53.5155097577766
"116" "2001/10/20" "01-02" 2002 "Cirrhinus.microlepis" 297.826084258034
"117" "2001/10/22" "01-02" 2002 "Cirrhinus.microlepis" 321.60920100185
"118" "2001/10/23" "01-02" 2002 "Cirrhinus.microlepis" 448.666663039048
"119" "2001/10/24" "01-02" 2002 "Cirrhinus.microlepis" 622.957759375521
"120" "2001/10/25" "01-02" 2002 "Cirrhinus.microlepis" 607.872536554486
"121" "2001/10/26" "01-02" 2002 "Cirrhinus.microlepis" 621.283423869893
"122" "2001/10/27" "01-02" 2002 "Cirrhinus.microlepis" 658.132196424479
"123" "2001/10/28" "01-02" 2002 "Cirrhinus.microlepis" 396.441559276353
"124" "2001/10/29" "01-02" 2002 "Cirrhinus.microlepis" 667.747256365258
"125" "2001/11/01" "01-02" 2002 "Cirrhinus.microlepis" 439.87213682911
"126" "2001/11/02" "01-02" 2002 "Cirrhinus.microlepis" 679.093653318452
"127" "2001/11/03" "01-02" 2002 "Cirrhinus.microlepis" 454.966011940584
"128" "2001/11/05" "01-02" 2002 "Cirrhinus.microlepis" 383.033109390974
"129" "2001/11/06" "01-02" 2002 "Cirrhinus.microlepis" 256.803244200398
"130" "2001/11/07" "01-02" 2002 "Cirrhinus.microlepis" 423.244288416488
"131" "2001/11/08" "01-02" 2002 "Cirrhinus.microlepis" 551.839209919886
"132" "2001/11/09" "01-02" 2002 "Cirrhinus.microlepis" 311.236149406427
"133" "2001/11/10" "01-02" 2002 "Cirrhinus.microlepis" 212.499998776042
"134" "2001/11/12" "01-02" 2002 "Cirrhinus.microlepis" 360.053436490865
"135" "2001/11/13" "01-02" 2002 "Cirrhinus.microlepis" 418.374053807705
"136" "2001/11/14" "01-02" 2002 "Cirrhinus.microlepis" 455.77966247077
"137" "2001/11/15" "01-02" 2002 "Cirrhinus.microlepis" 383.267111856316
"138" "2001/11/16" "01-02" 2002 "Cirrhinus.microlepis" 394.770622688524
"139" "2001/11/17" "01-02" 2002 "Cirrhinus.microlepis" 365.115094102977
"140" "2001/11/19" "01-02" 2002 "Cirrhinus.microlepis" 837.402595636303
"141" "2001/11/20" "01-02" 2002 "Cirrhinus.microlepis" 786.160722743782
"142" "2001/11/21" "01-02" 2002 "Cirrhinus.microlepis" 759.170401087102
"143" "2001/11/22" "01-02" 2002 "Cirrhinus.microlepis" 842.756191097404
"144" "2001/11/23" "01-02" 2002 "Cirrhinus.microlepis" 419.890509525561
"145" "2001/11/24" "01-02" 2002 "Cirrhinus.microlepis" 800.326976453548
"146" "2001/11/25" "01-02" 2002 "Cirrhinus.microlepis" 810.3958185612
"147" "2001/11/26" "01-02" 2002 "Cirrhinus.microlepis" 795.083590073648
"148" "2001/11/27" "01-02" 2002 "Cirrhinus.microlepis" 792.971093414939
"149" "2001/11/28" "01-02" 2002 "Cirrhinus.microlepis" 548.756565436269
"150" "2001/11/29" "01-02" 2002 "Cirrhinus.microlepis" 638.356007388343
"151" "2001/11/30" "01-02" 2002 "Cirrhinus.microlepis" 451.739040954738
"152" "2001/12/01" "01-02" 2002 "Cirrhinus.microlepis" 207.944111010173
"153" "2001/12/03" "01-02" 2002 "Cirrhinus.microlepis" 664.654099696778
"154" "2001/12/04" "01-02" 2002 "Cirrhinus.microlepis" 486.842089638591
"155" "2001/12/05" "01-02" 2002 "Cirrhinus.microlepis" 685.68117412752
"156" "2001/12/06" "01-02" 2002 "Cirrhinus.microlepis" 300.000006291667
"157" "2001/12/07" "01-02" 2002 "Cirrhinus.microlepis" 750.000000045455
"158" "2001/12/08" "01-02" 2002 "Cirrhinus.microlepis" 446.171585141666
"159" "2001/12/10" "01-02" 2002 "Cirrhinus.microlepis" 754.999995591667
"160" "2001/12/11" "01-02" 2002 "Cirrhinus.microlepis" 306.666662347712
"161" "2001/12/12" "01-02" 2002 "Cirrhinus.microlepis" 610.122340043023
"162" "2001/12/13" "01-02" 2002 "Cirrhinus.microlepis" 350.499817435455
"163" "2001/12/14" "01-02" 2002 "Cirrhinus.microlepis" 699.999988054545
"164" "2001/12/15" "01-02" 2002 "Cirrhinus.microlepis" 452.598628924138
"165" "2001/12/17" "01-02" 2002 "Cirrhinus.microlepis" 401.530130771092
"166" "2001/12/18" "01-02" 2002 "Cirrhinus.microlepis" 454.64323239066
"167" "2001/12/19" "01-02" 2002 "Cirrhinus.microlepis" 249.763862253197
"168" "2001/12/20" "01-02" 2002 "Cirrhinus.microlepis" 626.284558526188
"169" "2001/12/21" "01-02" 2002 "Cirrhinus.microlepis" 351.36518738116
"170" "2001/12/22" "01-02" 2002 "Cirrhinus.microlepis" 88.2799658923731
"171" "2001/12/23" "01-02" 2002 "Cirrhinus.microlepis" 209.999993405346
"172" "2001/12/24" "01-02" 2002 "Cirrhinus.microlepis" 70.5882354844291
"173" "2001/12/25" "01-02" 2002 "Cirrhinus.microlepis" 543.945790870526
"174" "2001/12/26" "01-02" 2002 "Cirrhinus.microlepis" 191.780208714995
"175" "2001/12/27" "01-02" 2002 "Cirrhinus.microlepis" 190.029753706146
"176" "2001/12/28" "01-02" 2002 "Cirrhinus.microlepis" 318.622708434369
"177" "2001/12/29" "01-02" 2002 "Cirrhinus.microlepis" 278.42274089206
"178" "2001/12/31" "01-02" 2002 "Cirrhinus.microlepis" 800.00001190669
"179" "2002/01/01" "01-02" 2002 "Cirrhinus.microlepis" 112.009089780528
"180" "2002/01/02" "01-02" 2002 "Cirrhinus.microlepis" 274.535619001003
"181" "2002/01/03" "01-02" 2002 "Cirrhinus.microlepis" 495.651998762615
"182" "2002/01/04" "01-02" 2002 "Cirrhinus.microlepis" 695.188577303392
"183" "2002/01/05" "01-02" 2002 "Cirrhinus.microlepis" 141.226719044145
"184" "2002/01/07" "01-02" 2002 "Cirrhinus.microlepis" 403.383300249327
"185" "2002/01/08" "01-02" 2002 "Cirrhinus.microlepis" 381.443317213306
"186" "2002/01/09" "01-02" 2002 "Cirrhinus.microlepis" 105.252804544004
"187" "2002/01/10" "01-02" 2002 "Cirrhinus.microlepis" 141.146178270521
"188" "2002/01/11" "01-02" 2002 "Cirrhinus.microlepis" 234.461595167232
"189" "2002/01/12" "01-02" 2002 "Cirrhinus.microlepis" 507.024802807203
"190" "2002/01/14" "01-02" 2002 "Cirrhinus.microlepis" 122.955827338038
"191" "2002/01/15" "01-02" 2002 "Cirrhinus.microlepis" 192.834162749352
"192" "2002/01/16" "01-02" 2002 "Cirrhinus.microlepis" 143.786686655351
"193" "2002/01/17" "01-02" 2002 "Cirrhinus.microlepis" 328.312563886575
"194" "2002/01/18" "01-02" 2002 "Cirrhinus.microlepis" 180.022661831642
"195" "2002/01/19" "01-02" 2002 "Cirrhinus.microlepis" 82.4740628111039
"196" "2002/01/20" "01-02" 2002 "Cirrhinus.microlepis" 176.411852959035
"197" "2002/01/21" "01-02" 2002 "Cirrhinus.microlepis" 135.273050464319
"198" "2002/01/22" "01-02" 2002 "Cirrhinus.microlepis" 149.733341700943
"199" "2002/01/23" "01-02" 2002 "Cirrhinus.microlepis" 194.032039010922
"200" "2002/01/24" "01-02" 2002 "Cirrhinus.microlepis" 216.669409477381
"201" "2002/01/25" "01-02" 2002 "Cirrhinus.microlepis" 124.568026421804
"202" "2002/01/26" "01-02" 2002 "Cirrhinus.microlepis" 83.5012736556602
"203" "2002/01/27" "01-02" 2002 "Cirrhinus.microlepis" 151.436642271199
"204" "2002/01/28" "01-02" 2002 "Cirrhinus.microlepis" 128.63654017147
"205" "2002/01/29" "01-02" 2002 "Cirrhinus.microlepis" 213.633741406115
"206" "2002/01/31" "01-02" 2002 "Cirrhinus.microlepis" 129.57509725891
"207" "2002/02/01" "01-02" 2002 "Cirrhinus.microlepis" 178.504797913939
"208" "2002/02/02" "01-02" 2002 "Cirrhinus.microlepis" 113.777546364983
"209" "2002/02/04" "01-02" 2002 "Cirrhinus.microlepis" 197.257293702771
"210" "2002/02/05" "01-02" 2002 "Cirrhinus.microlepis" 113.584322424272
"211" "2002/02/06" "01-02" 2002 "Cirrhinus.microlepis" 194.945027954418
"212" "2002/02/07" "01-02" 2002 "Cirrhinus.microlepis" 68.7253369263607
"213" "2002/02/08" "01-02" 2002 "Cirrhinus.microlepis" 71.7046049887418
"214" "2002/02/09" "01-02" 2002 "Cirrhinus.microlepis" 38.4615390258973
"215" "2002/02/11" "01-02" 2002 "Cirrhinus.microlepis" 62.6925903717275
"216" "2002/02/12" "01-02" 2002 "Cirrhinus.microlepis" 143.283356812367
"217" "2002/02/13" "01-02" 2002 "Cirrhinus.microlepis" 86.3814232599349
"218" "2002/02/14" "01-02" 2002 "Cirrhinus.microlepis" 55.9202198845727
"219" "2002/02/15" "01-02" 2002 "Cirrhinus.microlepis" 70.9842086699
"220" "2002/02/16" "01-02" 2002 "Cirrhinus.microlepis" 95.0897956200942
"221" "2002/02/18" "01-02" 2002 "Cirrhinus.microlepis" 105.952322436097
"222" "2002/02/19" "01-02" 2002 "Cirrhinus.microlepis" 59.9259194674912
"223" "2002/02/20" "01-02" 2002 "Cirrhinus.microlepis" 76.0652972680047
"224" "2002/02/21" "01-02" 2002 "Cirrhinus.microlepis" 140.06555038978
"225" "2002/02/22" "01-02" 2002 "Cirrhinus.microlepis" 125.599751020088
"226" "2002/02/23" "01-02" 2002 "Cirrhinus.microlepis" 99.8628202934009
"227" "2002/02/24" "01-02" 2002 "Cirrhinus.microlepis" 135.127967001125
"228" "2002/02/25" "01-02" 2002 "Cirrhinus.microlepis" 123.812574007757
"229" "2002/02/26" "01-02" 2002 "Cirrhinus.microlepis" 96.2601652358984
"230" "2002/02/27" "01-02" 2002 "Cirrhinus.microlepis" 93.6114100917892
"231" "2002/02/28" "01-02" 2002 "Cirrhinus.microlepis" 80.7362261812082
"232" "2002/03/01" "01-02" 2002 "Cirrhinus.microlepis" 58.4148291761368
"233" "2002/03/02" "01-02" 2002 "Cirrhinus.microlepis" 81.4784957079395
"234" "2002/03/04" "01-02" 2002 "Cirrhinus.microlepis" 81.7187513692274
"235" "2002/03/05" "01-02" 2002 "Cirrhinus.microlepis" 78.7620652957816
"236" "2002/03/06" "01-02" 2002 "Cirrhinus.microlepis" 102.930571198079
"237" "2002/03/07" "01-02" 2002 "Cirrhinus.microlepis" 71.4285735586147
"238" "2002/03/08" "01-02" 2002 "Cirrhinus.microlepis" 90.9581255282289
"239" "2002/03/09" "01-02" 2002 "Cirrhinus.microlepis" 93.9189806804671
"240" "2002/03/11" "01-02" 2002 "Cirrhinus.microlepis" 70.5708252185031
"241" "2002/03/12" "01-02" 2002 "Cirrhinus.microlepis" 61.5579584994174
"242" "2002/03/13" "01-02" 2002 "Cirrhinus.microlepis" 110.592339634586
"243" "2002/03/14" "01-02" 2002 "Cirrhinus.microlepis" 99.0341686771242
"244" "2002/03/15" "01-02" 2002 "Cirrhinus.microlepis" 82.4636971710225
"245" "2002/10/15" "02-03" 2003 "Cirrhinus.microlepis" 35.5013889636686
"246" "2002/10/16" "02-03" 2003 "Cirrhinus.microlepis" 124.128327719421
"247" "2002/10/17" "02-03" 2003 "Cirrhinus.microlepis" 152.473781819517
"248" "2002/10/18" "02-03" 2003 "Cirrhinus.microlepis" 155.382856588827
"249" "2002/10/19" "02-03" 2003 "Cirrhinus.microlepis" 114.158324714353
"250" "2002/10/20" "02-03" 2003 "Cirrhinus.microlepis" 259.029478861685
"251" "2002/10/21" "02-03" 2003 "Cirrhinus.microlepis" 292.940928340319
"252" "2002/10/22" "02-03" 2003 "Cirrhinus.microlepis" 186.143186176571
"253" "2002/10/23" "02-03" 2003 "Cirrhinus.microlepis" 268.393380742278
"254" "2002/10/24" "02-03" 2003 "Cirrhinus.microlepis" 199.345345059556
"255" "2002/10/25" "02-03" 2003 "Cirrhinus.microlepis" 169.96038829227
"256" "2002/10/26" "02-03" 2003 "Cirrhinus.microlepis" 134.829585999431
"257" "2002/10/28" "02-03" 2003 "Cirrhinus.microlepis" 186.879424746666
"258" "2002/10/29" "02-03" 2003 "Cirrhinus.microlepis" 123.876153601542
"259" "2002/11/01" "02-03" 2003 "Cirrhinus.microlepis" 191.910613894359
"260" "2002/11/02" "02-03" 2003 "Cirrhinus.microlepis" 326.896984501946
"261" "2002/11/04" "02-03" 2003 "Cirrhinus.microlepis" 515.411157737773
"262" "2002/11/05" "02-03" 2003 "Cirrhinus.microlepis" 224.314878378704
"263" "2002/11/06" "02-03" 2003 "Cirrhinus.microlepis" 168.786080579657
"264" "2002/11/07" "02-03" 2003 "Cirrhinus.microlepis" 239.403635971859
"265" "2002/11/08" "02-03" 2003 "Cirrhinus.microlepis" 460.668331157601
"266" "2002/11/09" "02-03" 2003 "Cirrhinus.microlepis" 394.794024078744
"267" "2002/11/11" "02-03" 2003 "Cirrhinus.microlepis" 478.855541189365
"268" "2002/11/12" "02-03" 2003 "Cirrhinus.microlepis" 327.554600075376
"269" "2002/11/13" "02-03" 2003 "Cirrhinus.microlepis" 325.804997135542
"270" "2002/11/14" "02-03" 2003 "Cirrhinus.microlepis" 433.158917429577
"271" "2002/11/15" "02-03" 2003 "Cirrhinus.microlepis" 497.178138461873
"272" "2002/11/16" "02-03" 2003 "Cirrhinus.microlepis" 241.824089175024
"273" "2002/11/17" "02-03" 2003 "Cirrhinus.microlepis" 562.785030519441
"274" "2002/11/18" "02-03" 2003 "Cirrhinus.microlepis" 415.259147896815
"275" "2002/11/19" "02-03" 2003 "Cirrhinus.microlepis" 99.2037813754238
"276" "2002/11/20" "02-03" 2003 "Cirrhinus.microlepis" 362.234175974667
"277" "2002/11/21" "02-03" 2003 "Cirrhinus.microlepis" 433.88185277448
"278" "2002/11/22" "02-03" 2003 "Cirrhinus.microlepis" 626.835393695851
"279" "2002/11/23" "02-03" 2003 "Cirrhinus.microlepis" 423.392870213124
"280" "2002/11/25" "02-03" 2003 "Cirrhinus.microlepis" 392.599626116667
"281" "2002/11/26" "02-03" 2003 "Cirrhinus.microlepis" 134.96010503469
"282" "2002/11/27" "02-03" 2003 "Cirrhinus.microlepis" 551.284323867203
"283" "2002/11/28" "02-03" 2003 "Cirrhinus.microlepis" 413.976379812115
"284" "2002/11/29" "02-03" 2003 "Cirrhinus.microlepis" 224.490809503161
"285" "2002/11/30" "02-03" 2003 "Cirrhinus.microlepis" 709.472833539267
"286" "2002/12/02" "02-03" 2003 "Cirrhinus.microlepis" 232.4480164941
"287" "2002/12/04" "02-03" 2003 "Cirrhinus.microlepis" 504.705809458205
"288" "2002/12/05" "02-03" 2003 "Cirrhinus.microlepis" 508.38603743233
"289" "2002/12/06" "02-03" 2003 "Cirrhinus.microlepis" 491.374776833638
"290" "2002/12/07" "02-03" 2003 "Cirrhinus.microlepis" 578.68420694833
"291" "2002/12/09" "02-03" 2003 "Cirrhinus.microlepis" 506.595184783458
"292" "2002/12/10" "02-03" 2003 "Cirrhinus.microlepis" 466.163581098178
"293" "2002/12/11" "02-03" 2003 "Cirrhinus.microlepis" 526.290515684379
"294" "2002/12/12" "02-03" 2003 "Cirrhinus.microlepis" 392.427551662994
"295" "2002/12/13" "02-03" 2003 "Cirrhinus.microlepis" 86.6888026607978
"296" "2002/12/14" "02-03" 2003 "Cirrhinus.microlepis" 83.2589559405681
"297" "2002/12/15" "02-03" 2003 "Cirrhinus.microlepis" 121.54409917212
"298" "2002/12/16" "02-03" 2003 "Cirrhinus.microlepis" 70.7099223578632
"299" "2002/12/17" "02-03" 2003 "Cirrhinus.microlepis" 54.4549924091909
"300" "2002/12/18" "02-03" 2003 "Cirrhinus.microlepis" 72.2770454051135
"301" "2002/12/19" "02-03" 2003 "Cirrhinus.microlepis" 61.1293814498763
"302" "2002/12/20" "02-03" 2003 "Cirrhinus.microlepis" 290.899244322795
"303" "2002/12/21" "02-03" 2003 "Cirrhinus.microlepis" 66.1137485050467
"304" "2002/12/23" "02-03" 2003 "Cirrhinus.microlepis" 297.075674692546
"305" "2002/12/24" "02-03" 2003 "Cirrhinus.microlepis" 191.357969738712
"306" "2002/12/25" "02-03" 2003 "Cirrhinus.microlepis" 88.3206116703354
"307" "2002/12/26" "02-03" 2003 "Cirrhinus.microlepis" 314.538108064669
"308" "2002/12/27" "02-03" 2003 "Cirrhinus.microlepis" 136.842106405817
"309" "2002/12/28" "02-03" 2003 "Cirrhinus.microlepis" 200.000003
"310" "2002/12/30" "02-03" 2003 "Cirrhinus.microlepis" 253.912454775975
"311" "2003/01/02" "02-03" 2003 "Cirrhinus.microlepis" 200.000003033333
"312" "2003/01/04" "02-03" 2003 "Cirrhinus.microlepis" 181.17014148382
"313" "2003/01/06" "02-03" 2003 "Cirrhinus.microlepis" 106.68741586436
"314" "2003/01/08" "02-03" 2003 "Cirrhinus.microlepis" 156.011532730333
"315" "2003/01/10" "02-03" 2003 "Cirrhinus.microlepis" 270.000010657287
"316" "2003/01/11" "02-03" 2003 "Cirrhinus.microlepis" 72.7386761342902
"317" "2003/01/12" "02-03" 2003 "Cirrhinus.microlepis" 72.8213784623657
"318" "2003/01/13" "02-03" 2003 "Cirrhinus.microlepis" 77.3210433371739
"319" "2003/01/14" "02-03" 2003 "Cirrhinus.microlepis" 59.2043116621405
"320" "2003/01/15" "02-03" 2003 "Cirrhinus.microlepis" 53.9536206341818
"321" "2003/01/16" "02-03" 2003 "Cirrhinus.microlepis" 80.8793479754114
"322" "2003/01/17" "02-03" 2003 "Cirrhinus.microlepis" 44.2184244963139
"323" "2003/01/18" "02-03" 2003 "Cirrhinus.microlepis" 62.3137993376788
"324" "2003/01/20" "02-03" 2003 "Cirrhinus.microlepis" 50.6091336897845
"325" "2003/01/22" "02-03" 2003 "Cirrhinus.microlepis" 120.191569051179
"326" "2003/01/24" "02-03" 2003 "Cirrhinus.microlepis" 136.06789778517
"327" "2003/01/25" "02-03" 2003 "Cirrhinus.microlepis" 121.795214057348
"328" "2003/01/27" "02-03" 2003 "Cirrhinus.microlepis" 104.667558691713
"329" "2003/01/29" "02-03" 2003 "Cirrhinus.microlepis" 79.0697694407786
"330" "2003/01/31" "02-03" 2003 "Cirrhinus.microlepis" 122.631048029398
"331" "2003/02/04" "02-03" 2003 "Cirrhinus.microlepis" 81.5441087827529
"332" "2003/02/05" "02-03" 2003 "Cirrhinus.microlepis" 57.0339368388467
"333" "2003/02/06" "02-03" 2003 "Cirrhinus.microlepis" 54.2399238140114
"334" "2003/02/07" "02-03" 2003 "Cirrhinus.microlepis" 59.2758593703779
"335" "2003/02/08" "02-03" 2003 "Cirrhinus.microlepis" 50.7691668587412
"336" "2003/02/10" "02-03" 2003 "Cirrhinus.microlepis" 69.0134417006116
"337" "2003/02/11" "02-03" 2003 "Cirrhinus.microlepis" 77.9412420500294
"338" "2003/02/12" "02-03" 2003 "Cirrhinus.microlepis" 90.7751902747348
"339" "2003/02/13" "02-03" 2003 "Cirrhinus.microlepis" 90.170090437058
"340" "2003/02/14" "02-03" 2003 "Cirrhinus.microlepis" 82.2546575532392
"341" "2003/02/15" "02-03" 2003 "Cirrhinus.microlepis" 69.8712732812749
"342" "2003/02/16" "02-03" 2003 "Cirrhinus.microlepis" 63.3626428095304
"343" "2003/02/17" "02-03" 2003 "Cirrhinus.microlepis" 57.404405615837
"344" "2003/02/19" "02-03" 2003 "Cirrhinus.microlepis" 67.4053675596731
"345" "2003/02/21" "02-03" 2003 "Cirrhinus.microlepis" 45.7705288354583
"346" "2003/02/22" "02-03" 2003 "Cirrhinus.microlepis" 112.164285453937
"347" "2003/02/24" "02-03" 2003 "Cirrhinus.microlepis" 122.536530214874
"348" "2003/02/26" "02-03" 2003 "Cirrhinus.microlepis" 125.379052969247
"349" "2003/02/28" "02-03" 2003 "Cirrhinus.microlepis" 160.039500530813
"350" "2003/03/01" "02-03" 2003 "Cirrhinus.microlepis" 109.658848042993
"351" "2003/03/03" "02-03" 2003 "Cirrhinus.microlepis" 94.0897791033943
"352" "2003/03/04" "02-03" 2003 "Cirrhinus.microlepis" 133.6030788421
"353" "2003/03/05" "02-03" 2003 "Cirrhinus.microlepis" 102.445035399349
"354" "2003/03/06" "02-03" 2003 "Cirrhinus.microlepis" 148.730765693017
"355" "2003/03/07" "02-03" 2003 "Cirrhinus.microlepis" 104.925564526723
"356" "2003/03/10" "02-03" 2003 "Cirrhinus.microlepis" 101.208455118877
"357" "2003/03/11" "02-03" 2003 "Cirrhinus.microlepis" 150.000005966599
"358" "2003/03/12" "02-03" 2003 "Cirrhinus.microlepis" 112.857145976261
"359" "2003/03/13" "02-03" 2003 "Cirrhinus.microlepis" 66.6666676574074
"360" "2003/03/14" "02-03" 2003 "Cirrhinus.microlepis" 141.339069767853
"361" "2003/03/15" "02-03" 2003 "Cirrhinus.microlepis" 68.5714291770637
"362" "2003/10/15" "03-04" 2004 "Cirrhinus.microlepis" 47.7552887704005
"363" "2003/10/16" "03-04" 2004 "Cirrhinus.microlepis" 40.053198224614
"364" "2003/10/17" "03-04" 2004 "Cirrhinus.microlepis" 216.458450550088
"365" "2003/10/18" "03-04" 2004 "Cirrhinus.microlepis" 9.999999776348
"366" "2003/10/19" "03-04" 2004 "Cirrhinus.microlepis" 119.99999732
"367" "2003/10/20" "03-04" 2004 "Cirrhinus.microlepis" 29.9999993371429
"368" "2003/10/21" "03-04" 2004 "Cirrhinus.microlepis" 20.0947179293539
"369" "2003/10/24" "03-04" 2004 "Cirrhinus.microlepis" 500
"370" "2003/10/27" "03-04" 2004 "Cirrhinus.microlepis" 97.1724522398881
"371" "2003/10/28" "03-04" 2004 "Cirrhinus.microlepis" 46.9678150420468
"372" "2003/10/29" "03-04" 2004 "Cirrhinus.microlepis" 15.0000003683536
"373" "2003/11/01" "03-04" 2004 "Cirrhinus.microlepis" 138.285980615415
"374" "2003/11/02" "03-04" 2004 "Cirrhinus.microlepis" 358.412593166009
"375" "2003/11/03" "03-04" 2004 "Cirrhinus.microlepis" 262.845423948085
"376" "2003/11/04" "03-04" 2004 "Cirrhinus.microlepis" 195.528219382196
"377" "2003/11/05" "03-04" 2004 "Cirrhinus.microlepis" 567.542097112323
"378" "2003/11/06" "03-04" 2004 "Cirrhinus.microlepis" 98.3218735901683
"379" "2003/11/07" "03-04" 2004 "Cirrhinus.microlepis" 90.5325429245212
"380" "2003/11/10" "03-04" 2004 "Cirrhinus.microlepis" 506.483379982663
"381" "2003/11/15" "03-04" 2004 "Cirrhinus.microlepis" 467.755117110204
"382" "2003/11/17" "03-04" 2004 "Cirrhinus.microlepis" 200.000002972457
"383" "2003/11/19" "03-04" 2004 "Cirrhinus.microlepis" 600.000023999999
"384" "2003/11/28" "03-04" 2004 "Cirrhinus.microlepis" 682.857155614443
"385" "2003/11/29" "03-04" 2004 "Cirrhinus.microlepis" 560.647363815181
"386" "2003/12/01" "03-04" 2004 "Cirrhinus.microlepis" 132.23847752411
"387" "2003/12/02" "03-04" 2004 "Cirrhinus.microlepis" 265.813979157877
"388" "2003/12/03" "03-04" 2004 "Cirrhinus.microlepis" 437.463723077515
"389" "2003/12/04" "03-04" 2004 "Cirrhinus.microlepis" 375.545073550547
"390" "2003/12/05" "03-04" 2004 "Cirrhinus.microlepis" 773.427210808467
"391" "2003/12/06" "03-04" 2004 "Cirrhinus.microlepis" 229.363450021635
"392" "2003/12/07" "03-04" 2004 "Cirrhinus.microlepis" 50.8933946634005
"393" "2003/12/24" "03-04" 2004 "Cirrhinus.microlepis" 43.999999768
"394" "2004/01/01" "03-04" 2004 "Cirrhinus.microlepis" 186.865110780995
"395" "2004/01/02" "03-04" 2004 "Cirrhinus.microlepis" 193.528444953146
"396" "2004/01/03" "03-04" 2004 "Cirrhinus.microlepis" 201.637980245297
"397" "2004/01/04" "03-04" 2004 "Cirrhinus.microlepis" 154.281240225292
"398" "2004/01/05" "03-04" 2004 "Cirrhinus.microlepis" 473.399219038638
"399" "2004/01/06" "03-04" 2004 "Cirrhinus.microlepis" 70.0000002742829
"400" "2004/01/12" "03-04" 2004 "Cirrhinus.microlepis" 29.9999993334236
"401" "2004/01/26" "03-04" 2004 "Cirrhinus.microlepis" 49.999999981129
"402" "2004/02/01" "03-04" 2004 "Cirrhinus.microlepis" 52.5367068697952
"403" "2004/02/02" "03-04" 2004 "Cirrhinus.microlepis" 19.9999995495072
"404" "2004/02/03" "03-04" 2004 "Cirrhinus.microlepis" 33.9041480155531
"405" "2004/02/04" "03-04" 2004 "Cirrhinus.microlepis" 59.9999986431818
"406" "2004/02/06" "03-04" 2004 "Cirrhinus.microlepis" 29.999999338125
"407" "2004/02/07" "03-04" 2004 "Cirrhinus.microlepis" 43.1578946207295
"408" "2004/10/16" "04-05" 2005 "Cirrhinus.microlepis" 24.3279600486515
"409" "2004/10/18" "04-05" 2005 "Cirrhinus.microlepis" 30.5446270919606
"410" "2004/10/19" "04-05" 2005 "Cirrhinus.microlepis" 28.2964012536454
"411" "2004/10/20" "04-05" 2005 "Cirrhinus.microlepis" 39.9598182590495
"412" "2004/10/21" "04-05" 2005 "Cirrhinus.microlepis" 40.4556370131448
"413" "2004/10/22" "04-05" 2005 "Cirrhinus.microlepis" 38.6436968481461
"414" "2004/10/23" "04-05" 2005 "Cirrhinus.microlepis" 37.9573547828314
"415" "2004/10/24" "04-05" 2005 "Cirrhinus.microlepis" 31.1366115996615
"416" "2004/10/25" "04-05" 2005 "Cirrhinus.microlepis" 31.4956505449294
"417" "2004/10/26" "04-05" 2005 "Cirrhinus.microlepis" 23.3911895573488
"418" "2004/10/27" "04-05" 2005 "Cirrhinus.microlepis" 30.0987230510901
"419" "2004/10/28" "04-05" 2005 "Cirrhinus.microlepis" 32.4854825947057
"420" "2004/10/29" "04-05" 2005 "Cirrhinus.microlepis" 27.4074077565198
"421" "2004/11/02" "04-05" 2005 "Cirrhinus.microlepis" 19.9999995585663
"422" "2004/11/08" "04-05" 2005 "Cirrhinus.microlepis" 19.9999995517308
"423" "2004/11/10" "04-05" 2005 "Cirrhinus.microlepis" 19.999999557025
"424" "2004/11/12" "04-05" 2005 "Cirrhinus.microlepis" 39.9999991123588
"425" "2004/11/13" "04-05" 2005 "Cirrhinus.microlepis" 36.6666664574
"426" "2004/11/19" "04-05" 2005 "Cirrhinus.microlepis" 54.758781827167
"427" "2004/11/20" "04-05" 2005 "Cirrhinus.microlepis" 30.8334102217185
"428" "2004/11/21" "04-05" 2005 "Cirrhinus.microlepis" 47.5455324832633
"429" "2004/11/22" "04-05" 2005 "Cirrhinus.microlepis" 48.0084095028316
"430" "2004/11/23" "04-05" 2005 "Cirrhinus.microlepis" 57.8181061691859
"431" "2004/11/24" "04-05" 2005 "Cirrhinus.microlepis" 68.7894459741579
"432" "2004/11/25" "04-05" 2005 "Cirrhinus.microlepis" 108.318773221947
"433" "2004/11/29" "04-05" 2005 "Cirrhinus.microlepis" 165.0000056705
"434" "2004/12/15" "04-05" 2005 "Cirrhinus.microlepis" 29.9999993196015
"435" "2004/12/17" "04-05" 2005 "Cirrhinus.microlepis" 60.6661513339523
"436" "2004/12/18" "04-05" 2005 "Cirrhinus.microlepis" 58.3156596298712
"437" "2004/12/19" "04-05" 2005 "Cirrhinus.microlepis" 39.4483179089223
"438" "2004/12/20" "04-05" 2005 "Cirrhinus.microlepis" 74.8230640687488
"439" "2004/12/21" "04-05" 2005 "Cirrhinus.microlepis" 83.2957975203816
"440" "2004/12/22" "04-05" 2005 "Cirrhinus.microlepis" 68.6652640188447
"441" "2004/12/23" "04-05" 2005 "Cirrhinus.microlepis" 75.3941060649741
"442" "2004/12/24" "04-05" 2005 "Cirrhinus.microlepis" 81.5881329989276
"443" "2004/12/25" "04-05" 2005 "Cirrhinus.microlepis" 88.7024944193547
"444" "2004/12/27" "04-05" 2005 "Cirrhinus.microlepis" 66.0857066121769
"445" "2004/12/29" "04-05" 2005 "Cirrhinus.microlepis" 59.9999986577391
"446" "2005/01/08" "04-05" 2005 "Cirrhinus.microlepis" 90.0000035601818
"447" "2005/01/15" "04-05" 2005 "Cirrhinus.microlepis" 50.0000007404959
"448" "2005/01/17" "04-05" 2005 "Cirrhinus.microlepis" 62.0490058839211
"449" "2005/01/18" "04-05" 2005 "Cirrhinus.microlepis" 63.1082013670668
"450" "2005/01/19" "04-05" 2005 "Cirrhinus.microlepis" 66.4366919239147
"451" "2005/01/20" "04-05" 2005 "Cirrhinus.microlepis" 70.7018796545704
"452" "2005/01/21" "04-05" 2005 "Cirrhinus.microlepis" 78.5361194408919
"453" "2005/01/22" "04-05" 2005 "Cirrhinus.microlepis" 85.9195218396897
"454" "2005/01/23" "04-05" 2005 "Cirrhinus.microlepis" 73.4669852972375
"455" "2005/01/25" "04-05" 2005 "Cirrhinus.microlepis" 60.982887599375
"456" "2005/01/26" "04-05" 2005 "Cirrhinus.microlepis" 48.0069066803586
"457" "2005/01/28" "04-05" 2005 "Cirrhinus.microlepis" 65.2033164211044
"458" "2005/01/29" "04-05" 2005 "Cirrhinus.microlepis" 80.1369461267036
"459" "2005/01/31" "04-05" 2005 "Cirrhinus.microlepis" 59.7613063513466
"460" "2005/02/02" "04-05" 2005 "Cirrhinus.microlepis" 85.1142952976254
"461" "2005/02/04" "04-05" 2005 "Cirrhinus.microlepis" 66.2119576776878
"462" "2005/02/05" "04-05" 2005 "Cirrhinus.microlepis" 76.8062828731054
"463" "2005/02/07" "04-05" 2005 "Cirrhinus.microlepis" 66.613673307067
"464" "2005/02/09" "04-05" 2005 "Cirrhinus.microlepis" 79.9999982025974
"465" "2005/02/11" "04-05" 2005 "Cirrhinus.microlepis" 98.9931125115123
"466" "2005/02/12" "04-05" 2005 "Cirrhinus.microlepis" 50.00000075
"467" "2005/02/16" "04-05" 2005 "Cirrhinus.microlepis" 66.4546809431077
"468" "2005/02/17" "04-05" 2005 "Cirrhinus.microlepis" 56.0612240998529
"469" "2005/02/18" "04-05" 2005 "Cirrhinus.microlepis" 53.8705599859682
"470" "2005/02/19" "04-05" 2005 "Cirrhinus.microlepis" 74.2237875768609
"471" "2005/02/20" "04-05" 2005 "Cirrhinus.microlepis" 68.3034940194339
"472" "2005/02/21" "04-05" 2005 "Cirrhinus.microlepis" 66.6475506868358
"473" "2005/02/22" "04-05" 2005 "Cirrhinus.microlepis" 80.559162222545
"474" "2005/02/24" "04-05" 2005 "Cirrhinus.microlepis" 79.9999982046753
"475" "2005/02/25" "04-05" 2005 "Cirrhinus.microlepis" 50.0000007454545
"476" "2005/02/26" "04-05" 2005 "Cirrhinus.microlepis" 91.8363062007171
"477" "2005/10/12" "05-06" 2006 "Cirrhinus.microlepis" 25.5402781286309
"478" "2005/10/13" "05-06" 2006 "Cirrhinus.microlepis" 29.7500635198457
"479" "2005/10/14" "05-06" 2006 "Cirrhinus.microlepis" 26.3344396886895
"480" "2005/10/15" "05-06" 2006 "Cirrhinus.microlepis" 36.2814739743801
"481" "2005/10/16" "05-06" 2006 "Cirrhinus.microlepis" 22.9803640477152
"482" "2005/10/17" "05-06" 2006 "Cirrhinus.microlepis" 38.8000519873245
"483" "2005/10/18" "05-06" 2006 "Cirrhinus.microlepis" 24.1890022539073
"484" "2005/10/19" "05-06" 2006 "Cirrhinus.microlepis" 21.6612730928108
"485" "2005/10/20" "05-06" 2006 "Cirrhinus.microlepis" 26.4898986775103
"486" "2005/10/21" "05-06" 2006 "Cirrhinus.microlepis" 27.1567709928168
"487" "2005/10/22" "05-06" 2006 "Cirrhinus.microlepis" 25.4162901340823
"488" "2005/10/24" "05-06" 2006 "Cirrhinus.microlepis" 25.3470673448599
"489" "2005/10/25" "05-06" 2006 "Cirrhinus.microlepis" 13.3333331837607
"490" "2005/10/26" "05-06" 2006 "Cirrhinus.microlepis" 31.3620277451228
"491" "2005/10/27" "05-06" 2006 "Cirrhinus.microlepis" 28.2623121067445
"492" "2005/10/28" "05-06" 2006 "Cirrhinus.microlepis" 29.2984865455254
"493" "2005/10/29" "05-06" 2006 "Cirrhinus.microlepis" 43.9228675362259
"494" "2005/11/02" "05-06" 2006 "Cirrhinus.microlepis" 26.2817769938233
"495" "2005/11/04" "05-06" 2006 "Cirrhinus.microlepis" 30.9876083714988
"496" "2005/11/05" "05-06" 2006 "Cirrhinus.microlepis" 59.6414405213907
"497" "2005/11/07" "05-06" 2006 "Cirrhinus.microlepis" 61.6337920152593
"498" "2005/11/09" "05-06" 2006 "Cirrhinus.microlepis" 89.9124224460868
"499" "2005/11/10" "05-06" 2006 "Cirrhinus.microlepis" 40.3832615837872
"500" "2005/11/11" "05-06" 2006 "Cirrhinus.microlepis" 50.1424170599943
"501" "2005/11/12" "05-06" 2006 "Cirrhinus.microlepis" 29.3707824220797
"502" "2005/11/13" "05-06" 2006 "Cirrhinus.microlepis" 85.9276616447401
"503" "2005/11/14" "05-06" 2006 "Cirrhinus.microlepis" 44.4594597097838
"504" "2005/11/15" "05-06" 2006 "Cirrhinus.microlepis" 48.666377816465
"505" "2005/11/19" "05-06" 2006 "Cirrhinus.microlepis" 39.9999991025051
"506" "2005/11/21" "05-06" 2006 "Cirrhinus.microlepis" 29.9999993327273
"507" "2005/11/23" "05-06" 2006 "Cirrhinus.microlepis" 29.9999993311111
"508" "2005/11/25" "05-06" 2006 "Cirrhinus.microlepis" 60.9375017146484
"509" "2005/11/28" "05-06" 2006 "Cirrhinus.microlepis" 50.0000007410714
"510" "2005/11/29" "05-06" 2006 "Cirrhinus.microlepis" 32.1019765975137
"511" "2005/11/30" "05-06" 2006 "Cirrhinus.microlepis" 19.999999555
"512" "2005/12/09" "05-06" 2006 "Cirrhinus.microlepis" 48.0482543312194
"513" "2005/12/10" "05-06" 2006 "Cirrhinus.microlepis" 99.5700857635047
"514" "2005/12/11" "05-06" 2006 "Cirrhinus.microlepis" 139.350695209519
"515" "2005/12/12" "05-06" 2006 "Cirrhinus.microlepis" 43.5036629405947
"516" "2005/12/13" "05-06" 2006 "Cirrhinus.microlepis" 160.955841034301
"517" "2005/12/14" "05-06" 2006 "Cirrhinus.microlepis" 53.2226843291462
"518" "2005/12/15" "05-06" 2006 "Cirrhinus.microlepis" 81.8200369462925
"519" "2005/12/17" "05-06" 2006 "Cirrhinus.microlepis" 33.5433063140997
"520" "2005/12/19" "05-06" 2006 "Cirrhinus.microlepis" 50.0000007488462
"521" "2005/12/23" "05-06" 2006 "Cirrhinus.microlepis" 29.9999993266667
"522" "2005/12/28" "05-06" 2006 "Cirrhinus.microlepis" 29.9999993215385
"523" "2006/01/04" "05-06" 2006 "Cirrhinus.microlepis" 26.3659246149116
"524" "2006/01/06" "05-06" 2006 "Cirrhinus.microlepis" 50.0000007436899
"525" "2006/01/07" "05-06" 2006 "Cirrhinus.microlepis" 52.7911209410568
"526" "2006/01/08" "05-06" 2006 "Cirrhinus.microlepis" 58.2132265645428
"527" "2006/01/09" "05-06" 2006 "Cirrhinus.microlepis" 61.5253904172598
"528" "2006/01/10" "05-06" 2006 "Cirrhinus.microlepis" 71.9543291127543
"529" "2006/01/11" "05-06" 2006 "Cirrhinus.microlepis" 52.2681369814319
"530" "2006/01/12" "05-06" 2006 "Cirrhinus.microlepis" 57.4516589689563
"531" "2006/01/13" "05-06" 2006 "Cirrhinus.microlepis" 59.7959600939768
"532" "2006/01/14" "05-06" 2006 "Cirrhinus.microlepis" 74.0182507368215
"533" "2006/01/16" "05-06" 2006 "Cirrhinus.microlepis" 35.3842657362266
"534" "2006/01/18" "05-06" 2006 "Cirrhinus.microlepis" 82.8571431888683
"535" "2006/01/20" "05-06" 2006 "Cirrhinus.microlepis" 40.3643472507136
"536" "2006/01/21" "05-06" 2006 "Cirrhinus.microlepis" 41.622802045763
"537" "2006/01/23" "05-06" 2006 "Cirrhinus.microlepis" 71.9079223490163
"538" "2006/01/25" "05-06" 2006 "Cirrhinus.microlepis" 46.1079635635482
"539" "2006/02/03" "05-06" 2006 "Cirrhinus.microlepis" 80.2731717228325
"540" "2006/02/05" "05-06" 2006 "Cirrhinus.microlepis" 54.9999996871575
"541" "2006/02/06" "05-06" 2006 "Cirrhinus.microlepis" 32.494368399419
"542" "2006/02/07" "05-06" 2006 "Cirrhinus.microlepis" 63.1569500372162
"543" "2006/02/08" "05-06" 2006 "Cirrhinus.microlepis" 70.4324537384392
"544" "2006/02/09" "05-06" 2006 "Cirrhinus.microlepis" 81.093396105258
"545" "2006/02/10" "05-06" 2006 "Cirrhinus.microlepis" 73.0922295160289
"546" "2006/02/11" "05-06" 2006 "Cirrhinus.microlepis" 59.4574389613139
"547" "2006/02/12" "05-06" 2006 "Cirrhinus.microlepis" 63.3442986991923
"548" "2006/02/13" "05-06" 2006 "Cirrhinus.microlepis" 100.000001482528
"549" "2006/02/17" "05-06" 2006 "Cirrhinus.microlepis" 50.0000007323636
"550" "2006/03/01" "05-06" 2006 "Cirrhinus.microlepis" 59.9999986680556
"551" "2006/03/02" "05-06" 2006 "Cirrhinus.microlepis" 70.000000285
"552" "2006/03/03" "05-06" 2006 "Cirrhinus.microlepis" 150.000005958929
"553" "2006/03/07" "05-06" 2006 "Cirrhinus.microlepis" 46.0877638439754
"554" "2006/03/08" "05-06" 2006 "Cirrhinus.microlepis" 97.719402749286
"555" "2006/03/09" "05-06" 2006 "Cirrhinus.microlepis" 44.9999999243182
"556" "2006/03/10" "05-06" 2006 "Cirrhinus.microlepis" 55.042801258568
"557" "2006/03/11" "05-06" 2006 "Cirrhinus.microlepis" 59.7240728837984
"558" "2006/03/12" "05-06" 2006 "Cirrhinus.microlepis" 52.5464002995936
"559" "2006/03/13" "05-06" 2006 "Cirrhinus.microlepis" 119.999997314423
"560" "2006/10/18" "06-07" 2007 "Cirrhinus.microlepis" 463.571428571429
"561" "2006/10/19" "06-07" 2007 "Cirrhinus.microlepis" 48.0327868852459
"562" "2006/10/20" "06-07" 2007 "Cirrhinus.microlepis" 69.0328304955489
"563" "2006/10/23" "06-07" 2007 "Cirrhinus.microlepis" 66.8583626266054
"564" "2006/10/24" "06-07" 2007 "Cirrhinus.microlepis" 27.6360856271727
"565" "2006/10/25" "06-07" 2007 "Cirrhinus.microlepis" 24.2929588453286
"566" "2006/10/26" "06-07" 2007 "Cirrhinus.microlepis" 35.7375565621409
"567" "2006/10/27" "06-07" 2007 "Cirrhinus.microlepis" 48.9593035027333
"568" "2006/10/29" "06-07" 2007 "Cirrhinus.microlepis" 25.3070300915782
"569" "2006/10/30" "06-07" 2007 "Cirrhinus.microlepis" 36.875794966796
"570" "2006/10/31" "06-07" 2007 "Cirrhinus.microlepis" 31.5017722181378
"571" "2006/11/01" "06-07" 2007 "Cirrhinus.microlepis" 31.030066641506
"572" "2006/11/02" "06-07" 2007 "Cirrhinus.microlepis" 24.0854565629045
"573" "2006/11/03" "06-07" 2007 "Cirrhinus.microlepis" 60.1865021763495
"574" "2006/11/04" "06-07" 2007 "Cirrhinus.microlepis" 34.9778216905549
"575" "2006/11/07" "06-07" 2007 "Cirrhinus.microlepis" 53.0120482118232
"576" "2006/11/09" "06-07" 2007 "Cirrhinus.microlepis" 75
"577" "2006/11/10" "06-07" 2007 "Cirrhinus.microlepis" 35.6398104265403
"578" "2006/11/13" "06-07" 2007 "Cirrhinus.microlepis" 58.8990825688073
"579" "2006/11/14" "06-07" 2007 "Cirrhinus.microlepis" 23.4129405204208
"580" "2006/11/15" "06-07" 2007 "Cirrhinus.microlepis" 32.7062103900591
"581" "2006/11/16" "06-07" 2007 "Cirrhinus.microlepis" 67.8506441282607
"582" "2006/11/17" "06-07" 2007 "Cirrhinus.microlepis" 33.9639448568399
"583" "2006/11/20" "06-07" 2007 "Cirrhinus.microlepis" 32.8257395514057
"584" "2006/11/21" "06-07" 2007 "Cirrhinus.microlepis" 25.8882326163765
"585" "2006/11/22" "06-07" 2007 "Cirrhinus.microlepis" 49.3575927351139
"586" "2006/11/24" "06-07" 2007 "Cirrhinus.microlepis" 31.432754317664
"587" "2006/11/27" "06-07" 2007 "Cirrhinus.microlepis" 29.5798687089716
"588" "2006/11/28" "06-07" 2007 "Cirrhinus.microlepis" 46.4799536027469
"589" "2006/11/29" "06-07" 2007 "Cirrhinus.microlepis" 53.0900203339859
"590" "2006/11/30" "06-07" 2007 "Cirrhinus.microlepis" 67.1415723722476
"591" "2006/12/01" "06-07" 2007 "Cirrhinus.microlepis" 48.100566042205
"592" "2006/12/02" "06-07" 2007 "Cirrhinus.microlepis" 38.6180228144861
"593" "2006/12/03" "06-07" 2007 "Cirrhinus.microlepis" 23.2602779592175
"594" "2006/12/04" "06-07" 2007 "Cirrhinus.microlepis" 31.2167426001903
"595" "2006/12/05" "06-07" 2007 "Cirrhinus.microlepis" 31.6705882352941
"596" "2006/12/12" "06-07" 2007 "Cirrhinus.microlepis" 38.3483917688664
"597" "2006/12/13" "06-07" 2007 "Cirrhinus.microlepis" 25.7420460372427
"598" "2006/12/14" "06-07" 2007 "Cirrhinus.microlepis" 40.0569771965391
"599" "2006/12/15" "06-07" 2007 "Cirrhinus.microlepis" 38.3206106870229
"600" "2006/12/18" "06-07" 2007 "Cirrhinus.microlepis" 45.4155844155844
"601" "2006/12/19" "06-07" 2007 "Cirrhinus.microlepis" 45.188131837222
"602" "2006/12/20" "06-07" 2007 "Cirrhinus.microlepis" 45.3209121296369
"603" "2006/12/21" "06-07" 2007 "Cirrhinus.microlepis" 35.8657766674934
"604" "2006/12/22" "06-07" 2007 "Cirrhinus.microlepis" 48.4164588179342
"605" "2006/12/25" "06-07" 2007 "Cirrhinus.microlepis" 46.5393375355371
"606" "2006/12/26" "06-07" 2007 "Cirrhinus.microlepis" 37.5094325447333
"607" "2006/12/27" "06-07" 2007 "Cirrhinus.microlepis" 32.2101860262208
"608" "2006/12/28" "06-07" 2007 "Cirrhinus.microlepis" 25.6664479664052
"609" "2006/12/29" "06-07" 2007 "Cirrhinus.microlepis" 52.0288509862878
"610" "2006/12/30" "06-07" 2007 "Cirrhinus.microlepis" 46.1641330997306
"611" "2006/12/31" "06-07" 2007 "Cirrhinus.microlepis" 60.4402153902357
"612" "2007/01/01" "06-07" 2007 "Cirrhinus.microlepis" 57.7960742514127
"613" "2007/01/02" "06-07" 2007 "Cirrhinus.microlepis" 38.1496862277814
"614" "2007/01/03" "06-07" 2007 "Cirrhinus.microlepis" 55.8091386681672
"615" "2007/01/04" "06-07" 2007 "Cirrhinus.microlepis" 37.2751443810596
"616" "2007/01/05" "06-07" 2007 "Cirrhinus.microlepis" 126.45147855938
"617" "2007/01/08" "06-07" 2007 "Cirrhinus.microlepis" 39.1803748931082
"618" "2007/01/09" "06-07" 2007 "Cirrhinus.microlepis" 39.5097475636171
"619" "2007/01/10" "06-07" 2007 "Cirrhinus.microlepis" 25.7142857142857
"620" "2007/01/11" "06-07" 2007 "Cirrhinus.microlepis" 33.366421685598
"621" "2007/01/12" "06-07" 2007 "Cirrhinus.microlepis" 58.0149501691407
"622" "2007/01/13" "06-07" 2007 "Cirrhinus.microlepis" 200.000000039818
"623" "2007/01/15" "06-07" 2007 "Cirrhinus.microlepis" 126.575342465753
"624" "2007/01/16" "06-07" 2007 "Cirrhinus.microlepis" 41.3835021575267
"625" "2007/01/17" "06-07" 2007 "Cirrhinus.microlepis" 27.5151515176798
"626" "2007/01/18" "06-07" 2007 "Cirrhinus.microlepis" 23.3333333333333
"627" "2007/01/19" "06-07" 2007 "Cirrhinus.microlepis" 36.6666666666667
"628" "2007/01/20" "06-07" 2007 "Cirrhinus.microlepis" 200
"629" "2007/01/21" "06-07" 2007 "Cirrhinus.microlepis" 128.571428571429
"630" "2007/01/22" "06-07" 2007 "Cirrhinus.microlepis" 74.2424242424242
"631" "2007/01/25" "06-07" 2007 "Cirrhinus.microlepis" 102.200390283958
"632" "2007/01/26" "06-07" 2007 "Cirrhinus.microlepis" 44.9845805279842
"633" "2007/01/27" "06-07" 2007 "Cirrhinus.microlepis" 38.8736763210954
"634" "2007/01/28" "06-07" 2007 "Cirrhinus.microlepis" 54.9610992138443
"635" "2007/01/29" "06-07" 2007 "Cirrhinus.microlepis" 51.1750866804617
"636" "2007/01/30" "06-07" 2007 "Cirrhinus.microlepis" 70.8263788472995
"637" "2007/01/31" "06-07" 2007 "Cirrhinus.microlepis" 46.335226319102
"638" "2007/02/01" "06-07" 2007 "Cirrhinus.microlepis" 41.7436135374033
"639" "2007/02/02" "06-07" 2007 "Cirrhinus.microlepis" 67.0268472582867
"640" "2007/02/03" "06-07" 2007 "Cirrhinus.microlepis" 100
"641" "2007/02/04" "06-07" 2007 "Cirrhinus.microlepis" 63.1958292372894
"642" "2007/02/05" "06-07" 2007 "Cirrhinus.microlepis" 111.245212832345
"643" "2007/02/07" "06-07" 2007 "Cirrhinus.microlepis" 45.0000000079433
"644" "2007/02/08" "06-07" 2007 "Cirrhinus.microlepis" 30
"645" "2007/02/12" "06-07" 2007 "Cirrhinus.microlepis" 34.6750368974686
"646" "2007/02/13" "06-07" 2007 "Cirrhinus.microlepis" 53.5048882377397
"647" "2007/02/14" "06-07" 2007 "Cirrhinus.microlepis" 76.7108167782212
"648" "2007/02/15" "06-07" 2007 "Cirrhinus.microlepis" 59.9999999736967
"649" "2007/02/16" "06-07" 2007 "Cirrhinus.microlepis" 35.95
"650" "2007/02/18" "06-07" 2007 "Cirrhinus.microlepis" 160
"651" "2007/02/19" "06-07" 2007 "Cirrhinus.microlepis" 20
"652" "2007/02/20" "06-07" 2007 "Cirrhinus.microlepis" 104.625322997416
"653" "2007/02/22" "06-07" 2007 "Cirrhinus.microlepis" 100
"654" "2007/02/24" "06-07" 2007 "Cirrhinus.microlepis" 53.1697185123407
"655" "2007/02/25" "06-07" 2007 "Cirrhinus.microlepis" 45.1364328230907
"656" "2007/02/26" "06-07" 2007 "Cirrhinus.microlepis" 87.9078423693251
"657" "2007/02/27" "06-07" 2007 "Cirrhinus.microlepis" 69.8227972552685
"658" "2007/02/28" "06-07" 2007 "Cirrhinus.microlepis" 40.0873716424379
"659" "2007/10/29" "07-08" 2008 "Cirrhinus.microlepis" 40.0000000086142
"660" "2007/10/30" "07-08" 2008 "Cirrhinus.microlepis" 20
"661" "2007/10/31" "07-08" 2008 "Cirrhinus.microlepis" 26.5546218487395
"662" "2007/11/04" "07-08" 2008 "Cirrhinus.microlepis" 64.7422680480816
"663" "2007/11/05" "07-08" 2008 "Cirrhinus.microlepis" 250
"664" "2007/11/08" "07-08" 2008 "Cirrhinus.microlepis" 27.7777777777778
"665" "2007/11/15" "07-08" 2008 "Cirrhinus.microlepis" 50
"666" "2007/11/16" "07-08" 2008 "Cirrhinus.microlepis" 54.2577987186494
"667" "2007/11/17" "07-08" 2008 "Cirrhinus.microlepis" 46.0744903084248
"668" "2007/11/18" "07-08" 2008 "Cirrhinus.microlepis" 37.304243676
"669" "2007/11/19" "07-08" 2008 "Cirrhinus.microlepis" 47.777582576747
"670" "2007/11/20" "07-08" 2008 "Cirrhinus.microlepis" 33.6140406002346
"671" "2007/11/21" "07-08" 2008 "Cirrhinus.microlepis" 27.7821301355986
"672" "2007/11/22" "07-08" 2008 "Cirrhinus.microlepis" 27.1448395278544
"673" "2007/11/23" "07-08" 2008 "Cirrhinus.microlepis" 46.8243295696699
"674" "2007/11/27" "07-08" 2008 "Cirrhinus.microlepis" 39.477434688712
"675" "2007/11/28" "07-08" 2008 "Cirrhinus.microlepis" 33.4146341463415
"676" "2007/11/29" "07-08" 2008 "Cirrhinus.microlepis" 22.1341060562791
"677" "2007/11/30" "07-08" 2008 "Cirrhinus.microlepis" 35.9999999802526
"678" "2007/12/04" "07-08" 2008 "Cirrhinus.microlepis" 41.6666666666667
"679" "2007/12/05" "07-08" 2008 "Cirrhinus.microlepis" 30
"680" "2007/12/06" "07-08" 2008 "Cirrhinus.microlepis" 156.0000000156
"681" "2007/12/07" "07-08" 2008 "Cirrhinus.microlepis" 135
"682" "2007/12/16" "07-08" 2008 "Cirrhinus.microlepis" 101.632468450452
"683" "2007/12/17" "07-08" 2008 "Cirrhinus.microlepis" 36.0860180946741
"684" "2007/12/18" "07-08" 2008 "Cirrhinus.microlepis" 32.6542324398931
"685" "2007/12/19" "07-08" 2008 "Cirrhinus.microlepis" 39.9334790955363
"686" "2007/12/20" "07-08" 2008 "Cirrhinus.microlepis" 25.9240679507483
"687" "2007/12/21" "07-08" 2008 "Cirrhinus.microlepis" 34.802545554214
"688" "2007/12/22" "07-08" 2008 "Cirrhinus.microlepis" 36.4819349792826
"689" "2007/12/23" "07-08" 2008 "Cirrhinus.microlepis" 32.6144915424925
"690" "2007/12/24" "07-08" 2008 "Cirrhinus.microlepis" 40
"691" "2007/12/25" "07-08" 2008 "Cirrhinus.microlepis" 18.2142557792466
"692" "2007/12/26" "07-08" 2008 "Cirrhinus.microlepis" 10.5907025515382
"693" "2007/12/27" "07-08" 2008 "Cirrhinus.microlepis" 19.6751915115081
"694" "2007/12/28" "07-08" 2008 "Cirrhinus.microlepis" 60
"695" "2008/01/04" "07-08" 2008 "Cirrhinus.microlepis" 28
"696" "2008/01/05" "07-08" 2008 "Cirrhinus.microlepis" 45
"697" "2008/01/08" "07-08" 2008 "Cirrhinus.microlepis" 50
"698" "2008/01/09" "07-08" 2008 "Cirrhinus.microlepis" 57.9661016949153
"699" "2008/01/14" "07-08" 2008 "Cirrhinus.microlepis" 45.8604804793229
"700" "2008/01/15" "07-08" 2008 "Cirrhinus.microlepis" 39.7016456455505
"701" "2008/01/16" "07-08" 2008 "Cirrhinus.microlepis" 46.6285810494058
"702" "2008/01/17" "07-08" 2008 "Cirrhinus.microlepis" 42.1316921420501
"703" "2008/01/18" "07-08" 2008 "Cirrhinus.microlepis" 51.6036498315011
"704" "2008/01/19" "07-08" 2008 "Cirrhinus.microlepis" 25.9325211842389
"705" "2008/01/20" "07-08" 2008 "Cirrhinus.microlepis" 25.7224689679111
"706" "2008/01/21" "07-08" 2008 "Cirrhinus.microlepis" 35.3135837762085
"707" "2008/01/22" "07-08" 2008 "Cirrhinus.microlepis" 33.0939455069307
"708" "2008/01/29" "07-08" 2008 "Cirrhinus.microlepis" 89.9999999843478
"709" "2008/02/13" "07-08" 2008 "Cirrhinus.microlepis" 36.2500000073852
"710" "2008/02/14" "07-08" 2008 "Cirrhinus.microlepis" 42.946897092399
"711" "2008/02/15" "07-08" 2008 "Cirrhinus.microlepis" 43.3913472367415
"712" "2008/02/16" "07-08" 2008 "Cirrhinus.microlepis" 38.6035674271056
"713" "2008/02/17" "07-08" 2008 "Cirrhinus.microlepis" 32.9373091506798
"714" "2008/02/18" "07-08" 2008 "Cirrhinus.microlepis" 41.959672337819
"715" "2008/02/19" "07-08" 2008 "Cirrhinus.microlepis" 42.4075505198589
"716" "2008/02/20" "07-08" 2008 "Cirrhinus.microlepis" 46.6666666666667
"717" "2008/02/21" "07-08" 2008 "Cirrhinus.microlepis" 19.9999999945777
"718" "2008/02/22" "07-08" 2008 "Cirrhinus.microlepis" 30
"719" "2008/02/25" "07-08" 2008 "Cirrhinus.microlepis" 37.5000000017824
"720" "2008/02/26" "07-08" 2008 "Cirrhinus.microlepis" 30
"721" "2008/02/27" "07-08" 2008 "Cirrhinus.microlepis" 25
"722" "2008/10/14" "08-09" 2009 "Cirrhinus.microlepis" 40
"723" "2008/10/15" "08-09" 2009 "Cirrhinus.microlepis" 54.3612334801762
"724" "2008/10/16" "08-09" 2009 "Cirrhinus.microlepis" 37.4186991817423
"725" "2008/10/17" "08-09" 2009 "Cirrhinus.microlepis" 26.6666666666667
"726" "2008/10/18" "08-09" 2009 "Cirrhinus.microlepis" 53.3333333333333
"727" "2008/10/23" "08-09" 2009 "Cirrhinus.microlepis" 19.0322580668574
"728" "2008/10/24" "08-09" 2009 "Cirrhinus.microlepis" 22.5806451644121
"729" "2008/10/25" "08-09" 2009 "Cirrhinus.microlepis" 80
"730" "2008/10/28" "08-09" 2009 "Cirrhinus.microlepis" 28.7500000029297
"731" "2008/10/31" "08-09" 2009 "Cirrhinus.microlepis" 40
"732" "2008/11/03" "08-09" 2009 "Cirrhinus.microlepis" 79.5312500280518
"733" "2008/11/04" "08-09" 2009 "Cirrhinus.microlepis" 55.5855855810811
"734" "2008/11/05" "08-09" 2009 "Cirrhinus.microlepis" 48.3233808133481
"735" "2008/11/06" "08-09" 2009 "Cirrhinus.microlepis" 40.4482758606742
"736" "2008/11/07" "08-09" 2009 "Cirrhinus.microlepis" 40.8846153944009
"737" "2008/11/08" "08-09" 2009 "Cirrhinus.microlepis" 28.7446543174056
"738" "2008/11/09" "08-09" 2009 "Cirrhinus.microlepis" 25.2497551435112
"739" "2008/11/10" "08-09" 2009 "Cirrhinus.microlepis" 26.6666666666667
"740" "2008/11/11" "08-09" 2009 "Cirrhinus.microlepis" 76.6666666666667
"741" "2008/11/16" "08-09" 2009 "Cirrhinus.microlepis" 110.000000010043
"742" "2008/11/17" "08-09" 2009 "Cirrhinus.microlepis" 40.0000000098
"743" "2008/11/20" "08-09" 2009 "Cirrhinus.microlepis" 56.6666666666667
"744" "2008/11/21" "08-09" 2009 "Cirrhinus.microlepis" 78
"745" "2008/11/24" "08-09" 2009 "Cirrhinus.microlepis" 50
"746" "2008/11/25" "08-09" 2009 "Cirrhinus.microlepis" 75
"747" "2008/11/26" "08-09" 2009 "Cirrhinus.microlepis" 88.7219731023804
"748" "2008/11/27" "08-09" 2009 "Cirrhinus.microlepis" 10
"749" "2008/11/29" "08-09" 2009 "Cirrhinus.microlepis" 60
"750" "2008/12/02" "08-09" 2009 "Cirrhinus.microlepis" 120
"751" "2008/12/04" "08-09" 2009 "Cirrhinus.microlepis" 50.9427692482575
"752" "2008/12/05" "08-09" 2009 "Cirrhinus.microlepis" 92.3847861672537
"753" "2008/12/06" "08-09" 2009 "Cirrhinus.microlepis" 35.2182263386127
"754" "2008/12/07" "08-09" 2009 "Cirrhinus.microlepis" 72.4179070399944
"755" "2008/12/08" "08-09" 2009 "Cirrhinus.microlepis" 38.0821241250292
"756" "2008/12/09" "08-09" 2009 "Cirrhinus.microlepis" 29.7752109149322
"757" "2008/12/10" "08-09" 2009 "Cirrhinus.microlepis" 30.6569458625058
"758" "2008/12/11" "08-09" 2009 "Cirrhinus.microlepis" 78.6212283492726
"759" "2008/12/12" "08-09" 2009 "Cirrhinus.microlepis" 63.4865029475553
"760" "2008/12/15" "08-09" 2009 "Cirrhinus.microlepis" 80.79999999808
"761" "2008/12/16" "08-09" 2009 "Cirrhinus.microlepis" 47.5862069047562
"762" "2008/12/18" "08-09" 2009 "Cirrhinus.microlepis" 25
"763" "2008/12/19" "08-09" 2009 "Cirrhinus.microlepis" 115.064935037005
"764" "2008/12/22" "08-09" 2009 "Cirrhinus.microlepis" 100
"765" "2008/12/23" "08-09" 2009 "Cirrhinus.microlepis" 57.5
"766" "2008/12/25" "08-09" 2009 "Cirrhinus.microlepis" 22.5
"767" "2009/01/01" "08-09" 2009 "Cirrhinus.microlepis" 43.5284552910204
"768" "2009/01/02" "08-09" 2009 "Cirrhinus.microlepis" 48.3301786442895
"769" "2009/01/03" "08-09" 2009 "Cirrhinus.microlepis" 45.9877152015968
"770" "2009/01/04" "08-09" 2009 "Cirrhinus.microlepis" 38.0439869279459
"771" "2009/01/05" "08-09" 2009 "Cirrhinus.microlepis" 37.5657516901621
"772" "2009/01/06" "08-09" 2009 "Cirrhinus.microlepis" 43.9642766780324
"773" "2009/01/07" "08-09" 2009 "Cirrhinus.microlepis" 40.6121876483709
"774" "2009/01/08" "08-09" 2009 "Cirrhinus.microlepis" 50.0516428042232
"775" "2009/01/09" "08-09" 2009 "Cirrhinus.microlepis" 38.1015367872346
"776" "2009/01/10" "08-09" 2009 "Cirrhinus.microlepis" 49.99999999376
"777" "2009/01/13" "08-09" 2009 "Cirrhinus.microlepis" 50.0000000210674
"778" "2009/01/14" "08-09" 2009 "Cirrhinus.microlepis" 44.2165433708496
"779" "2009/01/21" "08-09" 2009 "Cirrhinus.microlepis" 109.99999999446
"780" "2009/01/22" "08-09" 2009 "Cirrhinus.microlepis" 50
"781" "2009/01/26" "08-09" 2009 "Cirrhinus.microlepis" 59.9999999802817
"782" "2009/01/28" "08-09" 2009 "Cirrhinus.microlepis" 75
"783" "2009/02/01" "08-09" 2009 "Cirrhinus.microlepis" 45.0365884831048
"784" "2009/02/02" "08-09" 2009 "Cirrhinus.microlepis" 47.0624240824392
"785" "2009/02/03" "08-09" 2009 "Cirrhinus.microlepis" 42.3703637756165
"786" "2009/02/04" "08-09" 2009 "Cirrhinus.microlepis" 42.6930968794911
"787" "2009/02/05" "08-09" 2009 "Cirrhinus.microlepis" 41.0792363781257
"788" "2009/02/06" "08-09" 2009 "Cirrhinus.microlepis" 42.5516552715114
"789" "2009/02/07" "08-09" 2009 "Cirrhinus.microlepis" 43.7715751894197
"790" "2009/02/08" "08-09" 2009 "Cirrhinus.microlepis" 69.7923888413769
"791" "2009/02/09" "08-09" 2009 "Cirrhinus.microlepis" 49.9999999811428
"792" "2009/02/12" "08-09" 2009 "Cirrhinus.microlepis" 49.999999980446
"793" "2009/02/13" "08-09" 2009 "Cirrhinus.microlepis" 29.999999992438
"794" "2009/02/16" "08-09" 2009 "Cirrhinus.microlepis" 58.3333333333333
"795" "2009/02/17" "08-09" 2009 "Cirrhinus.microlepis" 72.499999991244
"796" "2009/02/24" "08-09" 2009 "Cirrhinus.microlepis" 76.066536222216
"797" "2009/02/27" "08-09" 2009 "Cirrhinus.microlepis" 50
"798" "2009/03/01" "08-09" 2009 "Cirrhinus.microlepis" 83.8976957316053
"799" "2009/03/02" "08-09" 2009 "Cirrhinus.microlepis" 90.5876896490888
"800" "2009/03/03" "08-09" 2009 "Cirrhinus.microlepis" 32.9972579461541
"801" "2009/03/04" "08-09" 2009 "Cirrhinus.microlepis" 28.6134641182072
"802" "2009/03/05" "08-09" 2009 "Cirrhinus.microlepis" 52.2222222212609
"803" "2009/03/06" "08-09" 2009 "Cirrhinus.microlepis" 33.341753249757
"804" "2009/03/07" "08-09" 2009 "Cirrhinus.microlepis" 49.9341048205194
"805" "2009/03/08" "08-09" 2009 "Cirrhinus.microlepis" 39.9999999908903
"806" "2009/03/09" "08-09" 2009 "Cirrhinus.microlepis" 24.4424934167738
"807" "2009/03/10" "08-09" 2009 "Cirrhinus.microlepis" 42.7510218967371
"808" "2009/10/20" "09-10" 2010 "Cirrhinus.microlepis" 30
"809" "2009/10/22" "09-10" 2010 "Cirrhinus.microlepis" 50
"810" "2009/10/24" "09-10" 2010 "Cirrhinus.microlepis" 39.9999999978571
"811" "2009/10/25" "09-10" 2010 "Cirrhinus.microlepis" 30.0096986968394
"812" "2009/10/26" "09-10" 2010 "Cirrhinus.microlepis" 40.9696030001459
"813" "2009/10/27" "09-10" 2010 "Cirrhinus.microlepis" 34.7326766721372
"814" "2009/10/28" "09-10" 2010 "Cirrhinus.microlepis" 29.8923616075728
"815" "2009/10/29" "09-10" 2010 "Cirrhinus.microlepis" 22.1023761959942
"816" "2009/10/30" "09-10" 2010 "Cirrhinus.microlepis" 28.9978585326771
"817" "2009/10/31" "09-10" 2010 "Cirrhinus.microlepis" 20.2451410332343
"818" "2009/11/05" "09-10" 2010 "Cirrhinus.microlepis" 22.6989123129425
"819" "2009/11/06" "09-10" 2010 "Cirrhinus.microlepis" 34.2427333051202
"820" "2009/11/10" "09-10" 2010 "Cirrhinus.microlepis" 36.336921475429
"821" "2009/11/13" "09-10" 2010 "Cirrhinus.microlepis" 62.3578865338839
"822" "2009/11/16" "09-10" 2010 "Cirrhinus.microlepis" 42.2222222222222
"823" "2009/11/19" "09-10" 2010 "Cirrhinus.microlepis" 100
"824" "2009/11/20" "09-10" 2010 "Cirrhinus.microlepis" 37.1762138113207
"825" "2009/11/23" "09-10" 2010 "Cirrhinus.microlepis" 40.1845018389258
"826" "2009/11/24" "09-10" 2010 "Cirrhinus.microlepis" 67.0146236692052
"827" "2009/11/25" "09-10" 2010 "Cirrhinus.microlepis" 67.7630207764889
"828" "2009/11/26" "09-10" 2010 "Cirrhinus.microlepis" 39.4359884737564
"829" "2009/11/27" "09-10" 2010 "Cirrhinus.microlepis" 49.2875989602342
"830" "2009/11/28" "09-10" 2010 "Cirrhinus.microlepis" 34.5466702827997
"831" "2009/11/29" "09-10" 2010 "Cirrhinus.microlepis" 40.8729198059098
"832" "2009/11/30" "09-10" 2010 "Cirrhinus.microlepis" 53.3775324305801
"833" "2009/12/01" "09-10" 2010 "Cirrhinus.microlepis" 21.6168707095748
"834" "2009/12/02" "09-10" 2010 "Cirrhinus.microlepis" 26.4710277232588
"835" "2009/12/04" "09-10" 2010 "Cirrhinus.microlepis" 30.0000000096123
"836" "2009/12/07" "09-10" 2010 "Cirrhinus.microlepis" 40
"837" "2009/12/08" "09-10" 2010 "Cirrhinus.microlepis" 50
"838" "2009/12/09" "09-10" 2010 "Cirrhinus.microlepis" 135.217391304348
"839" "2009/12/11" "09-10" 2010 "Cirrhinus.microlepis" 42.0125786037736
"840" "2009/12/16" "09-10" 2010 "Cirrhinus.microlepis" 60.0000000027273
"841" "2009/12/17" "09-10" 2010 "Cirrhinus.microlepis" 40
"842" "2009/12/18" "09-10" 2010 "Cirrhinus.microlepis" 20
"843" "2009/12/21" "09-10" 2010 "Cirrhinus.microlepis" 70.3125294758489
"844" "2009/12/22" "09-10" 2010 "Cirrhinus.microlepis" 56.2888406432993
"845" "2009/12/23" "09-10" 2010 "Cirrhinus.microlepis" 38.7822429969806
"846" "2009/12/24" "09-10" 2010 "Cirrhinus.microlepis" 33.7127660795414
"847" "2009/12/25" "09-10" 2010 "Cirrhinus.microlepis" 32.6456895614823
"848" "2009/12/26" "09-10" 2010 "Cirrhinus.microlepis" 49.1333472292053
"849" "2009/12/27" "09-10" 2010 "Cirrhinus.microlepis" 46.7042261547626
"850" "2009/12/28" "09-10" 2010 "Cirrhinus.microlepis" 29.1421665598613
"851" "2009/12/29" "09-10" 2010 "Cirrhinus.microlepis" 35.6620494247359
"852" "2009/12/30" "09-10" 2010 "Cirrhinus.microlepis" 30.6388864155129
"853" "2010/01/02" "09-10" 2010 "Cirrhinus.microlepis" 60
"854" "2010/01/05" "09-10" 2010 "Cirrhinus.microlepis" 59.9999999930763
"855" "2010/01/06" "09-10" 2010 "Cirrhinus.microlepis" 54.9353481437797
"856" "2010/01/07" "09-10" 2010 "Cirrhinus.microlepis" 49.9999999805195
"857" "2010/01/08" "09-10" 2010 "Cirrhinus.microlepis" 68.1592039839265
"858" "2010/01/11" "09-10" 2010 "Cirrhinus.microlepis" 126.666666666667
"859" "2010/01/12" "09-10" 2010 "Cirrhinus.microlepis" 140
"860" "2010/01/14" "09-10" 2010 "Cirrhinus.microlepis" 64.8229342177939
"861" "2010/01/15" "09-10" 2010 "Cirrhinus.microlepis" 125
"862" "2010/01/19" "09-10" 2010 "Cirrhinus.microlepis" 50.438247016747
"863" "2010/01/20" "09-10" 2010 "Cirrhinus.microlepis" 70
"864" "2010/01/22" "09-10" 2010 "Cirrhinus.microlepis" 56.9906815045862
"865" "2010/01/23" "09-10" 2010 "Cirrhinus.microlepis" 188.058388474747
"866" "2010/01/24" "09-10" 2010 "Cirrhinus.microlepis" 50.1483157641677
"867" "2010/01/25" "09-10" 2010 "Cirrhinus.microlepis" 49.4864536744985
"868" "2010/01/26" "09-10" 2010 "Cirrhinus.microlepis" 59.4060564141138
"869" "2010/01/27" "09-10" 2010 "Cirrhinus.microlepis" 36.3448980621016
"870" "2010/01/28" "09-10" 2010 "Cirrhinus.microlepis" 37.1222074625044
"871" "2010/01/29" "09-10" 2010 "Cirrhinus.microlepis" 36.9190802712363
"872" "2010/02/05" "09-10" 2010 "Cirrhinus.microlepis" 118.076923076923
"873" "2010/02/08" "09-10" 2010 "Cirrhinus.microlepis" 51.1111111111111
"874" "2010/02/09" "09-10" 2010 "Cirrhinus.microlepis" 70.4545454545455
"875" "2010/02/12" "09-10" 2010 "Cirrhinus.microlepis" 24
"876" "2010/02/15" "09-10" 2010 "Cirrhinus.microlepis" 64.4559585492228
"877" "2010/02/17" "09-10" 2010 "Cirrhinus.microlepis" 61.5098877706112
"878" "2010/02/19" "09-10" 2010 "Cirrhinus.microlepis" 79.2
"879" "2010/02/20" "09-10" 2010 "Cirrhinus.microlepis" 41.8503997010407
"880" "2010/02/21" "09-10" 2010 "Cirrhinus.microlepis" 26.1318545446515
"881" "2010/02/22" "09-10" 2010 "Cirrhinus.microlepis" 50.2579395585617
"882" "2010/02/23" "09-10" 2010 "Cirrhinus.microlepis" 42.0035529430309
"883" "2010/02/24" "09-10" 2010 "Cirrhinus.microlepis" 21.518317991731
"884" "2010/02/25" "09-10" 2010 "Cirrhinus.microlepis" 34.6351844311
"885" "2010/02/26" "09-10" 2010 "Cirrhinus.microlepis" 36.6635512869963
"886" "2010/02/27" "09-10" 2010 "Cirrhinus.microlepis" 48.1809516617315
"887" "2010/03/03" "09-10" 2010 "Cirrhinus.microlepis" 59.9999999801818
"888" "2010/03/04" "09-10" 2010 "Cirrhinus.microlepis" 39.9999999974303
"889" "2010/03/05" "09-10" 2010 "Cirrhinus.microlepis" 28.0000000008316
"890" "2010/10/26" "10-11" 2011 "Cirrhinus.microlepis" 19.9999999978571
"891" "2010/10/27" "10-11" 2011 "Cirrhinus.microlepis" 100
"892" "2010/10/28" "10-11" 2011 "Cirrhinus.microlepis" 100
"893" "2010/10/29" "10-11" 2011 "Cirrhinus.microlepis" 23.3333333333333
"894" "2010/10/30" "10-11" 2011 "Cirrhinus.microlepis" 22.5
"895" "2010/10/31" "10-11" 2011 "Cirrhinus.microlepis" 28.0000000032727
"896" "2010/11/03" "10-11" 2011 "Cirrhinus.microlepis" 50.0000000068182
"897" "2010/11/06" "10-11" 2011 "Cirrhinus.microlepis" 479.436619791629
"898" "2010/11/09" "10-11" 2011 "Cirrhinus.microlepis" 20
"899" "2010/11/12" "10-11" 2011 "Cirrhinus.microlepis" 54.5833333333333
"900" "2010/11/13" "10-11" 2011 "Cirrhinus.microlepis" 29.2379284130256
"901" "2010/11/14" "10-11" 2011 "Cirrhinus.microlepis" 62.6400000025056
"902" "2010/11/15" "10-11" 2011 "Cirrhinus.microlepis" 50.8952380914286
"903" "2010/11/16" "10-11" 2011 "Cirrhinus.microlepis" 61.9849124267803
"904" "2010/11/17" "10-11" 2011 "Cirrhinus.microlepis" 58.1580156334768
"905" "2010/11/18" "10-11" 2011 "Cirrhinus.microlepis" 39.1098148768236
"906" "2010/11/19" "10-11" 2011 "Cirrhinus.microlepis" 42.2455089916903
"907" "2010/11/20" "10-11" 2011 "Cirrhinus.microlepis" 53.3040935701754
"908" "2010/11/22" "10-11" 2011 "Cirrhinus.microlepis" 72
"909" "2010/11/27" "10-11" 2011 "Cirrhinus.microlepis" 30
"910" "2010/11/28" "10-11" 2011 "Cirrhinus.microlepis" 120
"911" "2010/11/30" "10-11" 2011 "Cirrhinus.microlepis" 52.0547945175971
"912" "2010/12/01" "10-11" 2011 "Cirrhinus.microlepis" 26.6666666666667
"913" "2010/12/04" "10-11" 2011 "Cirrhinus.microlepis" 80
"914" "2010/12/07" "10-11" 2011 "Cirrhinus.microlepis" 86.6666666666667
"915" "2010/12/10" "10-11" 2011 "Cirrhinus.microlepis" 28.0357142857143
"916" "2010/12/12" "10-11" 2011 "Cirrhinus.microlepis" 79.142857133551
"917" "2010/12/13" "10-11" 2011 "Cirrhinus.microlepis" 28.8179049680178
"918" "2010/12/14" "10-11" 2011 "Cirrhinus.microlepis" 28.3139432650165
"919" "2010/12/15" "10-11" 2011 "Cirrhinus.microlepis" 38.9539127795915
"920" "2010/12/16" "10-11" 2011 "Cirrhinus.microlepis" 26.3838641012822
"921" "2010/12/17" "10-11" 2011 "Cirrhinus.microlepis" 31.2640567129064
"922" "2010/12/18" "10-11" 2011 "Cirrhinus.microlepis" 32.9514021103303
"923" "2010/12/19" "10-11" 2011 "Cirrhinus.microlepis" 23.5682325608826
"924" "2010/12/20" "10-11" 2011 "Cirrhinus.microlepis" 28.3774396089215
"925" "2010/12/21" "10-11" 2011 "Cirrhinus.microlepis" 35.0000000032673
"926" "2010/12/22" "10-11" 2011 "Cirrhinus.microlepis" 86.6666666447368
"927" "2010/12/23" "10-11" 2011 "Cirrhinus.microlepis" 90
"928" "2010/12/25" "10-11" 2011 "Cirrhinus.microlepis" 28.6318800337776
"929" "2011/01/04" "10-11" 2011 "Cirrhinus.microlepis" 19.9999999972727
"930" "2011/01/06" "10-11" 2011 "Cirrhinus.microlepis" 40
"931" "2011/01/07" "10-11" 2011 "Cirrhinus.microlepis" 160
"932" "2011/01/11" "10-11" 2011 "Cirrhinus.microlepis" 37.5348276319328
"933" "2011/01/12" "10-11" 2011 "Cirrhinus.microlepis" 22.7575250575289
"934" "2011/01/13" "10-11" 2011 "Cirrhinus.microlepis" 20.1859793436816
"935" "2011/01/14" "10-11" 2011 "Cirrhinus.microlepis" 29.6374409881033
"936" "2011/01/15" "10-11" 2011 "Cirrhinus.microlepis" 28.7650821777077
"937" "2011/01/16" "10-11" 2011 "Cirrhinus.microlepis" 35.0392239221648
"938" "2011/01/17" "10-11" 2011 "Cirrhinus.microlepis" 26.0019314983594
"939" "2011/01/18" "10-11" 2011 "Cirrhinus.microlepis" 26.1915588748516
"940" "2011/01/19" "10-11" 2011 "Cirrhinus.microlepis" 53.7245499916809
"941" "2011/01/20" "10-11" 2011 "Cirrhinus.microlepis" 100
"942" "2011/01/21" "10-11" 2011 "Cirrhinus.microlepis" 90
"943" "2011/01/22" "10-11" 2011 "Cirrhinus.microlepis" 45.6133828974865
"944" "2011/01/31" "10-11" 2011 "Cirrhinus.microlepis" 80.000000035122
"945" "2011/02/03" "10-11" 2011 "Cirrhinus.microlepis" 85.9309990109778
"946" "2011/02/04" "10-11" 2011 "Cirrhinus.microlepis" 32.5000000025568
"947" "2011/02/05" "10-11" 2011 "Cirrhinus.microlepis" 96.4666202547697
"948" "2011/02/07" "10-11" 2011 "Cirrhinus.microlepis" 26.6666666666667
"949" "2011/02/09" "10-11" 2011 "Cirrhinus.microlepis" 42.6519439042262
"950" "2011/02/10" "10-11" 2011 "Cirrhinus.microlepis" 19.9185521103767
"951" "2011/02/11" "10-11" 2011 "Cirrhinus.microlepis" 35.2030575282571
"952" "2011/02/12" "10-11" 2011 "Cirrhinus.microlepis" 18.6157808128222
"953" "2011/02/13" "10-11" 2011 "Cirrhinus.microlepis" 31.8687259853949
"954" "2011/02/14" "10-11" 2011 "Cirrhinus.microlepis" 24.1004952332783
"955" "2011/02/15" "10-11" 2011 "Cirrhinus.microlepis" 18.2990234552809
"956" "2011/02/16" "10-11" 2011 "Cirrhinus.microlepis" 17.3222504071358
"957" "2011/02/17" "10-11" 2011 "Cirrhinus.microlepis" 20.000000002557
"958" "2011/11/02" "11-12" 2012 "Cirrhinus.microlepis" 31.0158136369306
"959" "2011/11/03" "11-12" 2012 "Cirrhinus.microlepis" 16.7376206907275
"960" "2011/11/04" "11-12" 2012 "Cirrhinus.microlepis" 17.3444086631531
"961" "2011/11/05" "11-12" 2012 "Cirrhinus.microlepis" 21.4210831628664
"962" "2011/11/06" "11-12" 2012 "Cirrhinus.microlepis" 62.1706978118523
"963" "2011/11/07" "11-12" 2012 "Cirrhinus.microlepis" 37.2853150756184
"964" "2011/11/08" "11-12" 2012 "Cirrhinus.microlepis" 22.5177470929727
"965" "2011/11/09" "11-12" 2012 "Cirrhinus.microlepis" 39.3922651030359
"966" "2011/11/11" "11-12" 2012 "Cirrhinus.microlepis" 52.1502590538471
"967" "2011/11/13" "11-12" 2012 "Cirrhinus.microlepis" 115
"968" "2011/11/14" "11-12" 2012 "Cirrhinus.microlepis" 47.3076923076923
"969" "2011/11/15" "11-12" 2012 "Cirrhinus.microlepis" 111.428571428571
"970" "2011/11/16" "11-12" 2012 "Cirrhinus.microlepis" 36.3129599407499
"971" "2011/11/17" "11-12" 2012 "Cirrhinus.microlepis" 37.5
"972" "2011/11/18" "11-12" 2012 "Cirrhinus.microlepis" 29.490448850515
"973" "2011/11/19" "11-12" 2012 "Cirrhinus.microlepis" 93.75
"974" "2011/11/20" "11-12" 2012 "Cirrhinus.microlepis" 36.3948193035687
"975" "2011/11/22" "11-12" 2012 "Cirrhinus.microlepis" 60.2875051106196
"976" "2011/11/24" "11-12" 2012 "Cirrhinus.microlepis" 52.7890834521529
"977" "2011/11/26" "11-12" 2012 "Cirrhinus.microlepis" 40
"978" "2011/11/28" "11-12" 2012 "Cirrhinus.microlepis" 42.4658818173083
"979" "2011/11/30" "11-12" 2012 "Cirrhinus.microlepis" 79.8348215848069
"980" "2011/12/01" "11-12" 2012 "Cirrhinus.microlepis" 64.6816673920748
"981" "2011/12/02" "11-12" 2012 "Cirrhinus.microlepis" 41.2583293646901
"982" "2011/12/03" "11-12" 2012 "Cirrhinus.microlepis" 24.7693154934666
"983" "2011/12/05" "11-12" 2012 "Cirrhinus.microlepis" 35.1000499470752
"984" "2011/12/06" "11-12" 2012 "Cirrhinus.microlepis" 47.5018219352073
"985" "2011/12/07" "11-12" 2012 "Cirrhinus.microlepis" 24.3660675773914
"986" "2011/12/08" "11-12" 2012 "Cirrhinus.microlepis" 35.868766758199
"987" "2011/12/09" "11-12" 2012 "Cirrhinus.microlepis" 30.8649648495724
"988" "2011/12/11" "11-12" 2012 "Cirrhinus.microlepis" 120
"989" "2011/12/12" "11-12" 2012 "Cirrhinus.microlepis" 85.7894736879501
"990" "2011/12/14" "11-12" 2012 "Cirrhinus.microlepis" 52.2051282
"991" "2011/12/16" "11-12" 2012 "Cirrhinus.microlepis" 65.4325871259689
"992" "2011/12/19" "11-12" 2012 "Cirrhinus.microlepis" 108.642765706486
"993" "2011/12/21" "11-12" 2012 "Cirrhinus.microlepis" 100
"994" "2011/12/23" "11-12" 2012 "Cirrhinus.microlepis" 80
"995" "2011/12/26" "11-12" 2012 "Cirrhinus.microlepis" 276.663151307037
"996" "2011/12/28" "11-12" 2012 "Cirrhinus.microlepis" 220.058810179776
"997" "2011/12/30" "11-12" 2012 "Cirrhinus.microlepis" 112.190055959394
"998" "2012/01/01" "11-12" 2012 "Cirrhinus.microlepis" 34.852697462338
"999" "2012/01/02" "11-12" 2012 "Cirrhinus.microlepis" 49.4633437293275
"1000" "2012/01/03" "11-12" 2012 "Cirrhinus.microlepis" 57.1995430775836
"1001" "2012/01/04" "11-12" 2012 "Cirrhinus.microlepis" 74.9779723366679
"1002" "2012/01/05" "11-12" 2012 "Cirrhinus.microlepis" 88.0141415978737
"1003" "2012/01/06" "11-12" 2012 "Cirrhinus.microlepis" 35.2747482106635
"1004" "2012/01/07" "11-12" 2012 "Cirrhinus.microlepis" 51.361899685333
"1005" "2012/01/08" "11-12" 2012 "Cirrhinus.microlepis" 139.77116232035
"1006" "2012/01/09" "11-12" 2012 "Cirrhinus.microlepis" 117.196347183115
"1007" "2012/01/10" "11-12" 2012 "Cirrhinus.microlepis" 166.639403679087
"1008" "2012/01/11" "11-12" 2012 "Cirrhinus.microlepis" 150
"1009" "2012/01/12" "11-12" 2012 "Cirrhinus.microlepis" 90.0000000163636
"1010" "2012/01/13" "11-12" 2012 "Cirrhinus.microlepis" 147.322834645669
"1011" "2012/01/14" "11-12" 2012 "Cirrhinus.microlepis" 40
"1012" "2012/01/16" "11-12" 2012 "Cirrhinus.microlepis" 124.999999993725
"1013" "2012/01/18" "11-12" 2012 "Cirrhinus.microlepis" 180
"1014" "2012/01/20" "11-12" 2012 "Cirrhinus.microlepis" 97.3529411764706
"1015" "2012/01/26" "11-12" 2012 "Cirrhinus.microlepis" 200
"1016" "2012/01/27" "11-12" 2012 "Cirrhinus.microlepis" 170
"1017" "2012/01/28" "11-12" 2012 "Cirrhinus.microlepis" 80.0000000264706
"1018" "2012/01/30" "11-12" 2012 "Cirrhinus.microlepis" 127.705936440962
"1019" "2012/01/31" "11-12" 2012 "Cirrhinus.microlepis" 155.556666251778
"1020" "2012/02/01" "11-12" 2012 "Cirrhinus.microlepis" 90.385319201162
"1021" "2012/02/02" "11-12" 2012 "Cirrhinus.microlepis" 29.1479368643647
"1022" "2012/02/03" "11-12" 2012 "Cirrhinus.microlepis" 55.3994811038676
"1023" "2012/02/04" "11-12" 2012 "Cirrhinus.microlepis" 103.866211058939
"1024" "2012/02/06" "11-12" 2012 "Cirrhinus.microlepis" 93.8185968899265
"1025" "2012/02/07" "11-12" 2012 "Cirrhinus.microlepis" 83.3187694258604
"1026" "2012/02/08" "11-12" 2012 "Cirrhinus.microlepis" 24.2607555239487
"1027" "2012/02/10" "11-12" 2012 "Cirrhinus.microlepis" 157.499999964205
"1028" "2012/02/13" "11-12" 2012 "Cirrhinus.microlepis" 109.999999980909
"1029" "2012/02/15" "11-12" 2012 "Cirrhinus.microlepis" 102.857142857143
"1030" "2012/02/17" "11-12" 2012 "Cirrhinus.microlepis" 93.3333333333333
"1031" "2012/02/20" "11-12" 2012 "Cirrhinus.microlepis" 145.00000001125
"1032" "2012/02/21" "11-12" 2012 "Cirrhinus.microlepis" 80
"1033" "2012/02/22" "11-12" 2012 "Cirrhinus.microlepis" 160
"1034" "2012/02/24" "11-12" 2012 "Cirrhinus.microlepis" 119.275918810084
"1035" "2012/02/27" "11-12" 2012 "Cirrhinus.microlepis" 126.582923700952
"1036" "2012/02/28" "11-12" 2012 "Cirrhinus.microlepis" 168.426377230905
"1037" "2012/02/29" "11-12" 2012 "Cirrhinus.microlepis" 130.749614319909
"1038" "2012/10/27" "12-13" 2013 "Cirrhinus.microlepis" 103.772993811563
"1039" "2012/10/28" "12-13" 2013 "Cirrhinus.microlepis" 46.0544287939722
"1040" "2012/10/29" "12-13" 2013 "Cirrhinus.microlepis" 49.0322580509142
"1041" "2012/10/31" "12-13" 2013 "Cirrhinus.microlepis" 20
"1042" "2012/11/02" "12-13" 2013 "Cirrhinus.microlepis" 373.85920785354
"1043" "2012/11/04" "12-13" 2013 "Cirrhinus.microlepis" 137.802197794626
"1044" "2012/11/06" "12-13" 2013 "Cirrhinus.microlepis" 62.6946107746889
"1045" "2012/11/08" "12-13" 2013 "Cirrhinus.microlepis" 199.082125594203
"1046" "2012/11/10" "12-13" 2013 "Cirrhinus.microlepis" 354.833333333333
"1047" "2012/11/12" "12-13" 2013 "Cirrhinus.microlepis" 643.333333333333
"1048" "2012/11/14" "12-13" 2013 "Cirrhinus.microlepis" 800
"1049" "2012/11/16" "12-13" 2013 "Cirrhinus.microlepis" 296.363636399339
"1050" "2012/11/18" "12-13" 2013 "Cirrhinus.microlepis" 540
"1051" "2012/11/19" "12-13" 2013 "Cirrhinus.microlepis" 89.846153847716
"1052" "2012/11/20" "12-13" 2013 "Cirrhinus.microlepis" 396.949152492043
"1053" "2012/11/21" "12-13" 2013 "Cirrhinus.microlepis" 172.261124739624
"1054" "2012/11/22" "12-13" 2013 "Cirrhinus.microlepis" 388.614833888203
"1055" "2012/11/23" "12-13" 2013 "Cirrhinus.microlepis" 242.79004070115
"1056" "2012/11/24" "12-13" 2013 "Cirrhinus.microlepis" 138.645169012283
"1057" "2012/11/25" "12-13" 2013 "Cirrhinus.microlepis" 86.2357994938091
"1058" "2012/11/26" "12-13" 2013 "Cirrhinus.microlepis" 329.243065331453
"1059" "2012/11/27" "12-13" 2013 "Cirrhinus.microlepis" 544.922480581395
"1060" "2012/11/28" "12-13" 2013 "Cirrhinus.microlepis" 336.666666666667
"1061" "2012/11/30" "12-13" 2013 "Cirrhinus.microlepis" 184
"1062" "2012/12/02" "12-13" 2013 "Cirrhinus.microlepis" 56.6666666666667
"1063" "2012/12/04" "12-13" 2013 "Cirrhinus.microlepis" 112.195121899465
"1064" "2012/12/10" "12-13" 2013 "Cirrhinus.microlepis" 235
"1065" "2012/12/12" "12-13" 2013 "Cirrhinus.microlepis" 66.7692307958959
"1066" "2012/12/13" "12-13" 2013 "Cirrhinus.microlepis" 100
"1067" "2012/12/14" "12-13" 2013 "Cirrhinus.microlepis" 80
"1068" "2012/12/15" "12-13" 2013 "Cirrhinus.microlepis" 150
"1069" "2012/12/16" "12-13" 2013 "Cirrhinus.microlepis" 143.837021074995
"1070" "2012/12/18" "12-13" 2013 "Cirrhinus.microlepis" 220
"1071" "2012/12/19" "12-13" 2013 "Cirrhinus.microlepis" 72.2773274682826
"1072" "2012/12/20" "12-13" 2013 "Cirrhinus.microlepis" 38.3942105938747
"1073" "2012/12/21" "12-13" 2013 "Cirrhinus.microlepis" 70.9298134602802
"1074" "2012/12/22" "12-13" 2013 "Cirrhinus.microlepis" 46.3348243419641
"1075" "2012/12/23" "12-13" 2013 "Cirrhinus.microlepis" 19.2529191652407
"1076" "2012/12/24" "12-13" 2013 "Cirrhinus.microlepis" 46.3727037403933
"1077" "2012/12/25" "12-13" 2013 "Cirrhinus.microlepis" 91.7483500142466
"1078" "2012/12/26" "12-13" 2013 "Cirrhinus.microlepis" 51.0056959392723
"1079" "2012/12/27" "12-13" 2013 "Cirrhinus.microlepis" 208.76555620409
"1080" "2012/12/28" "12-13" 2013 "Cirrhinus.microlepis" 74.7856154711559
"1081" "2013/01/05" "12-13" 2013 "Cirrhinus.microlepis" 80.0000000094737
"1082" "2013/01/07" "12-13" 2013 "Cirrhinus.microlepis" 128.108108142732
"1083" "2013/01/09" "12-13" 2013 "Cirrhinus.microlepis" 60.000000006
"1084" "2013/01/11" "12-13" 2013 "Cirrhinus.microlepis" 70
"1085" "2013/01/12" "12-13" 2013 "Cirrhinus.microlepis" 236.883116852353
"1086" "2013/01/14" "12-13" 2013 "Cirrhinus.microlepis" 80
"1087" "2013/01/15" "12-13" 2013 "Cirrhinus.microlepis" 110.000000041466
"1088" "2013/01/16" "12-13" 2013 "Cirrhinus.microlepis" 50.0673686114346
"1089" "2013/01/17" "12-13" 2013 "Cirrhinus.microlepis" 128.06965087187
"1090" "2013/01/18" "12-13" 2013 "Cirrhinus.microlepis" 99.9613995739045
"1091" "2013/01/19" "12-13" 2013 "Cirrhinus.microlepis" 48.5639322468671
"1092" "2013/01/20" "12-13" 2013 "Cirrhinus.microlepis" 74.9452240301298
"1093" "2013/01/21" "12-13" 2013 "Cirrhinus.microlepis" 93.4745186545254
"1094" "2013/01/22" "12-13" 2013 "Cirrhinus.microlepis" 82.7203671482652
"1095" "2013/01/23" "12-13" 2013 "Cirrhinus.microlepis" 52.279071054214
"1096" "2013/01/24" "12-13" 2013 "Cirrhinus.microlepis" 38.5721160953904
"1097" "2013/01/25" "12-13" 2013 "Cirrhinus.microlepis" 101.521377501412
"1098" "2013/01/26" "12-13" 2013 "Cirrhinus.microlepis" 64.6912079695043
"1099" "2013/01/28" "12-13" 2013 "Cirrhinus.microlepis" 101.88300985471
"1100" "2013/01/31" "12-13" 2013 "Cirrhinus.microlepis" 121.65822958231
"1101" "2013/02/01" "12-13" 2013 "Cirrhinus.microlepis" 79.9999999957286
"1102" "2013/02/03" "12-13" 2013 "Cirrhinus.microlepis" 86.6666666813596
"1103" "2013/02/04" "12-13" 2013 "Cirrhinus.microlepis" 190
"1104" "2013/02/05" "12-13" 2013 "Cirrhinus.microlepis" 72.8760365357031
"1105" "2013/02/07" "12-13" 2013 "Cirrhinus.microlepis" 108.961546179972
"1106" "2013/02/09" "12-13" 2013 "Cirrhinus.microlepis" 50.0000000075841
"1107" "2013/02/13" "12-13" 2013 "Cirrhinus.microlepis" 81.0446808127525
"1108" "2013/02/14" "12-13" 2013 "Cirrhinus.microlepis" 53.3333333374111
"1109" "2013/02/15" "12-13" 2013 "Cirrhinus.microlepis" 77.4999999964844
"1110" "2013/02/16" "12-13" 2013 "Cirrhinus.microlepis" 88.3940220543714
"1111" "2013/02/17" "12-13" 2013 "Cirrhinus.microlepis" 41.0492632792936
"1112" "2013/02/18" "12-13" 2013 "Cirrhinus.microlepis" 190.434782587996
"1113" "2013/02/19" "12-13" 2013 "Cirrhinus.microlepis" 102.070183712835
"1114" "2013/02/20" "12-13" 2013 "Cirrhinus.microlepis" 107.674629433059
"1115" "2013/02/21" "12-13" 2013 "Cirrhinus.microlepis" 108.617740265269
"1116" "2013/02/22" "12-13" 2013 "Cirrhinus.microlepis" 60.3805282871828
"1117" "2013/02/23" "12-13" 2013 "Cirrhinus.microlepis" 54.0130921542547
"1118" "2013/02/24" "12-13" 2013 "Cirrhinus.microlepis" 53.9211631578541
"1119" "2013/02/25" "12-13" 2013 "Cirrhinus.microlepis" 86.6666666666667
"1120" "2013/02/26" "12-13" 2013 "Cirrhinus.microlepis" 54.9999999903646
"1121" "2013/02/27" "12-13" 2013 "Cirrhinus.microlepis" 79.9999999606731
"1122" "2013/02/28" "12-13" 2013 "Cirrhinus.microlepis" 55.4262096359326
"1123" "2013/10/25" "13-14" 2014 "Cirrhinus.microlepis" 85
"1124" "2013/10/27" "13-14" 2014 "Cirrhinus.microlepis" 40.0000000023077
"1125" "2013/11/02" "13-14" 2014 "Cirrhinus.microlepis" 60.7028754170452
"1126" "2013/11/04" "13-14" 2014 "Cirrhinus.microlepis" 69.1965176588597
"1127" "2013/11/06" "13-14" 2014 "Cirrhinus.microlepis" 42.4689165111068
"1128" "2013/11/09" "13-14" 2014 "Cirrhinus.microlepis" 50.3771774470219
"1129" "2013/11/10" "13-14" 2014 "Cirrhinus.microlepis" 43.6498559591812
"1130" "2013/11/11" "13-14" 2014 "Cirrhinus.microlepis" 29.7171459816207
"1131" "2013/11/12" "13-14" 2014 "Cirrhinus.microlepis" 41.0981029329814
"1132" "2013/11/13" "13-14" 2014 "Cirrhinus.microlepis" 65.8121158902261
"1133" "2013/11/14" "13-14" 2014 "Cirrhinus.microlepis" 60.0586018317669
"1134" "2013/11/15" "13-14" 2014 "Cirrhinus.microlepis" 49.9458957351811
"1135" "2013/11/16" "13-14" 2014 "Cirrhinus.microlepis" 22.5462906704902
"1136" "2013/11/17" "13-14" 2014 "Cirrhinus.microlepis" 63.2549504950495
"1137" "2013/11/19" "13-14" 2014 "Cirrhinus.microlepis" 70
"1138" "2013/11/21" "13-14" 2014 "Cirrhinus.microlepis" 66.0606060681818
"1139" "2013/11/23" "13-14" 2014 "Cirrhinus.microlepis" 52.9181494678677
"1140" "2013/11/25" "13-14" 2014 "Cirrhinus.microlepis" 57.6713767596986
"1141" "2013/11/27" "13-14" 2014 "Cirrhinus.microlepis" 112.881159981382
"1142" "2013/12/02" "13-14" 2014 "Cirrhinus.microlepis" 120.571848707934
"1143" "2013/12/04" "13-14" 2014 "Cirrhinus.microlepis" 71.6633848670595
"1144" "2013/12/09" "13-14" 2014 "Cirrhinus.microlepis" 37.5337585326781
"1145" "2013/12/10" "13-14" 2014 "Cirrhinus.microlepis" 32.9531751523017
"1146" "2013/12/11" "13-14" 2014 "Cirrhinus.microlepis" 42.9575707430843
"1147" "2013/12/12" "13-14" 2014 "Cirrhinus.microlepis" 61.3141001507523
"1148" "2013/12/13" "13-14" 2014 "Cirrhinus.microlepis" 111.419689117418
"1149" "2013/12/14" "13-14" 2014 "Cirrhinus.microlepis" 52.8814056297147
"1150" "2013/12/15" "13-14" 2014 "Cirrhinus.microlepis" 27.5793108397057
"1151" "2013/12/16" "13-14" 2014 "Cirrhinus.microlepis" 105.107495956302
"1152" "2013/12/17" "13-14" 2014 "Cirrhinus.microlepis" 60.5491388494709
"1153" "2013/12/19" "13-14" 2014 "Cirrhinus.microlepis" 111.147196840785
"1154" "2013/12/21" "13-14" 2014 "Cirrhinus.microlepis" 76.5432098703704
"1155" "2013/12/22" "13-14" 2014 "Cirrhinus.microlepis" 55.7142857142857
"1156" "2013/12/23" "13-14" 2014 "Cirrhinus.microlepis" 43.3333333357143
"1157" "2013/12/25" "13-14" 2014 "Cirrhinus.microlepis" 39.8718914934601
"1158" "2013/12/27" "13-14" 2014 "Cirrhinus.microlepis" 77.1428571349854
"1159" "2013/12/29" "13-14" 2014 "Cirrhinus.microlepis" 44.4444444444444
"1160" "2014/01/02" "13-14" 2014 "Cirrhinus.microlepis" 58.3415681288706
"1161" "2014/01/04" "13-14" 2014 "Cirrhinus.microlepis" 70.3095138448342
"1162" "2014/01/07" "13-14" 2014 "Cirrhinus.microlepis" 80.0172289573199
"1163" "2014/01/08" "13-14" 2014 "Cirrhinus.microlepis" 57.9709875124743
"1164" "2014/01/09" "13-14" 2014 "Cirrhinus.microlepis" 40.9682431832445
"1165" "2014/01/10" "13-14" 2014 "Cirrhinus.microlepis" 48.4514778561623
"1166" "2014/01/11" "13-14" 2014 "Cirrhinus.microlepis" 285.714285714286
"1167" "2014/01/12" "13-14" 2014 "Cirrhinus.microlepis" 59.2349673121581
"1168" "2014/01/13" "13-14" 2014 "Cirrhinus.microlepis" 67.5983536060039
"1169" "2014/01/14" "13-14" 2014 "Cirrhinus.microlepis" 21.3230765722526
"1170" "2014/01/15" "13-14" 2014 "Cirrhinus.microlepis" 91.792726972907
"1171" "2014/01/17" "13-14" 2014 "Cirrhinus.microlepis" 213.552130248125
"1172" "2014/01/19" "13-14" 2014 "Cirrhinus.microlepis" 151.607248063173
"1173" "2014/01/21" "13-14" 2014 "Cirrhinus.microlepis" 110.271393461822
"1174" "2014/01/23" "13-14" 2014 "Cirrhinus.microlepis" 83.9637643587921
"1175" "2014/01/25" "13-14" 2014 "Cirrhinus.microlepis" 33.2655187899236
"1176" "2014/01/27" "13-14" 2014 "Cirrhinus.microlepis" 86.2443114340004
"1177" "2014/01/30" "13-14" 2014 "Cirrhinus.microlepis" 60.4347826017202
"1178" "2014/02/01" "13-14" 2014 "Cirrhinus.microlepis" 294.627780221402
"1179" "2014/02/03" "13-14" 2014 "Cirrhinus.microlepis" 129.736402956428
"1180" "2014/02/06" "13-14" 2014 "Cirrhinus.microlepis" 94.9734603749948
"1181" "2014/02/07" "13-14" 2014 "Cirrhinus.microlepis" 68.5708031515731
"1182" "2014/02/08" "13-14" 2014 "Cirrhinus.microlepis" 45.3028617498167
"1183" "2014/02/09" "13-14" 2014 "Cirrhinus.microlepis" 96.6092449338865
"1184" "2014/02/10" "13-14" 2014 "Cirrhinus.microlepis" 300
"1185" "2014/02/11" "13-14" 2014 "Cirrhinus.microlepis" 62.7178468364824
"1186" "2014/02/12" "13-14" 2014 "Cirrhinus.microlepis" 52.1124580896409
"1187" "2014/02/13" "13-14" 2014 "Cirrhinus.microlepis" 35.3646720364483
"1188" "2014/02/14" "13-14" 2014 "Cirrhinus.microlepis" 119.350437790717
"1189" "2014/02/16" "13-14" 2014 "Cirrhinus.microlepis" 258.609056668583
"1190" "2014/02/18" "13-14" 2014 "Cirrhinus.microlepis" 179.78378051687
"1191" "2014/02/20" "13-14" 2014 "Cirrhinus.microlepis" 100
"1192" "2014/02/22" "13-14" 2014 "Cirrhinus.microlepis" 87.4999999922687
"1193" "2014/02/24" "13-14" 2014 "Cirrhinus.microlepis" 100
"1194" "2014/02/26" "13-14" 2014 "Cirrhinus.microlepis" 151.73373553142
"1195" "2014/02/28" "13-14" 2014 "Cirrhinus.microlepis" 152.190996658148
"1196" "2014/03/02" "13-14" 2014 "Cirrhinus.microlepis" 216.666666666667
"1197" "2014/03/03" "13-14" 2014 "Cirrhinus.microlepis" 149.999999987826
"1198" "2014/03/04" "13-14" 2014 "Cirrhinus.microlepis" 148.215807131359
"1199" "2014/03/06" "13-14" 2014 "Cirrhinus.microlepis" 102.36614175285
"1200" "2014/03/07" "13-14" 2014 "Cirrhinus.microlepis" 139.999999987464
"1201" "2014/03/08" "13-14" 2014 "Cirrhinus.microlepis" 250
"1202" "2014/03/09" "13-14" 2014 "Cirrhinus.microlepis" 106.15025263652
"1203" "2014/03/10" "13-14" 2014 "Cirrhinus.microlepis" 112.848865953099
"1204" "2014/03/11" "13-14" 2014 "Cirrhinus.microlepis" 165.18322475267
"1205" "2014/03/12" "13-14" 2014 "Cirrhinus.microlepis" 200
"1206" "2014/03/13" "13-14" 2014 "Cirrhinus.microlepis" 43.9461996594232
"1207" "2014/10/18" "14-15" 2015 "Cirrhinus.microlepis" 49.9999999909818
"1208" "2014/10/22" "14-15" 2015 "Cirrhinus.microlepis" 84.0000000152727
"1209" "2014/10/25" "14-15" 2015 "Cirrhinus.microlepis" 85
"1210" "2014/10/28" "14-15" 2015 "Cirrhinus.microlepis" 26.6666666646837
"1211" "2014/10/29" "14-15" 2015 "Cirrhinus.microlepis" 49.1010686386368
"1212" "2014/10/30" "14-15" 2015 "Cirrhinus.microlepis" 54.4534802084459
"1213" "2014/10/31" "14-15" 2015 "Cirrhinus.microlepis" 74.8411988975389
"1214" "2014/11/01" "14-15" 2015 "Cirrhinus.microlepis" 34.3394392839026
"1215" "2014/11/02" "14-15" 2015 "Cirrhinus.microlepis" 35.5488718875213
"1216" "2014/11/03" "14-15" 2015 "Cirrhinus.microlepis" 41.336971460033
"1217" "2014/11/04" "14-15" 2015 "Cirrhinus.microlepis" 49.6704877525404
"1218" "2014/11/05" "14-15" 2015 "Cirrhinus.microlepis" 200.000000063158
"1219" "2014/11/06" "14-15" 2015 "Cirrhinus.microlepis" 76.3157894736842
"1220" "2014/11/08" "14-15" 2015 "Cirrhinus.microlepis" 63.000000009
"1221" "2014/11/11" "14-15" 2015 "Cirrhinus.microlepis" 32.5
"1222" "2014/11/17" "14-15" 2015 "Cirrhinus.microlepis" 140.000000043636
"1223" "2014/11/20" "14-15" 2015 "Cirrhinus.microlepis" 79.9999999836364
"1224" "2014/11/23" "14-15" 2015 "Cirrhinus.microlepis" 84.2105263199446
"1225" "2014/11/27" "14-15" 2015 "Cirrhinus.microlepis" 26.6666666636054
"1226" "2014/11/28" "14-15" 2015 "Cirrhinus.microlepis" 24.9142066776314
"1227" "2014/11/29" "14-15" 2015 "Cirrhinus.microlepis" 91.8029562717061
"1228" "2014/11/30" "14-15" 2015 "Cirrhinus.microlepis" 26.6550905502598
"1229" "2014/12/01" "14-15" 2015 "Cirrhinus.microlepis" 45.6939771731329
"1230" "2014/12/02" "14-15" 2015 "Cirrhinus.microlepis" 26.5344305771643
"1231" "2014/12/03" "14-15" 2015 "Cirrhinus.microlepis" 31.6699532944904
"1232" "2014/12/04" "14-15" 2015 "Cirrhinus.microlepis" 37.8047332700648
"1233" "2014/12/05" "14-15" 2015 "Cirrhinus.microlepis" 114.74358974359
"1234" "2014/12/08" "14-15" 2015 "Cirrhinus.microlepis" 29.9999999972727
"1235" "2014/12/11" "14-15" 2015 "Cirrhinus.microlepis" 80.000000018
"1236" "2014/12/14" "14-15" 2015 "Cirrhinus.microlepis" 73.3301707780676
"1237" "2014/12/20" "14-15" 2015 "Cirrhinus.microlepis" 149.999999986364
"1238" "2014/12/23" "14-15" 2015 "Cirrhinus.microlepis" 74.9999999829545
"1239" "2014/12/26" "14-15" 2015 "Cirrhinus.microlepis" 31.0660737995444
"1240" "2014/12/27" "14-15" 2015 "Cirrhinus.microlepis" 66.2997519434669
"1241" "2014/12/28" "14-15" 2015 "Cirrhinus.microlepis" 92.4834554746847
"1242" "2014/12/29" "14-15" 2015 "Cirrhinus.microlepis" 104.077401969439
"1243" "2014/12/30" "14-15" 2015 "Cirrhinus.microlepis" 112.696823864062
"1244" "2014/12/31" "14-15" 2015 "Cirrhinus.microlepis" 76.5136308962404
"1245" "2015/01/01" "14-15" 2015 "Cirrhinus.microlepis" 78.6132227024438
"1246" "2015/01/02" "14-15" 2015 "Cirrhinus.microlepis" 49.9517684258742
"1247" "2015/01/03" "14-15" 2015 "Cirrhinus.microlepis" 132.968648964635
"1248" "2015/01/04" "14-15" 2015 "Cirrhinus.microlepis" 67.8004623146682
"1249" "2015/01/05" "14-15" 2015 "Cirrhinus.microlepis" 100
"1250" "2015/01/07" "14-15" 2015 "Cirrhinus.microlepis" 66.3151164074837
"1251" "2015/01/13" "14-15" 2015 "Cirrhinus.microlepis" 130.514653321076
"1252" "2015/01/16" "14-15" 2015 "Cirrhinus.microlepis" 40.3396578135614
"1253" "2015/01/19" "14-15" 2015 "Cirrhinus.microlepis" 145.398678010788
"1254" "2015/01/22" "14-15" 2015 "Cirrhinus.microlepis" 69.3928236917561
"1255" "2015/01/25" "14-15" 2015 "Cirrhinus.microlepis" 111.312678969317
"1256" "2015/01/26" "14-15" 2015 "Cirrhinus.microlepis" 38.1339603926554
"1257" "2015/01/27" "14-15" 2015 "Cirrhinus.microlepis" 25.9143909123483
"1258" "2015/01/28" "14-15" 2015 "Cirrhinus.microlepis" 34.9973366549796
"1259" "2015/01/29" "14-15" 2015 "Cirrhinus.microlepis" 28.0365085119558
"1260" "2015/01/30" "14-15" 2015 "Cirrhinus.microlepis" 79.7341543429128
"1261" "2015/01/31" "14-15" 2015 "Cirrhinus.microlepis" 36.9655893218866
"1262" "2015/02/01" "14-15" 2015 "Cirrhinus.microlepis" 51.5684551270448
"1263" "2015/02/02" "14-15" 2015 "Cirrhinus.microlepis" 95.5524200087615
"1264" "2015/02/03" "14-15" 2015 "Cirrhinus.microlepis" 64.210008561169
"1265" "2015/02/04" "14-15" 2015 "Cirrhinus.microlepis" 68.0352691700249
"1266" "2015/02/06" "14-15" 2015 "Cirrhinus.microlepis" 68.4072907772027
"1267" "2015/02/09" "14-15" 2015 "Cirrhinus.microlepis" 196.36192860946
"1268" "2015/02/12" "14-15" 2015 "Cirrhinus.microlepis" 100
"1269" "2015/02/22" "14-15" 2015 "Cirrhinus.microlepis" 66.6916884889149
"1270" "2015/02/23" "14-15" 2015 "Cirrhinus.microlepis" 34.6194825461249
"1271" "2015/02/24" "14-15" 2015 "Cirrhinus.microlepis" 35.449740808362
"1272" "2015/02/25" "14-15" 2015 "Cirrhinus.microlepis" 42.4297152177401
"1273" "2015/02/26" "14-15" 2015 "Cirrhinus.microlepis" 34.9461932625447
"1274" "2015/02/27" "14-15" 2015 "Cirrhinus.microlepis" 28.7898253785569
"1275" "2015/02/28" "14-15" 2015 "Cirrhinus.microlepis" 114.755271818686
"1276" "2015/03/01" "14-15" 2015 "Cirrhinus.microlepis" 60.9829471729892
"1277" "2015/03/02" "14-15" 2015 "Cirrhinus.microlepis" 42.4246584654333
"1278" "2015/03/03" "14-15" 2015 "Cirrhinus.microlepis" 42.3031985918813
"1279" "2015/03/04" "14-15" 2015 "Cirrhinus.microlepis" 115.049399315722
"1280" "2015/03/05" "14-15" 2015 "Cirrhinus.microlepis" 47.1879432456544
