# Supplementary material for: Evidence of indiscriminate fishing effects in one of the world’s largest inland fisheries
Source: Sci Rep. 2018 Jun 12;8:8947. doi: 10.1038/s41598-018-27340-1 (PMC5997758; doi:10.1038/s41598-018-27340-1)
Supplement: Supplementary file 2 — Data used for this study [file 41598_2018_27340_MOESM2_ESM.zip › data/body.wt_Cyclocheilichthys.enoplos.txt]

"date" "season" "season1" "species" "body.wt"
"1" "2000/10/16" "00-01" 2001 "Cyclocheilichthys.enoplos" 5.34883726423642
"2" "2000/10/17" "00-01" 2001 "Cyclocheilichthys.enoplos" 6.73867193198861
"3" "2000/10/18" "00-01" 2001 "Cyclocheilichthys.enoplos" 22.7272735958678
"4" "2000/10/19" "00-01" 2001 "Cyclocheilichthys.enoplos" 11.4885823520043
"5" "2000/10/20" "00-01" 2001 "Cyclocheilichthys.enoplos" 3.85772734956095
"6" "2000/10/21" "00-01" 2001 "Cyclocheilichthys.enoplos" 76.3365559361824
"7" "2000/10/22" "00-01" 2001 "Cyclocheilichthys.enoplos" 9.61429394384845
"8" "2000/10/23" "00-01" 2001 "Cyclocheilichthys.enoplos" 8.28816973445248
"9" "2000/10/24" "00-01" 2001 "Cyclocheilichthys.enoplos" 9.35790605740365
"10" "2000/10/25" "00-01" 2001 "Cyclocheilichthys.enoplos" 10.0000000337209
"11" "2000/10/26" "00-01" 2001 "Cyclocheilichthys.enoplos" 61.5198093600574
"12" "2000/10/27" "00-01" 2001 "Cyclocheilichthys.enoplos" 17.1570657644368
"13" "2000/10/28" "00-01" 2001 "Cyclocheilichthys.enoplos" 24.7671328040886
"14" "2000/10/29" "00-01" 2001 "Cyclocheilichthys.enoplos" 28.5507250859982
"15" "2000/10/30" "00-01" 2001 "Cyclocheilichthys.enoplos" 243.688370415831
"16" "2000/10/31" "00-01" 2001 "Cyclocheilichthys.enoplos" 183.67126933414
"17" "2000/11/02" "00-01" 2001 "Cyclocheilichthys.enoplos" 136.847016784509
"18" "2000/11/03" "00-01" 2001 "Cyclocheilichthys.enoplos" 97.4295349135847
"19" "2000/11/04" "00-01" 2001 "Cyclocheilichthys.enoplos" 812.500001589674
"20" "2000/11/05" "00-01" 2001 "Cyclocheilichthys.enoplos" 344.77336800311
"21" "2000/11/06" "00-01" 2001 "Cyclocheilichthys.enoplos" 338.40616504701
"22" "2000/11/07" "00-01" 2001 "Cyclocheilichthys.enoplos" 101.832596165368
"23" "2000/11/08" "00-01" 2001 "Cyclocheilichthys.enoplos" 718.452434781555
"24" "2000/11/09" "00-01" 2001 "Cyclocheilichthys.enoplos" 181.214098884799
"25" "2000/11/10" "00-01" 2001 "Cyclocheilichthys.enoplos" 1799.55111261301
"26" "2000/11/11" "00-01" 2001 "Cyclocheilichthys.enoplos" 427.674632183873
"27" "2000/11/12" "00-01" 2001 "Cyclocheilichthys.enoplos" 300.00001187875
"28" "2000/11/13" "00-01" 2001 "Cyclocheilichthys.enoplos" 44.9434058152535
"29" "2000/11/14" "00-01" 2001 "Cyclocheilichthys.enoplos" 375.417880766284
"30" "2000/11/15" "00-01" 2001 "Cyclocheilichthys.enoplos" 60.818488966041
"31" "2000/11/16" "00-01" 2001 "Cyclocheilichthys.enoplos" 39.6183610138892
"32" "2000/11/17" "00-01" 2001 "Cyclocheilichthys.enoplos" 100.208562224592
"33" "2000/11/18" "00-01" 2001 "Cyclocheilichthys.enoplos" 182.378144544268
"34" "2000/11/19" "00-01" 2001 "Cyclocheilichthys.enoplos" 600.000002049587
"35" "2000/11/20" "00-01" 2001 "Cyclocheilichthys.enoplos" 82.6408116384581
"36" "2000/11/21" "00-01" 2001 "Cyclocheilichthys.enoplos" 112.401602582418
"37" "2000/11/22" "00-01" 2001 "Cyclocheilichthys.enoplos" 67.3535674055729
"38" "2000/11/23" "00-01" 2001 "Cyclocheilichthys.enoplos" 45.1275986553677
"39" "2000/11/24" "00-01" 2001 "Cyclocheilichthys.enoplos" 38.6112050096897
"40" "2000/11/25" "00-01" 2001 "Cyclocheilichthys.enoplos" 30.6027522328378
"41" "2000/11/27" "00-01" 2001 "Cyclocheilichthys.enoplos" 19.9991125838409
"42" "2000/11/28" "00-01" 2001 "Cyclocheilichthys.enoplos" 20.3923297890477
"43" "2000/12/01" "00-01" 2001 "Cyclocheilichthys.enoplos" 16.8975277079226
"44" "2000/12/02" "00-01" 2001 "Cyclocheilichthys.enoplos" 184.711382260403
"45" "2000/12/03" "00-01" 2001 "Cyclocheilichthys.enoplos" 258.344439483583
"46" "2000/12/04" "00-01" 2001 "Cyclocheilichthys.enoplos" 108.257216309229
"47" "2000/12/05" "00-01" 2001 "Cyclocheilichthys.enoplos" 59.0063323267622
"48" "2000/12/06" "00-01" 2001 "Cyclocheilichthys.enoplos" 90.634643516452
"49" "2000/12/07" "00-01" 2001 "Cyclocheilichthys.enoplos" 107.981705682568
"50" "2000/12/08" "00-01" 2001 "Cyclocheilichthys.enoplos" 193.033384764749
"51" "2000/12/09" "00-01" 2001 "Cyclocheilichthys.enoplos" 99.5610568269263
"52" "2000/12/11" "00-01" 2001 "Cyclocheilichthys.enoplos" 133.997341578636
"53" "2000/12/12" "00-01" 2001 "Cyclocheilichthys.enoplos" 134.791318511112
"54" "2000/12/13" "00-01" 2001 "Cyclocheilichthys.enoplos" 60.3163078609248
"55" "2000/12/14" "00-01" 2001 "Cyclocheilichthys.enoplos" 143.369630936452
"56" "2000/12/15" "00-01" 2001 "Cyclocheilichthys.enoplos" 29.5466445532132
"57" "2000/12/16" "00-01" 2001 "Cyclocheilichthys.enoplos" 47.8570827105019
"58" "2000/12/18" "00-01" 2001 "Cyclocheilichthys.enoplos" 70.5869376593218
"59" "2000/12/19" "00-01" 2001 "Cyclocheilichthys.enoplos" 33.530775848586
"60" "2000/12/20" "00-01" 2001 "Cyclocheilichthys.enoplos" 21.5046412766175
"61" "2000/12/21" "00-01" 2001 "Cyclocheilichthys.enoplos" 71.0438319660194
"62" "2000/12/22" "00-01" 2001 "Cyclocheilichthys.enoplos" 63.3651698692429
"63" "2000/12/23" "00-01" 2001 "Cyclocheilichthys.enoplos" 128.544432264237
"64" "2000/12/25" "00-01" 2001 "Cyclocheilichthys.enoplos" 41.6610101612131
"65" "2000/12/26" "00-01" 2001 "Cyclocheilichthys.enoplos" 200.828455387372
"66" "2000/12/27" "00-01" 2001 "Cyclocheilichthys.enoplos" 37.5858987675522
"67" "2000/12/28" "00-01" 2001 "Cyclocheilichthys.enoplos" 15.8700218960495
"68" "2000/12/29" "00-01" 2001 "Cyclocheilichthys.enoplos" 79.3992460968648
"69" "2000/12/30" "00-01" 2001 "Cyclocheilichthys.enoplos" 161.571599334533
"70" "2001/01/02" "00-01" 2001 "Cyclocheilichthys.enoplos" 20.6129232513232
"71" "2001/01/03" "00-01" 2001 "Cyclocheilichthys.enoplos" 33.9687338081142
"72" "2001/01/04" "00-01" 2001 "Cyclocheilichthys.enoplos" 63.5868914263228
"73" "2001/01/05" "00-01" 2001 "Cyclocheilichthys.enoplos" 64.6510983387958
"74" "2001/01/06" "00-01" 2001 "Cyclocheilichthys.enoplos" 65.0243620843597
"75" "2001/01/07" "00-01" 2001 "Cyclocheilichthys.enoplos" 61.168874416098
"76" "2001/01/08" "00-01" 2001 "Cyclocheilichthys.enoplos" 61.5082239791314
"77" "2001/01/09" "00-01" 2001 "Cyclocheilichthys.enoplos" 49.1955096912173
"78" "2001/01/10" "00-01" 2001 "Cyclocheilichthys.enoplos" 59.8732754519948
"79" "2001/01/11" "00-01" 2001 "Cyclocheilichthys.enoplos" 55.7859867340055
"80" "2001/01/12" "00-01" 2001 "Cyclocheilichthys.enoplos" 35.0927927712489
"81" "2001/01/13" "00-01" 2001 "Cyclocheilichthys.enoplos" 72.9312230416288
"82" "2001/01/15" "00-01" 2001 "Cyclocheilichthys.enoplos" 104.929059024568
"83" "2001/01/16" "00-01" 2001 "Cyclocheilichthys.enoplos" 28.4421128765059
"84" "2001/01/17" "00-01" 2001 "Cyclocheilichthys.enoplos" 69.1567847062601
"85" "2001/01/18" "00-01" 2001 "Cyclocheilichthys.enoplos" 20.0318484288143
"86" "2001/01/19" "00-01" 2001 "Cyclocheilichthys.enoplos" 43.5399090131522
"87" "2001/01/20" "00-01" 2001 "Cyclocheilichthys.enoplos" 50.6990576088146
"88" "2001/01/22" "00-01" 2001 "Cyclocheilichthys.enoplos" 71.2059758598335
"89" "2001/01/23" "00-01" 2001 "Cyclocheilichthys.enoplos" 69.8513351018135
"90" "2001/01/24" "00-01" 2001 "Cyclocheilichthys.enoplos" 76.7371094533119
"91" "2001/01/25" "00-01" 2001 "Cyclocheilichthys.enoplos" 87.496889267703
"92" "2001/01/26" "00-01" 2001 "Cyclocheilichthys.enoplos" 263.333340452329
"93" "2001/01/27" "00-01" 2001 "Cyclocheilichthys.enoplos" 116.629085198873
"94" "2001/02/01" "00-01" 2001 "Cyclocheilichthys.enoplos" 248.089969708138
"95" "2001/02/02" "00-01" 2001 "Cyclocheilichthys.enoplos" 31.8832987785979
"96" "2001/02/03" "00-01" 2001 "Cyclocheilichthys.enoplos" 164.602322580713
"97" "2001/02/04" "00-01" 2001 "Cyclocheilichthys.enoplos" 93.6821580621179
"98" "2001/02/05" "00-01" 2001 "Cyclocheilichthys.enoplos" 110.354256752274
"99" "2001/02/06" "00-01" 2001 "Cyclocheilichthys.enoplos" 50.0000007601991
"100" "2001/02/07" "00-01" 2001 "Cyclocheilichthys.enoplos" 130.862001226838
"101" "2001/02/08" "00-01" 2001 "Cyclocheilichthys.enoplos" 50.0000019799336
"102" "2001/02/09" "00-01" 2001 "Cyclocheilichthys.enoplos" 80.4227936113675
"103" "2001/02/10" "00-01" 2001 "Cyclocheilichthys.enoplos" 50.0000015291277
"104" "2001/02/12" "00-01" 2001 "Cyclocheilichthys.enoplos" 40.5084201160016
"105" "2001/02/13" "00-01" 2001 "Cyclocheilichthys.enoplos" 34.8397253876561
"106" "2001/02/14" "00-01" 2001 "Cyclocheilichthys.enoplos" 68.7869564507203
"107" "2001/02/16" "00-01" 2001 "Cyclocheilichthys.enoplos" 210.815560078744
"108" "2001/02/19" "00-01" 2001 "Cyclocheilichthys.enoplos" 26.7057210123501
"109" "2001/02/20" "00-01" 2001 "Cyclocheilichthys.enoplos" 32.5000002039538
"110" "2001/02/21" "00-01" 2001 "Cyclocheilichthys.enoplos" 182.434459374627
"111" "2001/02/22" "00-01" 2001 "Cyclocheilichthys.enoplos" 29.5471472884056
"112" "2001/02/23" "00-01" 2001 "Cyclocheilichthys.enoplos" 87.5365609936901
"113" "2001/02/24" "00-01" 2001 "Cyclocheilichthys.enoplos" 48.00000041606
"114" "2001/02/26" "00-01" 2001 "Cyclocheilichthys.enoplos" 27.2985146724577
"115" "2001/02/27" "00-01" 2001 "Cyclocheilichthys.enoplos" 13.9899756997742
"116" "2001/02/28" "00-01" 2001 "Cyclocheilichthys.enoplos" 24.0113935961232
"117" "2001/03/01" "00-01" 2001 "Cyclocheilichthys.enoplos" 60.4528249677174
"118" "2001/03/02" "00-01" 2001 "Cyclocheilichthys.enoplos" 74.7141345750122
"119" "2001/03/03" "00-01" 2001 "Cyclocheilichthys.enoplos" 203.492537257466
"120" "2001/03/04" "00-01" 2001 "Cyclocheilichthys.enoplos" 130.18190198462
"121" "2001/03/05" "00-01" 2001 "Cyclocheilichthys.enoplos" 47.1834786098342
"122" "2001/03/06" "00-01" 2001 "Cyclocheilichthys.enoplos" 28.3333964099762
"123" "2001/03/07" "00-01" 2001 "Cyclocheilichthys.enoplos" 55.4039665013648
"124" "2001/03/08" "00-01" 2001 "Cyclocheilichthys.enoplos" 70.1538657946941
"125" "2001/03/09" "00-01" 2001 "Cyclocheilichthys.enoplos" 32.9095657201503
"126" "2001/03/10" "00-01" 2001 "Cyclocheilichthys.enoplos" 49.5445037659271
"127" "2001/03/12" "00-01" 2001 "Cyclocheilichthys.enoplos" 58.066473175759
"128" "2001/03/13" "00-01" 2001 "Cyclocheilichthys.enoplos" 85.8981908663577
"129" "2001/03/14" "00-01" 2001 "Cyclocheilichthys.enoplos" 200.000002962306
"130" "2001/03/15" "00-01" 2001 "Cyclocheilichthys.enoplos" 75.0000029849039
"131" "2001/03/16" "00-01" 2001 "Cyclocheilichthys.enoplos" 100.000001489583
"132" "2001/10/01" "01-02" 2002 "Cyclocheilichthys.enoplos" 12.1420695155088
"133" "2001/10/16" "01-02" 2002 "Cyclocheilichthys.enoplos" 11.7357515663105
"134" "2001/10/17" "01-02" 2002 "Cyclocheilichthys.enoplos" 128.461539244894
"135" "2001/10/18" "01-02" 2002 "Cyclocheilichthys.enoplos" 135.486381597553
"136" "2001/10/19" "01-02" 2002 "Cyclocheilichthys.enoplos" 500.000008
"137" "2001/10/20" "01-02" 2002 "Cyclocheilichthys.enoplos" 618.181818592287
"138" "2001/10/22" "01-02" 2002 "Cyclocheilichthys.enoplos" 213.1999900106
"139" "2001/10/23" "01-02" 2002 "Cyclocheilichthys.enoplos" 22.3798262187385
"140" "2001/10/24" "01-02" 2002 "Cyclocheilichthys.enoplos" 141.219512421104
"141" "2001/10/25" "01-02" 2002 "Cyclocheilichthys.enoplos" 200.782920063652
"142" "2001/10/26" "01-02" 2002 "Cyclocheilichthys.enoplos" 120.507216018197
"143" "2001/10/27" "01-02" 2002 "Cyclocheilichthys.enoplos" 29.5595524799849
"144" "2001/10/28" "01-02" 2002 "Cyclocheilichthys.enoplos" 190.345470667828
"145" "2001/10/29" "01-02" 2002 "Cyclocheilichthys.enoplos" 212.388057906491
"146" "2001/11/01" "01-02" 2002 "Cyclocheilichthys.enoplos" 351.823692328806
"147" "2001/11/02" "01-02" 2002 "Cyclocheilichthys.enoplos" 341.340995329058
"148" "2001/11/03" "01-02" 2002 "Cyclocheilichthys.enoplos" 281.916991895823
"149" "2001/11/05" "01-02" 2002 "Cyclocheilichthys.enoplos" 145.54203130901
"150" "2001/11/06" "01-02" 2002 "Cyclocheilichthys.enoplos" 190.799309296757
"151" "2001/11/07" "01-02" 2002 "Cyclocheilichthys.enoplos" 251.158886391337
"152" "2001/11/08" "01-02" 2002 "Cyclocheilichthys.enoplos" 154.929269802395
"153" "2001/11/09" "01-02" 2002 "Cyclocheilichthys.enoplos" 165.636265190729
"154" "2001/11/10" "01-02" 2002 "Cyclocheilichthys.enoplos" 50.9999996866667
"155" "2001/11/12" "01-02" 2002 "Cyclocheilichthys.enoplos" 242.900783032642
"156" "2001/11/13" "01-02" 2002 "Cyclocheilichthys.enoplos" 210.245719753346
"157" "2001/11/14" "01-02" 2002 "Cyclocheilichthys.enoplos" 336.269541798748
"158" "2001/11/15" "01-02" 2002 "Cyclocheilichthys.enoplos" 182.856114380228
"159" "2001/11/16" "01-02" 2002 "Cyclocheilichthys.enoplos" 224.203695387053
"160" "2001/11/17" "01-02" 2002 "Cyclocheilichthys.enoplos" 184.020022226365
"161" "2001/11/19" "01-02" 2002 "Cyclocheilichthys.enoplos" 92.331838192476
"162" "2001/11/20" "01-02" 2002 "Cyclocheilichthys.enoplos" 103.397877407939
"163" "2001/11/21" "01-02" 2002 "Cyclocheilichthys.enoplos" 105.162065609817
"164" "2001/11/22" "01-02" 2002 "Cyclocheilichthys.enoplos" 133.827375297482
"165" "2001/11/23" "01-02" 2002 "Cyclocheilichthys.enoplos" 77.1505544632807
"166" "2001/11/24" "01-02" 2002 "Cyclocheilichthys.enoplos" 138.293574105684
"167" "2001/11/25" "01-02" 2002 "Cyclocheilichthys.enoplos" 331.243258598183
"168" "2001/11/26" "01-02" 2002 "Cyclocheilichthys.enoplos" 88.736529510266
"169" "2001/11/27" "01-02" 2002 "Cyclocheilichthys.enoplos" 156.111365048583
"170" "2001/11/28" "01-02" 2002 "Cyclocheilichthys.enoplos" 434.661106196443
"171" "2001/11/29" "01-02" 2002 "Cyclocheilichthys.enoplos" 108.944925127859
"172" "2001/11/30" "01-02" 2002 "Cyclocheilichthys.enoplos" 162.053140309422
"173" "2001/12/01" "01-02" 2002 "Cyclocheilichthys.enoplos" 390.003024901238
"174" "2001/12/02" "01-02" 2002 "Cyclocheilichthys.enoplos" 80.1319334205199
"175" "2001/12/03" "01-02" 2002 "Cyclocheilichthys.enoplos" 155.302400462076
"176" "2001/12/04" "01-02" 2002 "Cyclocheilichthys.enoplos" 169.882605617663
"177" "2001/12/05" "01-02" 2002 "Cyclocheilichthys.enoplos" 141.627464629603
"178" "2001/12/06" "01-02" 2002 "Cyclocheilichthys.enoplos" 150.00000203125
"179" "2001/12/07" "01-02" 2002 "Cyclocheilichthys.enoplos" 32.3999991733818
"180" "2001/12/08" "01-02" 2002 "Cyclocheilichthys.enoplos" 180.311322961836
"181" "2001/12/09" "01-02" 2002 "Cyclocheilichthys.enoplos" 187.861936574589
"182" "2001/12/10" "01-02" 2002 "Cyclocheilichthys.enoplos" 73.7736745588896
"183" "2001/12/11" "01-02" 2002 "Cyclocheilichthys.enoplos" 155.910370584545
"184" "2001/12/12" "01-02" 2002 "Cyclocheilichthys.enoplos" 70.9606032478396
"185" "2001/12/13" "01-02" 2002 "Cyclocheilichthys.enoplos" 51.2079557333203
"186" "2001/12/14" "01-02" 2002 "Cyclocheilichthys.enoplos" 123.8769947572
"187" "2001/12/15" "01-02" 2002 "Cyclocheilichthys.enoplos" 71.1609798485737
"188" "2001/12/16" "01-02" 2002 "Cyclocheilichthys.enoplos" 45.1503973316398
"189" "2001/12/17" "01-02" 2002 "Cyclocheilichthys.enoplos" 94.7572192069568
"190" "2001/12/18" "01-02" 2002 "Cyclocheilichthys.enoplos" 61.1699175496435
"191" "2001/12/19" "01-02" 2002 "Cyclocheilichthys.enoplos" 115.008332887782
"192" "2001/12/20" "01-02" 2002 "Cyclocheilichthys.enoplos" 150.918517614753
"193" "2001/12/21" "01-02" 2002 "Cyclocheilichthys.enoplos" 215.8331222137
"194" "2001/12/22" "01-02" 2002 "Cyclocheilichthys.enoplos" 142.575807987021
"195" "2001/12/23" "01-02" 2002 "Cyclocheilichthys.enoplos" 293.333326773114
"196" "2001/12/24" "01-02" 2002 "Cyclocheilichthys.enoplos" 143.064392255813
"197" "2001/12/25" "01-02" 2002 "Cyclocheilichthys.enoplos" 58.1419630703656
"198" "2001/12/26" "01-02" 2002 "Cyclocheilichthys.enoplos" 137.102976251837
"199" "2001/12/27" "01-02" 2002 "Cyclocheilichthys.enoplos" 153.005950322619
"200" "2001/12/28" "01-02" 2002 "Cyclocheilichthys.enoplos" 101.518939671273
"201" "2001/12/29" "01-02" 2002 "Cyclocheilichthys.enoplos" 99.0905592985897
"202" "2001/12/31" "01-02" 2002 "Cyclocheilichthys.enoplos" 65.5255540696251
"203" "2002/01/01" "01-02" 2002 "Cyclocheilichthys.enoplos" 225.90664724651
"204" "2002/01/02" "01-02" 2002 "Cyclocheilichthys.enoplos" 260.879246566267
"205" "2002/01/03" "01-02" 2002 "Cyclocheilichthys.enoplos" 142.149086757785
"206" "2002/01/04" "01-02" 2002 "Cyclocheilichthys.enoplos" 143.640095142994
"207" "2002/01/05" "01-02" 2002 "Cyclocheilichthys.enoplos" 131.462933109206
"208" "2002/01/07" "01-02" 2002 "Cyclocheilichthys.enoplos" 116.905241042874
"209" "2002/01/08" "01-02" 2002 "Cyclocheilichthys.enoplos" 157.729933148264
"210" "2002/01/09" "01-02" 2002 "Cyclocheilichthys.enoplos" 171.248538839279
"211" "2002/01/10" "01-02" 2002 "Cyclocheilichthys.enoplos" 126.623532517229
"212" "2002/01/11" "01-02" 2002 "Cyclocheilichthys.enoplos" 128.395814622252
"213" "2002/01/12" "01-02" 2002 "Cyclocheilichthys.enoplos" 169.599283298184
"214" "2002/01/14" "01-02" 2002 "Cyclocheilichthys.enoplos" 88.3534396387571
"215" "2002/01/15" "01-02" 2002 "Cyclocheilichthys.enoplos" 119.385961537472
"216" "2002/01/16" "01-02" 2002 "Cyclocheilichthys.enoplos" 185.359936524299
"217" "2002/01/17" "01-02" 2002 "Cyclocheilichthys.enoplos" 205.497919820309
"218" "2002/01/18" "01-02" 2002 "Cyclocheilichthys.enoplos" 70.1010704152864
"219" "2002/01/19" "01-02" 2002 "Cyclocheilichthys.enoplos" 99.7535499571704
"220" "2002/01/20" "01-02" 2002 "Cyclocheilichthys.enoplos" 338.339624361543
"221" "2002/01/21" "01-02" 2002 "Cyclocheilichthys.enoplos" 104.421161135132
"222" "2002/01/22" "01-02" 2002 "Cyclocheilichthys.enoplos" 121.657806399588
"223" "2002/01/23" "01-02" 2002 "Cyclocheilichthys.enoplos" 67.8519258509231
"224" "2002/01/24" "01-02" 2002 "Cyclocheilichthys.enoplos" 192.398570299416
"225" "2002/01/25" "01-02" 2002 "Cyclocheilichthys.enoplos" 175.715192232767
"226" "2002/01/26" "01-02" 2002 "Cyclocheilichthys.enoplos" 98.6931165964985
"227" "2002/01/27" "01-02" 2002 "Cyclocheilichthys.enoplos" 94.948038661645
"228" "2002/01/28" "01-02" 2002 "Cyclocheilichthys.enoplos" 194.976390025211
"229" "2002/01/29" "01-02" 2002 "Cyclocheilichthys.enoplos" 151.532340631874
"230" "2002/01/31" "01-02" 2002 "Cyclocheilichthys.enoplos" 192.137957528518
"231" "2002/02/01" "01-02" 2002 "Cyclocheilichthys.enoplos" 143.675136963673
"232" "2002/02/02" "01-02" 2002 "Cyclocheilichthys.enoplos" 58.7360859090927
"233" "2002/02/04" "01-02" 2002 "Cyclocheilichthys.enoplos" 99.1437545646336
"234" "2002/02/05" "01-02" 2002 "Cyclocheilichthys.enoplos" 153.781481831934
"235" "2002/02/06" "01-02" 2002 "Cyclocheilichthys.enoplos" 162.908013461127
"236" "2002/02/07" "01-02" 2002 "Cyclocheilichthys.enoplos" 64.6017317631473
"237" "2002/02/08" "01-02" 2002 "Cyclocheilichthys.enoplos" 175.808896103884
"238" "2002/02/09" "01-02" 2002 "Cyclocheilichthys.enoplos" 100.626083294959
"239" "2002/02/11" "01-02" 2002 "Cyclocheilichthys.enoplos" 79.5886735950663
"240" "2002/02/12" "01-02" 2002 "Cyclocheilichthys.enoplos" 105.643747842409
"241" "2002/02/13" "01-02" 2002 "Cyclocheilichthys.enoplos" 162.845392868076
"242" "2002/02/14" "01-02" 2002 "Cyclocheilichthys.enoplos" 126.455016103926
"243" "2002/02/15" "01-02" 2002 "Cyclocheilichthys.enoplos" 104.313125278465
"244" "2002/02/16" "01-02" 2002 "Cyclocheilichthys.enoplos" 164.797263767612
"245" "2002/02/18" "01-02" 2002 "Cyclocheilichthys.enoplos" 144.945381268024
"246" "2002/02/19" "01-02" 2002 "Cyclocheilichthys.enoplos" 66.1753023631245
"247" "2002/02/20" "01-02" 2002 "Cyclocheilichthys.enoplos" 73.5674768926178
"248" "2002/02/21" "01-02" 2002 "Cyclocheilichthys.enoplos" 107.663891744994
"249" "2002/02/22" "01-02" 2002 "Cyclocheilichthys.enoplos" 117.8545665323
"250" "2002/02/23" "01-02" 2002 "Cyclocheilichthys.enoplos" 89.7129241792124
"251" "2002/02/24" "01-02" 2002 "Cyclocheilichthys.enoplos" 82.2820738896722
"252" "2002/02/25" "01-02" 2002 "Cyclocheilichthys.enoplos" 87.2889579758882
"253" "2002/02/26" "01-02" 2002 "Cyclocheilichthys.enoplos" 120.22702219362
"254" "2002/02/27" "01-02" 2002 "Cyclocheilichthys.enoplos" 46.1224002184865
"255" "2002/02/28" "01-02" 2002 "Cyclocheilichthys.enoplos" 95.4823777644572
"256" "2002/03/01" "01-02" 2002 "Cyclocheilichthys.enoplos" 85.1473568525749
"257" "2002/03/02" "01-02" 2002 "Cyclocheilichthys.enoplos" 95.5909958882112
"258" "2002/03/04" "01-02" 2002 "Cyclocheilichthys.enoplos" 73.2370791871918
"259" "2002/03/05" "01-02" 2002 "Cyclocheilichthys.enoplos" 173.314614613038
"260" "2002/03/06" "01-02" 2002 "Cyclocheilichthys.enoplos" 115.604985949954
"261" "2002/03/07" "01-02" 2002 "Cyclocheilichthys.enoplos" 146.331001485439
"262" "2002/03/08" "01-02" 2002 "Cyclocheilichthys.enoplos" 74.5857774824501
"263" "2002/03/09" "01-02" 2002 "Cyclocheilichthys.enoplos" 91.9643886470285
"264" "2002/03/11" "01-02" 2002 "Cyclocheilichthys.enoplos" 121.457137166225
"265" "2002/03/12" "01-02" 2002 "Cyclocheilichthys.enoplos" 63.8416674542805
"266" "2002/03/13" "01-02" 2002 "Cyclocheilichthys.enoplos" 103.589845340506
"267" "2002/03/14" "01-02" 2002 "Cyclocheilichthys.enoplos" 184.209907038135
"268" "2002/03/15" "01-02" 2002 "Cyclocheilichthys.enoplos" 48.21717081421
"269" "2002/10/15" "02-03" 2003 "Cyclocheilichthys.enoplos" 166.223053710046
"270" "2002/10/16" "02-03" 2003 "Cyclocheilichthys.enoplos" 336.326274475457
"271" "2002/10/17" "02-03" 2003 "Cyclocheilichthys.enoplos" 214.49709497759
"272" "2002/10/18" "02-03" 2003 "Cyclocheilichthys.enoplos" 50.0755155272236
"273" "2002/10/19" "02-03" 2003 "Cyclocheilichthys.enoplos" 125.83533877873
"274" "2002/10/20" "02-03" 2003 "Cyclocheilichthys.enoplos" 188.834991325776
"275" "2002/10/21" "02-03" 2003 "Cyclocheilichthys.enoplos" 98.2463256822813
"276" "2002/10/22" "02-03" 2003 "Cyclocheilichthys.enoplos" 63.5805630974286
"277" "2002/10/23" "02-03" 2003 "Cyclocheilichthys.enoplos" 29.9632961699763
"278" "2002/10/24" "02-03" 2003 "Cyclocheilichthys.enoplos" 147.481787375576
"279" "2002/10/25" "02-03" 2003 "Cyclocheilichthys.enoplos" 91.6490643418295
"280" "2002/10/26" "02-03" 2003 "Cyclocheilichthys.enoplos" 114.011033196579
"281" "2002/10/28" "02-03" 2003 "Cyclocheilichthys.enoplos" 100.203205443634
"282" "2002/10/29" "02-03" 2003 "Cyclocheilichthys.enoplos" 60.9470249268122
"283" "2002/11/01" "02-03" 2003 "Cyclocheilichthys.enoplos" 80.0753965000106
"284" "2002/11/02" "02-03" 2003 "Cyclocheilichthys.enoplos" 178.27891267747
"285" "2002/11/04" "02-03" 2003 "Cyclocheilichthys.enoplos" 102.828104862312
"286" "2002/11/05" "02-03" 2003 "Cyclocheilichthys.enoplos" 154.116862287039
"287" "2002/11/06" "02-03" 2003 "Cyclocheilichthys.enoplos" 278.806791756982
"288" "2002/11/07" "02-03" 2003 "Cyclocheilichthys.enoplos" 191.528510747613
"289" "2002/11/08" "02-03" 2003 "Cyclocheilichthys.enoplos" 278.498367801123
"290" "2002/11/09" "02-03" 2003 "Cyclocheilichthys.enoplos" 256.098546929881
"291" "2002/11/11" "02-03" 2003 "Cyclocheilichthys.enoplos" 428.454263037175
"292" "2002/11/12" "02-03" 2003 "Cyclocheilichthys.enoplos" 202.81049865987
"293" "2002/11/13" "02-03" 2003 "Cyclocheilichthys.enoplos" 214.834543887786
"294" "2002/11/14" "02-03" 2003 "Cyclocheilichthys.enoplos" 72.984160915625
"295" "2002/11/15" "02-03" 2003 "Cyclocheilichthys.enoplos" 132.372868509582
"296" "2002/11/16" "02-03" 2003 "Cyclocheilichthys.enoplos" 89.6539191574237
"297" "2002/11/17" "02-03" 2003 "Cyclocheilichthys.enoplos" 192.807551860878
"298" "2002/11/18" "02-03" 2003 "Cyclocheilichthys.enoplos" 142.343672957092
"299" "2002/11/19" "02-03" 2003 "Cyclocheilichthys.enoplos" 66.0458289200878
"300" "2002/11/20" "02-03" 2003 "Cyclocheilichthys.enoplos" 345.444385401095
"301" "2002/11/21" "02-03" 2003 "Cyclocheilichthys.enoplos" 129.920775901194
"302" "2002/11/22" "02-03" 2003 "Cyclocheilichthys.enoplos" 102.387378657008
"303" "2002/11/23" "02-03" 2003 "Cyclocheilichthys.enoplos" 66.0426050153984
"304" "2002/11/25" "02-03" 2003 "Cyclocheilichthys.enoplos" 108.755104487952
"305" "2002/11/26" "02-03" 2003 "Cyclocheilichthys.enoplos" 53.5099925524523
"306" "2002/11/27" "02-03" 2003 "Cyclocheilichthys.enoplos" 105.283307256406
"307" "2002/11/28" "02-03" 2003 "Cyclocheilichthys.enoplos" 81.7103987265887
"308" "2002/11/29" "02-03" 2003 "Cyclocheilichthys.enoplos" 108.858549099642
"309" "2002/11/30" "02-03" 2003 "Cyclocheilichthys.enoplos" 104.608523172891
"310" "2002/12/02" "02-03" 2003 "Cyclocheilichthys.enoplos" 141.096991793654
"311" "2002/12/03" "02-03" 2003 "Cyclocheilichthys.enoplos" 59.3724764070789
"312" "2002/12/04" "02-03" 2003 "Cyclocheilichthys.enoplos" 71.1738544649932
"313" "2002/12/05" "02-03" 2003 "Cyclocheilichthys.enoplos" 182.577557686181
"314" "2002/12/06" "02-03" 2003 "Cyclocheilichthys.enoplos" 194.048885130779
"315" "2002/12/07" "02-03" 2003 "Cyclocheilichthys.enoplos" 141.322782976631
"316" "2002/12/09" "02-03" 2003 "Cyclocheilichthys.enoplos" 289.863768944057
"317" "2002/12/10" "02-03" 2003 "Cyclocheilichthys.enoplos" 259.740518057796
"318" "2002/12/11" "02-03" 2003 "Cyclocheilichthys.enoplos" 252.770877800884
"319" "2002/12/12" "02-03" 2003 "Cyclocheilichthys.enoplos" 178.375881313874
"320" "2002/12/13" "02-03" 2003 "Cyclocheilichthys.enoplos" 109.369910049966
"321" "2002/12/14" "02-03" 2003 "Cyclocheilichthys.enoplos" 128.464406389425
"322" "2002/12/15" "02-03" 2003 "Cyclocheilichthys.enoplos" 94.7717101840631
"323" "2002/12/16" "02-03" 2003 "Cyclocheilichthys.enoplos" 89.1359377219955
"324" "2002/12/17" "02-03" 2003 "Cyclocheilichthys.enoplos" 79.922063568707
"325" "2002/12/18" "02-03" 2003 "Cyclocheilichthys.enoplos" 84.1708660480161
"326" "2002/12/19" "02-03" 2003 "Cyclocheilichthys.enoplos" 123.805376830973
"327" "2002/12/20" "02-03" 2003 "Cyclocheilichthys.enoplos" 164.681796018713
"328" "2002/12/21" "02-03" 2003 "Cyclocheilichthys.enoplos" 178.289849086883
"329" "2002/12/23" "02-03" 2003 "Cyclocheilichthys.enoplos" 92.803731491407
"330" "2002/12/24" "02-03" 2003 "Cyclocheilichthys.enoplos" 111.812914224151
"331" "2002/12/25" "02-03" 2003 "Cyclocheilichthys.enoplos" 103.183115461636
"332" "2002/12/26" "02-03" 2003 "Cyclocheilichthys.enoplos" 148.175949237609
"333" "2002/12/27" "02-03" 2003 "Cyclocheilichthys.enoplos" 90.4782251816473
"334" "2002/12/28" "02-03" 2003 "Cyclocheilichthys.enoplos" 206.285718539918
"335" "2002/12/30" "02-03" 2003 "Cyclocheilichthys.enoplos" 195.575494201692
"336" "2002/12/31" "02-03" 2003 "Cyclocheilichthys.enoplos" 201.491845787018
"337" "2003/01/02" "02-03" 2003 "Cyclocheilichthys.enoplos" 133.351101734681
"338" "2003/01/04" "02-03" 2003 "Cyclocheilichthys.enoplos" 181.526105459023
"339" "2003/01/06" "02-03" 2003 "Cyclocheilichthys.enoplos" 271.345707929396
"340" "2003/01/08" "02-03" 2003 "Cyclocheilichthys.enoplos" 181.850969899703
"341" "2003/01/10" "02-03" 2003 "Cyclocheilichthys.enoplos" 327.83159213555
"342" "2003/01/11" "02-03" 2003 "Cyclocheilichthys.enoplos" 112.568430583134
"343" "2003/01/12" "02-03" 2003 "Cyclocheilichthys.enoplos" 110.710196908189
"344" "2003/01/13" "02-03" 2003 "Cyclocheilichthys.enoplos" 144.222397555322
"345" "2003/01/14" "02-03" 2003 "Cyclocheilichthys.enoplos" 169.47894465563
"346" "2003/01/15" "02-03" 2003 "Cyclocheilichthys.enoplos" 170.785573030124
"347" "2003/01/16" "02-03" 2003 "Cyclocheilichthys.enoplos" 214.204264296837
"348" "2003/01/17" "02-03" 2003 "Cyclocheilichthys.enoplos" 235.859032374835
"349" "2003/01/18" "02-03" 2003 "Cyclocheilichthys.enoplos" 290.302041669128
"350" "2003/01/20" "02-03" 2003 "Cyclocheilichthys.enoplos" 267.267560995995
"351" "2003/01/22" "02-03" 2003 "Cyclocheilichthys.enoplos" 109.766951464773
"352" "2003/01/24" "02-03" 2003 "Cyclocheilichthys.enoplos" 209.858784401849
"353" "2003/01/25" "02-03" 2003 "Cyclocheilichthys.enoplos" 79.1916183132619
"354" "2003/01/27" "02-03" 2003 "Cyclocheilichthys.enoplos" 145.765255380609
"355" "2003/01/29" "02-03" 2003 "Cyclocheilichthys.enoplos" 95.344827206421
"356" "2003/01/31" "02-03" 2003 "Cyclocheilichthys.enoplos" 127.012341788508
"357" "2003/02/04" "02-03" 2003 "Cyclocheilichthys.enoplos" 137.358936336135
"358" "2003/02/05" "02-03" 2003 "Cyclocheilichthys.enoplos" 134.88834124765
"359" "2003/02/06" "02-03" 2003 "Cyclocheilichthys.enoplos" 214.601819041462
"360" "2003/02/07" "02-03" 2003 "Cyclocheilichthys.enoplos" 212.862531893578
"361" "2003/02/08" "02-03" 2003 "Cyclocheilichthys.enoplos" 205.989478413833
"362" "2003/02/10" "02-03" 2003 "Cyclocheilichthys.enoplos" 129.289624278404
"363" "2003/02/11" "02-03" 2003 "Cyclocheilichthys.enoplos" 172.684279041011
"364" "2003/02/12" "02-03" 2003 "Cyclocheilichthys.enoplos" 210.576012415148
"365" "2003/02/13" "02-03" 2003 "Cyclocheilichthys.enoplos" 213.700485811009
"366" "2003/02/14" "02-03" 2003 "Cyclocheilichthys.enoplos" 265.984087632303
"367" "2003/02/15" "02-03" 2003 "Cyclocheilichthys.enoplos" 252.161100417216
"368" "2003/02/16" "02-03" 2003 "Cyclocheilichthys.enoplos" 160.217866256548
"369" "2003/02/17" "02-03" 2003 "Cyclocheilichthys.enoplos" 167.547969027592
"370" "2003/02/19" "02-03" 2003 "Cyclocheilichthys.enoplos" 185.057367459774
"371" "2003/02/22" "02-03" 2003 "Cyclocheilichthys.enoplos" 150.827160654185
"372" "2003/02/24" "02-03" 2003 "Cyclocheilichthys.enoplos" 115.688156260387
"373" "2003/02/26" "02-03" 2003 "Cyclocheilichthys.enoplos" 150.310234342686
"374" "2003/03/01" "02-03" 2003 "Cyclocheilichthys.enoplos" 200.000002971015
"375" "2003/03/03" "02-03" 2003 "Cyclocheilichthys.enoplos" 300.000011835662
"376" "2003/03/04" "02-03" 2003 "Cyclocheilichthys.enoplos" 300.000011890432
"377" "2003/03/05" "02-03" 2003 "Cyclocheilichthys.enoplos" 214.136349934006
"378" "2003/03/06" "02-03" 2003 "Cyclocheilichthys.enoplos" 172.765317748695
"379" "2003/03/07" "02-03" 2003 "Cyclocheilichthys.enoplos" 200.000003022632
"380" "2003/03/10" "02-03" 2003 "Cyclocheilichthys.enoplos" 214.840103065639
"381" "2003/03/11" "02-03" 2003 "Cyclocheilichthys.enoplos" 200.000002977423
"382" "2003/03/12" "02-03" 2003 "Cyclocheilichthys.enoplos" 204.999998142454
"383" "2003/03/13" "02-03" 2003 "Cyclocheilichthys.enoplos" 210.277013355509
"384" "2003/03/15" "02-03" 2003 "Cyclocheilichthys.enoplos" 124.009189107231
"385" "2003/10/15" "03-04" 2004 "Cyclocheilichthys.enoplos" 19.6140916530777
"386" "2003/10/16" "03-04" 2004 "Cyclocheilichthys.enoplos" 1.37882479078764
"387" "2003/10/17" "03-04" 2004 "Cyclocheilichthys.enoplos" 5.07590992038594
"388" "2003/10/18" "03-04" 2004 "Cyclocheilichthys.enoplos" 6.15307720529137
"389" "2003/10/19" "03-04" 2004 "Cyclocheilichthys.enoplos" 5.36544772003668
"390" "2003/10/20" "03-04" 2004 "Cyclocheilichthys.enoplos" 2.3952866812461
"391" "2003/10/21" "03-04" 2004 "Cyclocheilichthys.enoplos" 2.52576663223135
"392" "2003/10/22" "03-04" 2004 "Cyclocheilichthys.enoplos" 3.36015918739462
"393" "2003/10/24" "03-04" 2004 "Cyclocheilichthys.enoplos" 3.01577900762454
"394" "2003/10/25" "03-04" 2004 "Cyclocheilichthys.enoplos" 3.71636928604026
"395" "2003/10/27" "03-04" 2004 "Cyclocheilichthys.enoplos" 3.83091440185382
"396" "2003/10/28" "03-04" 2004 "Cyclocheilichthys.enoplos" 4.58636182213506
"397" "2003/10/29" "03-04" 2004 "Cyclocheilichthys.enoplos" 6.02174682349533
"398" "2003/11/01" "03-04" 2004 "Cyclocheilichthys.enoplos" 6.03091433832032
"399" "2003/11/02" "03-04" 2004 "Cyclocheilichthys.enoplos" 5.3205821881641
"400" "2003/11/03" "03-04" 2004 "Cyclocheilichthys.enoplos" 4.16649639369079
"401" "2003/11/04" "03-04" 2004 "Cyclocheilichthys.enoplos" 5.23966087913172
"402" "2003/11/05" "03-04" 2004 "Cyclocheilichthys.enoplos" 4.15849650150833
"403" "2003/11/06" "03-04" 2004 "Cyclocheilichthys.enoplos" 6.78768547176916
"404" "2003/11/07" "03-04" 2004 "Cyclocheilichthys.enoplos" 6.22881372560667
"405" "2003/11/10" "03-04" 2004 "Cyclocheilichthys.enoplos" 7.14091459145597
"406" "2003/11/12" "03-04" 2004 "Cyclocheilichthys.enoplos" 6.74028998128108
"407" "2003/11/14" "03-04" 2004 "Cyclocheilichthys.enoplos" 5.84544467512135
"408" "2003/11/15" "03-04" 2004 "Cyclocheilichthys.enoplos" 13.0522532501899
"409" "2003/11/17" "03-04" 2004 "Cyclocheilichthys.enoplos" 5.05861887654531
"410" "2003/11/19" "03-04" 2004 "Cyclocheilichthys.enoplos" 3.67056678097039
"411" "2003/11/21" "03-04" 2004 "Cyclocheilichthys.enoplos" 3.99033808702187
"412" "2003/11/22" "03-04" 2004 "Cyclocheilichthys.enoplos" 4.99665557384235
"413" "2003/11/24" "03-04" 2004 "Cyclocheilichthys.enoplos" 4.49389650115669
"414" "2003/11/26" "03-04" 2004 "Cyclocheilichthys.enoplos" 3.14450631139419
"415" "2003/11/28" "03-04" 2004 "Cyclocheilichthys.enoplos" 6.86645976391879
"416" "2003/11/29" "03-04" 2004 "Cyclocheilichthys.enoplos" 5.78391323702868
"417" "2003/12/01" "03-04" 2004 "Cyclocheilichthys.enoplos" 5.97944436945293
"418" "2003/12/02" "03-04" 2004 "Cyclocheilichthys.enoplos" 13.1714563750387
"419" "2003/12/03" "03-04" 2004 "Cyclocheilichthys.enoplos" 6.98621108719243
"420" "2003/12/04" "03-04" 2004 "Cyclocheilichthys.enoplos" 4.127858594411
"421" "2003/12/05" "03-04" 2004 "Cyclocheilichthys.enoplos" 13.0809200569922
"422" "2003/12/06" "03-04" 2004 "Cyclocheilichthys.enoplos" 14.6977637459975
"423" "2003/12/07" "03-04" 2004 "Cyclocheilichthys.enoplos" 16.4860923212739
"424" "2003/12/09" "03-04" 2004 "Cyclocheilichthys.enoplos" 6.16666666107143
"425" "2003/12/11" "03-04" 2004 "Cyclocheilichthys.enoplos" 4.16019878597067
"426" "2003/12/12" "03-04" 2004 "Cyclocheilichthys.enoplos" 2.22222217220459
"427" "2003/12/13" "03-04" 2004 "Cyclocheilichthys.enoplos" 21.6754303390316
"428" "2003/12/15" "03-04" 2004 "Cyclocheilichthys.enoplos" 5.14417522969473
"429" "2003/12/17" "03-04" 2004 "Cyclocheilichthys.enoplos" 3.900709169636
"430" "2003/12/19" "03-04" 2004 "Cyclocheilichthys.enoplos" 2.72727266735537
"431" "2003/12/20" "03-04" 2004 "Cyclocheilichthys.enoplos" 3.79037572237858
"432" "2003/12/22" "03-04" 2004 "Cyclocheilichthys.enoplos" 4.48717938119658
"433" "2003/12/24" "03-04" 2004 "Cyclocheilichthys.enoplos" 6.34003079340272
"434" "2003/12/26" "03-04" 2004 "Cyclocheilichthys.enoplos" 7.08029181128456
"435" "2003/12/27" "03-04" 2004 "Cyclocheilichthys.enoplos" 4.99999988716981
"436" "2003/12/29" "03-04" 2004 "Cyclocheilichthys.enoplos" 6.66666651734253
"437" "2003/12/30" "03-04" 2004 "Cyclocheilichthys.enoplos" 10.2083852745743
"438" "2004/01/01" "03-04" 2004 "Cyclocheilichthys.enoplos" 17.6174782953926
"439" "2004/01/02" "03-04" 2004 "Cyclocheilichthys.enoplos" 17.850245474101
"440" "2004/01/03" "03-04" 2004 "Cyclocheilichthys.enoplos" 185.877923690976
"441" "2004/01/04" "03-04" 2004 "Cyclocheilichthys.enoplos" 14.2295748809774
"442" "2004/01/05" "03-04" 2004 "Cyclocheilichthys.enoplos" 16.5989612026433
"443" "2004/01/08" "03-04" 2004 "Cyclocheilichthys.enoplos" 6.66666651812098
"444" "2004/01/10" "03-04" 2004 "Cyclocheilichthys.enoplos" 5.99999998973617
"445" "2004/01/12" "03-04" 2004 "Cyclocheilichthys.enoplos" 4.99999988869565
"446" "2004/01/14" "03-04" 2004 "Cyclocheilichthys.enoplos" 4.70588235785467
"447" "2004/01/16" "03-04" 2004 "Cyclocheilichthys.enoplos" 5.39215673596694
"448" "2004/01/19" "03-04" 2004 "Cyclocheilichthys.enoplos" 3.33333325967623
"449" "2004/01/26" "03-04" 2004 "Cyclocheilichthys.enoplos" 5.18542399932229
"450" "2004/01/27" "03-04" 2004 "Cyclocheilichthys.enoplos" 100.00000152381
"451" "2004/01/30" "03-04" 2004 "Cyclocheilichthys.enoplos" 1200.00004719192
"452" "2004/01/31" "03-04" 2004 "Cyclocheilichthys.enoplos" 419.999986862302
"453" "2004/02/01" "03-04" 2004 "Cyclocheilichthys.enoplos" 653.227231202657
"454" "2004/02/03" "03-04" 2004 "Cyclocheilichthys.enoplos" 19.9999995510643
"455" "2004/02/04" "03-04" 2004 "Cyclocheilichthys.enoplos" 509.999990608358
"456" "2004/02/06" "03-04" 2004 "Cyclocheilichthys.enoplos" 45.0000017906358
"457" "2004/10/16" "04-05" 2005 "Cyclocheilichthys.enoplos" 46.1371427595265
"458" "2004/10/17" "04-05" 2005 "Cyclocheilichthys.enoplos" 10.0000001483333
"459" "2004/10/18" "04-05" 2005 "Cyclocheilichthys.enoplos" 6.47554801485857
"460" "2004/10/19" "04-05" 2005 "Cyclocheilichthys.enoplos" 11.5042420502671
"461" "2004/10/20" "04-05" 2005 "Cyclocheilichthys.enoplos" 6.78010566840753
"462" "2004/10/21" "04-05" 2005 "Cyclocheilichthys.enoplos" 11.0046779239934
"463" "2004/10/22" "04-05" 2005 "Cyclocheilichthys.enoplos" 8.6395314379623
"464" "2004/10/23" "04-05" 2005 "Cyclocheilichthys.enoplos" 10.8552426680854
"465" "2004/10/24" "04-05" 2005 "Cyclocheilichthys.enoplos" 7.55886964852743
"466" "2004/10/25" "04-05" 2005 "Cyclocheilichthys.enoplos" 6.50437247525696
"467" "2004/10/26" "04-05" 2005 "Cyclocheilichthys.enoplos" 7.70371473547473
"468" "2004/10/27" "04-05" 2005 "Cyclocheilichthys.enoplos" 6.53454336079533
"469" "2004/10/28" "04-05" 2005 "Cyclocheilichthys.enoplos" 5.85835955133563
"470" "2004/10/29" "04-05" 2005 "Cyclocheilichthys.enoplos" 9.35557710563001
"471" "2004/11/02" "04-05" 2005 "Cyclocheilichthys.enoplos" 6.66388506509903
"472" "2004/11/04" "04-05" 2005 "Cyclocheilichthys.enoplos" 6.76470578979239
"473" "2004/11/05" "04-05" 2005 "Cyclocheilichthys.enoplos" 12.3933527868502
"474" "2004/11/06" "04-05" 2005 "Cyclocheilichthys.enoplos" 11.3903063058051
"475" "2004/11/08" "04-05" 2005 "Cyclocheilichthys.enoplos" 11.3429885765015
"476" "2004/11/10" "04-05" 2005 "Cyclocheilichthys.enoplos" 9.29223291362615
"477" "2004/11/12" "04-05" 2005 "Cyclocheilichthys.enoplos" 11.1391324504305
"478" "2004/11/13" "04-05" 2005 "Cyclocheilichthys.enoplos" 13.0559971640437
"479" "2004/11/15" "04-05" 2005 "Cyclocheilichthys.enoplos" 8.50090090752027
"480" "2004/11/17" "04-05" 2005 "Cyclocheilichthys.enoplos" 7.80879481806169
"481" "2004/11/19" "04-05" 2005 "Cyclocheilichthys.enoplos" 10.3385879919231
"482" "2004/11/20" "04-05" 2005 "Cyclocheilichthys.enoplos" 10.3645472599804
"483" "2004/11/21" "04-05" 2005 "Cyclocheilichthys.enoplos" 14.6337208185634
"484" "2004/11/22" "04-05" 2005 "Cyclocheilichthys.enoplos" 8.56855038755427
"485" "2004/11/23" "04-05" 2005 "Cyclocheilichthys.enoplos" 7.39053244185888
"486" "2004/11/24" "04-05" 2005 "Cyclocheilichthys.enoplos" 9.83048482692416
"487" "2004/11/25" "04-05" 2005 "Cyclocheilichthys.enoplos" 12.4165423898678
"488" "2004/11/29" "04-05" 2005 "Cyclocheilichthys.enoplos" 11.3497301122936
"489" "2004/11/30" "04-05" 2005 "Cyclocheilichthys.enoplos" 5.82750076241277
"490" "2004/12/02" "04-05" 2005 "Cyclocheilichthys.enoplos" 8.71794857221127
"491" "2004/12/03" "04-05" 2005 "Cyclocheilichthys.enoplos" 5.76854008371305
"492" "2004/12/04" "04-05" 2005 "Cyclocheilichthys.enoplos" 6.08505990577769
"493" "2004/12/06" "04-05" 2005 "Cyclocheilichthys.enoplos" 4.69415194724456
"494" "2004/12/08" "04-05" 2005 "Cyclocheilichthys.enoplos" 6.73913028372191
"495" "2004/12/10" "04-05" 2005 "Cyclocheilichthys.enoplos" 11.0822328912326
"496" "2004/12/11" "04-05" 2005 "Cyclocheilichthys.enoplos" 7.77069033549742
"497" "2004/12/13" "04-05" 2005 "Cyclocheilichthys.enoplos" 9.18586398759406
"498" "2004/12/15" "04-05" 2005 "Cyclocheilichthys.enoplos" 8.24690896510597
"499" "2004/12/17" "04-05" 2005 "Cyclocheilichthys.enoplos" 17.1143880052942
"500" "2004/12/18" "04-05" 2005 "Cyclocheilichthys.enoplos" 6.66666651773467
"501" "2004/12/19" "04-05" 2005 "Cyclocheilichthys.enoplos" 17.846263603696
"502" "2004/12/20" "04-05" 2005 "Cyclocheilichthys.enoplos" 107.00669282951
"503" "2004/12/21" "04-05" 2005 "Cyclocheilichthys.enoplos" 156.387209568565
"504" "2004/12/22" "04-05" 2005 "Cyclocheilichthys.enoplos" 201.959692606856
"505" "2004/12/23" "04-05" 2005 "Cyclocheilichthys.enoplos" 39.0078121267259
"506" "2004/12/24" "04-05" 2005 "Cyclocheilichthys.enoplos" 72.0411402697686
"507" "2004/12/25" "04-05" 2005 "Cyclocheilichthys.enoplos" 53.9857931882757
"508" "2004/12/27" "04-05" 2005 "Cyclocheilichthys.enoplos" 9.35417375641346
"509" "2004/12/31" "04-05" 2005 "Cyclocheilichthys.enoplos" 18.3285930779325
"510" "2005/01/03" "04-05" 2005 "Cyclocheilichthys.enoplos" 23.7499996513889
"511" "2005/01/05" "04-05" 2005 "Cyclocheilichthys.enoplos" 22.8007175230234
"512" "2005/01/06" "04-05" 2005 "Cyclocheilichthys.enoplos" 6.24999986035354
"513" "2005/01/08" "04-05" 2005 "Cyclocheilichthys.enoplos" 14.9999996634375
"514" "2005/01/12" "04-05" 2005 "Cyclocheilichthys.enoplos" 8.57142838094987
"515" "2005/01/14" "04-05" 2005 "Cyclocheilichthys.enoplos" 4.99999988833334
"516" "2005/01/17" "04-05" 2005 "Cyclocheilichthys.enoplos" 31.1658206955819
"517" "2005/01/18" "04-05" 2005 "Cyclocheilichthys.enoplos" 42.1159823282471
"518" "2005/01/19" "04-05" 2005 "Cyclocheilichthys.enoplos" 253.067157012055
"519" "2005/01/20" "04-05" 2005 "Cyclocheilichthys.enoplos" 144.120849576447
"520" "2005/01/21" "04-05" 2005 "Cyclocheilichthys.enoplos" 203.45671280877
"521" "2005/01/22" "04-05" 2005 "Cyclocheilichthys.enoplos" 430.102916802318
"522" "2005/01/23" "04-05" 2005 "Cyclocheilichthys.enoplos" 140.868615811364
"523" "2005/01/26" "04-05" 2005 "Cyclocheilichthys.enoplos" 9.99999977525064
"524" "2005/01/28" "04-05" 2005 "Cyclocheilichthys.enoplos" 19.9999995505939
"525" "2005/01/29" "04-05" 2005 "Cyclocheilichthys.enoplos" 22.3128636730015
"526" "2005/01/31" "04-05" 2005 "Cyclocheilichthys.enoplos" 19.9999995513636
"527" "2005/02/04" "04-05" 2005 "Cyclocheilichthys.enoplos" 7.49999983333333
"528" "2005/02/05" "04-05" 2005 "Cyclocheilichthys.enoplos" 21.1186436174538
"529" "2005/02/07" "04-05" 2005 "Cyclocheilichthys.enoplos" 9.99999977420719
"530" "2005/02/09" "04-05" 2005 "Cyclocheilichthys.enoplos" 9.99999977790476
"531" "2005/02/11" "04-05" 2005 "Cyclocheilichthys.enoplos" 8.20620575886115
"532" "2005/02/12" "04-05" 2005 "Cyclocheilichthys.enoplos" 9.99999977703704
"533" "2005/02/14" "04-05" 2005 "Cyclocheilichthys.enoplos" 29.999999335126
"534" "2005/02/16" "04-05" 2005 "Cyclocheilichthys.enoplos" 101.179041521933
"535" "2005/02/17" "04-05" 2005 "Cyclocheilichthys.enoplos" 75.9472823114046
"536" "2005/02/18" "04-05" 2005 "Cyclocheilichthys.enoplos" 45.7131458437414
"537" "2005/02/19" "04-05" 2005 "Cyclocheilichthys.enoplos" 13.0891685185935
"538" "2005/02/20" "04-05" 2005 "Cyclocheilichthys.enoplos" 54.1546327753263
"539" "2005/02/21" "04-05" 2005 "Cyclocheilichthys.enoplos" 20.7420989581371
"540" "2005/02/22" "04-05" 2005 "Cyclocheilichthys.enoplos" 45.5460474793836
"541" "2005/02/25" "04-05" 2005 "Cyclocheilichthys.enoplos" 6.66666651727009
"542" "2005/10/12" "05-06" 2006 "Cyclocheilichthys.enoplos" 3.79185409000841
"543" "2005/10/13" "05-06" 2006 "Cyclocheilichthys.enoplos" 3.95132220169381
"544" "2005/10/14" "05-06" 2006 "Cyclocheilichthys.enoplos" 4.07472153847526
"545" "2005/10/15" "05-06" 2006 "Cyclocheilichthys.enoplos" 3.8788047931344
"546" "2005/10/16" "05-06" 2006 "Cyclocheilichthys.enoplos" 3.97893073993778
"547" "2005/10/17" "05-06" 2006 "Cyclocheilichthys.enoplos" 4.45652609613164
"548" "2005/10/18" "05-06" 2006 "Cyclocheilichthys.enoplos" 4.34035742545505
"549" "2005/10/19" "05-06" 2006 "Cyclocheilichthys.enoplos" 6.85278214881101
"550" "2005/10/20" "05-06" 2006 "Cyclocheilichthys.enoplos" 3.54430381717673
"551" "2005/10/21" "05-06" 2006 "Cyclocheilichthys.enoplos" 4.19094833660744
"552" "2005/10/22" "05-06" 2006 "Cyclocheilichthys.enoplos" 1.81075445213024
"553" "2005/10/24" "05-06" 2006 "Cyclocheilichthys.enoplos" 5.13110592367655
"554" "2005/10/25" "05-06" 2006 "Cyclocheilichthys.enoplos" 4.1776859229579
"555" "2005/10/26" "05-06" 2006 "Cyclocheilichthys.enoplos" 4.3578469694441
"556" "2005/10/27" "05-06" 2006 "Cyclocheilichthys.enoplos" 3.888590322487
"557" "2005/10/28" "05-06" 2006 "Cyclocheilichthys.enoplos" 6.13641389177237
"558" "2005/10/29" "05-06" 2006 "Cyclocheilichthys.enoplos" 4.1347964244629
"559" "2005/11/02" "05-06" 2006 "Cyclocheilichthys.enoplos" 5.771685769186
"560" "2005/11/04" "05-06" 2006 "Cyclocheilichthys.enoplos" 5.62342111601874
"561" "2005/11/05" "05-06" 2006 "Cyclocheilichthys.enoplos" 5.60606933037717
"562" "2005/11/07" "05-06" 2006 "Cyclocheilichthys.enoplos" 3.86375823919944
"563" "2005/11/09" "05-06" 2006 "Cyclocheilichthys.enoplos" 5.41756517539602
"564" "2005/11/10" "05-06" 2006 "Cyclocheilichthys.enoplos" 6.10719969278377
"565" "2005/11/11" "05-06" 2006 "Cyclocheilichthys.enoplos" 5.28924311396495
"566" "2005/11/12" "05-06" 2006 "Cyclocheilichthys.enoplos" 5.83208283821504
"567" "2005/11/13" "05-06" 2006 "Cyclocheilichthys.enoplos" 6.54076244193635
"568" "2005/11/14" "05-06" 2006 "Cyclocheilichthys.enoplos" 7.28493277906779
"569" "2005/11/15" "05-06" 2006 "Cyclocheilichthys.enoplos" 6.51973293376158
"570" "2005/11/18" "05-06" 2006 "Cyclocheilichthys.enoplos" 8.21867311621079
"571" "2005/11/19" "05-06" 2006 "Cyclocheilichthys.enoplos" 5.38923538655829
"572" "2005/11/21" "05-06" 2006 "Cyclocheilichthys.enoplos" 7.58823514176471
"573" "2005/11/23" "05-06" 2006 "Cyclocheilichthys.enoplos" 8.6110215134613
"574" "2005/11/25" "05-06" 2006 "Cyclocheilichthys.enoplos" 11.6129030484912
"575" "2005/11/26" "05-06" 2006 "Cyclocheilichthys.enoplos" 11.8121813429673
"576" "2005/11/28" "05-06" 2006 "Cyclocheilichthys.enoplos" 5.17834667728555
"577" "2005/11/29" "05-06" 2006 "Cyclocheilichthys.enoplos" 8.23899356031012
"578" "2005/11/30" "05-06" 2006 "Cyclocheilichthys.enoplos" 5.62499992534722
"579" "2005/12/02" "05-06" 2006 "Cyclocheilichthys.enoplos" 5.90909077265214
"580" "2005/12/03" "05-06" 2006 "Cyclocheilichthys.enoplos" 6.37708117581762
"581" "2005/12/05" "05-06" 2006 "Cyclocheilichthys.enoplos" 4.88888894527497
"582" "2005/12/06" "05-06" 2006 "Cyclocheilichthys.enoplos" 13.3537449662662
"583" "2005/12/08" "05-06" 2006 "Cyclocheilichthys.enoplos" 8.36530448642793
"584" "2005/12/09" "05-06" 2006 "Cyclocheilichthys.enoplos" 10.6322579368459
"585" "2005/12/10" "05-06" 2006 "Cyclocheilichthys.enoplos" 13.9984675257743
"586" "2005/12/11" "05-06" 2006 "Cyclocheilichthys.enoplos" 28.7334232669298
"587" "2005/12/12" "05-06" 2006 "Cyclocheilichthys.enoplos" 52.8726753013694
"588" "2005/12/13" "05-06" 2006 "Cyclocheilichthys.enoplos" 8.78880572648153
"589" "2005/12/14" "05-06" 2006 "Cyclocheilichthys.enoplos" 17.1903842664577
"590" "2005/12/15" "05-06" 2006 "Cyclocheilichthys.enoplos" 11.2013687940566
"591" "2005/12/17" "05-06" 2006 "Cyclocheilichthys.enoplos" 5.85981541474599
"592" "2005/12/19" "05-06" 2006 "Cyclocheilichthys.enoplos" 7.91665526712005
"593" "2005/12/21" "05-06" 2006 "Cyclocheilichthys.enoplos" 5.88539388600565
"594" "2005/12/23" "05-06" 2006 "Cyclocheilichthys.enoplos" 11.0165879174246
"595" "2005/12/26" "05-06" 2006 "Cyclocheilichthys.enoplos" 11.1650483016307
"596" "2005/12/28" "05-06" 2006 "Cyclocheilichthys.enoplos" 9.00451661289699
"597" "2005/12/29" "05-06" 2006 "Cyclocheilichthys.enoplos" 9.57746469351319
"598" "2005/12/30" "05-06" 2006 "Cyclocheilichthys.enoplos" 7.27299750745647
"599" "2005/12/31" "05-06" 2006 "Cyclocheilichthys.enoplos" 4.83044675659678
"600" "2006/01/02" "05-06" 2006 "Cyclocheilichthys.enoplos" 5.01079079558519
"601" "2006/01/04" "05-06" 2006 "Cyclocheilichthys.enoplos" 7.463598564162
"602" "2006/01/06" "05-06" 2006 "Cyclocheilichthys.enoplos" 5.85259025262543
"603" "2006/01/07" "05-06" 2006 "Cyclocheilichthys.enoplos" 34.5687647643435
"604" "2006/01/08" "05-06" 2006 "Cyclocheilichthys.enoplos" 37.6208772927938
"605" "2006/01/09" "05-06" 2006 "Cyclocheilichthys.enoplos" 63.6465864874649
"606" "2006/01/10" "05-06" 2006 "Cyclocheilichthys.enoplos" 81.8657476579654
"607" "2006/01/11" "05-06" 2006 "Cyclocheilichthys.enoplos" 39.8933299242012
"608" "2006/01/12" "05-06" 2006 "Cyclocheilichthys.enoplos" 86.5284500783939
"609" "2006/01/13" "05-06" 2006 "Cyclocheilichthys.enoplos" 81.7341821525647
"610" "2006/01/14" "05-06" 2006 "Cyclocheilichthys.enoplos" 133.871257576009
"611" "2006/01/16" "05-06" 2006 "Cyclocheilichthys.enoplos" 14.9999996675987
"612" "2006/01/18" "05-06" 2006 "Cyclocheilichthys.enoplos" 5.71428558534323
"613" "2006/01/20" "05-06" 2006 "Cyclocheilichthys.enoplos" 4.99999988826446
"614" "2006/01/21" "05-06" 2006 "Cyclocheilichthys.enoplos" 9.99999977657143
"615" "2006/01/23" "05-06" 2006 "Cyclocheilichthys.enoplos" 19.9999995622278
"616" "2006/01/25" "05-06" 2006 "Cyclocheilichthys.enoplos" 4.99999988840123
"617" "2006/01/30" "05-06" 2006 "Cyclocheilichthys.enoplos" 9.999999776
"618" "2006/02/03" "05-06" 2006 "Cyclocheilichthys.enoplos" 6.68205276497732
"619" "2006/02/06" "05-06" 2006 "Cyclocheilichthys.enoplos" 104.674654448873
"620" "2006/02/07" "05-06" 2006 "Cyclocheilichthys.enoplos" 22.3899723461478
"621" "2006/02/08" "05-06" 2006 "Cyclocheilichthys.enoplos" 132.465539933513
"622" "2006/02/09" "05-06" 2006 "Cyclocheilichthys.enoplos" 169.025758519779
"623" "2006/02/10" "05-06" 2006 "Cyclocheilichthys.enoplos" 120.772595360651
"624" "2006/02/11" "05-06" 2006 "Cyclocheilichthys.enoplos" 19.6464845551454
"625" "2006/02/12" "05-06" 2006 "Cyclocheilichthys.enoplos" 119.472310716994
"626" "2006/02/15" "05-06" 2006 "Cyclocheilichthys.enoplos" 7.49999983211719
"627" "2006/02/17" "05-06" 2006 "Cyclocheilichthys.enoplos" 4.5922745759585
"628" "2006/02/18" "05-06" 2006 "Cyclocheilichthys.enoplos" 9.99999977666667
"629" "2006/03/01" "05-06" 2006 "Cyclocheilichthys.enoplos" 4.28571419069728
"630" "2006/03/03" "05-06" 2006 "Cyclocheilichthys.enoplos" 9.99999977742364
"631" "2006/03/04" "05-06" 2006 "Cyclocheilichthys.enoplos" 29.9999993353846
"632" "2006/03/06" "05-06" 2006 "Cyclocheilichthys.enoplos" 9.99999977571428
"633" "2006/03/08" "05-06" 2006 "Cyclocheilichthys.enoplos" 9.99999977732843
"634" "2006/03/09" "05-06" 2006 "Cyclocheilichthys.enoplos" 95.0000025322728
"635" "2006/03/10" "05-06" 2006 "Cyclocheilichthys.enoplos" 150.428017701365
"636" "2006/03/11" "05-06" 2006 "Cyclocheilichthys.enoplos" 70.5468274267561
"637" "2006/03/12" "05-06" 2006 "Cyclocheilichthys.enoplos" 37.8125656760422
"638" "2006/03/13" "05-06" 2006 "Cyclocheilichthys.enoplos" 23.4080067487219
"639" "2006/10/18" "06-07" 2007 "Cyclocheilichthys.enoplos" 3.13463852127311
"640" "2006/10/19" "06-07" 2007 "Cyclocheilichthys.enoplos" 4.90013347051003
"641" "2006/10/20" "06-07" 2007 "Cyclocheilichthys.enoplos" 2.60805503777966
"642" "2006/10/23" "06-07" 2007 "Cyclocheilichthys.enoplos" 4.52234243026991
"643" "2006/10/24" "06-07" 2007 "Cyclocheilichthys.enoplos" 6.6874657678737
"644" "2006/10/25" "06-07" 2007 "Cyclocheilichthys.enoplos" 3.5316138024373
"645" "2006/10/26" "06-07" 2007 "Cyclocheilichthys.enoplos" 6.75817179438089
"646" "2006/10/27" "06-07" 2007 "Cyclocheilichthys.enoplos" 7.9367014355547
"647" "2006/10/29" "06-07" 2007 "Cyclocheilichthys.enoplos" 4.24407909469954
"648" "2006/10/30" "06-07" 2007 "Cyclocheilichthys.enoplos" 4.2861341733075
"649" "2006/10/31" "06-07" 2007 "Cyclocheilichthys.enoplos" 4.69983997812755
"650" "2006/11/01" "06-07" 2007 "Cyclocheilichthys.enoplos" 4.2020128449835
"651" "2006/11/02" "06-07" 2007 "Cyclocheilichthys.enoplos" 4.1809200748882
"652" "2006/11/03" "06-07" 2007 "Cyclocheilichthys.enoplos" 5.64048219457279
"653" "2006/11/04" "06-07" 2007 "Cyclocheilichthys.enoplos" 4.44132961213016
"654" "2006/11/07" "06-07" 2007 "Cyclocheilichthys.enoplos" 7.28026978784611
"655" "2006/11/09" "06-07" 2007 "Cyclocheilichthys.enoplos" 8.28312819019838
"656" "2006/11/10" "06-07" 2007 "Cyclocheilichthys.enoplos" 8.09337393141946
"657" "2006/11/13" "06-07" 2007 "Cyclocheilichthys.enoplos" 10.4776604773512
"658" "2006/11/14" "06-07" 2007 "Cyclocheilichthys.enoplos" 15.9903307879349
"659" "2006/11/15" "06-07" 2007 "Cyclocheilichthys.enoplos" 8.17274456250271
"660" "2006/11/16" "06-07" 2007 "Cyclocheilichthys.enoplos" 8.04264182418852
"661" "2006/11/17" "06-07" 2007 "Cyclocheilichthys.enoplos" 27.4200292005887
"662" "2006/11/20" "06-07" 2007 "Cyclocheilichthys.enoplos" 11.5329828916577
"663" "2006/11/21" "06-07" 2007 "Cyclocheilichthys.enoplos" 11.5410110138959
"664" "2006/11/22" "06-07" 2007 "Cyclocheilichthys.enoplos" 26.0936007019973
"665" "2006/11/23" "06-07" 2007 "Cyclocheilichthys.enoplos" 19.9293295433802
"666" "2006/11/24" "06-07" 2007 "Cyclocheilichthys.enoplos" 17.4597135218189
"667" "2006/11/27" "06-07" 2007 "Cyclocheilichthys.enoplos" 12.5312926291212
"668" "2006/11/28" "06-07" 2007 "Cyclocheilichthys.enoplos" 7.213824468759
"669" "2006/11/29" "06-07" 2007 "Cyclocheilichthys.enoplos" 8.44434806747281
"670" "2006/11/30" "06-07" 2007 "Cyclocheilichthys.enoplos" 8.87805546533377
"671" "2006/12/01" "06-07" 2007 "Cyclocheilichthys.enoplos" 8.69266055951039
"672" "2006/12/02" "06-07" 2007 "Cyclocheilichthys.enoplos" 6.79196487150738
"673" "2006/12/03" "06-07" 2007 "Cyclocheilichthys.enoplos" 5.91874556825061
"674" "2006/12/04" "06-07" 2007 "Cyclocheilichthys.enoplos" 6.27193184897888
"675" "2006/12/05" "06-07" 2007 "Cyclocheilichthys.enoplos" 17.1854976247713
"676" "2006/12/12" "06-07" 2007 "Cyclocheilichthys.enoplos" 9.91162176366933
"677" "2006/12/13" "06-07" 2007 "Cyclocheilichthys.enoplos" 4.66860626427139
"678" "2006/12/14" "06-07" 2007 "Cyclocheilichthys.enoplos" 11.7543859649123
"679" "2006/12/15" "06-07" 2007 "Cyclocheilichthys.enoplos" 9.6260162601626
"680" "2006/12/18" "06-07" 2007 "Cyclocheilichthys.enoplos" 12.2904161600492
"681" "2006/12/19" "06-07" 2007 "Cyclocheilichthys.enoplos" 6.31807742658588
"682" "2006/12/20" "06-07" 2007 "Cyclocheilichthys.enoplos" 10.6217391295382
"683" "2006/12/21" "06-07" 2007 "Cyclocheilichthys.enoplos" 10
"684" "2006/12/22" "06-07" 2007 "Cyclocheilichthys.enoplos" 28.1617646964587
"685" "2006/12/25" "06-07" 2007 "Cyclocheilichthys.enoplos" 5.88884463143517
"686" "2006/12/26" "06-07" 2007 "Cyclocheilichthys.enoplos" 22.4970742335763
"687" "2006/12/27" "06-07" 2007 "Cyclocheilichthys.enoplos" 8.50530200141499
"688" "2006/12/28" "06-07" 2007 "Cyclocheilichthys.enoplos" 7.73478335892598
"689" "2006/12/29" "06-07" 2007 "Cyclocheilichthys.enoplos" 8.97216899322769
"690" "2006/12/30" "06-07" 2007 "Cyclocheilichthys.enoplos" 8.9674931140493
"691" "2006/12/31" "06-07" 2007 "Cyclocheilichthys.enoplos" 14.3781321490865
"692" "2007/01/01" "06-07" 2007 "Cyclocheilichthys.enoplos" 11.5792687039355
"693" "2007/01/02" "06-07" 2007 "Cyclocheilichthys.enoplos" 9.75868799574976
"694" "2007/01/03" "06-07" 2007 "Cyclocheilichthys.enoplos" 200
"695" "2007/01/04" "06-07" 2007 "Cyclocheilichthys.enoplos" 44.9999999888812
"696" "2007/01/05" "06-07" 2007 "Cyclocheilichthys.enoplos" 15.1040283415269
"697" "2007/01/09" "06-07" 2007 "Cyclocheilichthys.enoplos" 460
"698" "2007/01/11" "06-07" 2007 "Cyclocheilichthys.enoplos" 5.71428571496312
"699" "2007/01/12" "06-07" 2007 "Cyclocheilichthys.enoplos" 10.1063773996861
"700" "2007/01/13" "06-07" 2007 "Cyclocheilichthys.enoplos" 10.9664506485335
"701" "2007/01/14" "06-07" 2007 "Cyclocheilichthys.enoplos" 6.18215066987379
"702" "2007/01/15" "06-07" 2007 "Cyclocheilichthys.enoplos" 7.23211341696252
"703" "2007/01/16" "06-07" 2007 "Cyclocheilichthys.enoplos" 6.66666666666667
"704" "2007/01/18" "06-07" 2007 "Cyclocheilichthys.enoplos" 6.875
"705" "2007/01/19" "06-07" 2007 "Cyclocheilichthys.enoplos" 7.65625
"706" "2007/01/20" "06-07" 2007 "Cyclocheilichthys.enoplos" 6.21621621621622
"707" "2007/01/21" "06-07" 2007 "Cyclocheilichthys.enoplos" 6.4
"708" "2007/01/22" "06-07" 2007 "Cyclocheilichthys.enoplos" 5.36539602940389
"709" "2007/01/25" "06-07" 2007 "Cyclocheilichthys.enoplos" 700
"710" "2007/01/26" "06-07" 2007 "Cyclocheilichthys.enoplos" 9.4774135614695
"711" "2007/01/27" "06-07" 2007 "Cyclocheilichthys.enoplos" 9.90898964788429
"712" "2007/01/28" "06-07" 2007 "Cyclocheilichthys.enoplos" 6.29934767871671
"713" "2007/01/29" "06-07" 2007 "Cyclocheilichthys.enoplos" 25.3747442494632
"714" "2007/01/30" "06-07" 2007 "Cyclocheilichthys.enoplos" 10.3016773454997
"715" "2007/01/31" "06-07" 2007 "Cyclocheilichthys.enoplos" 9.41216182128189
"716" "2007/02/01" "06-07" 2007 "Cyclocheilichthys.enoplos" 12.0713175510795
"717" "2007/02/03" "06-07" 2007 "Cyclocheilichthys.enoplos" 4.16666666702292
"718" "2007/02/04" "06-07" 2007 "Cyclocheilichthys.enoplos" 5.17034536661483
"719" "2007/02/05" "06-07" 2007 "Cyclocheilichthys.enoplos" 6.19060352187755
"720" "2007/02/12" "06-07" 2007 "Cyclocheilichthys.enoplos" 6.49170527015085
"721" "2007/02/13" "06-07" 2007 "Cyclocheilichthys.enoplos" 5.89527816736793
"722" "2007/02/14" "06-07" 2007 "Cyclocheilichthys.enoplos" 5.08656599882589
"723" "2007/02/15" "06-07" 2007 "Cyclocheilichthys.enoplos" 6.15636330350437
"724" "2007/02/16" "06-07" 2007 "Cyclocheilichthys.enoplos" 6.66666667081627
"725" "2007/02/18" "06-07" 2007 "Cyclocheilichthys.enoplos" 5.72014884657585
"726" "2007/02/19" "06-07" 2007 "Cyclocheilichthys.enoplos" 4.66666666564183
"727" "2007/02/20" "06-07" 2007 "Cyclocheilichthys.enoplos" 7.2222222212334
"728" "2007/02/21" "06-07" 2007 "Cyclocheilichthys.enoplos" 10.1791690259318
"729" "2007/02/22" "06-07" 2007 "Cyclocheilichthys.enoplos" 14.5407406126615
"730" "2007/02/24" "06-07" 2007 "Cyclocheilichthys.enoplos" 20.7188160695253
"731" "2007/02/27" "06-07" 2007 "Cyclocheilichthys.enoplos" 62.4225032965693
"732" "2007/10/29" "07-08" 2008 "Cyclocheilichthys.enoplos" 6.28807909808312
"733" "2007/10/30" "07-08" 2008 "Cyclocheilichthys.enoplos" 6.29510217186994
"734" "2007/10/31" "07-08" 2008 "Cyclocheilichthys.enoplos" 6.51102145199204
"735" "2007/11/04" "07-08" 2008 "Cyclocheilichthys.enoplos" 8.45513599511188
"736" "2007/11/05" "07-08" 2008 "Cyclocheilichthys.enoplos" 9.31154525589912
"737" "2007/11/07" "07-08" 2008 "Cyclocheilichthys.enoplos" 16.6782989462675
"738" "2007/11/08" "07-08" 2008 "Cyclocheilichthys.enoplos" 7.07089552238806
"739" "2007/11/09" "07-08" 2008 "Cyclocheilichthys.enoplos" 1.81818181772403
"740" "2007/11/15" "07-08" 2008 "Cyclocheilichthys.enoplos" 29.3784489457628
"741" "2007/11/16" "07-08" 2008 "Cyclocheilichthys.enoplos" 6.46423133141053
"742" "2007/11/17" "07-08" 2008 "Cyclocheilichthys.enoplos" 35.590473146397
"743" "2007/11/18" "07-08" 2008 "Cyclocheilichthys.enoplos" 6.61577380398625
"744" "2007/11/19" "07-08" 2008 "Cyclocheilichthys.enoplos" 5.90222194706815
"745" "2007/11/20" "07-08" 2008 "Cyclocheilichthys.enoplos" 10.072854739799
"746" "2007/11/21" "07-08" 2008 "Cyclocheilichthys.enoplos" 9.2992039344609
"747" "2007/11/22" "07-08" 2008 "Cyclocheilichthys.enoplos" 28.7952851071832
"748" "2007/11/23" "07-08" 2008 "Cyclocheilichthys.enoplos" 17.5906685344947
"749" "2007/11/27" "07-08" 2008 "Cyclocheilichthys.enoplos" 14.7508993194735
"750" "2007/11/28" "07-08" 2008 "Cyclocheilichthys.enoplos" 10.1667401415301
"751" "2007/11/29" "07-08" 2008 "Cyclocheilichthys.enoplos" 11.9803490695034
"752" "2007/11/30" "07-08" 2008 "Cyclocheilichthys.enoplos" 6.11755346780246
"753" "2007/12/04" "07-08" 2008 "Cyclocheilichthys.enoplos" 5.88235294117647
"754" "2007/12/05" "07-08" 2008 "Cyclocheilichthys.enoplos" 5.91836734693878
"755" "2007/12/06" "07-08" 2008 "Cyclocheilichthys.enoplos" 91.431148833076
"756" "2007/12/07" "07-08" 2008 "Cyclocheilichthys.enoplos" 14.4391785150079
"757" "2007/12/14" "07-08" 2008 "Cyclocheilichthys.enoplos" 5.35572771748902
"758" "2007/12/16" "07-08" 2008 "Cyclocheilichthys.enoplos" 6.71017060855604
"759" "2007/12/17" "07-08" 2008 "Cyclocheilichthys.enoplos" 9.85136222038568
"760" "2007/12/18" "07-08" 2008 "Cyclocheilichthys.enoplos" 7.96544087823263
"761" "2007/12/19" "07-08" 2008 "Cyclocheilichthys.enoplos" 11.431052647863
"762" "2007/12/20" "07-08" 2008 "Cyclocheilichthys.enoplos" 20.7664351119794
"763" "2007/12/21" "07-08" 2008 "Cyclocheilichthys.enoplos" 19.9958496189304
"764" "2007/12/22" "07-08" 2008 "Cyclocheilichthys.enoplos" 20.6298031022653
"765" "2007/12/23" "07-08" 2008 "Cyclocheilichthys.enoplos" 11.468513187125
"766" "2007/12/25" "07-08" 2008 "Cyclocheilichthys.enoplos" 3.95892431933756
"767" "2007/12/26" "07-08" 2008 "Cyclocheilichthys.enoplos" 5.19045330813375
"768" "2007/12/27" "07-08" 2008 "Cyclocheilichthys.enoplos" 5.57573329707026
"769" "2007/12/28" "07-08" 2008 "Cyclocheilichthys.enoplos" 6.81818181818182
"770" "2008/01/04" "07-08" 2008 "Cyclocheilichthys.enoplos" 9.18918918918919
"771" "2008/01/05" "07-08" 2008 "Cyclocheilichthys.enoplos" 13.6363636363636
"772" "2008/01/08" "07-08" 2008 "Cyclocheilichthys.enoplos" 6.61971830985915
"773" "2008/01/09" "07-08" 2008 "Cyclocheilichthys.enoplos" 5.61309033037592
"774" "2008/01/14" "07-08" 2008 "Cyclocheilichthys.enoplos" 7.14285714327723
"775" "2008/01/15" "07-08" 2008 "Cyclocheilichthys.enoplos" 11.6413440223316
"776" "2008/01/16" "07-08" 2008 "Cyclocheilichthys.enoplos" 16.0806410509056
"777" "2008/01/17" "07-08" 2008 "Cyclocheilichthys.enoplos" 6.08866580179373
"778" "2008/01/18" "07-08" 2008 "Cyclocheilichthys.enoplos" 13.2133274179572
"779" "2008/01/19" "07-08" 2008 "Cyclocheilichthys.enoplos" 10.9245515075875
"780" "2008/01/20" "07-08" 2008 "Cyclocheilichthys.enoplos" 21.1720616676937
"781" "2008/01/21" "07-08" 2008 "Cyclocheilichthys.enoplos" 15.6352877039138
"782" "2008/01/22" "07-08" 2008 "Cyclocheilichthys.enoplos" 8.10363133135939
"783" "2008/01/25" "07-08" 2008 "Cyclocheilichthys.enoplos" 6.03263412260576
"784" "2008/01/28" "07-08" 2008 "Cyclocheilichthys.enoplos" 22.3709420563967
"785" "2008/01/29" "07-08" 2008 "Cyclocheilichthys.enoplos" 14.879696529075
"786" "2008/01/30" "07-08" 2008 "Cyclocheilichthys.enoplos" 22.9074889867841
"787" "2008/02/01" "07-08" 2008 "Cyclocheilichthys.enoplos" 5.00000000181547
"788" "2008/02/04" "07-08" 2008 "Cyclocheilichthys.enoplos" 5.21095448936538
"789" "2008/02/08" "07-08" 2008 "Cyclocheilichthys.enoplos" 10.0834644374729
"790" "2008/02/11" "07-08" 2008 "Cyclocheilichthys.enoplos" 5.46036172498057
"791" "2008/02/13" "07-08" 2008 "Cyclocheilichthys.enoplos" 35.1109540042336
"792" "2008/02/14" "07-08" 2008 "Cyclocheilichthys.enoplos" 37.3652450316436
"793" "2008/02/15" "07-08" 2008 "Cyclocheilichthys.enoplos" 29.0679315366569
"794" "2008/02/16" "07-08" 2008 "Cyclocheilichthys.enoplos" 33.373642090383
"795" "2008/02/17" "07-08" 2008 "Cyclocheilichthys.enoplos" 28.934674899314
"796" "2008/02/18" "07-08" 2008 "Cyclocheilichthys.enoplos" 43.8458681937282
"797" "2008/02/19" "07-08" 2008 "Cyclocheilichthys.enoplos" 24.5116355264721
"798" "2008/02/20" "07-08" 2008 "Cyclocheilichthys.enoplos" 10
"799" "2008/02/21" "07-08" 2008 "Cyclocheilichthys.enoplos" 24.6292775665399
"800" "2008/02/25" "07-08" 2008 "Cyclocheilichthys.enoplos" 5
"801" "2008/02/26" "07-08" 2008 "Cyclocheilichthys.enoplos" 10
"802" "2008/02/27" "07-08" 2008 "Cyclocheilichthys.enoplos" 5
"803" "2008/02/28" "07-08" 2008 "Cyclocheilichthys.enoplos" 9.16666666923811
"804" "2008/10/11" "08-09" 2009 "Cyclocheilichthys.enoplos" 10.4583333333333
"805" "2008/10/13" "08-09" 2009 "Cyclocheilichthys.enoplos" 6.66666666666667
"806" "2008/10/14" "08-09" 2009 "Cyclocheilichthys.enoplos" 6.75115207373272
"807" "2008/10/15" "08-09" 2009 "Cyclocheilichthys.enoplos" 9.25146129070738
"808" "2008/10/16" "08-09" 2009 "Cyclocheilichthys.enoplos" 6.89960251357908
"809" "2008/10/17" "08-09" 2009 "Cyclocheilichthys.enoplos" 6.75496688741722
"810" "2008/10/18" "08-09" 2009 "Cyclocheilichthys.enoplos" 7.2972972972973
"811" "2008/10/20" "08-09" 2009 "Cyclocheilichthys.enoplos" 15.8976674563732
"812" "2008/10/21" "08-09" 2009 "Cyclocheilichthys.enoplos" 6.54958677514984
"813" "2008/10/22" "08-09" 2009 "Cyclocheilichthys.enoplos" 5.78241034301959
"814" "2008/10/23" "08-09" 2009 "Cyclocheilichthys.enoplos" 9.1379310303582
"815" "2008/10/24" "08-09" 2009 "Cyclocheilichthys.enoplos" 4.58333333333333
"816" "2008/10/25" "08-09" 2009 "Cyclocheilichthys.enoplos" 6.266666665
"817" "2008/10/27" "08-09" 2009 "Cyclocheilichthys.enoplos" 6.88888888888889
"818" "2008/10/28" "08-09" 2009 "Cyclocheilichthys.enoplos" 5.996441280309
"819" "2008/10/31" "08-09" 2009 "Cyclocheilichthys.enoplos" 20.625
"820" "2008/11/03" "08-09" 2009 "Cyclocheilichthys.enoplos" 5.20052375502483
"821" "2008/11/04" "08-09" 2009 "Cyclocheilichthys.enoplos" 5.30035319591957
"822" "2008/11/05" "08-09" 2009 "Cyclocheilichthys.enoplos" 5.20435317999831
"823" "2008/11/06" "08-09" 2009 "Cyclocheilichthys.enoplos" 6.69524091043453
"824" "2008/11/07" "08-09" 2009 "Cyclocheilichthys.enoplos" 5.35613920009787
"825" "2008/11/08" "08-09" 2009 "Cyclocheilichthys.enoplos" 5.36502936792142
"826" "2008/11/09" "08-09" 2009 "Cyclocheilichthys.enoplos" 4.90541315110877
"827" "2008/11/10" "08-09" 2009 "Cyclocheilichthys.enoplos" 8.34992887624467
"828" "2008/11/11" "08-09" 2009 "Cyclocheilichthys.enoplos" 20.1178318931658
"829" "2008/11/15" "08-09" 2009 "Cyclocheilichthys.enoplos" 7.01298701298701
"830" "2008/11/16" "08-09" 2009 "Cyclocheilichthys.enoplos" 4.18788410962418
"831" "2008/11/17" "08-09" 2009 "Cyclocheilichthys.enoplos" 5.90617333840125
"832" "2008/11/18" "08-09" 2009 "Cyclocheilichthys.enoplos" 12.8571428571429
"833" "2008/11/19" "08-09" 2009 "Cyclocheilichthys.enoplos" 8.63636363636364
"834" "2008/11/20" "08-09" 2009 "Cyclocheilichthys.enoplos" 8.88888888888889
"835" "2008/11/21" "08-09" 2009 "Cyclocheilichthys.enoplos" 4.60490463215259
"836" "2008/11/24" "08-09" 2009 "Cyclocheilichthys.enoplos" 6.82402973298285
"837" "2008/11/25" "08-09" 2009 "Cyclocheilichthys.enoplos" 7.4765478424015
"838" "2008/11/26" "08-09" 2009 "Cyclocheilichthys.enoplos" 12.5217391332557
"839" "2008/11/27" "08-09" 2009 "Cyclocheilichthys.enoplos" 5.57522123893805
"840" "2008/11/28" "08-09" 2009 "Cyclocheilichthys.enoplos" 4.16666666666667
"841" "2008/11/29" "08-09" 2009 "Cyclocheilichthys.enoplos" 15.9090909090909
"842" "2008/12/02" "08-09" 2009 "Cyclocheilichthys.enoplos" 26.9782608640444
"843" "2008/12/03" "08-09" 2009 "Cyclocheilichthys.enoplos" 20
"844" "2008/12/04" "08-09" 2009 "Cyclocheilichthys.enoplos" 18.7618394117052
"845" "2008/12/05" "08-09" 2009 "Cyclocheilichthys.enoplos" 15.6182051315687
"846" "2008/12/06" "08-09" 2009 "Cyclocheilichthys.enoplos" 14.3699386371678
"847" "2008/12/07" "08-09" 2009 "Cyclocheilichthys.enoplos" 11.6179420174409
"848" "2008/12/08" "08-09" 2009 "Cyclocheilichthys.enoplos" 7.96492729623712
"849" "2008/12/09" "08-09" 2009 "Cyclocheilichthys.enoplos" 9.63856055050857
"850" "2008/12/10" "08-09" 2009 "Cyclocheilichthys.enoplos" 8.32777567649311
"851" "2008/12/11" "08-09" 2009 "Cyclocheilichthys.enoplos" 106.053931770386
"852" "2008/12/12" "08-09" 2009 "Cyclocheilichthys.enoplos" 116.260954968806
"853" "2008/12/13" "08-09" 2009 "Cyclocheilichthys.enoplos" 305.11745813781
"854" "2008/12/15" "08-09" 2009 "Cyclocheilichthys.enoplos" 8.1474978034989
"855" "2008/12/16" "08-09" 2009 "Cyclocheilichthys.enoplos" 6.35170357502571
"856" "2008/12/18" "08-09" 2009 "Cyclocheilichthys.enoplos" 6.06060606060606
"857" "2008/12/19" "08-09" 2009 "Cyclocheilichthys.enoplos" 5.9461507228853
"858" "2008/12/22" "08-09" 2009 "Cyclocheilichthys.enoplos" 6.57270029673591
"859" "2008/12/23" "08-09" 2009 "Cyclocheilichthys.enoplos" 8.06451612903226
"860" "2008/12/24" "08-09" 2009 "Cyclocheilichthys.enoplos" 22.6666666666667
"861" "2008/12/25" "08-09" 2009 "Cyclocheilichthys.enoplos" 7.38053097345133
"862" "2008/12/26" "08-09" 2009 "Cyclocheilichthys.enoplos" 5.30125605027988
"863" "2009/01/01" "08-09" 2009 "Cyclocheilichthys.enoplos" 1000
"864" "2009/01/02" "08-09" 2009 "Cyclocheilichthys.enoplos" 11.6878444037625
"865" "2009/01/03" "08-09" 2009 "Cyclocheilichthys.enoplos" 8.54691544661224
"866" "2009/01/04" "08-09" 2009 "Cyclocheilichthys.enoplos" 7.19075555626122
"867" "2009/01/05" "08-09" 2009 "Cyclocheilichthys.enoplos" 17.4039722971403
"868" "2009/01/06" "08-09" 2009 "Cyclocheilichthys.enoplos" 20.9922249315153
"869" "2009/01/07" "08-09" 2009 "Cyclocheilichthys.enoplos" 26.134403205529
"870" "2009/01/08" "08-09" 2009 "Cyclocheilichthys.enoplos" 15.5092217533837
"871" "2009/01/09" "08-09" 2009 "Cyclocheilichthys.enoplos" 22.68757418092
"872" "2009/01/10" "08-09" 2009 "Cyclocheilichthys.enoplos" 6.68226372309791
"873" "2009/01/12" "08-09" 2009 "Cyclocheilichthys.enoplos" 5.00000000057543
"874" "2009/01/13" "08-09" 2009 "Cyclocheilichthys.enoplos" 8.78821581732386
"875" "2009/01/14" "08-09" 2009 "Cyclocheilichthys.enoplos" 5.94779261548949
"876" "2009/01/21" "08-09" 2009 "Cyclocheilichthys.enoplos" 5.17197724913798
"877" "2009/01/22" "08-09" 2009 "Cyclocheilichthys.enoplos" 10.3068528851992
"878" "2009/01/23" "08-09" 2009 "Cyclocheilichthys.enoplos" 35.4642691908534
"879" "2009/01/26" "08-09" 2009 "Cyclocheilichthys.enoplos" 7.3529411763853
"880" "2009/01/28" "08-09" 2009 "Cyclocheilichthys.enoplos" 6.54687359983131
"881" "2009/01/29" "08-09" 2009 "Cyclocheilichthys.enoplos" 22.6495251341786
"882" "2009/02/01" "08-09" 2009 "Cyclocheilichthys.enoplos" 22.1494518386965
"883" "2009/02/02" "08-09" 2009 "Cyclocheilichthys.enoplos" 22.5884615617995
"884" "2009/02/03" "08-09" 2009 "Cyclocheilichthys.enoplos" 26.7675355801259
"885" "2009/02/04" "08-09" 2009 "Cyclocheilichthys.enoplos" 49.4293178015626
"886" "2009/02/05" "08-09" 2009 "Cyclocheilichthys.enoplos" 30.3641291668445
"887" "2009/02/06" "08-09" 2009 "Cyclocheilichthys.enoplos" 20.3215244511545
"888" "2009/02/07" "08-09" 2009 "Cyclocheilichthys.enoplos" 42.9752787282425
"889" "2009/02/08" "08-09" 2009 "Cyclocheilichthys.enoplos" 20.8727531040067
"890" "2009/02/09" "08-09" 2009 "Cyclocheilichthys.enoplos" 5
"891" "2009/02/12" "08-09" 2009 "Cyclocheilichthys.enoplos" 7.45678305719768
"892" "2009/02/13" "08-09" 2009 "Cyclocheilichthys.enoplos" 8.69650332201596
"893" "2009/02/16" "08-09" 2009 "Cyclocheilichthys.enoplos" 7.72585669781931
"894" "2009/02/17" "08-09" 2009 "Cyclocheilichthys.enoplos" 6.08984175908159
"895" "2009/02/23" "08-09" 2009 "Cyclocheilichthys.enoplos" 6.16075886087589
"896" "2009/02/24" "08-09" 2009 "Cyclocheilichthys.enoplos" 6.57841140563639
"897" "2009/02/26" "08-09" 2009 "Cyclocheilichthys.enoplos" 5.61355726047225
"898" "2009/02/27" "08-09" 2009 "Cyclocheilichthys.enoplos" 7.83698624704627
"899" "2009/03/01" "08-09" 2009 "Cyclocheilichthys.enoplos" 6.53955249539937
"900" "2009/03/02" "08-09" 2009 "Cyclocheilichthys.enoplos" 5.88453040934812
"901" "2009/03/03" "08-09" 2009 "Cyclocheilichthys.enoplos" 22.0907260816416
"902" "2009/03/04" "08-09" 2009 "Cyclocheilichthys.enoplos" 6.66666666666667
"903" "2009/03/05" "08-09" 2009 "Cyclocheilichthys.enoplos" 7.12107259437455
"904" "2009/03/06" "08-09" 2009 "Cyclocheilichthys.enoplos" 6.46224736378862
"905" "2009/03/07" "08-09" 2009 "Cyclocheilichthys.enoplos" 4.99999999867067
"906" "2009/03/08" "08-09" 2009 "Cyclocheilichthys.enoplos" 8.97763476813352
"907" "2009/03/09" "08-09" 2009 "Cyclocheilichthys.enoplos" 7.03762582689133
"908" "2009/03/10" "08-09" 2009 "Cyclocheilichthys.enoplos" 6.53583397950102
"909" "2009/10/23" "09-10" 2010 "Cyclocheilichthys.enoplos" 2.91666666666667
"910" "2009/10/24" "09-10" 2010 "Cyclocheilichthys.enoplos" 8.26694619287212
"911" "2009/10/25" "09-10" 2010 "Cyclocheilichthys.enoplos" 44.8877805374345
"912" "2009/10/26" "09-10" 2010 "Cyclocheilichthys.enoplos" 8.98220513218312
"913" "2009/10/27" "09-10" 2010 "Cyclocheilichthys.enoplos" 5.62772712622108
"914" "2009/10/28" "09-10" 2010 "Cyclocheilichthys.enoplos" 6.02989545348343
"915" "2009/10/29" "09-10" 2010 "Cyclocheilichthys.enoplos" 6.23075641465349
"916" "2009/10/30" "09-10" 2010 "Cyclocheilichthys.enoplos" 6.38720915866483
"917" "2009/10/31" "09-10" 2010 "Cyclocheilichthys.enoplos" 6.00136760166715
"918" "2009/11/05" "09-10" 2010 "Cyclocheilichthys.enoplos" 6.45451710283963
"919" "2009/11/06" "09-10" 2010 "Cyclocheilichthys.enoplos" 11.3206502010037
"920" "2009/11/10" "09-10" 2010 "Cyclocheilichthys.enoplos" 7.41834539380203
"921" "2009/11/13" "09-10" 2010 "Cyclocheilichthys.enoplos" 3.75000000013318
"922" "2009/11/16" "09-10" 2010 "Cyclocheilichthys.enoplos" 8.83963494132986
"923" "2009/11/17" "09-10" 2010 "Cyclocheilichthys.enoplos" 8.33333333333333
"924" "2009/11/20" "09-10" 2010 "Cyclocheilichthys.enoplos" 7.89567520793727
"925" "2009/11/23" "09-10" 2010 "Cyclocheilichthys.enoplos" 11.3625753797542
"926" "2009/11/24" "09-10" 2010 "Cyclocheilichthys.enoplos" 68.8039122569187
"927" "2009/11/25" "09-10" 2010 "Cyclocheilichthys.enoplos" 10.0369417292738
"928" "2009/11/26" "09-10" 2010 "Cyclocheilichthys.enoplos" 10.1055732290919
"929" "2009/11/27" "09-10" 2010 "Cyclocheilichthys.enoplos" 19.2508988080231
"930" "2009/11/28" "09-10" 2010 "Cyclocheilichthys.enoplos" 6.59513989474667
"931" "2009/11/29" "09-10" 2010 "Cyclocheilichthys.enoplos" 9.36067987102182
"932" "2009/11/30" "09-10" 2010 "Cyclocheilichthys.enoplos" 12.803683586914
"933" "2009/12/01" "09-10" 2010 "Cyclocheilichthys.enoplos" 9.03213852821589
"934" "2009/12/02" "09-10" 2010 "Cyclocheilichthys.enoplos" 15.5500168271745
"935" "2009/12/04" "09-10" 2010 "Cyclocheilichthys.enoplos" 7.9098056483576
"936" "2009/12/07" "09-10" 2010 "Cyclocheilichthys.enoplos" 8.30019880715706
"937" "2009/12/09" "09-10" 2010 "Cyclocheilichthys.enoplos" 13.8709677410436
"938" "2009/12/11" "09-10" 2010 "Cyclocheilichthys.enoplos" 20.731489743217
"939" "2009/12/14" "09-10" 2010 "Cyclocheilichthys.enoplos" 10.0149925037481
"940" "2009/12/15" "09-10" 2010 "Cyclocheilichthys.enoplos" 16.5116279069767
"941" "2009/12/16" "09-10" 2010 "Cyclocheilichthys.enoplos" 6.15979381235054
"942" "2009/12/18" "09-10" 2010 "Cyclocheilichthys.enoplos" 20.3450564939648
"943" "2009/12/21" "09-10" 2010 "Cyclocheilichthys.enoplos" 5.5684972283499
"944" "2009/12/22" "09-10" 2010 "Cyclocheilichthys.enoplos" 41.5454418559589
"945" "2009/12/23" "09-10" 2010 "Cyclocheilichthys.enoplos" 48.3678074238907
"946" "2009/12/24" "09-10" 2010 "Cyclocheilichthys.enoplos" 15.8021513929828
"947" "2009/12/25" "09-10" 2010 "Cyclocheilichthys.enoplos" 12.0535085204643
"948" "2009/12/26" "09-10" 2010 "Cyclocheilichthys.enoplos" 14.0702076506388
"949" "2009/12/27" "09-10" 2010 "Cyclocheilichthys.enoplos" 22.2386114598519
"950" "2009/12/28" "09-10" 2010 "Cyclocheilichthys.enoplos" 26.9046540372443
"951" "2009/12/29" "09-10" 2010 "Cyclocheilichthys.enoplos" 14.7957541818071
"952" "2009/12/30" "09-10" 2010 "Cyclocheilichthys.enoplos" 14.566129072138
"953" "2010/01/06" "09-10" 2010 "Cyclocheilichthys.enoplos" 8.03393213572854
"954" "2010/01/07" "09-10" 2010 "Cyclocheilichthys.enoplos" 36.8220339009821
"955" "2010/01/11" "09-10" 2010 "Cyclocheilichthys.enoplos" 10.2173913043478
"956" "2010/01/12" "09-10" 2010 "Cyclocheilichthys.enoplos" 8.33333333333333
"957" "2010/01/14" "09-10" 2010 "Cyclocheilichthys.enoplos" 5
"958" "2010/01/15" "09-10" 2010 "Cyclocheilichthys.enoplos" 17.490400665351
"959" "2010/01/19" "09-10" 2010 "Cyclocheilichthys.enoplos" 5
"960" "2010/01/20" "09-10" 2010 "Cyclocheilichthys.enoplos" 5.49468886062787
"961" "2010/01/22" "09-10" 2010 "Cyclocheilichthys.enoplos" 20.9571497549292
"962" "2010/01/23" "09-10" 2010 "Cyclocheilichthys.enoplos" 27.6804583651574
"963" "2010/01/24" "09-10" 2010 "Cyclocheilichthys.enoplos" 48.2890474114016
"964" "2010/01/25" "09-10" 2010 "Cyclocheilichthys.enoplos" 19.5699659195272
"965" "2010/01/26" "09-10" 2010 "Cyclocheilichthys.enoplos" 28.7031470179409
"966" "2010/01/27" "09-10" 2010 "Cyclocheilichthys.enoplos" 13.5590005917684
"967" "2010/01/28" "09-10" 2010 "Cyclocheilichthys.enoplos" 19.558579996227
"968" "2010/01/29" "09-10" 2010 "Cyclocheilichthys.enoplos" 13.1926705929659
"969" "2010/02/05" "09-10" 2010 "Cyclocheilichthys.enoplos" 25.1162790697674
"970" "2010/02/08" "09-10" 2010 "Cyclocheilichthys.enoplos" 7.13651498335183
"971" "2010/02/09" "09-10" 2010 "Cyclocheilichthys.enoplos" 20
"972" "2010/02/10" "09-10" 2010 "Cyclocheilichthys.enoplos" 4.54545454545455
"973" "2010/02/12" "09-10" 2010 "Cyclocheilichthys.enoplos" 3.75
"974" "2010/02/17" "09-10" 2010 "Cyclocheilichthys.enoplos" 4.54545454545455
"975" "2010/02/18" "09-10" 2010 "Cyclocheilichthys.enoplos" 6.06741573033708
"976" "2010/02/20" "09-10" 2010 "Cyclocheilichthys.enoplos" 48.0912287834523
"977" "2010/02/21" "09-10" 2010 "Cyclocheilichthys.enoplos" 6.86636526948971
"978" "2010/02/22" "09-10" 2010 "Cyclocheilichthys.enoplos" 26.8300320466979
"979" "2010/02/23" "09-10" 2010 "Cyclocheilichthys.enoplos" 26.9841564163542
"980" "2010/02/24" "09-10" 2010 "Cyclocheilichthys.enoplos" 27.4459755226531
"981" "2010/02/25" "09-10" 2010 "Cyclocheilichthys.enoplos" 18.4311191583217
"982" "2010/02/26" "09-10" 2010 "Cyclocheilichthys.enoplos" 14.804355064661
"983" "2010/02/27" "09-10" 2010 "Cyclocheilichthys.enoplos" 16.2428549938033
"984" "2010/03/01" "09-10" 2010 "Cyclocheilichthys.enoplos" 5
"985" "2010/03/02" "09-10" 2010 "Cyclocheilichthys.enoplos" 5.55555555578422
"986" "2010/03/03" "09-10" 2010 "Cyclocheilichthys.enoplos" 4.54545454627348
"987" "2010/03/04" "09-10" 2010 "Cyclocheilichthys.enoplos" 4.99999999892929
"988" "2010/03/05" "09-10" 2010 "Cyclocheilichthys.enoplos" 5.99999999958421
"989" "2010/10/26" "10-11" 2011 "Cyclocheilichthys.enoplos" 3.98601398573524
"990" "2010/10/27" "10-11" 2011 "Cyclocheilichthys.enoplos" 23.1238285759215
"991" "2010/10/28" "10-11" 2011 "Cyclocheilichthys.enoplos" 6.73267326716498
"992" "2010/10/29" "10-11" 2011 "Cyclocheilichthys.enoplos" 7.61904761904762
"993" "2010/10/30" "10-11" 2011 "Cyclocheilichthys.enoplos" 4.44444444444444
"994" "2010/10/31" "10-11" 2011 "Cyclocheilichthys.enoplos" 6.00000000109091
"995" "2010/11/02" "10-11" 2011 "Cyclocheilichthys.enoplos" 48.743362824848
"996" "2010/11/06" "10-11" 2011 "Cyclocheilichthys.enoplos" 5.36893203838533
"997" "2010/11/08" "10-11" 2011 "Cyclocheilichthys.enoplos" 2.8125
"998" "2010/11/09" "10-11" 2011 "Cyclocheilichthys.enoplos" 5.88235294117647
"999" "2010/11/10" "10-11" 2011 "Cyclocheilichthys.enoplos" 39.6969696969697
"1000" "2010/11/12" "10-11" 2011 "Cyclocheilichthys.enoplos" 25.3561253589744
"1001" "2010/11/13" "10-11" 2011 "Cyclocheilichthys.enoplos" 5.53543625399086
"1002" "2010/11/14" "10-11" 2011 "Cyclocheilichthys.enoplos" 15.1122291002235
"1003" "2010/11/15" "10-11" 2011 "Cyclocheilichthys.enoplos" 7.99998531544448
"1004" "2010/11/16" "10-11" 2011 "Cyclocheilichthys.enoplos" 4.94615556931655
"1005" "2010/11/17" "10-11" 2011 "Cyclocheilichthys.enoplos" 5.73881486350341
"1006" "2010/11/18" "10-11" 2011 "Cyclocheilichthys.enoplos" 5.06539590525791
"1007" "2010/11/19" "10-11" 2011 "Cyclocheilichthys.enoplos" 4.5193717265928
"1008" "2010/11/20" "10-11" 2011 "Cyclocheilichthys.enoplos" 7.01736111145833
"1009" "2010/11/23" "10-11" 2011 "Cyclocheilichthys.enoplos" 4.375
"1010" "2010/11/24" "10-11" 2011 "Cyclocheilichthys.enoplos" 8.86416862268482
"1011" "2010/11/26" "10-11" 2011 "Cyclocheilichthys.enoplos" 6.5
"1012" "2010/11/27" "10-11" 2011 "Cyclocheilichthys.enoplos" 4.61538461538461
"1013" "2010/11/28" "10-11" 2011 "Cyclocheilichthys.enoplos" 7.14285714285714
"1014" "2010/11/30" "10-11" 2011 "Cyclocheilichthys.enoplos" 10
"1015" "2010/12/01" "10-11" 2011 "Cyclocheilichthys.enoplos" 3.75
"1016" "2010/12/02" "10-11" 2011 "Cyclocheilichthys.enoplos" 6.31578947338202
"1017" "2010/12/05" "10-11" 2011 "Cyclocheilichthys.enoplos" 6.72659176070295
"1018" "2010/12/08" "10-11" 2011 "Cyclocheilichthys.enoplos" 7.33333333384615
"1019" "2010/12/10" "10-11" 2011 "Cyclocheilichthys.enoplos" 2.93478260869565
"1020" "2010/12/11" "10-11" 2011 "Cyclocheilichthys.enoplos" 6.04948124532726
"1021" "2010/12/12" "10-11" 2011 "Cyclocheilichthys.enoplos" 17.9187773471155
"1022" "2010/12/13" "10-11" 2011 "Cyclocheilichthys.enoplos" 23.9490415095752
"1023" "2010/12/14" "10-11" 2011 "Cyclocheilichthys.enoplos" 15.9334915665235
"1024" "2010/12/15" "10-11" 2011 "Cyclocheilichthys.enoplos" 16.0247997925973
"1025" "2010/12/16" "10-11" 2011 "Cyclocheilichthys.enoplos" 16.9565474220131
"1026" "2010/12/17" "10-11" 2011 "Cyclocheilichthys.enoplos" 14.7349279968912
"1027" "2010/12/18" "10-11" 2011 "Cyclocheilichthys.enoplos" 18.9757964295618
"1028" "2010/12/19" "10-11" 2011 "Cyclocheilichthys.enoplos" 25.7719184668554
"1029" "2010/12/20" "10-11" 2011 "Cyclocheilichthys.enoplos" 12.9117934697579
"1030" "2010/12/21" "10-11" 2011 "Cyclocheilichthys.enoplos" 6.76260296403699
"1031" "2010/12/22" "10-11" 2011 "Cyclocheilichthys.enoplos" 1200.00000006316
"1032" "2010/12/23" "10-11" 2011 "Cyclocheilichthys.enoplos" 5.22329588881531
"1033" "2010/12/25" "10-11" 2011 "Cyclocheilichthys.enoplos" 4.65845015085222
"1034" "2010/12/28" "10-11" 2011 "Cyclocheilichthys.enoplos" 9.38489646536116
"1035" "2010/12/31" "10-11" 2011 "Cyclocheilichthys.enoplos" 6.13744075905865
"1036" "2011/01/03" "10-11" 2011 "Cyclocheilichthys.enoplos" 5.55555555555556
"1037" "2011/01/04" "10-11" 2011 "Cyclocheilichthys.enoplos" 8.38335607123873
"1038" "2011/01/06" "10-11" 2011 "Cyclocheilichthys.enoplos" 8.19887429677319
"1039" "2011/01/07" "10-11" 2011 "Cyclocheilichthys.enoplos" 4.61352657028985
"1040" "2011/01/10" "10-11" 2011 "Cyclocheilichthys.enoplos" 6.52424942155771
"1041" "2011/01/11" "10-11" 2011 "Cyclocheilichthys.enoplos" 17.7515749632562
"1042" "2011/01/12" "10-11" 2011 "Cyclocheilichthys.enoplos" 18.3655296704651
"1043" "2011/01/13" "10-11" 2011 "Cyclocheilichthys.enoplos" 13.0384750313346
"1044" "2011/01/14" "10-11" 2011 "Cyclocheilichthys.enoplos" 16.4184025367679
"1045" "2011/01/15" "10-11" 2011 "Cyclocheilichthys.enoplos" 14.9188654230979
"1046" "2011/01/16" "10-11" 2011 "Cyclocheilichthys.enoplos" 16.6416722262111
"1047" "2011/01/17" "10-11" 2011 "Cyclocheilichthys.enoplos" 14.2628986261361
"1048" "2011/01/18" "10-11" 2011 "Cyclocheilichthys.enoplos" 12.2652361687631
"1049" "2011/01/19" "10-11" 2011 "Cyclocheilichthys.enoplos" 13.2336470666392
"1050" "2011/01/22" "10-11" 2011 "Cyclocheilichthys.enoplos" 8.47966552639449
"1051" "2011/01/25" "10-11" 2011 "Cyclocheilichthys.enoplos" 8.27880532068649
"1052" "2011/01/28" "10-11" 2011 "Cyclocheilichthys.enoplos" 4.61538461554599
"1053" "2011/01/31" "10-11" 2011 "Cyclocheilichthys.enoplos" 10
"1054" "2011/02/03" "10-11" 2011 "Cyclocheilichthys.enoplos" 6.90461718214903
"1055" "2011/02/04" "10-11" 2011 "Cyclocheilichthys.enoplos" 4.7058823519503
"1056" "2011/02/05" "10-11" 2011 "Cyclocheilichthys.enoplos" 7.86616687639006
"1057" "2011/02/07" "10-11" 2011 "Cyclocheilichthys.enoplos" 8.74634353201284
"1058" "2011/02/09" "10-11" 2011 "Cyclocheilichthys.enoplos" 9.58831735141238
"1059" "2011/02/10" "10-11" 2011 "Cyclocheilichthys.enoplos" 35.6322007237215
"1060" "2011/02/11" "10-11" 2011 "Cyclocheilichthys.enoplos" 11.7001018003833
"1061" "2011/02/12" "10-11" 2011 "Cyclocheilichthys.enoplos" 25.1462312610938
"1062" "2011/02/13" "10-11" 2011 "Cyclocheilichthys.enoplos" 14.200725930713
"1063" "2011/02/14" "10-11" 2011 "Cyclocheilichthys.enoplos" 84.0284733177909
"1064" "2011/02/15" "10-11" 2011 "Cyclocheilichthys.enoplos" 29.4015388209425
"1065" "2011/02/16" "10-11" 2011 "Cyclocheilichthys.enoplos" 18.317691742313
"1066" "2011/02/17" "10-11" 2011 "Cyclocheilichthys.enoplos" 8.74013227837384
"1067" "2011/11/02" "11-12" 2012 "Cyclocheilichthys.enoplos" 29.9743955026488
"1068" "2011/11/03" "11-12" 2012 "Cyclocheilichthys.enoplos" 60.491548356998
"1069" "2011/11/04" "11-12" 2012 "Cyclocheilichthys.enoplos" 38.5756186098175
"1070" "2011/11/05" "11-12" 2012 "Cyclocheilichthys.enoplos" 52.9646587879096
"1071" "2011/11/06" "11-12" 2012 "Cyclocheilichthys.enoplos" 7.15964856388594
"1072" "2011/11/07" "11-12" 2012 "Cyclocheilichthys.enoplos" 50.6699480373684
"1073" "2011/11/08" "11-12" 2012 "Cyclocheilichthys.enoplos" 29.3471317550713
"1074" "2011/11/09" "11-12" 2012 "Cyclocheilichthys.enoplos" 17.4487059502537
"1075" "2011/11/11" "11-12" 2012 "Cyclocheilichthys.enoplos" 8.45652174314272
"1076" "2011/11/13" "11-12" 2012 "Cyclocheilichthys.enoplos" 56.6666666666667
"1077" "2011/11/14" "11-12" 2012 "Cyclocheilichthys.enoplos" 5.23917995586314
"1078" "2011/11/15" "11-12" 2012 "Cyclocheilichthys.enoplos" 5
"1079" "2011/11/16" "11-12" 2012 "Cyclocheilichthys.enoplos" 8.86838675654519
"1080" "2011/11/17" "11-12" 2012 "Cyclocheilichthys.enoplos" 6
"1081" "2011/11/18" "11-12" 2012 "Cyclocheilichthys.enoplos" 19.9141871332938
"1082" "2011/11/19" "11-12" 2012 "Cyclocheilichthys.enoplos" 46.6666666666667
"1083" "2011/11/20" "11-12" 2012 "Cyclocheilichthys.enoplos" 12.651622803378
"1084" "2011/11/22" "11-12" 2012 "Cyclocheilichthys.enoplos" 24.5429793805301
"1085" "2011/11/24" "11-12" 2012 "Cyclocheilichthys.enoplos" 28.0008540816593
"1086" "2011/11/26" "11-12" 2012 "Cyclocheilichthys.enoplos" 50.8994082898344
"1087" "2011/11/28" "11-12" 2012 "Cyclocheilichthys.enoplos" 27.7153536334095
"1088" "2011/11/30" "11-12" 2012 "Cyclocheilichthys.enoplos" 32.3097416233388
"1089" "2011/12/01" "11-12" 2012 "Cyclocheilichthys.enoplos" 36.2100566237109
"1090" "2011/12/02" "11-12" 2012 "Cyclocheilichthys.enoplos" 18.1415458821079
"1091" "2011/12/03" "11-12" 2012 "Cyclocheilichthys.enoplos" 26.4103693546155
"1092" "2011/12/05" "11-12" 2012 "Cyclocheilichthys.enoplos" 36.6240003634063
"1093" "2011/12/06" "11-12" 2012 "Cyclocheilichthys.enoplos" 26.14421375515
"1094" "2011/12/07" "11-12" 2012 "Cyclocheilichthys.enoplos" 29.1486267547345
"1095" "2011/12/08" "11-12" 2012 "Cyclocheilichthys.enoplos" 42.6747109680696
"1096" "2011/12/09" "11-12" 2012 "Cyclocheilichthys.enoplos" 59.2182853515146
"1097" "2011/12/12" "11-12" 2012 "Cyclocheilichthys.enoplos" 26.6666666681818
"1098" "2011/12/14" "11-12" 2012 "Cyclocheilichthys.enoplos" 41.4652014615385
"1099" "2011/12/16" "11-12" 2012 "Cyclocheilichthys.enoplos" 107.545547056466
"1100" "2011/12/19" "11-12" 2012 "Cyclocheilichthys.enoplos" 32.14911049334
"1101" "2011/12/21" "11-12" 2012 "Cyclocheilichthys.enoplos" 50
"1102" "2011/12/23" "11-12" 2012 "Cyclocheilichthys.enoplos" 84.2028985652174
"1103" "2011/12/26" "11-12" 2012 "Cyclocheilichthys.enoplos" 83.364348969561
"1104" "2011/12/28" "11-12" 2012 "Cyclocheilichthys.enoplos" 51.607493903683
"1105" "2011/12/30" "11-12" 2012 "Cyclocheilichthys.enoplos" 42.3193038795911
"1106" "2012/01/01" "11-12" 2012 "Cyclocheilichthys.enoplos" 62.1402140746339
"1107" "2012/01/02" "11-12" 2012 "Cyclocheilichthys.enoplos" 31.0557354857571
"1108" "2012/01/03" "11-12" 2012 "Cyclocheilichthys.enoplos" 32.4687205604542
"1109" "2012/01/04" "11-12" 2012 "Cyclocheilichthys.enoplos" 27.8755884512894
"1110" "2012/01/05" "11-12" 2012 "Cyclocheilichthys.enoplos" 29.8731866141889
"1111" "2012/01/06" "11-12" 2012 "Cyclocheilichthys.enoplos" 29.0879323049395
"1112" "2012/01/07" "11-12" 2012 "Cyclocheilichthys.enoplos" 55.0136724310821
"1113" "2012/01/08" "11-12" 2012 "Cyclocheilichthys.enoplos" 79.9072702743872
"1114" "2012/01/09" "11-12" 2012 "Cyclocheilichthys.enoplos" 214.187374134865
"1115" "2012/01/10" "11-12" 2012 "Cyclocheilichthys.enoplos" 17.6391758682537
"1116" "2012/01/12" "11-12" 2012 "Cyclocheilichthys.enoplos" 12.0408163224414
"1117" "2012/01/14" "11-12" 2012 "Cyclocheilichthys.enoplos" 70.327804306846
"1118" "2012/01/16" "11-12" 2012 "Cyclocheilichthys.enoplos" 44.7679679626976
"1119" "2012/01/18" "11-12" 2012 "Cyclocheilichthys.enoplos" 44.7344590573058
"1120" "2012/01/20" "11-12" 2012 "Cyclocheilichthys.enoplos" 700
"1121" "2012/01/21" "11-12" 2012 "Cyclocheilichthys.enoplos" 23.0000000045385
"1122" "2012/01/25" "11-12" 2012 "Cyclocheilichthys.enoplos" 34.220183489256
"1123" "2012/01/27" "11-12" 2012 "Cyclocheilichthys.enoplos" 16.2205346316669
"1124" "2012/01/30" "11-12" 2012 "Cyclocheilichthys.enoplos" 16.7241081977411
"1125" "2012/01/31" "11-12" 2012 "Cyclocheilichthys.enoplos" 15.0228936882573
"1126" "2012/02/01" "11-12" 2012 "Cyclocheilichthys.enoplos" 17.2838888487893
"1127" "2012/02/02" "11-12" 2012 "Cyclocheilichthys.enoplos" 36.2636960977868
"1128" "2012/02/03" "11-12" 2012 "Cyclocheilichthys.enoplos" 17.3365303445101
"1129" "2012/02/04" "11-12" 2012 "Cyclocheilichthys.enoplos" 20.0491187861247
"1130" "2012/02/06" "11-12" 2012 "Cyclocheilichthys.enoplos" 20.5478487619853
"1131" "2012/02/07" "11-12" 2012 "Cyclocheilichthys.enoplos" 35.1065678515125
"1132" "2012/02/08" "11-12" 2012 "Cyclocheilichthys.enoplos" 21.6990075070212
"1133" "2012/02/10" "11-12" 2012 "Cyclocheilichthys.enoplos" 21.641791041301
"1134" "2012/02/13" "11-12" 2012 "Cyclocheilichthys.enoplos" 11.2903225837669
"1135" "2012/02/15" "11-12" 2012 "Cyclocheilichthys.enoplos" 9.41747572815534
"1136" "2012/02/17" "11-12" 2012 "Cyclocheilichthys.enoplos" 24
"1137" "2012/02/20" "11-12" 2012 "Cyclocheilichthys.enoplos" 14.4067796568802
"1138" "2012/02/22" "11-12" 2012 "Cyclocheilichthys.enoplos" 18.499999994075
"1139" "2012/02/24" "11-12" 2012 "Cyclocheilichthys.enoplos" 20.0634757234938
"1140" "2012/02/27" "11-12" 2012 "Cyclocheilichthys.enoplos" 19.4601870131583
"1141" "2012/02/28" "11-12" 2012 "Cyclocheilichthys.enoplos" 15.4059973248821
"1142" "2012/02/29" "11-12" 2012 "Cyclocheilichthys.enoplos" 48.6017033522023
"1143" "2012/10/27" "12-13" 2013 "Cyclocheilichthys.enoplos" 10.9676521009087
"1144" "2012/10/28" "12-13" 2013 "Cyclocheilichthys.enoplos" 25.4589844817538
"1145" "2012/10/29" "12-13" 2013 "Cyclocheilichthys.enoplos" 23.6824142414721
"1146" "2012/10/31" "12-13" 2013 "Cyclocheilichthys.enoplos" 5.45279611932023
"1147" "2012/11/02" "12-13" 2013 "Cyclocheilichthys.enoplos" 7.35470654686897
"1148" "2012/11/04" "12-13" 2013 "Cyclocheilichthys.enoplos" 27.1794871826923
"1149" "2012/11/06" "12-13" 2013 "Cyclocheilichthys.enoplos" 15.4166666666667
"1150" "2012/11/08" "12-13" 2013 "Cyclocheilichthys.enoplos" 10.8180628258092
"1151" "2012/11/10" "12-13" 2013 "Cyclocheilichthys.enoplos" 14.2093023255814
"1152" "2012/11/12" "12-13" 2013 "Cyclocheilichthys.enoplos" 18.0382775138848
"1153" "2012/11/14" "12-13" 2013 "Cyclocheilichthys.enoplos" 16.9230769230769
"1154" "2012/11/16" "12-13" 2013 "Cyclocheilichthys.enoplos" 16.0383944162304
"1155" "2012/11/18" "12-13" 2013 "Cyclocheilichthys.enoplos" 3.33333333333333
"1156" "2012/11/19" "12-13" 2013 "Cyclocheilichthys.enoplos" 9.51376146968016
"1157" "2012/11/20" "12-13" 2013 "Cyclocheilichthys.enoplos" 38.02922807279
"1158" "2012/11/21" "12-13" 2013 "Cyclocheilichthys.enoplos" 24.5002510885471
"1159" "2012/11/22" "12-13" 2013 "Cyclocheilichthys.enoplos" 27.4897124197067
"1160" "2012/11/23" "12-13" 2013 "Cyclocheilichthys.enoplos" 41.2882981825734
"1161" "2012/11/24" "12-13" 2013 "Cyclocheilichthys.enoplos" 112.300252453316
"1162" "2012/11/25" "12-13" 2013 "Cyclocheilichthys.enoplos" 84.6617494756565
"1163" "2012/11/26" "12-13" 2013 "Cyclocheilichthys.enoplos" 24.0348946343867
"1164" "2012/11/27" "12-13" 2013 "Cyclocheilichthys.enoplos" 54.973070522896
"1165" "2012/11/28" "12-13" 2013 "Cyclocheilichthys.enoplos" 45
"1166" "2012/11/29" "12-13" 2013 "Cyclocheilichthys.enoplos" 8.33333333214286
"1167" "2012/11/30" "12-13" 2013 "Cyclocheilichthys.enoplos" 4.66666666666667
"1168" "2012/12/02" "12-13" 2013 "Cyclocheilichthys.enoplos" 6.66666666666667
"1169" "2012/12/03" "12-13" 2013 "Cyclocheilichthys.enoplos" 9.43877550524521
"1170" "2012/12/04" "12-13" 2013 "Cyclocheilichthys.enoplos" 69.0684410777697
"1171" "2012/12/06" "12-13" 2013 "Cyclocheilichthys.enoplos" 5
"1172" "2012/12/07" "12-13" 2013 "Cyclocheilichthys.enoplos" 5.96412555942508
"1173" "2012/12/08" "12-13" 2013 "Cyclocheilichthys.enoplos" 7.5
"1174" "2012/12/11" "12-13" 2013 "Cyclocheilichthys.enoplos" 10.1847187229295
"1175" "2012/12/12" "12-13" 2013 "Cyclocheilichthys.enoplos" 80.2298850579258
"1176" "2012/12/13" "12-13" 2013 "Cyclocheilichthys.enoplos" 8.72781064800952
"1177" "2012/12/15" "12-13" 2013 "Cyclocheilichthys.enoplos" 13.6149584482528
"1178" "2012/12/16" "12-13" 2013 "Cyclocheilichthys.enoplos" 30.4970760244642
"1179" "2012/12/17" "12-13" 2013 "Cyclocheilichthys.enoplos" 14.6246458914412
"1180" "2012/12/19" "12-13" 2013 "Cyclocheilichthys.enoplos" 19.1675442267129
"1181" "2012/12/20" "12-13" 2013 "Cyclocheilichthys.enoplos" 15.1432813459914
"1182" "2012/12/21" "12-13" 2013 "Cyclocheilichthys.enoplos" 17.1185111109574
"1183" "2012/12/22" "12-13" 2013 "Cyclocheilichthys.enoplos" 20.6773079376648
"1184" "2012/12/23" "12-13" 2013 "Cyclocheilichthys.enoplos" 30.2484797780924
"1185" "2012/12/24" "12-13" 2013 "Cyclocheilichthys.enoplos" 18.4216954824869
"1186" "2012/12/25" "12-13" 2013 "Cyclocheilichthys.enoplos" 63.9321962119537
"1187" "2012/12/26" "12-13" 2013 "Cyclocheilichthys.enoplos" 18.5944361045245
"1188" "2012/12/27" "12-13" 2013 "Cyclocheilichthys.enoplos" 112.57693819987
"1189" "2012/12/28" "12-13" 2013 "Cyclocheilichthys.enoplos" 11.6493294595869
"1190" "2012/12/30" "12-13" 2013 "Cyclocheilichthys.enoplos" 53.8789959790141
"1191" "2012/12/31" "12-13" 2013 "Cyclocheilichthys.enoplos" 9.01075269032258
"1192" "2013/01/02" "12-13" 2013 "Cyclocheilichthys.enoplos" 28.5714285714286
"1193" "2013/01/03" "12-13" 2013 "Cyclocheilichthys.enoplos" 10.1680918492036
"1194" "2013/01/05" "12-13" 2013 "Cyclocheilichthys.enoplos" 10.141643062343
"1195" "2013/01/06" "12-13" 2013 "Cyclocheilichthys.enoplos" 4.34482758735791
"1196" "2013/01/07" "12-13" 2013 "Cyclocheilichthys.enoplos" 13.1620553359684
"1197" "2013/01/09" "12-13" 2013 "Cyclocheilichthys.enoplos" 11.9230769285169
"1198" "2013/01/11" "12-13" 2013 "Cyclocheilichthys.enoplos" 21.1764705882353
"1199" "2013/01/12" "12-13" 2013 "Cyclocheilichthys.enoplos" 11.543985633475
"1200" "2013/01/15" "12-13" 2013 "Cyclocheilichthys.enoplos" 26.755256215027
"1201" "2013/01/16" "12-13" 2013 "Cyclocheilichthys.enoplos" 10.5107022155045
"1202" "2013/01/17" "12-13" 2013 "Cyclocheilichthys.enoplos" 24.4125243978334
"1203" "2013/01/18" "12-13" 2013 "Cyclocheilichthys.enoplos" 46.2349019475665
"1204" "2013/01/19" "12-13" 2013 "Cyclocheilichthys.enoplos" 25.4964870743332
"1205" "2013/01/20" "12-13" 2013 "Cyclocheilichthys.enoplos" 24.8181345678015
"1206" "2013/01/21" "12-13" 2013 "Cyclocheilichthys.enoplos" 28.0407226641706
"1207" "2013/01/22" "12-13" 2013 "Cyclocheilichthys.enoplos" 32.4323683684061
"1208" "2013/01/23" "12-13" 2013 "Cyclocheilichthys.enoplos" 37.7013720450169
"1209" "2013/01/24" "12-13" 2013 "Cyclocheilichthys.enoplos" 30.0663699135756
"1210" "2013/01/25" "12-13" 2013 "Cyclocheilichthys.enoplos" 20.018309269841
"1211" "2013/01/26" "12-13" 2013 "Cyclocheilichthys.enoplos" 51.9836214178033
"1212" "2013/01/28" "12-13" 2013 "Cyclocheilichthys.enoplos" 15.4573104497026
"1213" "2013/01/30" "12-13" 2013 "Cyclocheilichthys.enoplos" 170.625
"1214" "2013/01/31" "12-13" 2013 "Cyclocheilichthys.enoplos" 19.6592442615031
"1215" "2013/02/01" "12-13" 2013 "Cyclocheilichthys.enoplos" 17.6544613636345
"1216" "2013/02/04" "12-13" 2013 "Cyclocheilichthys.enoplos" 36.4099537453122
"1217" "2013/02/05" "12-13" 2013 "Cyclocheilichthys.enoplos" 51.8701072195348
"1218" "2013/02/07" "12-13" 2013 "Cyclocheilichthys.enoplos" 47.7374894178229
"1219" "2013/02/11" "12-13" 2013 "Cyclocheilichthys.enoplos" 111.538461538462
"1220" "2013/02/13" "12-13" 2013 "Cyclocheilichthys.enoplos" 21.1018031877473
"1221" "2013/02/14" "12-13" 2013 "Cyclocheilichthys.enoplos" 23.3333333389403
"1222" "2013/02/15" "12-13" 2013 "Cyclocheilichthys.enoplos" 148.19622706339
"1223" "2013/02/16" "12-13" 2013 "Cyclocheilichthys.enoplos" 57.6007637038857
"1224" "2013/02/17" "12-13" 2013 "Cyclocheilichthys.enoplos" 658.604550231057
"1225" "2013/02/18" "12-13" 2013 "Cyclocheilichthys.enoplos" 229.555514610272
"1226" "2013/02/19" "12-13" 2013 "Cyclocheilichthys.enoplos" 234.969476864453
"1227" "2013/02/20" "12-13" 2013 "Cyclocheilichthys.enoplos" 203.752788140648
"1228" "2013/02/21" "12-13" 2013 "Cyclocheilichthys.enoplos" 208.403522687634
"1229" "2013/02/22" "12-13" 2013 "Cyclocheilichthys.enoplos" 59.5678040012524
"1230" "2013/02/23" "12-13" 2013 "Cyclocheilichthys.enoplos" 77.4193733724856
"1231" "2013/02/24" "12-13" 2013 "Cyclocheilichthys.enoplos" 46.1752585119319
"1232" "2013/02/26" "12-13" 2013 "Cyclocheilichthys.enoplos" 30.0803577682049
"1233" "2013/02/27" "12-13" 2013 "Cyclocheilichthys.enoplos" 97.0724992078943
"1234" "2013/02/28" "12-13" 2013 "Cyclocheilichthys.enoplos" 45.4428460535672
"1235" "2013/10/23" "13-14" 2014 "Cyclocheilichthys.enoplos" 6.36363636214876
"1236" "2013/10/25" "13-14" 2014 "Cyclocheilichthys.enoplos" 14.4444444454545
"1237" "2013/10/27" "13-14" 2014 "Cyclocheilichthys.enoplos" 113.648293976378
"1238" "2013/10/29" "13-14" 2014 "Cyclocheilichthys.enoplos" 20.9090909080992
"1239" "2013/11/02" "13-14" 2014 "Cyclocheilichthys.enoplos" 19.9999999978571
"1240" "2013/11/04" "13-14" 2014 "Cyclocheilichthys.enoplos" 19.7583892591555
"1241" "2013/11/06" "13-14" 2014 "Cyclocheilichthys.enoplos" 6.6365453833642
"1242" "2013/11/09" "13-14" 2014 "Cyclocheilichthys.enoplos" 47.0250871061723
"1243" "2013/11/10" "13-14" 2014 "Cyclocheilichthys.enoplos" 48.7122859389745
"1244" "2013/11/11" "13-14" 2014 "Cyclocheilichthys.enoplos" 36.5841071210733
"1245" "2013/11/12" "13-14" 2014 "Cyclocheilichthys.enoplos" 57.7534786872386
"1246" "2013/11/14" "13-14" 2014 "Cyclocheilichthys.enoplos" 65.2390420043115
"1247" "2013/11/15" "13-14" 2014 "Cyclocheilichthys.enoplos" 149.221294160388
"1248" "2013/11/16" "13-14" 2014 "Cyclocheilichthys.enoplos" 71.5121323541499
"1249" "2013/11/17" "13-14" 2014 "Cyclocheilichthys.enoplos" 23.336375324603
"1250" "2013/11/19" "13-14" 2014 "Cyclocheilichthys.enoplos" 19.3050193050193
"1251" "2013/11/21" "13-14" 2014 "Cyclocheilichthys.enoplos" 11.5476190446429
"1252" "2013/11/23" "13-14" 2014 "Cyclocheilichthys.enoplos" 8.26446570900129
"1253" "2013/11/25" "13-14" 2014 "Cyclocheilichthys.enoplos" 42.7466012253182
"1254" "2013/11/27" "13-14" 2014 "Cyclocheilichthys.enoplos" 119.189070055526
"1255" "2013/11/29" "13-14" 2014 "Cyclocheilichthys.enoplos" 137.813378569489
"1256" "2013/12/02" "13-14" 2014 "Cyclocheilichthys.enoplos" 186.000000072667
"1257" "2013/12/04" "13-14" 2014 "Cyclocheilichthys.enoplos" 120.917449036175
"1258" "2013/12/06" "13-14" 2014 "Cyclocheilichthys.enoplos" 136.636716768552
"1259" "2013/12/09" "13-14" 2014 "Cyclocheilichthys.enoplos" 128.800750279773
"1260" "2013/12/10" "13-14" 2014 "Cyclocheilichthys.enoplos" 26.3813994213266
"1261" "2013/12/11" "13-14" 2014 "Cyclocheilichthys.enoplos" 130.613561613567
"1262" "2013/12/12" "13-14" 2014 "Cyclocheilichthys.enoplos" 26.6610475179421
"1263" "2013/12/13" "13-14" 2014 "Cyclocheilichthys.enoplos" 1075
"1264" "2013/12/14" "13-14" 2014 "Cyclocheilichthys.enoplos" 41.2968018217646
"1265" "2013/12/15" "13-14" 2014 "Cyclocheilichthys.enoplos" 62.4927483308882
"1266" "2013/12/16" "13-14" 2014 "Cyclocheilichthys.enoplos" 473.659080728356
"1267" "2013/12/17" "13-14" 2014 "Cyclocheilichthys.enoplos" 33.8102428766047
"1268" "2013/12/19" "13-14" 2014 "Cyclocheilichthys.enoplos" 155.341323547346
"1269" "2013/12/21" "13-14" 2014 "Cyclocheilichthys.enoplos" 117.49999999029
"1270" "2013/12/22" "13-14" 2014 "Cyclocheilichthys.enoplos" 53.5714285714286
"1271" "2013/12/23" "13-14" 2014 "Cyclocheilichthys.enoplos" 21.781733664017
"1272" "2013/12/25" "13-14" 2014 "Cyclocheilichthys.enoplos" 63.0141707259633
"1273" "2013/12/27" "13-14" 2014 "Cyclocheilichthys.enoplos" 33.6842105294321
"1274" "2013/12/28" "13-14" 2014 "Cyclocheilichthys.enoplos" 23.3333333333333
"1275" "2013/12/29" "13-14" 2014 "Cyclocheilichthys.enoplos" 56.3636363636364
"1276" "2014/01/02" "13-14" 2014 "Cyclocheilichthys.enoplos" 20.3108165057277
"1277" "2014/01/04" "13-14" 2014 "Cyclocheilichthys.enoplos" 53.5982382882497
"1278" "2014/01/07" "13-14" 2014 "Cyclocheilichthys.enoplos" 49.8303793315994
"1279" "2014/01/08" "13-14" 2014 "Cyclocheilichthys.enoplos" 52.7458434744899
"1280" "2014/01/09" "13-14" 2014 "Cyclocheilichthys.enoplos" 37.8770047620876
"1281" "2014/01/10" "13-14" 2014 "Cyclocheilichthys.enoplos" 49.5550279207858
"1282" "2014/01/11" "13-14" 2014 "Cyclocheilichthys.enoplos" 900
"1283" "2014/01/12" "13-14" 2014 "Cyclocheilichthys.enoplos" 19.8697228460005
"1284" "2014/01/13" "13-14" 2014 "Cyclocheilichthys.enoplos" 42.4397964094257
"1285" "2014/01/14" "13-14" 2014 "Cyclocheilichthys.enoplos" 151.62214431416
"1286" "2014/01/15" "13-14" 2014 "Cyclocheilichthys.enoplos" 30.9182887422218
"1287" "2014/01/17" "13-14" 2014 "Cyclocheilichthys.enoplos" 66.8105661000633
"1288" "2014/01/19" "13-14" 2014 "Cyclocheilichthys.enoplos" 23.465680328123
"1289" "2014/01/21" "13-14" 2014 "Cyclocheilichthys.enoplos" 83.2984344368064
"1290" "2014/01/23" "13-14" 2014 "Cyclocheilichthys.enoplos" 94.2875584577896
"1291" "2014/01/25" "13-14" 2014 "Cyclocheilichthys.enoplos" 205.275537598162
"1292" "2014/01/27" "13-14" 2014 "Cyclocheilichthys.enoplos" 122.754840280337
"1293" "2014/01/30" "13-14" 2014 "Cyclocheilichthys.enoplos" 36.0000000065455
"1294" "2014/02/01" "13-14" 2014 "Cyclocheilichthys.enoplos" 27.6136226263267
"1295" "2014/02/03" "13-14" 2014 "Cyclocheilichthys.enoplos" 76.5163707260792
"1296" "2014/02/06" "13-14" 2014 "Cyclocheilichthys.enoplos" 80.1486107959957
"1297" "2014/02/07" "13-14" 2014 "Cyclocheilichthys.enoplos" 98.1123916954709
"1298" "2014/02/08" "13-14" 2014 "Cyclocheilichthys.enoplos" 59.8521627213949
"1299" "2014/02/09" "13-14" 2014 "Cyclocheilichthys.enoplos" 85.1780294752708
"1300" "2014/02/11" "13-14" 2014 "Cyclocheilichthys.enoplos" 27.6743941295678
"1301" "2014/02/12" "13-14" 2014 "Cyclocheilichthys.enoplos" 24.4249295699463
"1302" "2014/02/13" "13-14" 2014 "Cyclocheilichthys.enoplos" 368.455784631335
"1303" "2014/02/14" "13-14" 2014 "Cyclocheilichthys.enoplos" 119.907126941922
"1304" "2014/02/16" "13-14" 2014 "Cyclocheilichthys.enoplos" 20.6271109946329
"1305" "2014/02/18" "13-14" 2014 "Cyclocheilichthys.enoplos" 47.5000000033094
"1306" "2014/02/20" "13-14" 2014 "Cyclocheilichthys.enoplos" 24.4841815641034
"1307" "2014/02/22" "13-14" 2014 "Cyclocheilichthys.enoplos" 45.8577578144274
"1308" "2014/02/24" "13-14" 2014 "Cyclocheilichthys.enoplos" 38.4067876036402
"1309" "2014/02/26" "13-14" 2014 "Cyclocheilichthys.enoplos" 67.2776873277659
"1310" "2014/02/28" "13-14" 2014 "Cyclocheilichthys.enoplos" 42.3468063330193
"1311" "2014/03/03" "13-14" 2014 "Cyclocheilichthys.enoplos" 18.137461751745
"1312" "2014/03/04" "13-14" 2014 "Cyclocheilichthys.enoplos" 86.0206789992568
"1313" "2014/03/06" "13-14" 2014 "Cyclocheilichthys.enoplos" 16.5402015844936
"1314" "2014/03/07" "13-14" 2014 "Cyclocheilichthys.enoplos" 88.7436084889832
"1315" "2014/03/08" "13-14" 2014 "Cyclocheilichthys.enoplos" 33.3333333270833
"1316" "2014/03/09" "13-14" 2014 "Cyclocheilichthys.enoplos" 20.0000000039939
"1317" "2014/03/10" "13-14" 2014 "Cyclocheilichthys.enoplos" 90.0000000072423
"1318" "2014/03/11" "13-14" 2014 "Cyclocheilichthys.enoplos" 30.5046924205879
"1319" "2014/03/13" "13-14" 2014 "Cyclocheilichthys.enoplos" 61.3330151426152
"1320" "2014/10/14" "14-15" 2015 "Cyclocheilichthys.enoplos" 12.5
"1321" "2014/10/16" "14-15" 2015 "Cyclocheilichthys.enoplos" 8.68421052839335
"1322" "2014/10/18" "14-15" 2015 "Cyclocheilichthys.enoplos" 5.3860028851547
"1323" "2014/10/22" "14-15" 2015 "Cyclocheilichthys.enoplos" 22.6666666666667
"1324" "2014/10/25" "14-15" 2015 "Cyclocheilichthys.enoplos" 15.8730158701299
"1325" "2014/10/28" "14-15" 2015 "Cyclocheilichthys.enoplos" 30.9816610982436
"1326" "2014/10/29" "14-15" 2015 "Cyclocheilichthys.enoplos" 44.247994094259
"1327" "2014/10/30" "14-15" 2015 "Cyclocheilichthys.enoplos" 31.8353196531105
"1328" "2014/10/31" "14-15" 2015 "Cyclocheilichthys.enoplos" 74.9427742424381
"1329" "2014/11/01" "14-15" 2015 "Cyclocheilichthys.enoplos" 27.3717287444631
"1330" "2014/11/02" "14-15" 2015 "Cyclocheilichthys.enoplos" 22.8761061946903
"1331" "2014/11/03" "14-15" 2015 "Cyclocheilichthys.enoplos" 25.213706187075
"1332" "2014/11/04" "14-15" 2015 "Cyclocheilichthys.enoplos" 19.394272961293
"1333" "2014/11/05" "14-15" 2015 "Cyclocheilichthys.enoplos" 12.14285714616
"1334" "2014/11/06" "14-15" 2015 "Cyclocheilichthys.enoplos" 17.1316012250907
"1335" "2014/11/08" "14-15" 2015 "Cyclocheilichthys.enoplos" 13.9583333359375
"1336" "2014/11/11" "14-15" 2015 "Cyclocheilichthys.enoplos" 30.3617727320947
"1337" "2014/11/14" "14-15" 2015 "Cyclocheilichthys.enoplos" 9.14761501446676
"1338" "2014/11/17" "14-15" 2015 "Cyclocheilichthys.enoplos" 11.7265469071856
"1339" "2014/11/20" "14-15" 2015 "Cyclocheilichthys.enoplos" 10.806451615954
"1340" "2014/11/23" "14-15" 2015 "Cyclocheilichthys.enoplos" 29.9824561421053
"1341" "2014/11/25" "14-15" 2015 "Cyclocheilichthys.enoplos" 80.625
"1342" "2014/11/27" "14-15" 2015 "Cyclocheilichthys.enoplos" 23.9973653069097
"1343" "2014/11/28" "14-15" 2015 "Cyclocheilichthys.enoplos" 17.2078201486977
"1344" "2014/11/29" "14-15" 2015 "Cyclocheilichthys.enoplos" 14.0989876290944
"1345" "2014/11/30" "14-15" 2015 "Cyclocheilichthys.enoplos" 16.806712296685
"1346" "2014/12/01" "14-15" 2015 "Cyclocheilichthys.enoplos" 19.5564329909033
"1347" "2014/12/02" "14-15" 2015 "Cyclocheilichthys.enoplos" 31.2969152989327
"1348" "2014/12/03" "14-15" 2015 "Cyclocheilichthys.enoplos" 19.5582188127444
"1349" "2014/12/04" "14-15" 2015 "Cyclocheilichthys.enoplos" 10.7726418641422
"1350" "2014/12/05" "14-15" 2015 "Cyclocheilichthys.enoplos" 73.6587121136364
"1351" "2014/12/06" "14-15" 2015 "Cyclocheilichthys.enoplos" 5.30651790957134
"1352" "2014/12/07" "14-15" 2015 "Cyclocheilichthys.enoplos" 28.4565050038491
"1353" "2014/12/08" "14-15" 2015 "Cyclocheilichthys.enoplos" 25.8926096997691
"1354" "2014/12/09" "14-15" 2015 "Cyclocheilichthys.enoplos" 10.6232948582767
"1355" "2014/12/10" "14-15" 2015 "Cyclocheilichthys.enoplos" 4.04269293940887
"1356" "2014/12/11" "14-15" 2015 "Cyclocheilichthys.enoplos" 21.3043478216964
"1357" "2014/12/14" "14-15" 2015 "Cyclocheilichthys.enoplos" 16.2042197620227
"1358" "2014/12/17" "14-15" 2015 "Cyclocheilichthys.enoplos" 27.6470588196603
"1359" "2014/12/20" "14-15" 2015 "Cyclocheilichthys.enoplos" 13.2499999947159
"1360" "2014/12/23" "14-15" 2015 "Cyclocheilichthys.enoplos" 10.9523809519481
"1361" "2014/12/26" "14-15" 2015 "Cyclocheilichthys.enoplos" 33.2007069252015
"1362" "2014/12/27" "14-15" 2015 "Cyclocheilichthys.enoplos" 18.6046126120915
"1363" "2014/12/28" "14-15" 2015 "Cyclocheilichthys.enoplos" 9.06449065466906
"1364" "2014/12/29" "14-15" 2015 "Cyclocheilichthys.enoplos" 52.3400587659135
"1365" "2014/12/30" "14-15" 2015 "Cyclocheilichthys.enoplos" 15.2789919371014
"1366" "2014/12/31" "14-15" 2015 "Cyclocheilichthys.enoplos" 8.80549348703167
"1367" "2015/01/01" "14-15" 2015 "Cyclocheilichthys.enoplos" 10.8391183407143
"1368" "2015/01/02" "14-15" 2015 "Cyclocheilichthys.enoplos" 23.4317025928178
"1369" "2015/01/03" "14-15" 2015 "Cyclocheilichthys.enoplos" 11.0152798687955
"1370" "2015/01/04" "14-15" 2015 "Cyclocheilichthys.enoplos" 28.0193339430182
"1371" "2015/01/05" "14-15" 2015 "Cyclocheilichthys.enoplos" 13.6172584729944
"1372" "2015/01/07" "14-15" 2015 "Cyclocheilichthys.enoplos" 8.88301979269908
"1373" "2015/01/10" "14-15" 2015 "Cyclocheilichthys.enoplos" 22.3863936811947
"1374" "2015/01/13" "14-15" 2015 "Cyclocheilichthys.enoplos" 53.2351196293411
"1375" "2015/01/16" "14-15" 2015 "Cyclocheilichthys.enoplos" 10.6122448978456
"1376" "2015/01/19" "14-15" 2015 "Cyclocheilichthys.enoplos" 17.6845787441679
"1377" "2015/01/22" "14-15" 2015 "Cyclocheilichthys.enoplos" 30.901324227158
"1378" "2015/01/25" "14-15" 2015 "Cyclocheilichthys.enoplos" 35.4413135025725
"1379" "2015/01/26" "14-15" 2015 "Cyclocheilichthys.enoplos" 33.9816470918131
"1380" "2015/01/27" "14-15" 2015 "Cyclocheilichthys.enoplos" 28.0554554378735
"1381" "2015/01/28" "14-15" 2015 "Cyclocheilichthys.enoplos" 23.5968746159164
"1382" "2015/01/29" "14-15" 2015 "Cyclocheilichthys.enoplos" 22.6400962182089
"1383" "2015/01/30" "14-15" 2015 "Cyclocheilichthys.enoplos" 28.5190222274684
"1384" "2015/01/31" "14-15" 2015 "Cyclocheilichthys.enoplos" 41.6238537173907
"1385" "2015/02/01" "14-15" 2015 "Cyclocheilichthys.enoplos" 38.2197591226074
"1386" "2015/02/02" "14-15" 2015 "Cyclocheilichthys.enoplos" 33.3763948694114
"1387" "2015/02/03" "14-15" 2015 "Cyclocheilichthys.enoplos" 53.5733159796871
"1388" "2015/02/04" "14-15" 2015 "Cyclocheilichthys.enoplos" 43.6161559749588
"1389" "2015/02/06" "14-15" 2015 "Cyclocheilichthys.enoplos" 34.5443721394875
"1390" "2015/02/09" "14-15" 2015 "Cyclocheilichthys.enoplos" 34.8588957089932
"1391" "2015/02/12" "14-15" 2015 "Cyclocheilichthys.enoplos" 24.0000000010413
"1392" "2015/02/22" "14-15" 2015 "Cyclocheilichthys.enoplos" 27.5336866572897
"1393" "2015/02/23" "14-15" 2015 "Cyclocheilichthys.enoplos" 16.4389332766629
"1394" "2015/02/24" "14-15" 2015 "Cyclocheilichthys.enoplos" 19.9224021592443
"1395" "2015/02/25" "14-15" 2015 "Cyclocheilichthys.enoplos" 15.7142857142857
"1396" "2015/02/26" "14-15" 2015 "Cyclocheilichthys.enoplos" 71.4484984034903
"1397" "2015/02/27" "14-15" 2015 "Cyclocheilichthys.enoplos" 35.9915231415655
"1398" "2015/02/28" "14-15" 2015 "Cyclocheilichthys.enoplos" 24
"1399" "2015/03/01" "14-15" 2015 "Cyclocheilichthys.enoplos" 43.1440225732609
"1400" "2015/03/02" "14-15" 2015 "Cyclocheilichthys.enoplos" 15.4443227494753
"1401" "2015/03/03" "14-15" 2015 "Cyclocheilichthys.enoplos" 14.8625991071816
"1402" "2015/03/04" "14-15" 2015 "Cyclocheilichthys.enoplos" 28.3333333285539
"1403" "2015/03/05" "14-15" 2015 "Cyclocheilichthys.enoplos" 15.0000000062001
