# Supplementary material for: Evidence of indiscriminate fishing effects in one of the world’s largest inland fisheries
Source: Sci Rep. 2018 Jun 12;8:8947. doi: 10.1038/s41598-018-27340-1 (PMC5997758; doi:10.1038/s41598-018-27340-1)
Supplement: Supplementary file 2 — Data used for this study [file 41598_2018_27340_MOESM2_ESM.zip › data/body.wt_Henicorhynchus.lobatus.txt]

"date" "season" "season1" "species" "body.wt"
"1" "2000/10/16" "00-01" 2001 "Henicorhynchus.lobatus" 9.99999977662963
"2" "2000/10/17" "00-01" 2001 "Henicorhynchus.lobatus" 9.73708847900688
"3" "2000/10/18" "00-01" 2001 "Henicorhynchus.lobatus" 11.1111112469136
"4" "2000/10/19" "00-01" 2001 "Henicorhynchus.lobatus" 9.25274937474859
"5" "2000/10/20" "00-01" 2001 "Henicorhynchus.lobatus" 16.6666665747126
"6" "2000/10/21" "00-01" 2001 "Henicorhynchus.lobatus" 4.13656331145788
"7" "2000/10/22" "00-01" 2001 "Henicorhynchus.lobatus" 20.909091282461
"8" "2000/10/23" "00-01" 2001 "Henicorhynchus.lobatus" 8.4689052546879
"9" "2000/10/24" "00-01" 2001 "Henicorhynchus.lobatus" 7.02524773270846
"10" "2000/10/25" "00-01" 2001 "Henicorhynchus.lobatus" 5.99999986568323
"11" "2000/10/26" "00-01" 2001 "Henicorhynchus.lobatus" 8.2345988520181
"12" "2000/10/27" "00-01" 2001 "Henicorhynchus.lobatus" 5.15696465745267
"13" "2000/10/28" "00-01" 2001 "Henicorhynchus.lobatus" 8.56073876691592
"14" "2000/10/29" "00-01" 2001 "Henicorhynchus.lobatus" 8.92857142780612
"15" "2000/10/30" "00-01" 2001 "Henicorhynchus.lobatus" 6.66666651666667
"16" "2000/10/31" "00-01" 2001 "Henicorhynchus.lobatus" 13.043478779514
"17" "2000/11/02" "00-01" 2001 "Henicorhynchus.lobatus" 13.4771064518524
"18" "2000/11/03" "00-01" 2001 "Henicorhynchus.lobatus" 24.1712267655169
"19" "2000/11/04" "00-01" 2001 "Henicorhynchus.lobatus" 21.7475734118038
"20" "2000/11/05" "00-01" 2001 "Henicorhynchus.lobatus" 24.402728609439
"21" "2000/11/06" "00-01" 2001 "Henicorhynchus.lobatus" 19.0916343189935
"22" "2000/11/07" "00-01" 2001 "Henicorhynchus.lobatus" 22.3099883708205
"23" "2000/11/08" "00-01" 2001 "Henicorhynchus.lobatus" 21.0244332836988
"24" "2000/11/09" "00-01" 2001 "Henicorhynchus.lobatus" 21.176968866167
"25" "2000/11/13" "00-01" 2001 "Henicorhynchus.lobatus" 22.2234729948738
"26" "2000/11/14" "00-01" 2001 "Henicorhynchus.lobatus" 28.1828295404779
"27" "2000/11/15" "00-01" 2001 "Henicorhynchus.lobatus" 11.2130158240926
"28" "2000/11/16" "00-01" 2001 "Henicorhynchus.lobatus" 24.7961900566587
"29" "2000/11/17" "00-01" 2001 "Henicorhynchus.lobatus" 18.4973449075836
"30" "2000/11/18" "00-01" 2001 "Henicorhynchus.lobatus" 27.4420644632066
"31" "2000/11/19" "00-01" 2001 "Henicorhynchus.lobatus" 15.384615612695
"32" "2000/11/20" "00-01" 2001 "Henicorhynchus.lobatus" 21.1644878935247
"33" "2000/11/21" "00-01" 2001 "Henicorhynchus.lobatus" 20.1254057063411
"34" "2000/11/22" "00-01" 2001 "Henicorhynchus.lobatus" 18.0796426039022
"35" "2000/11/23" "00-01" 2001 "Henicorhynchus.lobatus" 19.4981605355043
"36" "2000/11/24" "00-01" 2001 "Henicorhynchus.lobatus" 12.8592971013995
"37" "2000/11/25" "00-01" 2001 "Henicorhynchus.lobatus" 11.510010339956
"38" "2000/11/27" "00-01" 2001 "Henicorhynchus.lobatus" 18.6267392077885
"39" "2000/11/28" "00-01" 2001 "Henicorhynchus.lobatus" 15.7416530862318
"40" "2000/12/01" "00-01" 2001 "Henicorhynchus.lobatus" 25.0000004738176
"41" "2000/12/02" "00-01" 2001 "Henicorhynchus.lobatus" 24.6012252585387
"42" "2000/12/03" "00-01" 2001 "Henicorhynchus.lobatus" 11.7374858224245
"43" "2000/12/04" "00-01" 2001 "Henicorhynchus.lobatus" 20.509769214076
"44" "2000/12/05" "00-01" 2001 "Henicorhynchus.lobatus" 22.9923476648065
"45" "2000/12/06" "00-01" 2001 "Henicorhynchus.lobatus" 21.7844702014775
"46" "2000/12/07" "00-01" 2001 "Henicorhynchus.lobatus" 15.5748558867955
"47" "2000/12/08" "00-01" 2001 "Henicorhynchus.lobatus" 19.0883729527624
"48" "2000/12/09" "00-01" 2001 "Henicorhynchus.lobatus" 19.0329782390881
"49" "2000/12/11" "00-01" 2001 "Henicorhynchus.lobatus" 36.9870342776657
"50" "2000/12/12" "00-01" 2001 "Henicorhynchus.lobatus" 21.4850289770123
"51" "2000/12/13" "00-01" 2001 "Henicorhynchus.lobatus" 18.3762476708182
"52" "2000/12/14" "00-01" 2001 "Henicorhynchus.lobatus" 36.9860104384842
"53" "2000/12/15" "00-01" 2001 "Henicorhynchus.lobatus" 7.17290569952567
"54" "2000/12/16" "00-01" 2001 "Henicorhynchus.lobatus" 14.7409663889236
"55" "2000/12/18" "00-01" 2001 "Henicorhynchus.lobatus" 18.0221749813284
"56" "2000/12/19" "00-01" 2001 "Henicorhynchus.lobatus" 13.5829092540139
"57" "2000/12/20" "00-01" 2001 "Henicorhynchus.lobatus" 25.8635938264418
"58" "2000/12/21" "00-01" 2001 "Henicorhynchus.lobatus" 41.3093788557406
"59" "2000/12/22" "00-01" 2001 "Henicorhynchus.lobatus" 19.8891089068973
"60" "2000/12/23" "00-01" 2001 "Henicorhynchus.lobatus" 18.1452599664032
"61" "2000/12/25" "00-01" 2001 "Henicorhynchus.lobatus" 35.4557383236141
"62" "2000/12/26" "00-01" 2001 "Henicorhynchus.lobatus" 29.8918302853451
"63" "2000/12/27" "00-01" 2001 "Henicorhynchus.lobatus" 29.7105956821986
"64" "2000/12/29" "00-01" 2001 "Henicorhynchus.lobatus" 21.6521406435728
"65" "2000/12/30" "00-01" 2001 "Henicorhynchus.lobatus" 23.5182337974929
"66" "2001/01/02" "00-01" 2001 "Henicorhynchus.lobatus" 17.4200585228844
"67" "2001/01/03" "00-01" 2001 "Henicorhynchus.lobatus" 14.5430656715832
"68" "2001/01/04" "00-01" 2001 "Henicorhynchus.lobatus" 10.5598309332635
"69" "2001/01/05" "00-01" 2001 "Henicorhynchus.lobatus" 12.5092622675547
"70" "2001/01/06" "00-01" 2001 "Henicorhynchus.lobatus" 16.071617047175
"71" "2001/01/07" "00-01" 2001 "Henicorhynchus.lobatus" 17.1705646260499
"72" "2001/01/08" "00-01" 2001 "Henicorhynchus.lobatus" 19.8712801727552
"73" "2001/01/09" "00-01" 2001 "Henicorhynchus.lobatus" 16.8339687459484
"74" "2001/01/10" "00-01" 2001 "Henicorhynchus.lobatus" 15.9649327724306
"75" "2001/01/11" "00-01" 2001 "Henicorhynchus.lobatus" 22.1846568397078
"76" "2001/01/12" "00-01" 2001 "Henicorhynchus.lobatus" 17.2044166430796
"77" "2001/01/13" "00-01" 2001 "Henicorhynchus.lobatus" 14.4060797944949
"78" "2001/01/14" "00-01" 2001 "Henicorhynchus.lobatus" 16.7365539267078
"79" "2001/01/15" "00-01" 2001 "Henicorhynchus.lobatus" 16.1163608147954
"80" "2001/01/16" "00-01" 2001 "Henicorhynchus.lobatus" 15.9104815648122
"81" "2001/01/17" "00-01" 2001 "Henicorhynchus.lobatus" 18.7150284595257
"82" "2001/01/18" "00-01" 2001 "Henicorhynchus.lobatus" 14.5689762245501
"83" "2001/01/19" "00-01" 2001 "Henicorhynchus.lobatus" 16.6621459860717
"84" "2001/01/20" "00-01" 2001 "Henicorhynchus.lobatus" 16.1642790736733
"85" "2001/01/22" "00-01" 2001 "Henicorhynchus.lobatus" 15.9928917687402
"86" "2001/01/23" "00-01" 2001 "Henicorhynchus.lobatus" 14.7780937546367
"87" "2001/01/24" "00-01" 2001 "Henicorhynchus.lobatus" 13.7793886202289
"88" "2001/01/25" "00-01" 2001 "Henicorhynchus.lobatus" 16.3955780498038
"89" "2001/01/26" "00-01" 2001 "Henicorhynchus.lobatus" 13.6104770323536
"90" "2001/01/27" "00-01" 2001 "Henicorhynchus.lobatus" 15.2907375067061
"91" "2001/01/31" "00-01" 2001 "Henicorhynchus.lobatus" 11.7948209277272
"92" "2001/02/01" "00-01" 2001 "Henicorhynchus.lobatus" 11.2494812752661
"93" "2001/02/02" "00-01" 2001 "Henicorhynchus.lobatus" 11.9611927485978
"94" "2001/02/03" "00-01" 2001 "Henicorhynchus.lobatus" 13.7594998704334
"95" "2001/02/04" "00-01" 2001 "Henicorhynchus.lobatus" 10.5781555792973
"96" "2001/02/05" "00-01" 2001 "Henicorhynchus.lobatus" 11.329289167234
"97" "2001/02/06" "00-01" 2001 "Henicorhynchus.lobatus" 11.9741488364849
"98" "2001/02/07" "00-01" 2001 "Henicorhynchus.lobatus" 13.6538227053974
"99" "2001/02/08" "00-01" 2001 "Henicorhynchus.lobatus" 13.0909634688838
"100" "2001/02/09" "00-01" 2001 "Henicorhynchus.lobatus" 12.762220815233
"101" "2001/02/10" "00-01" 2001 "Henicorhynchus.lobatus" 13.1837446322306
"102" "2001/02/12" "00-01" 2001 "Henicorhynchus.lobatus" 11.8189403275958
"103" "2001/02/13" "00-01" 2001 "Henicorhynchus.lobatus" 11.8612561630349
"104" "2001/02/14" "00-01" 2001 "Henicorhynchus.lobatus" 12.8980102586089
"105" "2001/02/15" "00-01" 2001 "Henicorhynchus.lobatus" 12.2622130182138
"106" "2001/02/16" "00-01" 2001 "Henicorhynchus.lobatus" 11.9913303286416
"107" "2001/02/17" "00-01" 2001 "Henicorhynchus.lobatus" 11.6187792168818
"108" "2001/02/19" "00-01" 2001 "Henicorhynchus.lobatus" 29.9281185602342
"109" "2001/02/20" "00-01" 2001 "Henicorhynchus.lobatus" 16.6762096454351
"110" "2001/02/21" "00-01" 2001 "Henicorhynchus.lobatus" 20.0900847509304
"111" "2001/02/22" "00-01" 2001 "Henicorhynchus.lobatus" 16.3786793493357
"112" "2001/02/23" "00-01" 2001 "Henicorhynchus.lobatus" 11.3661542952437
"113" "2001/02/24" "00-01" 2001 "Henicorhynchus.lobatus" 11.211485338041
"114" "2001/02/26" "00-01" 2001 "Henicorhynchus.lobatus" 12.448646536632
"115" "2001/02/27" "00-01" 2001 "Henicorhynchus.lobatus" 12.7641482038546
"116" "2001/02/28" "00-01" 2001 "Henicorhynchus.lobatus" 12.2379273267697
"117" "2001/03/01" "00-01" 2001 "Henicorhynchus.lobatus" 16.4275551301045
"118" "2001/03/02" "00-01" 2001 "Henicorhynchus.lobatus" 17.5615113677918
"119" "2001/03/03" "00-01" 2001 "Henicorhynchus.lobatus" 21.4784259010154
"120" "2001/03/04" "00-01" 2001 "Henicorhynchus.lobatus" 17.2376565444258
"121" "2001/03/05" "00-01" 2001 "Henicorhynchus.lobatus" 17.9791423640836
"122" "2001/03/06" "00-01" 2001 "Henicorhynchus.lobatus" 16.7939710447861
"123" "2001/03/07" "00-01" 2001 "Henicorhynchus.lobatus" 18.4839673880916
"124" "2001/03/08" "00-01" 2001 "Henicorhynchus.lobatus" 13.2165531083393
"125" "2001/03/09" "00-01" 2001 "Henicorhynchus.lobatus" 16.7186139462375
"126" "2001/03/10" "00-01" 2001 "Henicorhynchus.lobatus" 13.808418556812
"127" "2001/03/12" "00-01" 2001 "Henicorhynchus.lobatus" 17.1801548483293
"128" "2001/03/13" "00-01" 2001 "Henicorhynchus.lobatus" 15.2656722386623
"129" "2001/03/14" "00-01" 2001 "Henicorhynchus.lobatus" 18.7232634483674
"130" "2001/03/15" "00-01" 2001 "Henicorhynchus.lobatus" 12.5000003531729
"131" "2001/03/16" "00-01" 2001 "Henicorhynchus.lobatus" 17.9999999205556
"132" "2001/10/01" "01-02" 2002 "Henicorhynchus.lobatus" 5.93956975331189
"133" "2001/10/16" "01-02" 2002 "Henicorhynchus.lobatus" 6.85029443334452
"134" "2001/10/17" "01-02" 2002 "Henicorhynchus.lobatus" 9.79591830896848
"135" "2001/10/18" "01-02" 2002 "Henicorhynchus.lobatus" 6.75298790068015
"136" "2001/10/19" "01-02" 2002 "Henicorhynchus.lobatus" 7.77777794101509
"137" "2001/10/20" "01-02" 2002 "Henicorhynchus.lobatus" 8.6274511046905
"138" "2001/10/22" "01-02" 2002 "Henicorhynchus.lobatus" 8.7275693099484
"139" "2001/10/23" "01-02" 2002 "Henicorhynchus.lobatus" 8.30586072780184
"140" "2001/10/24" "01-02" 2002 "Henicorhynchus.lobatus" 7.93809023863863
"141" "2001/10/25" "01-02" 2002 "Henicorhynchus.lobatus" 8.87015557972343
"142" "2001/10/26" "01-02" 2002 "Henicorhynchus.lobatus" 8.4546083951343
"143" "2001/10/27" "01-02" 2002 "Henicorhynchus.lobatus" 9.5097088682251
"144" "2001/10/28" "01-02" 2002 "Henicorhynchus.lobatus" 7.44100293671196
"145" "2001/10/29" "01-02" 2002 "Henicorhynchus.lobatus" 9.42629184717898
"146" "2001/11/01" "01-02" 2002 "Henicorhynchus.lobatus" 20.0488899060476
"147" "2001/11/02" "01-02" 2002 "Henicorhynchus.lobatus" 15.6354071612849
"148" "2001/11/03" "01-02" 2002 "Henicorhynchus.lobatus" 16.5933795737222
"149" "2001/11/05" "01-02" 2002 "Henicorhynchus.lobatus" 14.2485154786879
"150" "2001/11/06" "01-02" 2002 "Henicorhynchus.lobatus" 18.4237561719346
"151" "2001/11/07" "01-02" 2002 "Henicorhynchus.lobatus" 7.60589650315714
"152" "2001/11/08" "01-02" 2002 "Henicorhynchus.lobatus" 9.81384718877853
"153" "2001/11/09" "01-02" 2002 "Henicorhynchus.lobatus" 6.81818192054095
"154" "2001/11/10" "01-02" 2002 "Henicorhynchus.lobatus" 8.30188689569242
"155" "2001/11/13" "01-02" 2002 "Henicorhynchus.lobatus" 4.21052632105823
"156" "2001/11/15" "01-02" 2002 "Henicorhynchus.lobatus" 3.07692300961538
"157" "2001/11/19" "01-02" 2002 "Henicorhynchus.lobatus" 13.2042721901484
"158" "2001/11/20" "01-02" 2002 "Henicorhynchus.lobatus" 13.4046326258751
"159" "2001/11/21" "01-02" 2002 "Henicorhynchus.lobatus" 12.5566910259542
"160" "2001/11/22" "01-02" 2002 "Henicorhynchus.lobatus" 12.9288319559901
"161" "2001/11/23" "01-02" 2002 "Henicorhynchus.lobatus" 11.5084174994301
"162" "2001/11/24" "01-02" 2002 "Henicorhynchus.lobatus" 13.3789304122343
"163" "2001/11/25" "01-02" 2002 "Henicorhynchus.lobatus" 16.3404423473463
"164" "2001/11/26" "01-02" 2002 "Henicorhynchus.lobatus" 13.2171942267243
"165" "2001/11/27" "01-02" 2002 "Henicorhynchus.lobatus" 14.5410425990155
"166" "2001/11/28" "01-02" 2002 "Henicorhynchus.lobatus" 14.8668340621882
"167" "2001/11/29" "01-02" 2002 "Henicorhynchus.lobatus" 14.7742225913515
"168" "2001/11/30" "01-02" 2002 "Henicorhynchus.lobatus" 13.8582618461472
"169" "2001/12/01" "01-02" 2002 "Henicorhynchus.lobatus" 20.2087782173746
"170" "2001/12/02" "01-02" 2002 "Henicorhynchus.lobatus" 16.8088182731724
"171" "2001/12/03" "01-02" 2002 "Henicorhynchus.lobatus" 14.5889281372905
"172" "2001/12/04" "01-02" 2002 "Henicorhynchus.lobatus" 14.048634015621
"173" "2001/12/05" "01-02" 2002 "Henicorhynchus.lobatus" 20.6181601168403
"174" "2001/12/07" "01-02" 2002 "Henicorhynchus.lobatus" 9.81481484312258
"175" "2001/12/08" "01-02" 2002 "Henicorhynchus.lobatus" 18.0765228015323
"176" "2001/12/09" "01-02" 2002 "Henicorhynchus.lobatus" 14.5649622096165
"177" "2001/12/10" "01-02" 2002 "Henicorhynchus.lobatus" 11.2502613839136
"178" "2001/12/11" "01-02" 2002 "Henicorhynchus.lobatus" 9.28571437556321
"179" "2001/12/12" "01-02" 2002 "Henicorhynchus.lobatus" 14.3018313919568
"180" "2001/12/13" "01-02" 2002 "Henicorhynchus.lobatus" 25.6675997758237
"181" "2001/12/14" "01-02" 2002 "Henicorhynchus.lobatus" 20.8315396476559
"182" "2001/12/15" "01-02" 2002 "Henicorhynchus.lobatus" 27.5873712927227
"183" "2001/12/16" "01-02" 2002 "Henicorhynchus.lobatus" 12.1886171056079
"184" "2001/12/17" "01-02" 2002 "Henicorhynchus.lobatus" 17.4330507062129
"185" "2001/12/18" "01-02" 2002 "Henicorhynchus.lobatus" 17.5390961686693
"186" "2001/12/19" "01-02" 2002 "Henicorhynchus.lobatus" 20.2965222419929
"187" "2001/12/21" "01-02" 2002 "Henicorhynchus.lobatus" 15.0557479751158
"188" "2001/12/22" "01-02" 2002 "Henicorhynchus.lobatus" 16.6539244391278
"189" "2001/12/23" "01-02" 2002 "Henicorhynchus.lobatus" 10.8876109099951
"190" "2001/12/24" "01-02" 2002 "Henicorhynchus.lobatus" 12.5056797136597
"191" "2001/12/25" "01-02" 2002 "Henicorhynchus.lobatus" 13.5263390125651
"192" "2001/12/26" "01-02" 2002 "Henicorhynchus.lobatus" 11.7117744197598
"193" "2001/12/27" "01-02" 2002 "Henicorhynchus.lobatus" 15.4012513071372
"194" "2001/12/28" "01-02" 2002 "Henicorhynchus.lobatus" 14.8625097043191
"195" "2001/12/29" "01-02" 2002 "Henicorhynchus.lobatus" 19.3436814444528
"196" "2001/12/31" "01-02" 2002 "Henicorhynchus.lobatus" 11.8259225306545
"197" "2002/01/02" "01-02" 2002 "Henicorhynchus.lobatus" 23.1588585400836
"198" "2002/01/03" "01-02" 2002 "Henicorhynchus.lobatus" 11.7652703380665
"199" "2002/01/04" "01-02" 2002 "Henicorhynchus.lobatus" 12.1287899809799
"200" "2002/01/05" "01-02" 2002 "Henicorhynchus.lobatus" 13.2441225447511
"201" "2002/01/07" "01-02" 2002 "Henicorhynchus.lobatus" 12.0698760565124
"202" "2002/01/08" "01-02" 2002 "Henicorhynchus.lobatus" 15.6294445648504
"203" "2002/01/09" "01-02" 2002 "Henicorhynchus.lobatus" 10.2478605304073
"204" "2002/01/10" "01-02" 2002 "Henicorhynchus.lobatus" 12.4239882410984
"205" "2002/01/11" "01-02" 2002 "Henicorhynchus.lobatus" 11.2500003136369
"206" "2002/01/12" "01-02" 2002 "Henicorhynchus.lobatus" 37.500000865285
"207" "2002/01/14" "01-02" 2002 "Henicorhynchus.lobatus" 9.2470525014417
"208" "2002/01/15" "01-02" 2002 "Henicorhynchus.lobatus" 26.6666670625281
"209" "2002/01/16" "01-02" 2002 "Henicorhynchus.lobatus" 11.9828536511862
"210" "2002/01/17" "01-02" 2002 "Henicorhynchus.lobatus" 14.2857144977304
"211" "2002/01/18" "01-02" 2002 "Henicorhynchus.lobatus" 12.1642108892315
"212" "2002/01/19" "01-02" 2002 "Henicorhynchus.lobatus" 12.8440368890909
"213" "2002/01/20" "01-02" 2002 "Henicorhynchus.lobatus" 19.7183101624656
"214" "2002/01/21" "01-02" 2002 "Henicorhynchus.lobatus" 10.8637779561055
"215" "2002/01/22" "01-02" 2002 "Henicorhynchus.lobatus" 11.7634505903559
"216" "2002/01/23" "01-02" 2002 "Henicorhynchus.lobatus" 10.869008869728
"217" "2002/01/24" "01-02" 2002 "Henicorhynchus.lobatus" 10.9158655038564
"218" "2002/01/25" "01-02" 2002 "Henicorhynchus.lobatus" 11.7841800440708
"219" "2002/01/26" "01-02" 2002 "Henicorhynchus.lobatus" 14.306732811094
"220" "2002/01/27" "01-02" 2002 "Henicorhynchus.lobatus" 13.8364071519056
"221" "2002/01/28" "01-02" 2002 "Henicorhynchus.lobatus" 12.0161790521905
"222" "2002/01/29" "01-02" 2002 "Henicorhynchus.lobatus" 26.7857145490621
"223" "2002/01/31" "01-02" 2002 "Henicorhynchus.lobatus" 20.0000002997305
"224" "2002/02/01" "01-02" 2002 "Henicorhynchus.lobatus" 13.2539633178858
"225" "2002/02/02" "01-02" 2002 "Henicorhynchus.lobatus" 12.872039698566
"226" "2002/02/04" "01-02" 2002 "Henicorhynchus.lobatus" 17.1996618747759
"227" "2002/02/05" "01-02" 2002 "Henicorhynchus.lobatus" 12.8646026199669
"228" "2002/02/07" "01-02" 2002 "Henicorhynchus.lobatus" 10.8220663029421
"229" "2002/02/09" "01-02" 2002 "Henicorhynchus.lobatus" 14.6119402604812
"230" "2002/02/11" "01-02" 2002 "Henicorhynchus.lobatus" 16.1823959174939
"231" "2002/02/12" "01-02" 2002 "Henicorhynchus.lobatus" 13.0041533117987
"232" "2002/02/13" "01-02" 2002 "Henicorhynchus.lobatus" 12.9586822463564
"233" "2002/02/14" "01-02" 2002 "Henicorhynchus.lobatus" 12.0701924138925
"234" "2002/02/15" "01-02" 2002 "Henicorhynchus.lobatus" 11.9807708897543
"235" "2002/02/16" "01-02" 2002 "Henicorhynchus.lobatus" 12.0210483099738
"236" "2002/02/18" "01-02" 2002 "Henicorhynchus.lobatus" 11.6348359693484
"237" "2002/02/19" "01-02" 2002 "Henicorhynchus.lobatus" 11.1911707445036
"238" "2002/02/20" "01-02" 2002 "Henicorhynchus.lobatus" 12.1081415384186
"239" "2002/02/21" "01-02" 2002 "Henicorhynchus.lobatus" 12.8337174677515
"240" "2002/02/22" "01-02" 2002 "Henicorhynchus.lobatus" 14.4930205824025
"241" "2002/02/23" "01-02" 2002 "Henicorhynchus.lobatus" 12.3837486532057
"242" "2002/02/24" "01-02" 2002 "Henicorhynchus.lobatus" 13.7291494971647
"243" "2002/02/25" "01-02" 2002 "Henicorhynchus.lobatus" 12.0322344582655
"244" "2002/02/26" "01-02" 2002 "Henicorhynchus.lobatus" 13.3158504324478
"245" "2002/02/27" "01-02" 2002 "Henicorhynchus.lobatus" 12.2492791451077
"246" "2002/02/28" "01-02" 2002 "Henicorhynchus.lobatus" 13.7115571016966
"247" "2002/03/01" "01-02" 2002 "Henicorhynchus.lobatus" 13.8144474231969
"248" "2002/03/02" "01-02" 2002 "Henicorhynchus.lobatus" 13.8568519510449
"249" "2002/03/03" "01-02" 2002 "Henicorhynchus.lobatus" 14.0847456689739
"250" "2002/03/04" "01-02" 2002 "Henicorhynchus.lobatus" 13.9161168818867
"251" "2002/03/06" "01-02" 2002 "Henicorhynchus.lobatus" 10.2706287392944
"252" "2002/03/07" "01-02" 2002 "Henicorhynchus.lobatus" 12.6684268617635
"253" "2002/03/08" "01-02" 2002 "Henicorhynchus.lobatus" 13.3104842953126
"254" "2002/03/09" "01-02" 2002 "Henicorhynchus.lobatus" 15.8248119734749
"255" "2002/03/11" "01-02" 2002 "Henicorhynchus.lobatus" 17.4581670288873
"256" "2002/03/12" "01-02" 2002 "Henicorhynchus.lobatus" 11.0406434506774
"257" "2002/03/13" "01-02" 2002 "Henicorhynchus.lobatus" 13.1798138298934
"258" "2002/03/14" "01-02" 2002 "Henicorhynchus.lobatus" 16.7640962678923
"259" "2002/03/15" "01-02" 2002 "Henicorhynchus.lobatus" 20.4285489744658
"260" "2002/10/15" "02-03" 2003 "Henicorhynchus.lobatus" 5.72268895983288
"261" "2002/10/16" "02-03" 2003 "Henicorhynchus.lobatus" 4.11714470294022
"262" "2002/10/17" "02-03" 2003 "Henicorhynchus.lobatus" 5.1390946506186
"263" "2002/10/18" "02-03" 2003 "Henicorhynchus.lobatus" 6.88557197929997
"264" "2002/10/19" "02-03" 2003 "Henicorhynchus.lobatus" 3.53343498712765
"265" "2002/10/20" "02-03" 2003 "Henicorhynchus.lobatus" 4.3464801438657
"266" "2002/10/21" "02-03" 2003 "Henicorhynchus.lobatus" 4.38706257626245
"267" "2002/10/22" "02-03" 2003 "Henicorhynchus.lobatus" 7.8909902785877
"268" "2002/10/23" "02-03" 2003 "Henicorhynchus.lobatus" 11.2573960468483
"269" "2002/10/24" "02-03" 2003 "Henicorhynchus.lobatus" 8.05513827098496
"270" "2002/10/25" "02-03" 2003 "Henicorhynchus.lobatus" 7.96205019048659
"271" "2002/10/26" "02-03" 2003 "Henicorhynchus.lobatus" 8.46566694087398
"272" "2002/10/28" "02-03" 2003 "Henicorhynchus.lobatus" 7.25141628871516
"273" "2002/10/29" "02-03" 2003 "Henicorhynchus.lobatus" 6.43613468411982
"274" "2002/11/01" "02-03" 2003 "Henicorhynchus.lobatus" 7.09381405282756
"275" "2002/11/02" "02-03" 2003 "Henicorhynchus.lobatus" 9.61083312545443
"276" "2002/11/04" "02-03" 2003 "Henicorhynchus.lobatus" 9.44940320338557
"277" "2002/11/05" "02-03" 2003 "Henicorhynchus.lobatus" 7.69947265536383
"278" "2002/11/06" "02-03" 2003 "Henicorhynchus.lobatus" 9.10026198428266
"279" "2002/11/07" "02-03" 2003 "Henicorhynchus.lobatus" 9.25654646944765
"280" "2002/11/08" "02-03" 2003 "Henicorhynchus.lobatus" 10.2635392944866
"281" "2002/11/09" "02-03" 2003 "Henicorhynchus.lobatus" 10.3987916888545
"282" "2002/11/11" "02-03" 2003 "Henicorhynchus.lobatus" 10.8275269430993
"283" "2002/11/12" "02-03" 2003 "Henicorhynchus.lobatus" 8.26405049886045
"284" "2002/11/13" "02-03" 2003 "Henicorhynchus.lobatus" 3.20780648298444
"285" "2002/11/14" "02-03" 2003 "Henicorhynchus.lobatus" 4.43874453972007
"286" "2002/11/15" "02-03" 2003 "Henicorhynchus.lobatus" 2.58347114057483
"287" "2002/11/16" "02-03" 2003 "Henicorhynchus.lobatus" 17.7622882716593
"288" "2002/11/17" "02-03" 2003 "Henicorhynchus.lobatus" 5.850738626434
"289" "2002/11/18" "02-03" 2003 "Henicorhynchus.lobatus" 18.8381980972939
"290" "2002/11/19" "02-03" 2003 "Henicorhynchus.lobatus" 17.8272199181133
"291" "2002/11/20" "02-03" 2003 "Henicorhynchus.lobatus" 16.8402903722249
"292" "2002/11/21" "02-03" 2003 "Henicorhynchus.lobatus" 15.3609368649884
"293" "2002/11/22" "02-03" 2003 "Henicorhynchus.lobatus" 19.4964979045195
"294" "2002/11/23" "02-03" 2003 "Henicorhynchus.lobatus" 19.8639885912768
"295" "2002/11/25" "02-03" 2003 "Henicorhynchus.lobatus" 17.4368820281452
"296" "2002/11/26" "02-03" 2003 "Henicorhynchus.lobatus" 15.8827892293836
"297" "2002/11/27" "02-03" 2003 "Henicorhynchus.lobatus" 19.8629022961612
"298" "2002/11/28" "02-03" 2003 "Henicorhynchus.lobatus" 19.519934509783
"299" "2002/11/29" "02-03" 2003 "Henicorhynchus.lobatus" 15.5555556216801
"300" "2002/11/30" "02-03" 2003 "Henicorhynchus.lobatus" 17.9357022756126
"301" "2002/12/02" "02-03" 2003 "Henicorhynchus.lobatus" 19.982857393352
"302" "2002/12/03" "02-03" 2003 "Henicorhynchus.lobatus" 19.4930240870478
"303" "2002/12/04" "02-03" 2003 "Henicorhynchus.lobatus" 12.2711973744153
"304" "2002/12/05" "02-03" 2003 "Henicorhynchus.lobatus" 19.7975205558522
"305" "2002/12/06" "02-03" 2003 "Henicorhynchus.lobatus" 18.5431323792891
"306" "2002/12/07" "02-03" 2003 "Henicorhynchus.lobatus" 10.8217587683239
"307" "2002/12/09" "02-03" 2003 "Henicorhynchus.lobatus" 10.8702914995868
"308" "2002/12/10" "02-03" 2003 "Henicorhynchus.lobatus" 9.7323999757212
"309" "2002/12/11" "02-03" 2003 "Henicorhynchus.lobatus" 13.2179201112853
"310" "2002/12/12" "02-03" 2003 "Henicorhynchus.lobatus" 12.2037618958304
"311" "2002/12/13" "02-03" 2003 "Henicorhynchus.lobatus" 15.2439351831011
"312" "2002/12/14" "02-03" 2003 "Henicorhynchus.lobatus" 12.1037003347528
"313" "2002/12/15" "02-03" 2003 "Henicorhynchus.lobatus" 12.3362832107028
"314" "2002/12/16" "02-03" 2003 "Henicorhynchus.lobatus" 11.7110270805729
"315" "2002/12/17" "02-03" 2003 "Henicorhynchus.lobatus" 12.5201611053346
"316" "2002/12/18" "02-03" 2003 "Henicorhynchus.lobatus" 12.2032328078307
"317" "2002/12/19" "02-03" 2003 "Henicorhynchus.lobatus" 16.968230094151
"318" "2002/12/20" "02-03" 2003 "Henicorhynchus.lobatus" 14.5728168113087
"319" "2002/12/21" "02-03" 2003 "Henicorhynchus.lobatus" 11.9062806246227
"320" "2002/12/23" "02-03" 2003 "Henicorhynchus.lobatus" 9.48443976616535
"321" "2002/12/24" "02-03" 2003 "Henicorhynchus.lobatus" 14.1566570143012
"322" "2002/12/25" "02-03" 2003 "Henicorhynchus.lobatus" 11.3604685095707
"323" "2002/12/26" "02-03" 2003 "Henicorhynchus.lobatus" 12.3873701786121
"324" "2002/12/27" "02-03" 2003 "Henicorhynchus.lobatus" 11.4583335827972
"325" "2002/12/28" "02-03" 2003 "Henicorhynchus.lobatus" 13.5864980337019
"326" "2002/12/30" "02-03" 2003 "Henicorhynchus.lobatus" 16.6666669105235
"327" "2002/12/31" "02-03" 2003 "Henicorhynchus.lobatus" 14.6008969776999
"328" "2003/01/02" "02-03" 2003 "Henicorhynchus.lobatus" 10.0309039521529
"329" "2003/01/04" "02-03" 2003 "Henicorhynchus.lobatus" 7.81654819752789
"330" "2003/01/06" "02-03" 2003 "Henicorhynchus.lobatus" 21.8193266945761
"331" "2003/01/08" "02-03" 2003 "Henicorhynchus.lobatus" 24.884159540741
"332" "2003/01/10" "02-03" 2003 "Henicorhynchus.lobatus" 9.79907251110029
"333" "2003/01/11" "02-03" 2003 "Henicorhynchus.lobatus" 14.5006216863807
"334" "2003/01/12" "02-03" 2003 "Henicorhynchus.lobatus" 16.1513217826921
"335" "2003/01/13" "02-03" 2003 "Henicorhynchus.lobatus" 12.9420638726859
"336" "2003/01/14" "02-03" 2003 "Henicorhynchus.lobatus" 14.3302929336389
"337" "2003/01/15" "02-03" 2003 "Henicorhynchus.lobatus" 13.8284549150536
"338" "2003/01/16" "02-03" 2003 "Henicorhynchus.lobatus" 13.3568189768052
"339" "2003/01/17" "02-03" 2003 "Henicorhynchus.lobatus" 18.747524367656
"340" "2003/01/18" "02-03" 2003 "Henicorhynchus.lobatus" 16.8262722571117
"341" "2003/01/20" "02-03" 2003 "Henicorhynchus.lobatus" 14.5628243880876
"342" "2003/01/22" "02-03" 2003 "Henicorhynchus.lobatus" 16.3443949086287
"343" "2003/01/24" "02-03" 2003 "Henicorhynchus.lobatus" 16.725752149807
"344" "2003/01/25" "02-03" 2003 "Henicorhynchus.lobatus" 17.9591840655432
"345" "2003/01/27" "02-03" 2003 "Henicorhynchus.lobatus" 17.9718902006557
"346" "2003/01/29" "02-03" 2003 "Henicorhynchus.lobatus" 10.7530156318764
"347" "2003/01/31" "02-03" 2003 "Henicorhynchus.lobatus" 17.9558372569544
"348" "2003/02/04" "02-03" 2003 "Henicorhynchus.lobatus" 16.5739707447611
"349" "2003/02/05" "02-03" 2003 "Henicorhynchus.lobatus" 17.8211518786189
"350" "2003/02/06" "02-03" 2003 "Henicorhynchus.lobatus" 16.5312507947915
"351" "2003/02/07" "02-03" 2003 "Henicorhynchus.lobatus" 14.6263672189237
"352" "2003/02/08" "02-03" 2003 "Henicorhynchus.lobatus" 15.6581668141135
"353" "2003/02/10" "02-03" 2003 "Henicorhynchus.lobatus" 18.0590085139152
"354" "2003/02/11" "02-03" 2003 "Henicorhynchus.lobatus" 13.8621705046563
"355" "2003/02/12" "02-03" 2003 "Henicorhynchus.lobatus" 15.0711805172048
"356" "2003/02/13" "02-03" 2003 "Henicorhynchus.lobatus" 14.8652499234337
"357" "2003/02/14" "02-03" 2003 "Henicorhynchus.lobatus" 14.9051099921757
"358" "2003/02/15" "02-03" 2003 "Henicorhynchus.lobatus" 16.3208551025968
"359" "2003/02/16" "02-03" 2003 "Henicorhynchus.lobatus" 17.2514301335729
"360" "2003/02/17" "02-03" 2003 "Henicorhynchus.lobatus" 18.256222423866
"361" "2003/02/19" "02-03" 2003 "Henicorhynchus.lobatus" 17.9175102061875
"362" "2003/02/21" "02-03" 2003 "Henicorhynchus.lobatus" 17.9310346469289
"363" "2003/02/22" "02-03" 2003 "Henicorhynchus.lobatus" 15.8119658970746
"364" "2003/02/24" "02-03" 2003 "Henicorhynchus.lobatus" 16.2462710939639
"365" "2003/02/26" "02-03" 2003 "Henicorhynchus.lobatus" 15.4482661389045
"366" "2003/02/28" "02-03" 2003 "Henicorhynchus.lobatus" 16.6666669153846
"367" "2003/03/01" "02-03" 2003 "Henicorhynchus.lobatus" 19.7045117504973
"368" "2003/03/03" "02-03" 2003 "Henicorhynchus.lobatus" 17.0528823406982
"369" "2003/03/04" "02-03" 2003 "Henicorhynchus.lobatus" 13.9354571896669
"370" "2003/03/05" "02-03" 2003 "Henicorhynchus.lobatus" 18.0535744833998
"371" "2003/03/06" "02-03" 2003 "Henicorhynchus.lobatus" 16.8137553864178
"372" "2003/03/07" "02-03" 2003 "Henicorhynchus.lobatus" 15.5934927786951
"373" "2003/03/10" "02-03" 2003 "Henicorhynchus.lobatus" 16.3916107828931
"374" "2003/03/11" "02-03" 2003 "Henicorhynchus.lobatus" 17.9189311532225
"375" "2003/03/12" "02-03" 2003 "Henicorhynchus.lobatus" 25.0000003690028
"376" "2003/03/13" "02-03" 2003 "Henicorhynchus.lobatus" 12.5000001857307
"377" "2003/03/14" "02-03" 2003 "Henicorhynchus.lobatus" 12.6686911946666
"378" "2003/03/15" "02-03" 2003 "Henicorhynchus.lobatus" 13.0434784553359
"379" "2003/10/15" "03-04" 2004 "Henicorhynchus.lobatus" 6.3240498023084
"380" "2003/10/17" "03-04" 2004 "Henicorhynchus.lobatus" 6.43336150552496
"381" "2003/10/18" "03-04" 2004 "Henicorhynchus.lobatus" 9.99999977714286
"382" "2003/10/20" "03-04" 2004 "Henicorhynchus.lobatus" 5.73062292295872
"383" "2003/10/27" "03-04" 2004 "Henicorhynchus.lobatus" 3.40803541172185
"384" "2003/11/01" "03-04" 2004 "Henicorhynchus.lobatus" 10.4099381066903
"385" "2003/11/02" "03-04" 2004 "Henicorhynchus.lobatus" 2.63145135472684
"386" "2003/11/03" "03-04" 2004 "Henicorhynchus.lobatus" 3.45165454920277
"387" "2003/11/04" "03-04" 2004 "Henicorhynchus.lobatus" 3.94011693958446
"388" "2003/11/05" "03-04" 2004 "Henicorhynchus.lobatus" 4.54025823563572
"389" "2003/11/06" "03-04" 2004 "Henicorhynchus.lobatus" 4.32402991462274
"390" "2003/11/10" "03-04" 2004 "Henicorhynchus.lobatus" 16.6666673290623
"391" "2003/11/17" "03-04" 2004 "Henicorhynchus.lobatus" 4.44444434567901
"392" "2003/11/28" "03-04" 2004 "Henicorhynchus.lobatus" 16.6666669142701
"393" "2003/12/01" "03-04" 2004 "Henicorhynchus.lobatus" 7.1657901042825
"394" "2003/12/02" "03-04" 2004 "Henicorhynchus.lobatus" 7.05677482869327
"395" "2003/12/03" "03-04" 2004 "Henicorhynchus.lobatus" 8.69748029091239
"396" "2003/12/04" "03-04" 2004 "Henicorhynchus.lobatus" 7.30457628994718
"397" "2003/12/05" "03-04" 2004 "Henicorhynchus.lobatus" 9.01218897764371
"398" "2003/12/06" "03-04" 2004 "Henicorhynchus.lobatus" 10.1464885528491
"399" "2003/12/07" "03-04" 2004 "Henicorhynchus.lobatus" 9.59043054719317
"400" "2003/12/09" "03-04" 2004 "Henicorhynchus.lobatus" 13.3333330349206
"401" "2003/12/11" "03-04" 2004 "Henicorhynchus.lobatus" 9.99999977666666
"402" "2003/12/12" "03-04" 2004 "Henicorhynchus.lobatus" 9.99999977571429
"403" "2003/12/15" "03-04" 2004 "Henicorhynchus.lobatus" 11.5966384121884
"404" "2003/12/17" "03-04" 2004 "Henicorhynchus.lobatus" 16.3076919456095
"405" "2003/12/19" "03-04" 2004 "Henicorhynchus.lobatus" 12.2222221564815
"406" "2003/12/20" "03-04" 2004 "Henicorhynchus.lobatus" 7.40884786686059
"407" "2003/12/22" "03-04" 2004 "Henicorhynchus.lobatus" 5.78365575715861
"408" "2003/12/24" "03-04" 2004 "Henicorhynchus.lobatus" 11.3418781960217
"409" "2003/12/26" "03-04" 2004 "Henicorhynchus.lobatus" 14.5115084873228
"410" "2003/12/27" "03-04" 2004 "Henicorhynchus.lobatus" 10.3578946492726
"411" "2003/12/29" "03-04" 2004 "Henicorhynchus.lobatus" 9.04940309749242
"412" "2003/12/30" "03-04" 2004 "Henicorhynchus.lobatus" 11.9365488803408
"413" "2004/01/01" "03-04" 2004 "Henicorhynchus.lobatus" 9.44064584051305
"414" "2004/01/02" "03-04" 2004 "Henicorhynchus.lobatus" 10.1548447998036
"415" "2004/01/03" "03-04" 2004 "Henicorhynchus.lobatus" 11.4696668198196
"416" "2004/01/04" "03-04" 2004 "Henicorhynchus.lobatus" 12.6719879405415
"417" "2004/01/05" "03-04" 2004 "Henicorhynchus.lobatus" 8.85454514490304
"418" "2004/01/06" "03-04" 2004 "Henicorhynchus.lobatus" 23.4832885863729
"419" "2004/01/08" "03-04" 2004 "Henicorhynchus.lobatus" 21.1336286015486
"420" "2004/01/09" "03-04" 2004 "Henicorhynchus.lobatus" 3.90243902737757
"421" "2004/01/10" "03-04" 2004 "Henicorhynchus.lobatus" 5.3693109932098
"422" "2004/01/12" "03-04" 2004 "Henicorhynchus.lobatus" 6.4136937521598
"423" "2004/01/14" "03-04" 2004 "Henicorhynchus.lobatus" 6.24060147238397
"424" "2004/01/16" "03-04" 2004 "Henicorhynchus.lobatus" 8.29268310093198
"425" "2004/01/26" "03-04" 2004 "Henicorhynchus.lobatus" 20.6103815890573
"426" "2004/01/27" "03-04" 2004 "Henicorhynchus.lobatus" 10.000000152381
"427" "2004/01/28" "03-04" 2004 "Henicorhynchus.lobatus" 16.6917445654734
"428" "2004/01/29" "03-04" 2004 "Henicorhynchus.lobatus" 9.87973309612827
"429" "2004/01/30" "03-04" 2004 "Henicorhynchus.lobatus" 20.6593406020948
"430" "2004/01/31" "03-04" 2004 "Henicorhynchus.lobatus" 15.0117924775768
"431" "2004/02/01" "03-04" 2004 "Henicorhynchus.lobatus" 11.1091478465216
"432" "2004/02/02" "03-04" 2004 "Henicorhynchus.lobatus" 11.8274449088063
"433" "2004/02/03" "03-04" 2004 "Henicorhynchus.lobatus" 11.3405886581829
"434" "2004/02/04" "03-04" 2004 "Henicorhynchus.lobatus" 11.5824782813187
"435" "2004/02/06" "03-04" 2004 "Henicorhynchus.lobatus" 10.4357668185595
"436" "2004/02/07" "03-04" 2004 "Henicorhynchus.lobatus" 20.7913680248666
"437" "2004/02/08" "03-04" 2004 "Henicorhynchus.lobatus" 10.0000000371058
"438" "2004/02/09" "03-04" 2004 "Henicorhynchus.lobatus" 15.432758607991
"439" "2004/02/11" "03-04" 2004 "Henicorhynchus.lobatus" 15.618658403643
"440" "2004/02/13" "03-04" 2004 "Henicorhynchus.lobatus" 8.8826816124091
"441" "2004/02/14" "03-04" 2004 "Henicorhynchus.lobatus" 15.2758376709634
"442" "2004/03/01" "03-04" 2004 "Henicorhynchus.lobatus" 9.76655503393568
"443" "2004/03/02" "03-04" 2004 "Henicorhynchus.lobatus" 9.26093424237053
"444" "2004/03/03" "03-04" 2004 "Henicorhynchus.lobatus" 9.39449552906196
"445" "2004/10/16" "04-05" 2005 "Henicorhynchus.lobatus" 11.2500004459549
"446" "2004/10/17" "04-05" 2005 "Henicorhynchus.lobatus" 6.89655182718985
"447" "2004/10/18" "04-05" 2005 "Henicorhynchus.lobatus" 8.25000032801471
"448" "2004/10/19" "04-05" 2005 "Henicorhynchus.lobatus" 6.90946940803555
"449" "2004/10/20" "04-05" 2005 "Henicorhynchus.lobatus" 25.1474459494635
"450" "2004/10/21" "04-05" 2005 "Henicorhynchus.lobatus" 12.5571600001549
"451" "2004/10/22" "04-05" 2005 "Henicorhynchus.lobatus" 8.5534532711445
"452" "2004/10/23" "04-05" 2005 "Henicorhynchus.lobatus" 10.5862566149436
"453" "2004/10/24" "04-05" 2005 "Henicorhynchus.lobatus" 9.31454471236492
"454" "2004/10/25" "04-05" 2005 "Henicorhynchus.lobatus" 8.98953591650863
"455" "2004/10/26" "04-05" 2005 "Henicorhynchus.lobatus" 13.3903028551462
"456" "2004/10/27" "04-05" 2005 "Henicorhynchus.lobatus" 10.9433534448836
"457" "2004/10/28" "04-05" 2005 "Henicorhynchus.lobatus" 19.9999995518125
"458" "2004/10/29" "04-05" 2005 "Henicorhynchus.lobatus" 6.66666651712883
"459" "2004/11/04" "04-05" 2005 "Henicorhynchus.lobatus" 9.99999977305557
"460" "2004/11/05" "04-05" 2005 "Henicorhynchus.lobatus" 9.999999778
"461" "2004/11/12" "04-05" 2005 "Henicorhynchus.lobatus" 9.06554445550059
"462" "2004/11/13" "04-05" 2005 "Henicorhynchus.lobatus" 14.8106953087249
"463" "2004/11/15" "04-05" 2005 "Henicorhynchus.lobatus" 16.8971633899071
"464" "2004/11/17" "04-05" 2005 "Henicorhynchus.lobatus" 5.65324703804446
"465" "2004/11/19" "04-05" 2005 "Henicorhynchus.lobatus" 11.4030328700663
"466" "2004/11/20" "04-05" 2005 "Henicorhynchus.lobatus" 9.16925105663657
"467" "2004/11/21" "04-05" 2005 "Henicorhynchus.lobatus" 10.3312028074707
"468" "2004/11/22" "04-05" 2005 "Henicorhynchus.lobatus" 10.37211265406
"469" "2004/11/23" "04-05" 2005 "Henicorhynchus.lobatus" 9.33957723239556
"470" "2004/11/24" "04-05" 2005 "Henicorhynchus.lobatus" 12.5982227492704
"471" "2004/11/25" "04-05" 2005 "Henicorhynchus.lobatus" 11.3577613389798
"472" "2004/11/29" "04-05" 2005 "Henicorhynchus.lobatus" 14.9657146345972
"473" "2004/11/30" "04-05" 2005 "Henicorhynchus.lobatus" 7.71488458253027
"474" "2004/12/02" "04-05" 2005 "Henicorhynchus.lobatus" 7.6069890057413
"475" "2004/12/03" "04-05" 2005 "Henicorhynchus.lobatus" 4.99999999045268
"476" "2004/12/04" "04-05" 2005 "Henicorhynchus.lobatus" 5.16129045228928
"477" "2004/12/06" "04-05" 2005 "Henicorhynchus.lobatus" 3.74999991655736
"478" "2004/12/08" "04-05" 2005 "Henicorhynchus.lobatus" 7.64044947501017
"479" "2004/12/10" "04-05" 2005 "Henicorhynchus.lobatus" 10.0237438920025
"480" "2004/12/11" "04-05" 2005 "Henicorhynchus.lobatus" 9.45249438192377
"481" "2004/12/13" "04-05" 2005 "Henicorhynchus.lobatus" 6.57250704014303
"482" "2004/12/15" "04-05" 2005 "Henicorhynchus.lobatus" 15.2380948992757
"483" "2004/12/17" "04-05" 2005 "Henicorhynchus.lobatus" 18.7925702968757
"484" "2004/12/18" "04-05" 2005 "Henicorhynchus.lobatus" 10.7096289881709
"485" "2004/12/19" "04-05" 2005 "Henicorhynchus.lobatus" 8.85133566421038
"486" "2004/12/20" "04-05" 2005 "Henicorhynchus.lobatus" 10.5722338173427
"487" "2004/12/21" "04-05" 2005 "Henicorhynchus.lobatus" 10.6472899851622
"488" "2004/12/22" "04-05" 2005 "Henicorhynchus.lobatus" 10.4326341926721
"489" "2004/12/23" "04-05" 2005 "Henicorhynchus.lobatus" 11.0477558798757
"490" "2004/12/24" "04-05" 2005 "Henicorhynchus.lobatus" 8.05588352256101
"491" "2004/12/25" "04-05" 2005 "Henicorhynchus.lobatus" 10.4858500813098
"492" "2004/12/27" "04-05" 2005 "Henicorhynchus.lobatus" 9.29333977155405
"493" "2004/12/29" "04-05" 2005 "Henicorhynchus.lobatus" 11.5104653663767
"494" "2004/12/31" "04-05" 2005 "Henicorhynchus.lobatus" 14.4555370321764
"495" "2005/01/03" "04-05" 2005 "Henicorhynchus.lobatus" 12.9700718125512
"496" "2005/01/05" "04-05" 2005 "Henicorhynchus.lobatus" 10.4642860213705
"497" "2005/01/06" "04-05" 2005 "Henicorhynchus.lobatus" 8.59304743677968
"498" "2005/01/08" "04-05" 2005 "Henicorhynchus.lobatus" 11.3489377020122
"499" "2005/01/10" "04-05" 2005 "Henicorhynchus.lobatus" 13.4506640129371
"500" "2005/01/12" "04-05" 2005 "Henicorhynchus.lobatus" 9.67577020456671
"501" "2005/01/14" "04-05" 2005 "Henicorhynchus.lobatus" 10.0000002051282
"502" "2005/01/15" "04-05" 2005 "Henicorhynchus.lobatus" 9.73910077574237
"503" "2005/01/17" "04-05" 2005 "Henicorhynchus.lobatus" 8.70825488802656
"504" "2005/01/18" "04-05" 2005 "Henicorhynchus.lobatus" 9.34046265452193
"505" "2005/01/19" "04-05" 2005 "Henicorhynchus.lobatus" 8.93396192963475
"506" "2005/01/20" "04-05" 2005 "Henicorhynchus.lobatus" 9.87167199302033
"507" "2005/01/21" "04-05" 2005 "Henicorhynchus.lobatus" 9.98227945711464
"508" "2005/01/22" "04-05" 2005 "Henicorhynchus.lobatus" 9.34520785728994
"509" "2005/01/23" "04-05" 2005 "Henicorhynchus.lobatus" 10.2220092466216
"510" "2005/01/25" "04-05" 2005 "Henicorhynchus.lobatus" 15.3622042169942
"511" "2005/01/26" "04-05" 2005 "Henicorhynchus.lobatus" 15.7013677249604
"512" "2005/01/28" "04-05" 2005 "Henicorhynchus.lobatus" 13.4927085080205
"513" "2005/01/31" "04-05" 2005 "Henicorhynchus.lobatus" 17.7777773787772
"514" "2005/02/02" "04-05" 2005 "Henicorhynchus.lobatus" 10.245319801604
"515" "2005/02/04" "04-05" 2005 "Henicorhynchus.lobatus" 11.5287755932613
"516" "2005/02/05" "04-05" 2005 "Henicorhynchus.lobatus" 11.5811557196422
"517" "2005/02/07" "04-05" 2005 "Henicorhynchus.lobatus" 11.1853127520996
"518" "2005/02/09" "04-05" 2005 "Henicorhynchus.lobatus" 10.3323284443698
"519" "2005/02/11" "04-05" 2005 "Henicorhynchus.lobatus" 9.824855948181
"520" "2005/02/12" "04-05" 2005 "Henicorhynchus.lobatus" 14.9119297444012
"521" "2005/02/14" "04-05" 2005 "Henicorhynchus.lobatus" 13.6300451964298
"522" "2005/02/16" "04-05" 2005 "Henicorhynchus.lobatus" 9.25563763644568
"523" "2005/02/17" "04-05" 2005 "Henicorhynchus.lobatus" 11.4466437429175
"524" "2005/02/18" "04-05" 2005 "Henicorhynchus.lobatus" 9.47622665856982
"525" "2005/02/19" "04-05" 2005 "Henicorhynchus.lobatus" 10.7998629038614
"526" "2005/02/20" "04-05" 2005 "Henicorhynchus.lobatus" 9.56206449947304
"527" "2005/02/21" "04-05" 2005 "Henicorhynchus.lobatus" 9.84034767290365
"528" "2005/02/22" "04-05" 2005 "Henicorhynchus.lobatus" 10.4151534271435
"529" "2005/02/24" "04-05" 2005 "Henicorhynchus.lobatus" 7.26643606913076
"530" "2005/02/25" "04-05" 2005 "Henicorhynchus.lobatus" 8.07184443254575
"531" "2005/02/26" "04-05" 2005 "Henicorhynchus.lobatus" 8.54262134278119
"532" "2005/10/12" "05-06" 2006 "Henicorhynchus.lobatus" 7.25781639573341
"533" "2005/10/13" "05-06" 2006 "Henicorhynchus.lobatus" 7.50396967481558
"534" "2005/10/14" "05-06" 2006 "Henicorhynchus.lobatus" 5.40974399845874
"535" "2005/10/15" "05-06" 2006 "Henicorhynchus.lobatus" 3.2193330406174
"536" "2005/10/16" "05-06" 2006 "Henicorhynchus.lobatus" 6.87499984787969
"537" "2005/10/17" "05-06" 2006 "Henicorhynchus.lobatus" 4.99999988777778
"538" "2005/10/18" "05-06" 2006 "Henicorhynchus.lobatus" 17.0765837025347
"539" "2005/10/19" "05-06" 2006 "Henicorhynchus.lobatus" 12.727272780303
"540" "2005/10/20" "05-06" 2006 "Henicorhynchus.lobatus" 15.9999996425
"541" "2005/10/21" "05-06" 2006 "Henicorhynchus.lobatus" 9.999999775
"542" "2005/10/24" "05-06" 2006 "Henicorhynchus.lobatus" 3.70370375747608
"543" "2005/10/25" "05-06" 2006 "Henicorhynchus.lobatus" 9.91515129058481
"544" "2005/10/27" "05-06" 2006 "Henicorhynchus.lobatus" 4.55720690373469
"545" "2005/10/28" "05-06" 2006 "Henicorhynchus.lobatus" 4.21052622097281
"546" "2005/10/29" "05-06" 2006 "Henicorhynchus.lobatus" 2.61538464242947
"547" "2005/11/02" "05-06" 2006 "Henicorhynchus.lobatus" 9.99999994600551
"548" "2005/11/05" "05-06" 2006 "Henicorhynchus.lobatus" 9.99999977808219
"549" "2005/11/07" "05-06" 2006 "Henicorhynchus.lobatus" 8.32098000267849
"550" "2005/11/09" "05-06" 2006 "Henicorhynchus.lobatus" 7.49689373542539
"551" "2005/11/10" "05-06" 2006 "Henicorhynchus.lobatus" 6.18278718388878
"552" "2005/11/11" "05-06" 2006 "Henicorhynchus.lobatus" 6.64990460375773
"553" "2005/11/12" "05-06" 2006 "Henicorhynchus.lobatus" 6.98697837995503
"554" "2005/11/13" "05-06" 2006 "Henicorhynchus.lobatus" 6.12867839705104
"555" "2005/11/14" "05-06" 2006 "Henicorhynchus.lobatus" 8.31772656232598
"556" "2005/11/15" "05-06" 2006 "Henicorhynchus.lobatus" 7.65841466075157
"557" "2005/11/18" "05-06" 2006 "Henicorhynchus.lobatus" 9.12895227026429
"558" "2005/11/19" "05-06" 2006 "Henicorhynchus.lobatus" 9.02660105341412
"559" "2005/11/21" "05-06" 2006 "Henicorhynchus.lobatus" 8.61538442191716
"560" "2005/11/23" "05-06" 2006 "Henicorhynchus.lobatus" 6.15384601617357
"561" "2005/11/25" "05-06" 2006 "Henicorhynchus.lobatus" 7.17277470587429
"562" "2005/11/26" "05-06" 2006 "Henicorhynchus.lobatus" 7.9999998208
"563" "2005/11/28" "05-06" 2006 "Henicorhynchus.lobatus" 7.49999983270441
"564" "2005/11/29" "05-06" 2006 "Henicorhynchus.lobatus" 6.15384601715976
"565" "2005/11/30" "05-06" 2006 "Henicorhynchus.lobatus" 8.02631560699446
"566" "2005/12/02" "05-06" 2006 "Henicorhynchus.lobatus" 5.45454533178062
"567" "2005/12/03" "05-06" 2006 "Henicorhynchus.lobatus" 4.79999989250909
"568" "2005/12/05" "05-06" 2006 "Henicorhynchus.lobatus" 4.61538451143984
"569" "2005/12/06" "05-06" 2006 "Henicorhynchus.lobatus" 4.76190465362812
"570" "2005/12/08" "05-06" 2006 "Henicorhynchus.lobatus" 5.30156722309775
"571" "2005/12/09" "05-06" 2006 "Henicorhynchus.lobatus" 7.12257329754508
"572" "2005/12/10" "05-06" 2006 "Henicorhynchus.lobatus" 11.208674678025
"573" "2005/12/11" "05-06" 2006 "Henicorhynchus.lobatus" 10.5610711530234
"574" "2005/12/12" "05-06" 2006 "Henicorhynchus.lobatus" 7.65907741881644
"575" "2005/12/13" "05-06" 2006 "Henicorhynchus.lobatus" 7.15092297368465
"576" "2005/12/14" "05-06" 2006 "Henicorhynchus.lobatus" 6.73868503962751
"577" "2005/12/15" "05-06" 2006 "Henicorhynchus.lobatus" 9.27979618513017
"578" "2005/12/17" "05-06" 2006 "Henicorhynchus.lobatus" 5.68624453856952
"579" "2005/12/19" "05-06" 2006 "Henicorhynchus.lobatus" 25.8914721755243
"580" "2005/12/21" "05-06" 2006 "Henicorhynchus.lobatus" 5.99999986636364
"581" "2005/12/23" "05-06" 2006 "Henicorhynchus.lobatus" 10.8385776028595
"582" "2005/12/26" "05-06" 2006 "Henicorhynchus.lobatus" 7.4999998328125
"583" "2005/12/28" "05-06" 2006 "Henicorhynchus.lobatus" 7.999999821
"584" "2005/12/29" "05-06" 2006 "Henicorhynchus.lobatus" 5.9999998656
"585" "2005/12/30" "05-06" 2006 "Henicorhynchus.lobatus" 4.999999888
"586" "2005/12/31" "05-06" 2006 "Henicorhynchus.lobatus" 15.7142856274052
"587" "2006/01/02" "05-06" 2006 "Henicorhynchus.lobatus" 6.38297881915756
"588" "2006/01/04" "05-06" 2006 "Henicorhynchus.lobatus" 12.5333336943857
"589" "2006/01/07" "05-06" 2006 "Henicorhynchus.lobatus" 6.69945389231382
"590" "2006/01/08" "05-06" 2006 "Henicorhynchus.lobatus" 7.03502772916587
"591" "2006/01/09" "05-06" 2006 "Henicorhynchus.lobatus" 7.68410544099295
"592" "2006/01/10" "05-06" 2006 "Henicorhynchus.lobatus" 7.05785519379495
"593" "2006/01/11" "05-06" 2006 "Henicorhynchus.lobatus" 7.10882761566072
"594" "2006/01/12" "05-06" 2006 "Henicorhynchus.lobatus" 7.25728949339884
"595" "2006/01/13" "05-06" 2006 "Henicorhynchus.lobatus" 7.25211919085243
"596" "2006/01/16" "05-06" 2006 "Henicorhynchus.lobatus" 10.0947826910558
"597" "2006/01/20" "05-06" 2006 "Henicorhynchus.lobatus" 8.500000089375
"598" "2006/01/21" "05-06" 2006 "Henicorhynchus.lobatus" 8.18181850751033
"599" "2006/01/23" "05-06" 2006 "Henicorhynchus.lobatus" 8.88888869063181
"600" "2006/01/25" "05-06" 2006 "Henicorhynchus.lobatus" 8.63636352975207
"601" "2006/01/27" "05-06" 2006 "Henicorhynchus.lobatus" 9.52380966586762
"602" "2006/01/28" "05-06" 2006 "Henicorhynchus.lobatus" 9.77959169026372
"603" "2006/01/30" "05-06" 2006 "Henicorhynchus.lobatus" 8.88888869003292
"604" "2006/02/06" "05-06" 2006 "Henicorhynchus.lobatus" 7.02380942113858
"605" "2006/02/07" "05-06" 2006 "Henicorhynchus.lobatus" 6.59436013287732
"606" "2006/02/08" "05-06" 2006 "Henicorhynchus.lobatus" 7.36049863931854
"607" "2006/02/09" "05-06" 2006 "Henicorhynchus.lobatus" 8.1192892772144
"608" "2006/02/10" "05-06" 2006 "Henicorhynchus.lobatus" 7.24459150300715
"609" "2006/02/11" "05-06" 2006 "Henicorhynchus.lobatus" 7.28762222511521
"610" "2006/02/12" "05-06" 2006 "Henicorhynchus.lobatus" 8.28803858709425
"611" "2006/03/04" "05-06" 2006 "Henicorhynchus.lobatus" 14.9999996676923
"612" "2006/10/26" "06-07" 2007 "Henicorhynchus.lobatus" 10
"613" "2006/10/29" "06-07" 2007 "Henicorhynchus.lobatus" 5.94999999937163
"614" "2006/10/30" "06-07" 2007 "Henicorhynchus.lobatus" 5.70175438550597
"615" "2006/10/31" "06-07" 2007 "Henicorhynchus.lobatus" 6.46464646464646
"616" "2006/11/01" "06-07" 2007 "Henicorhynchus.lobatus" 6.59640464539146
"617" "2006/11/02" "06-07" 2007 "Henicorhynchus.lobatus" 6.60606060616703
"618" "2006/11/03" "06-07" 2007 "Henicorhynchus.lobatus" 7.36800128065557
"619" "2006/11/04" "06-07" 2007 "Henicorhynchus.lobatus" 4.2990863977433
"620" "2006/11/07" "06-07" 2007 "Henicorhynchus.lobatus" 11.4285714285714
"621" "2006/11/10" "06-07" 2007 "Henicorhynchus.lobatus" 7.37864077669903
"622" "2006/11/14" "06-07" 2007 "Henicorhynchus.lobatus" 10
"623" "2006/11/15" "06-07" 2007 "Henicorhynchus.lobatus" 10
"624" "2006/11/16" "06-07" 2007 "Henicorhynchus.lobatus" 6.6666666663038
"625" "2006/11/17" "06-07" 2007 "Henicorhynchus.lobatus" 11.6666666666667
"626" "2006/11/20" "06-07" 2007 "Henicorhynchus.lobatus" 10.2248705864135
"627" "2006/11/21" "06-07" 2007 "Henicorhynchus.lobatus" 8.88888888571429
"628" "2006/11/22" "06-07" 2007 "Henicorhynchus.lobatus" 8.33333333675562
"629" "2006/11/24" "06-07" 2007 "Henicorhynchus.lobatus" 14.2952254146738
"630" "2006/11/27" "06-07" 2007 "Henicorhynchus.lobatus" 10.4272363150868
"631" "2006/11/28" "06-07" 2007 "Henicorhynchus.lobatus" 12.5704223015524
"632" "2006/11/29" "06-07" 2007 "Henicorhynchus.lobatus" 15.1574034536822
"633" "2006/11/30" "06-07" 2007 "Henicorhynchus.lobatus" 9.32641772443605
"634" "2006/12/01" "06-07" 2007 "Henicorhynchus.lobatus" 13.4114694932665
"635" "2006/12/02" "06-07" 2007 "Henicorhynchus.lobatus" 8.15455972611089
"636" "2006/12/03" "06-07" 2007 "Henicorhynchus.lobatus" 16.207825448987
"637" "2006/12/04" "06-07" 2007 "Henicorhynchus.lobatus" 8.01774758697835
"638" "2006/12/05" "06-07" 2007 "Henicorhynchus.lobatus" 18.7466307300889
"639" "2006/12/12" "06-07" 2007 "Henicorhynchus.lobatus" 18.5628176480803
"640" "2006/12/13" "06-07" 2007 "Henicorhynchus.lobatus" 12.4140396182934
"641" "2006/12/14" "06-07" 2007 "Henicorhynchus.lobatus" 15.1090939024769
"642" "2006/12/15" "06-07" 2007 "Henicorhynchus.lobatus" 21.6071428571429
"643" "2006/12/18" "06-07" 2007 "Henicorhynchus.lobatus" 21.0339402112834
"644" "2006/12/19" "06-07" 2007 "Henicorhynchus.lobatus" 19.8795407496951
"645" "2006/12/20" "06-07" 2007 "Henicorhynchus.lobatus" 20.0266803619408
"646" "2006/12/21" "06-07" 2007 "Henicorhynchus.lobatus" 16.0929619792122
"647" "2006/12/22" "06-07" 2007 "Henicorhynchus.lobatus" 18.6098162868425
"648" "2006/12/25" "06-07" 2007 "Henicorhynchus.lobatus" 20.2738694726425
"649" "2006/12/26" "06-07" 2007 "Henicorhynchus.lobatus" 13.5512324231779
"650" "2006/12/27" "06-07" 2007 "Henicorhynchus.lobatus" 16.4560947604063
"651" "2006/12/28" "06-07" 2007 "Henicorhynchus.lobatus" 12.5597154244844
"652" "2006/12/29" "06-07" 2007 "Henicorhynchus.lobatus" 10.694010080467
"653" "2006/12/30" "06-07" 2007 "Henicorhynchus.lobatus" 11.75633389505
"654" "2006/12/31" "06-07" 2007 "Henicorhynchus.lobatus" 10.7616729073719
"655" "2007/01/01" "06-07" 2007 "Henicorhynchus.lobatus" 14.1919866997748
"656" "2007/01/02" "06-07" 2007 "Henicorhynchus.lobatus" 10.004670443721
"657" "2007/01/03" "06-07" 2007 "Henicorhynchus.lobatus" 14.3132537736163
"658" "2007/01/04" "06-07" 2007 "Henicorhynchus.lobatus" 16.6002769096715
"659" "2007/01/05" "06-07" 2007 "Henicorhynchus.lobatus" 15.7469585461271
"660" "2007/01/08" "06-07" 2007 "Henicorhynchus.lobatus" 12.0000000014662
"661" "2007/01/09" "06-07" 2007 "Henicorhynchus.lobatus" 11.8750000037592
"662" "2007/01/10" "06-07" 2007 "Henicorhynchus.lobatus" 11.25
"663" "2007/01/11" "06-07" 2007 "Henicorhynchus.lobatus" 12.4999999991099
"664" "2007/01/12" "06-07" 2007 "Henicorhynchus.lobatus" 8.67752029888008
"665" "2007/01/13" "06-07" 2007 "Henicorhynchus.lobatus" 7.9635470452685
"666" "2007/01/14" "06-07" 2007 "Henicorhynchus.lobatus" 9.04679793179284
"667" "2007/01/15" "06-07" 2007 "Henicorhynchus.lobatus" 11.44888416351
"668" "2007/01/16" "06-07" 2007 "Henicorhynchus.lobatus" 12.9032258102008
"669" "2007/01/17" "06-07" 2007 "Henicorhynchus.lobatus" 12.8043816230234
"670" "2007/01/18" "06-07" 2007 "Henicorhynchus.lobatus" 13.333333333868
"671" "2007/01/19" "06-07" 2007 "Henicorhynchus.lobatus" 12.7415249937773
"672" "2007/01/20" "06-07" 2007 "Henicorhynchus.lobatus" 11.6216216216216
"673" "2007/01/21" "06-07" 2007 "Henicorhynchus.lobatus" 15
"674" "2007/01/22" "06-07" 2007 "Henicorhynchus.lobatus" 11.5384615384615
"675" "2007/01/25" "06-07" 2007 "Henicorhynchus.lobatus" 11.4027530521062
"676" "2007/01/26" "06-07" 2007 "Henicorhynchus.lobatus" 14.2693377098649
"677" "2007/01/27" "06-07" 2007 "Henicorhynchus.lobatus" 10.0593264050198
"678" "2007/01/28" "06-07" 2007 "Henicorhynchus.lobatus" 11.5155543824962
"679" "2007/01/29" "06-07" 2007 "Henicorhynchus.lobatus" 9.03123709084727
"680" "2007/01/30" "06-07" 2007 "Henicorhynchus.lobatus" 8.45766292806599
"681" "2007/01/31" "06-07" 2007 "Henicorhynchus.lobatus" 8.90866089619613
"682" "2007/02/01" "06-07" 2007 "Henicorhynchus.lobatus" 10.247579545681
"683" "2007/02/02" "06-07" 2007 "Henicorhynchus.lobatus" 11.3000921901111
"684" "2007/02/03" "06-07" 2007 "Henicorhynchus.lobatus" 13.9682539758368
"685" "2007/02/04" "06-07" 2007 "Henicorhynchus.lobatus" 11.0716461938237
"686" "2007/02/05" "06-07" 2007 "Henicorhynchus.lobatus" 9.78041969027372
"687" "2007/02/06" "06-07" 2007 "Henicorhynchus.lobatus" 16.1264459964608
"688" "2007/02/07" "06-07" 2007 "Henicorhynchus.lobatus" 16.6666666637247
"689" "2007/02/08" "06-07" 2007 "Henicorhynchus.lobatus" 16.0000000015882
"690" "2007/02/12" "06-07" 2007 "Henicorhynchus.lobatus" 15.654341645254
"691" "2007/02/13" "06-07" 2007 "Henicorhynchus.lobatus" 12.9669049544399
"692" "2007/02/14" "06-07" 2007 "Henicorhynchus.lobatus" 16.657490586566
"693" "2007/02/15" "06-07" 2007 "Henicorhynchus.lobatus" 16.2736920569095
"694" "2007/02/16" "06-07" 2007 "Henicorhynchus.lobatus" 15.3846153846154
"695" "2007/02/18" "06-07" 2007 "Henicorhynchus.lobatus" 9.79344381954643
"696" "2007/02/19" "06-07" 2007 "Henicorhynchus.lobatus" 11.2439556468221
"697" "2007/02/20" "06-07" 2007 "Henicorhynchus.lobatus" 7.87408896058543
"698" "2007/02/21" "06-07" 2007 "Henicorhynchus.lobatus" 15.1559679464611
"699" "2007/02/22" "06-07" 2007 "Henicorhynchus.lobatus" 9.95406445569996
"700" "2007/02/24" "06-07" 2007 "Henicorhynchus.lobatus" 10.5631279394703
"701" "2007/02/25" "06-07" 2007 "Henicorhynchus.lobatus" 8.71913247190064
"702" "2007/02/26" "06-07" 2007 "Henicorhynchus.lobatus" 8.51466383885856
"703" "2007/02/27" "06-07" 2007 "Henicorhynchus.lobatus" 10.795284228373
"704" "2007/02/28" "06-07" 2007 "Henicorhynchus.lobatus" 9.84277700433376
"705" "2007/10/29" "07-08" 2008 "Henicorhynchus.lobatus" 6.07142857235153
"706" "2007/10/31" "07-08" 2008 "Henicorhynchus.lobatus" 7
"707" "2007/11/04" "07-08" 2008 "Henicorhynchus.lobatus" 15.3846153799631
"708" "2007/11/05" "07-08" 2008 "Henicorhynchus.lobatus" 12.5000000009823
"709" "2007/11/07" "07-08" 2008 "Henicorhynchus.lobatus" 13.2391076741597
"710" "2007/11/08" "07-08" 2008 "Henicorhynchus.lobatus" 15
"711" "2007/11/09" "07-08" 2008 "Henicorhynchus.lobatus" 7.50000000076935
"712" "2007/11/15" "07-08" 2008 "Henicorhynchus.lobatus" 12.421875
"713" "2007/11/16" "07-08" 2008 "Henicorhynchus.lobatus" 14
"714" "2007/11/17" "07-08" 2008 "Henicorhynchus.lobatus" 9.9375037659655
"715" "2007/11/18" "07-08" 2008 "Henicorhynchus.lobatus" 4.89890278230589
"716" "2007/11/19" "07-08" 2008 "Henicorhynchus.lobatus" 5.90459193343405
"717" "2007/11/20" "07-08" 2008 "Henicorhynchus.lobatus" 6.85628472932012
"718" "2007/11/21" "07-08" 2008 "Henicorhynchus.lobatus" 11.1738161987479
"719" "2007/11/22" "07-08" 2008 "Henicorhynchus.lobatus" 11.4462047649427
"720" "2007/11/23" "07-08" 2008 "Henicorhynchus.lobatus" 12.1906941024292
"721" "2007/11/25" "07-08" 2008 "Henicorhynchus.lobatus" 8.82352941176471
"722" "2007/11/27" "07-08" 2008 "Henicorhynchus.lobatus" 9.20087359391121
"723" "2007/11/28" "07-08" 2008 "Henicorhynchus.lobatus" 5.82856933625675
"724" "2007/11/29" "07-08" 2008 "Henicorhynchus.lobatus" 9.77399584988906
"725" "2007/11/30" "07-08" 2008 "Henicorhynchus.lobatus" 16.25
"726" "2007/12/04" "07-08" 2008 "Henicorhynchus.lobatus" 8.88888888888889
"727" "2007/12/05" "07-08" 2008 "Henicorhynchus.lobatus" 13.3333333333333
"728" "2007/12/06" "07-08" 2008 "Henicorhynchus.lobatus" 15.7083333325
"729" "2007/12/07" "07-08" 2008 "Henicorhynchus.lobatus" 14.4277108433735
"730" "2007/12/14" "07-08" 2008 "Henicorhynchus.lobatus" 14.3463594621315
"731" "2007/12/16" "07-08" 2008 "Henicorhynchus.lobatus" 22.5953020676417
"732" "2007/12/17" "07-08" 2008 "Henicorhynchus.lobatus" 7.31086983400983
"733" "2007/12/18" "07-08" 2008 "Henicorhynchus.lobatus" 4.95071128319855
"734" "2007/12/19" "07-08" 2008 "Henicorhynchus.lobatus" 6.91042324474742
"735" "2007/12/20" "07-08" 2008 "Henicorhynchus.lobatus" 12.5617829773324
"736" "2007/12/21" "07-08" 2008 "Henicorhynchus.lobatus" 11.3460813605003
"737" "2007/12/22" "07-08" 2008 "Henicorhynchus.lobatus" 9.90512985604598
"738" "2007/12/23" "07-08" 2008 "Henicorhynchus.lobatus" 7.54775434305616
"739" "2007/12/24" "07-08" 2008 "Henicorhynchus.lobatus" 18
"740" "2007/12/25" "07-08" 2008 "Henicorhynchus.lobatus" 6.83325277152822
"741" "2007/12/26" "07-08" 2008 "Henicorhynchus.lobatus" 7.65528254562077
"742" "2007/12/27" "07-08" 2008 "Henicorhynchus.lobatus" 7.61424827394271
"743" "2007/12/28" "07-08" 2008 "Henicorhynchus.lobatus" 9.40449438202247
"744" "2008/01/04" "07-08" 2008 "Henicorhynchus.lobatus" 8.80162491536899
"745" "2008/01/05" "07-08" 2008 "Henicorhynchus.lobatus" 32.9185520361991
"746" "2008/01/08" "07-08" 2008 "Henicorhynchus.lobatus" 26.1460101867572
"747" "2008/01/09" "07-08" 2008 "Henicorhynchus.lobatus" 10.4338077761071
"748" "2008/01/14" "07-08" 2008 "Henicorhynchus.lobatus" 8.92056586029651
"749" "2008/01/15" "07-08" 2008 "Henicorhynchus.lobatus" 10.5663555791294
"750" "2008/01/16" "07-08" 2008 "Henicorhynchus.lobatus" 6.21183478335057
"751" "2008/01/17" "07-08" 2008 "Henicorhynchus.lobatus" 6.50625947227905
"752" "2008/01/18" "07-08" 2008 "Henicorhynchus.lobatus" 5.48694798815055
"753" "2008/01/19" "07-08" 2008 "Henicorhynchus.lobatus" 13.1193154394749
"754" "2008/01/20" "07-08" 2008 "Henicorhynchus.lobatus" 18.485831830591
"755" "2008/01/21" "07-08" 2008 "Henicorhynchus.lobatus" 12.6238358532388
"756" "2008/01/22" "07-08" 2008 "Henicorhynchus.lobatus" 10.6576871130419
"757" "2008/01/25" "07-08" 2008 "Henicorhynchus.lobatus" 7.9669259031153
"758" "2008/01/28" "07-08" 2008 "Henicorhynchus.lobatus" 11.7440312546792
"759" "2008/01/29" "07-08" 2008 "Henicorhynchus.lobatus" 8.97393714219621
"760" "2008/01/30" "07-08" 2008 "Henicorhynchus.lobatus" 8.06932691785618
"761" "2008/02/01" "07-08" 2008 "Henicorhynchus.lobatus" 8.62496438842941
"762" "2008/02/04" "07-08" 2008 "Henicorhynchus.lobatus" 9.1823698183853
"763" "2008/02/08" "07-08" 2008 "Henicorhynchus.lobatus" 13.9699722932251
"764" "2008/02/10" "07-08" 2008 "Henicorhynchus.lobatus" 21.2499999956633
"765" "2008/02/11" "07-08" 2008 "Henicorhynchus.lobatus" 9.49901914041541
"766" "2008/02/13" "07-08" 2008 "Henicorhynchus.lobatus" 12.1378279286752
"767" "2008/02/14" "07-08" 2008 "Henicorhynchus.lobatus" 9.84897122212932
"768" "2008/02/15" "07-08" 2008 "Henicorhynchus.lobatus" 9.93418720719503
"769" "2008/02/16" "07-08" 2008 "Henicorhynchus.lobatus" 8.08937071560035
"770" "2008/02/17" "07-08" 2008 "Henicorhynchus.lobatus" 10.9684885134627
"771" "2008/02/18" "07-08" 2008 "Henicorhynchus.lobatus" 9.91518354115504
"772" "2008/02/19" "07-08" 2008 "Henicorhynchus.lobatus" 10.278218349833
"773" "2008/02/20" "07-08" 2008 "Henicorhynchus.lobatus" 8.67564289158856
"774" "2008/02/21" "07-08" 2008 "Henicorhynchus.lobatus" 6.3228274526788
"775" "2008/02/22" "07-08" 2008 "Henicorhynchus.lobatus" 19.411764709528
"776" "2008/02/25" "07-08" 2008 "Henicorhynchus.lobatus" 8.40560742721817
"777" "2008/02/26" "07-08" 2008 "Henicorhynchus.lobatus" 8.02610439656739
"778" "2008/02/27" "07-08" 2008 "Henicorhynchus.lobatus" 7.78699852095349
"779" "2008/02/28" "07-08" 2008 "Henicorhynchus.lobatus" 7.78846153910345
"780" "2008/10/11" "08-09" 2009 "Henicorhynchus.lobatus" 11.8181818181818
"781" "2008/10/13" "08-09" 2009 "Henicorhynchus.lobatus" 6.89655172413793
"782" "2008/10/14" "08-09" 2009 "Henicorhynchus.lobatus" 9.625
"783" "2008/10/15" "08-09" 2009 "Henicorhynchus.lobatus" 5
"784" "2008/10/16" "08-09" 2009 "Henicorhynchus.lobatus" 15.0192656386734
"785" "2008/10/18" "08-09" 2009 "Henicorhynchus.lobatus" 11.244635193133
"786" "2008/10/20" "08-09" 2009 "Henicorhynchus.lobatus" 6.9148936191263
"787" "2008/10/21" "08-09" 2009 "Henicorhynchus.lobatus" 7.45222930054972
"788" "2008/10/22" "08-09" 2009 "Henicorhynchus.lobatus" 6.09339606129533
"789" "2008/10/23" "08-09" 2009 "Henicorhynchus.lobatus" 6.91099476349333
"790" "2008/10/24" "08-09" 2009 "Henicorhynchus.lobatus" 9.44099378890668
"791" "2008/10/25" "08-09" 2009 "Henicorhynchus.lobatus" 7.94392522945235
"792" "2008/10/27" "08-09" 2009 "Henicorhynchus.lobatus" 6.0655737704918
"793" "2008/10/28" "08-09" 2009 "Henicorhynchus.lobatus" 7.27272727272727
"794" "2008/11/04" "08-09" 2009 "Henicorhynchus.lobatus" 8.26960320493764
"795" "2008/11/05" "08-09" 2009 "Henicorhynchus.lobatus" 5.75171821462673
"796" "2008/11/06" "08-09" 2009 "Henicorhynchus.lobatus" 8.32046332046332
"797" "2008/11/07" "08-09" 2009 "Henicorhynchus.lobatus" 7.64150943320343
"798" "2008/11/08" "08-09" 2009 "Henicorhynchus.lobatus" 6.34
"799" "2008/11/09" "08-09" 2009 "Henicorhynchus.lobatus" 4.48648648648649
"800" "2008/11/10" "08-09" 2009 "Henicorhynchus.lobatus" 7.48953974895398
"801" "2008/11/11" "08-09" 2009 "Henicorhynchus.lobatus" 6.94006309148265
"802" "2008/11/15" "08-09" 2009 "Henicorhynchus.lobatus" 10
"803" "2008/11/16" "08-09" 2009 "Henicorhynchus.lobatus" 10.6040079029844
"804" "2008/11/17" "08-09" 2009 "Henicorhynchus.lobatus" 10.9823774063712
"805" "2008/11/18" "08-09" 2009 "Henicorhynchus.lobatus" 12
"806" "2008/11/19" "08-09" 2009 "Henicorhynchus.lobatus" 11.6666666666667
"807" "2008/11/20" "08-09" 2009 "Henicorhynchus.lobatus" 8.125
"808" "2008/11/21" "08-09" 2009 "Henicorhynchus.lobatus" 7.42622950819672
"809" "2008/11/24" "08-09" 2009 "Henicorhynchus.lobatus" 7.89990409328151
"810" "2008/11/25" "08-09" 2009 "Henicorhynchus.lobatus" 8.33786848072562
"811" "2008/11/26" "08-09" 2009 "Henicorhynchus.lobatus" 8.30450945622029
"812" "2008/11/27" "08-09" 2009 "Henicorhynchus.lobatus" 5.92436974789916
"813" "2008/11/28" "08-09" 2009 "Henicorhynchus.lobatus" 7.5
"814" "2008/11/29" "08-09" 2009 "Henicorhynchus.lobatus" 9.16666666666667
"815" "2008/12/02" "08-09" 2009 "Henicorhynchus.lobatus" 20
"816" "2008/12/03" "08-09" 2009 "Henicorhynchus.lobatus" 10.5606563781925
"817" "2008/12/04" "08-09" 2009 "Henicorhynchus.lobatus" 8.92266893583183
"818" "2008/12/05" "08-09" 2009 "Henicorhynchus.lobatus" 7.96349384490259
"819" "2008/12/06" "08-09" 2009 "Henicorhynchus.lobatus" 7.59689922451686
"820" "2008/12/07" "08-09" 2009 "Henicorhynchus.lobatus" 9.2811072601575
"821" "2008/12/08" "08-09" 2009 "Henicorhynchus.lobatus" 11.2037783225368
"822" "2008/12/09" "08-09" 2009 "Henicorhynchus.lobatus" 10.4007016904335
"823" "2008/12/10" "08-09" 2009 "Henicorhynchus.lobatus" 10.946258079257
"824" "2008/12/11" "08-09" 2009 "Henicorhynchus.lobatus" 8.86267679379199
"825" "2008/12/12" "08-09" 2009 "Henicorhynchus.lobatus" 11.5568385332791
"826" "2008/12/13" "08-09" 2009 "Henicorhynchus.lobatus" 9.07463608899188
"827" "2008/12/15" "08-09" 2009 "Henicorhynchus.lobatus" 9.44444444642857
"828" "2008/12/16" "08-09" 2009 "Henicorhynchus.lobatus" 8.84615384583686
"829" "2008/12/17" "08-09" 2009 "Henicorhynchus.lobatus" 16.4736630491873
"830" "2008/12/18" "08-09" 2009 "Henicorhynchus.lobatus" 15.1305326706212
"831" "2008/12/19" "08-09" 2009 "Henicorhynchus.lobatus" 19.555489809708
"832" "2008/12/22" "08-09" 2009 "Henicorhynchus.lobatus" 15.7918552036199
"833" "2008/12/23" "08-09" 2009 "Henicorhynchus.lobatus" 10
"834" "2008/12/24" "08-09" 2009 "Henicorhynchus.lobatus" 18.2758620689655
"835" "2008/12/25" "08-09" 2009 "Henicorhynchus.lobatus" 12
"836" "2008/12/26" "08-09" 2009 "Henicorhynchus.lobatus" 11.6666666666667
"837" "2009/01/02" "08-09" 2009 "Henicorhynchus.lobatus" 8.59220926414922
"838" "2009/01/03" "08-09" 2009 "Henicorhynchus.lobatus" 9.19440992605928
"839" "2009/01/04" "08-09" 2009 "Henicorhynchus.lobatus" 10.0568936503086
"840" "2009/01/05" "08-09" 2009 "Henicorhynchus.lobatus" 9.95252245251328
"841" "2009/01/06" "08-09" 2009 "Henicorhynchus.lobatus" 9.6049504132271
"842" "2009/01/07" "08-09" 2009 "Henicorhynchus.lobatus" 10.6371163293349
"843" "2009/01/08" "08-09" 2009 "Henicorhynchus.lobatus" 8.35741143005015
"844" "2009/01/09" "08-09" 2009 "Henicorhynchus.lobatus" 11.7325095682003
"845" "2009/01/10" "08-09" 2009 "Henicorhynchus.lobatus" 13.1690140833311
"846" "2009/01/12" "08-09" 2009 "Henicorhynchus.lobatus" 9.76137798576855
"847" "2009/01/13" "08-09" 2009 "Henicorhynchus.lobatus" 13.097735882537
"848" "2009/01/14" "08-09" 2009 "Henicorhynchus.lobatus" 9.98362289728582
"849" "2009/01/21" "08-09" 2009 "Henicorhynchus.lobatus" 12.5641677951165
"850" "2009/01/22" "08-09" 2009 "Henicorhynchus.lobatus" 10.5981636485626
"851" "2009/01/23" "08-09" 2009 "Henicorhynchus.lobatus" 9.82274140780862
"852" "2009/01/26" "08-09" 2009 "Henicorhynchus.lobatus" 11.6455696195107
"853" "2009/01/28" "08-09" 2009 "Henicorhynchus.lobatus" 10.2362013335059
"854" "2009/01/29" "08-09" 2009 "Henicorhynchus.lobatus" 10.2857244973926
"855" "2009/01/30" "08-09" 2009 "Henicorhynchus.lobatus" 12.8571428571429
"856" "2009/02/01" "08-09" 2009 "Henicorhynchus.lobatus" 10.0335153747644
"857" "2009/02/02" "08-09" 2009 "Henicorhynchus.lobatus" 9.79660281300429
"858" "2009/02/03" "08-09" 2009 "Henicorhynchus.lobatus" 12.4670295154004
"859" "2009/02/04" "08-09" 2009 "Henicorhynchus.lobatus" 10.1160861657019
"860" "2009/02/05" "08-09" 2009 "Henicorhynchus.lobatus" 9.47960380289928
"861" "2009/02/06" "08-09" 2009 "Henicorhynchus.lobatus" 8.20791656050882
"862" "2009/02/07" "08-09" 2009 "Henicorhynchus.lobatus" 16.035105715842
"863" "2009/02/08" "08-09" 2009 "Henicorhynchus.lobatus" 10.8152339087894
"864" "2009/02/09" "08-09" 2009 "Henicorhynchus.lobatus" 9.11442658178439
"865" "2009/02/10" "08-09" 2009 "Henicorhynchus.lobatus" 10.9710135948576
"866" "2009/02/11" "08-09" 2009 "Henicorhynchus.lobatus" 10.7692307692308
"867" "2009/02/12" "08-09" 2009 "Henicorhynchus.lobatus" 8.93936591546135
"868" "2009/02/13" "08-09" 2009 "Henicorhynchus.lobatus" 10.0529344109143
"869" "2009/02/16" "08-09" 2009 "Henicorhynchus.lobatus" 11.6767669584453
"870" "2009/02/17" "08-09" 2009 "Henicorhynchus.lobatus" 11.4541109808152
"871" "2009/02/23" "08-09" 2009 "Henicorhynchus.lobatus" 8.784966044505
"872" "2009/02/24" "08-09" 2009 "Henicorhynchus.lobatus" 9.4130309965035
"873" "2009/02/26" "08-09" 2009 "Henicorhynchus.lobatus" 8.71515512152617
"874" "2009/02/27" "08-09" 2009 "Henicorhynchus.lobatus" 9.11169967796865
"875" "2009/03/01" "08-09" 2009 "Henicorhynchus.lobatus" 9.15886408575205
"876" "2009/03/02" "08-09" 2009 "Henicorhynchus.lobatus" 10.4766569875887
"877" "2009/03/03" "08-09" 2009 "Henicorhynchus.lobatus" 8.37644401145621
"878" "2009/03/04" "08-09" 2009 "Henicorhynchus.lobatus" 8.49736866505772
"879" "2009/03/05" "08-09" 2009 "Henicorhynchus.lobatus" 9.21379054932864
"880" "2009/03/06" "08-09" 2009 "Henicorhynchus.lobatus" 9.46788977410536
"881" "2009/03/07" "08-09" 2009 "Henicorhynchus.lobatus" 11.5976077247042
"882" "2009/03/08" "08-09" 2009 "Henicorhynchus.lobatus" 9.14478277435471
"883" "2009/03/09" "08-09" 2009 "Henicorhynchus.lobatus" 8.98684721707398
"884" "2009/03/10" "08-09" 2009 "Henicorhynchus.lobatus" 9.13216250048221
"885" "2009/10/23" "09-10" 2010 "Henicorhynchus.lobatus" 4.0625
"886" "2009/10/24" "09-10" 2010 "Henicorhynchus.lobatus" 6.04530038735465
"887" "2009/10/25" "09-10" 2010 "Henicorhynchus.lobatus" 6.41656403093078
"888" "2009/10/26" "09-10" 2010 "Henicorhynchus.lobatus" 5.34061556624031
"889" "2009/10/27" "09-10" 2010 "Henicorhynchus.lobatus" 5.31144308478316
"890" "2009/10/28" "09-10" 2010 "Henicorhynchus.lobatus" 5.40726454990424
"891" "2009/10/29" "09-10" 2010 "Henicorhynchus.lobatus" 5.33988177953471
"892" "2009/10/30" "09-10" 2010 "Henicorhynchus.lobatus" 5.56394111741663
"893" "2009/10/31" "09-10" 2010 "Henicorhynchus.lobatus" 5.2215532049672
"894" "2009/11/05" "09-10" 2010 "Henicorhynchus.lobatus" 5.50440768367409
"895" "2009/11/06" "09-10" 2010 "Henicorhynchus.lobatus" 8.15001416945542
"896" "2009/11/10" "09-10" 2010 "Henicorhynchus.lobatus" 5.8516616975347
"897" "2009/11/13" "09-10" 2010 "Henicorhynchus.lobatus" 7.99457168188798
"898" "2009/11/16" "09-10" 2010 "Henicorhynchus.lobatus" 6.70454545454545
"899" "2009/11/19" "09-10" 2010 "Henicorhynchus.lobatus" 10.6709265173654
"900" "2009/11/20" "09-10" 2010 "Henicorhynchus.lobatus" 11.1587897119241
"901" "2009/11/23" "09-10" 2010 "Henicorhynchus.lobatus" 12.2577814158369
"902" "2009/11/24" "09-10" 2010 "Henicorhynchus.lobatus" 11.9034181934737
"903" "2009/11/25" "09-10" 2010 "Henicorhynchus.lobatus" 13.8454595295821
"904" "2009/11/26" "09-10" 2010 "Henicorhynchus.lobatus" 11.3477190133563
"905" "2009/11/27" "09-10" 2010 "Henicorhynchus.lobatus" 12.0627054955597
"906" "2009/11/28" "09-10" 2010 "Henicorhynchus.lobatus" 9.33823522977716
"907" "2009/11/29" "09-10" 2010 "Henicorhynchus.lobatus" 12.2241389066529
"908" "2009/11/30" "09-10" 2010 "Henicorhynchus.lobatus" 10.7984447537131
"909" "2009/12/01" "09-10" 2010 "Henicorhynchus.lobatus" 6.63130948286041
"910" "2009/12/02" "09-10" 2010 "Henicorhynchus.lobatus" 8.05060742560106
"911" "2009/12/04" "09-10" 2010 "Henicorhynchus.lobatus" 7.84530386733585
"912" "2009/12/07" "09-10" 2010 "Henicorhynchus.lobatus" 11.1643835616438
"913" "2009/12/08" "09-10" 2010 "Henicorhynchus.lobatus" 9.23076923076923
"914" "2009/12/09" "09-10" 2010 "Henicorhynchus.lobatus" 11.7391304347826
"915" "2009/12/11" "09-10" 2010 "Henicorhynchus.lobatus" 11.2575366072351
"916" "2009/12/14" "09-10" 2010 "Henicorhynchus.lobatus" 12.0981713185756
"917" "2009/12/15" "09-10" 2010 "Henicorhynchus.lobatus" 8.16326530612245
"918" "2009/12/16" "09-10" 2010 "Henicorhynchus.lobatus" 8.71628910517799
"919" "2009/12/17" "09-10" 2010 "Henicorhynchus.lobatus" 9.32203389830508
"920" "2009/12/18" "09-10" 2010 "Henicorhynchus.lobatus" 9.18610663933068
"921" "2009/12/21" "09-10" 2010 "Henicorhynchus.lobatus" 10.2050561047196
"922" "2009/12/22" "09-10" 2010 "Henicorhynchus.lobatus" 12.423677032637
"923" "2009/12/23" "09-10" 2010 "Henicorhynchus.lobatus" 10.8656203198714
"924" "2009/12/24" "09-10" 2010 "Henicorhynchus.lobatus" 10.2834248843619
"925" "2009/12/25" "09-10" 2010 "Henicorhynchus.lobatus" 11.4489791277163
"926" "2009/12/26" "09-10" 2010 "Henicorhynchus.lobatus" 11.2261733860415
"927" "2009/12/27" "09-10" 2010 "Henicorhynchus.lobatus" 10.2631734786844
"928" "2009/12/28" "09-10" 2010 "Henicorhynchus.lobatus" 9.43742157305476
"929" "2009/12/29" "09-10" 2010 "Henicorhynchus.lobatus" 9.55027682475607
"930" "2009/12/30" "09-10" 2010 "Henicorhynchus.lobatus" 9.34170994347625
"931" "2010/01/02" "09-10" 2010 "Henicorhynchus.lobatus" 10.8571428571429
"932" "2010/01/05" "09-10" 2010 "Henicorhynchus.lobatus" 12.0644101666326
"933" "2010/01/06" "09-10" 2010 "Henicorhynchus.lobatus" 10.2201096796252
"934" "2010/01/07" "09-10" 2010 "Henicorhynchus.lobatus" 9.04484566103669
"935" "2010/01/08" "09-10" 2010 "Henicorhynchus.lobatus" 11.8166208759994
"936" "2010/01/11" "09-10" 2010 "Henicorhynchus.lobatus" 8.21555256053288
"937" "2010/01/12" "09-10" 2010 "Henicorhynchus.lobatus" 9.53233566246121
"938" "2010/01/14" "09-10" 2010 "Henicorhynchus.lobatus" 8.93231492659691
"939" "2010/01/15" "09-10" 2010 "Henicorhynchus.lobatus" 13.1441197545222
"940" "2010/01/19" "09-10" 2010 "Henicorhynchus.lobatus" 10.2982338622154
"941" "2010/01/20" "09-10" 2010 "Henicorhynchus.lobatus" 10.33325713621
"942" "2010/01/22" "09-10" 2010 "Henicorhynchus.lobatus" 11.9775978407125
"943" "2010/01/23" "09-10" 2010 "Henicorhynchus.lobatus" 8.53067826360659
"944" "2010/01/24" "09-10" 2010 "Henicorhynchus.lobatus" 9.85006606188231
"945" "2010/01/25" "09-10" 2010 "Henicorhynchus.lobatus" 8.45090541343179
"946" "2010/01/26" "09-10" 2010 "Henicorhynchus.lobatus" 8.71437325665063
"947" "2010/01/27" "09-10" 2010 "Henicorhynchus.lobatus" 9.13298397686628
"948" "2010/01/28" "09-10" 2010 "Henicorhynchus.lobatus" 10.2195245699243
"949" "2010/01/29" "09-10" 2010 "Henicorhynchus.lobatus" 8.87142898469198
"950" "2010/02/05" "09-10" 2010 "Henicorhynchus.lobatus" 11.3019218846869
"951" "2010/02/08" "09-10" 2010 "Henicorhynchus.lobatus" 10.9387755102041
"952" "2010/02/09" "09-10" 2010 "Henicorhynchus.lobatus" 9.55336866010598
"953" "2010/02/10" "09-10" 2010 "Henicorhynchus.lobatus" 7.9317697228145
"954" "2010/02/11" "09-10" 2010 "Henicorhynchus.lobatus" 11.3818181818182
"955" "2010/02/12" "09-10" 2010 "Henicorhynchus.lobatus" 11.4529058116232
"956" "2010/02/15" "09-10" 2010 "Henicorhynchus.lobatus" 10.5738091495048
"957" "2010/02/16" "09-10" 2010 "Henicorhynchus.lobatus" 13.9463601532567
"958" "2010/02/17" "09-10" 2010 "Henicorhynchus.lobatus" 9.67533149443407
"959" "2010/02/18" "09-10" 2010 "Henicorhynchus.lobatus" 12.0552147239264
"960" "2010/02/19" "09-10" 2010 "Henicorhynchus.lobatus" 10.7539353769677
"961" "2010/02/20" "09-10" 2010 "Henicorhynchus.lobatus" 9.82078414788796
"962" "2010/02/21" "09-10" 2010 "Henicorhynchus.lobatus" 9.21441599675947
"963" "2010/02/22" "09-10" 2010 "Henicorhynchus.lobatus" 9.62832470719048
"964" "2010/02/23" "09-10" 2010 "Henicorhynchus.lobatus" 9.01188873295097
"965" "2010/02/24" "09-10" 2010 "Henicorhynchus.lobatus" 8.70956495349373
"966" "2010/02/25" "09-10" 2010 "Henicorhynchus.lobatus" 8.41896495343973
"967" "2010/02/26" "09-10" 2010 "Henicorhynchus.lobatus" 8.60541408466026
"968" "2010/02/27" "09-10" 2010 "Henicorhynchus.lobatus" 8.46677146611038
"969" "2010/03/01" "09-10" 2010 "Henicorhynchus.lobatus" 7.99561838270176
"970" "2010/03/02" "09-10" 2010 "Henicorhynchus.lobatus" 8.05943905146956
"971" "2010/03/03" "09-10" 2010 "Henicorhynchus.lobatus" 8.32482364667756
"972" "2010/03/04" "09-10" 2010 "Henicorhynchus.lobatus" 7.8403071219527
"973" "2010/03/05" "09-10" 2010 "Henicorhynchus.lobatus" 8.87418864577967
"974" "2010/10/26" "10-11" 2011 "Henicorhynchus.lobatus" 10
"975" "2010/10/27" "10-11" 2011 "Henicorhynchus.lobatus" 10
"976" "2010/10/28" "10-11" 2011 "Henicorhynchus.lobatus" 12
"977" "2010/10/29" "10-11" 2011 "Henicorhynchus.lobatus" 8.33333333333333
"978" "2010/10/30" "10-11" 2011 "Henicorhynchus.lobatus" 7.14285714285714
"979" "2010/11/03" "10-11" 2011 "Henicorhynchus.lobatus" 13.7931034557345
"980" "2010/11/04" "10-11" 2011 "Henicorhynchus.lobatus" 9.01569186877296
"981" "2010/11/06" "10-11" 2011 "Henicorhynchus.lobatus" 6.82926829268293
"982" "2010/11/09" "10-11" 2011 "Henicorhynchus.lobatus" 5
"983" "2010/11/12" "10-11" 2011 "Henicorhynchus.lobatus" 6.83559577613835
"984" "2010/11/13" "10-11" 2011 "Henicorhynchus.lobatus" 6.15071007471381
"985" "2010/11/14" "10-11" 2011 "Henicorhynchus.lobatus" 10.5607476634204
"986" "2010/11/15" "10-11" 2011 "Henicorhynchus.lobatus" 6.13044223429571
"987" "2010/11/16" "10-11" 2011 "Henicorhynchus.lobatus" 5.18518518518519
"988" "2010/11/17" "10-11" 2011 "Henicorhynchus.lobatus" 6.49570701504445
"989" "2010/11/18" "10-11" 2011 "Henicorhynchus.lobatus" 7.1875
"990" "2010/11/19" "10-11" 2011 "Henicorhynchus.lobatus" 6.12855871772052
"991" "2010/11/20" "10-11" 2011 "Henicorhynchus.lobatus" 6.55930276619932
"992" "2010/11/22" "10-11" 2011 "Henicorhynchus.lobatus" 9
"993" "2010/11/23" "10-11" 2011 "Henicorhynchus.lobatus" 5.38461538461539
"994" "2010/11/24" "10-11" 2011 "Henicorhynchus.lobatus" 6.76674365075444
"995" "2010/11/26" "10-11" 2011 "Henicorhynchus.lobatus" 8.88888888888889
"996" "2010/11/27" "10-11" 2011 "Henicorhynchus.lobatus" 5
"997" "2010/11/28" "10-11" 2011 "Henicorhynchus.lobatus" 6.84210526315789
"998" "2010/11/30" "10-11" 2011 "Henicorhynchus.lobatus" 11.2705530641611
"999" "2010/12/01" "10-11" 2011 "Henicorhynchus.lobatus" 14.7368421052632
"1000" "2010/12/02" "10-11" 2011 "Henicorhynchus.lobatus" 5.29411764734193
"1001" "2010/12/04" "10-11" 2011 "Henicorhynchus.lobatus" 11
"1002" "2010/12/05" "10-11" 2011 "Henicorhynchus.lobatus" 5.00000000232438
"1003" "2010/12/07" "10-11" 2011 "Henicorhynchus.lobatus" 10
"1004" "2010/12/10" "10-11" 2011 "Henicorhynchus.lobatus" 16.0765550239234
"1005" "2010/12/11" "10-11" 2011 "Henicorhynchus.lobatus" 8.80564603745928
"1006" "2010/12/12" "10-11" 2011 "Henicorhynchus.lobatus" 6.40789846544618
"1007" "2010/12/13" "10-11" 2011 "Henicorhynchus.lobatus" 7.67912412676696
"1008" "2010/12/14" "10-11" 2011 "Henicorhynchus.lobatus" 8.23262190356873
"1009" "2010/12/15" "10-11" 2011 "Henicorhynchus.lobatus" 18.6863791978226
"1010" "2010/12/16" "10-11" 2011 "Henicorhynchus.lobatus" 10.8809447661712
"1011" "2010/12/17" "10-11" 2011 "Henicorhynchus.lobatus" 11.0229558276969
"1012" "2010/12/18" "10-11" 2011 "Henicorhynchus.lobatus" 11.4490747813717
"1013" "2010/12/19" "10-11" 2011 "Henicorhynchus.lobatus" 8.57353368316348
"1014" "2010/12/20" "10-11" 2011 "Henicorhynchus.lobatus" 9.66641122841843
"1015" "2010/12/21" "10-11" 2011 "Henicorhynchus.lobatus" 25.0000000046944
"1016" "2010/12/22" "10-11" 2011 "Henicorhynchus.lobatus" 8.0634228994668
"1017" "2010/12/23" "10-11" 2011 "Henicorhynchus.lobatus" 9.20955818089614
"1018" "2010/12/25" "10-11" 2011 "Henicorhynchus.lobatus" 10.000735190353
"1019" "2010/12/28" "10-11" 2011 "Henicorhynchus.lobatus" 9.00267691735896
"1020" "2010/12/31" "10-11" 2011 "Henicorhynchus.lobatus" 10.9725585157385
"1021" "2011/01/03" "10-11" 2011 "Henicorhynchus.lobatus" 9.72222222222222
"1022" "2011/01/04" "10-11" 2011 "Henicorhynchus.lobatus" 9.23976608262329
"1023" "2011/01/05" "10-11" 2011 "Henicorhynchus.lobatus" 10.1041666666667
"1024" "2011/01/06" "10-11" 2011 "Henicorhynchus.lobatus" 7.66471449543666
"1025" "2011/01/07" "10-11" 2011 "Henicorhynchus.lobatus" 9.63985594248504
"1026" "2011/01/09" "10-11" 2011 "Henicorhynchus.lobatus" 8.57519788918206
"1027" "2011/01/10" "10-11" 2011 "Henicorhynchus.lobatus" 16.7175572502108
"1028" "2011/01/11" "10-11" 2011 "Henicorhynchus.lobatus" 8.69401523219702
"1029" "2011/01/12" "10-11" 2011 "Henicorhynchus.lobatus" 8.17430636904033
"1030" "2011/01/13" "10-11" 2011 "Henicorhynchus.lobatus" 8.02178856166011
"1031" "2011/01/14" "10-11" 2011 "Henicorhynchus.lobatus" 8.25405467161551
"1032" "2011/01/15" "10-11" 2011 "Henicorhynchus.lobatus" 8.32433816837631
"1033" "2011/01/16" "10-11" 2011 "Henicorhynchus.lobatus" 7.15324851406021
"1034" "2011/01/17" "10-11" 2011 "Henicorhynchus.lobatus" 9.02617124751459
"1035" "2011/01/18" "10-11" 2011 "Henicorhynchus.lobatus" 8.23396077963419
"1036" "2011/01/19" "10-11" 2011 "Henicorhynchus.lobatus" 10.1032000443437
"1037" "2011/01/20" "10-11" 2011 "Henicorhynchus.lobatus" 9.23743500866551
"1038" "2011/01/21" "10-11" 2011 "Henicorhynchus.lobatus" 9.07729132601334
"1039" "2011/01/22" "10-11" 2011 "Henicorhynchus.lobatus" 9.83072982058587
"1040" "2011/01/25" "10-11" 2011 "Henicorhynchus.lobatus" 10.4525879629851
"1041" "2011/01/28" "10-11" 2011 "Henicorhynchus.lobatus" 10.0833333340909
"1042" "2011/01/31" "10-11" 2011 "Henicorhynchus.lobatus" 9.23021514020151
"1043" "2011/02/01" "10-11" 2011 "Henicorhynchus.lobatus" 10.5667708768862
"1044" "2011/02/03" "10-11" 2011 "Henicorhynchus.lobatus" 7.7394692509709
"1045" "2011/02/04" "10-11" 2011 "Henicorhynchus.lobatus" 8.60335195625207
"1046" "2011/02/05" "10-11" 2011 "Henicorhynchus.lobatus" 8.28970211960218
"1047" "2011/02/07" "10-11" 2011 "Henicorhynchus.lobatus" 10.1052121283983
"1048" "2011/02/09" "10-11" 2011 "Henicorhynchus.lobatus" 6.34529093853234
"1049" "2011/02/10" "10-11" 2011 "Henicorhynchus.lobatus" 6.57279448896101
"1050" "2011/02/11" "10-11" 2011 "Henicorhynchus.lobatus" 6.64889445270839
"1051" "2011/02/12" "10-11" 2011 "Henicorhynchus.lobatus" 7.16190762777829
"1052" "2011/02/13" "10-11" 2011 "Henicorhynchus.lobatus" 7.25894552719638
"1053" "2011/02/14" "10-11" 2011 "Henicorhynchus.lobatus" 6.95975254045332
"1054" "2011/02/15" "10-11" 2011 "Henicorhynchus.lobatus" 6.99660953688802
"1055" "2011/02/16" "10-11" 2011 "Henicorhynchus.lobatus" 7.11953152100517
"1056" "2011/02/17" "10-11" 2011 "Henicorhynchus.lobatus" 8.50974625592206
"1057" "2011/11/02" "11-12" 2012 "Henicorhynchus.lobatus" 6.79425599352563
"1058" "2011/11/03" "11-12" 2012 "Henicorhynchus.lobatus" 5.66129032258065
"1059" "2011/11/04" "11-12" 2012 "Henicorhynchus.lobatus" 5.4497155576072
"1060" "2011/11/05" "11-12" 2012 "Henicorhynchus.lobatus" 4.55126299124252
"1061" "2011/11/06" "11-12" 2012 "Henicorhynchus.lobatus" 9.80392156862745
"1062" "2011/11/07" "11-12" 2012 "Henicorhynchus.lobatus" 4.47196843012749
"1063" "2011/11/08" "11-12" 2012 "Henicorhynchus.lobatus" 5.17201893396146
"1064" "2011/11/09" "11-12" 2012 "Henicorhynchus.lobatus" 5.5701915948737
"1065" "2011/11/11" "11-12" 2012 "Henicorhynchus.lobatus" 14.4076305210843
"1066" "2011/11/13" "11-12" 2012 "Henicorhynchus.lobatus" 13.3333333333333
"1067" "2011/11/14" "11-12" 2012 "Henicorhynchus.lobatus" 11.5903614461664
"1068" "2011/11/15" "11-12" 2012 "Henicorhynchus.lobatus" 6.81818181818182
"1069" "2011/11/16" "11-12" 2012 "Henicorhynchus.lobatus" 12.727351296524
"1070" "2011/11/17" "11-12" 2012 "Henicorhynchus.lobatus" 6.36363636363636
"1071" "2011/11/18" "11-12" 2012 "Henicorhynchus.lobatus" 7.49999999950896
"1072" "2011/11/19" "11-12" 2012 "Henicorhynchus.lobatus" 13.6363636363636
"1073" "2011/11/20" "11-12" 2012 "Henicorhynchus.lobatus" 12.6761723713409
"1074" "2011/11/22" "11-12" 2012 "Henicorhynchus.lobatus" 11.1239035098852
"1075" "2011/11/24" "11-12" 2012 "Henicorhynchus.lobatus" 18.3027501664264
"1076" "2011/11/26" "11-12" 2012 "Henicorhynchus.lobatus" 5.9999999996129
"1077" "2011/11/28" "11-12" 2012 "Henicorhynchus.lobatus" 11.141309719495
"1078" "2011/11/30" "11-12" 2012 "Henicorhynchus.lobatus" 13.02389519298
"1079" "2011/12/01" "11-12" 2012 "Henicorhynchus.lobatus" 12.3607850078316
"1080" "2011/12/02" "11-12" 2012 "Henicorhynchus.lobatus" 6.83081703493318
"1081" "2011/12/03" "11-12" 2012 "Henicorhynchus.lobatus" 7.48060896695267
"1082" "2011/12/05" "11-12" 2012 "Henicorhynchus.lobatus" 8.49390051119881
"1083" "2011/12/06" "11-12" 2012 "Henicorhynchus.lobatus" 25.8165050364012
"1084" "2011/12/07" "11-12" 2012 "Henicorhynchus.lobatus" 6.66097598684341
"1085" "2011/12/08" "11-12" 2012 "Henicorhynchus.lobatus" 8.63447550779154
"1086" "2011/12/09" "11-12" 2012 "Henicorhynchus.lobatus" 8.73622631316814
"1087" "2011/12/11" "11-12" 2012 "Henicorhynchus.lobatus" 12
"1088" "2011/12/12" "11-12" 2012 "Henicorhynchus.lobatus" 17.1857410826836
"1089" "2011/12/14" "11-12" 2012 "Henicorhynchus.lobatus" 20.3346456682741
"1090" "2011/12/16" "11-12" 2012 "Henicorhynchus.lobatus" 18.2831939870631
"1091" "2011/12/19" "11-12" 2012 "Henicorhynchus.lobatus" 8.39867782697273
"1092" "2011/12/21" "11-12" 2012 "Henicorhynchus.lobatus" 11.4059590307263
"1093" "2011/12/23" "11-12" 2012 "Henicorhynchus.lobatus" 12.0807453484723
"1094" "2011/12/26" "11-12" 2012 "Henicorhynchus.lobatus" 11.7901226927589
"1095" "2011/12/28" "11-12" 2012 "Henicorhynchus.lobatus" 10.7967423764371
"1096" "2011/12/30" "11-12" 2012 "Henicorhynchus.lobatus" 9.72074512032507
"1097" "2012/01/01" "11-12" 2012 "Henicorhynchus.lobatus" 9.44540270858731
"1098" "2012/01/02" "11-12" 2012 "Henicorhynchus.lobatus" 9.587488372281
"1099" "2012/01/03" "11-12" 2012 "Henicorhynchus.lobatus" 11.3131249629507
"1100" "2012/01/04" "11-12" 2012 "Henicorhynchus.lobatus" 8.63979590850633
"1101" "2012/01/05" "11-12" 2012 "Henicorhynchus.lobatus" 8.56358876378708
"1102" "2012/01/06" "11-12" 2012 "Henicorhynchus.lobatus" 10.4215596950374
"1103" "2012/01/07" "11-12" 2012 "Henicorhynchus.lobatus" 13.3505351062692
"1104" "2012/01/08" "11-12" 2012 "Henicorhynchus.lobatus" 12.5285892678312
"1105" "2012/01/09" "11-12" 2012 "Henicorhynchus.lobatus" 11.9358090067771
"1106" "2012/01/10" "11-12" 2012 "Henicorhynchus.lobatus" 12.5839397659925
"1107" "2012/01/11" "11-12" 2012 "Henicorhynchus.lobatus" 12.555301359379
"1108" "2012/01/12" "11-12" 2012 "Henicorhynchus.lobatus" 11.5827338200074
"1109" "2012/01/13" "11-12" 2012 "Henicorhynchus.lobatus" 12.1465189163746
"1110" "2012/01/14" "11-12" 2012 "Henicorhynchus.lobatus" 9.45699348716578
"1111" "2012/01/16" "11-12" 2012 "Henicorhynchus.lobatus" 12.6410492831858
"1112" "2012/01/18" "11-12" 2012 "Henicorhynchus.lobatus" 12.9446605908267
"1113" "2012/01/20" "11-12" 2012 "Henicorhynchus.lobatus" 13.7609170305677
"1114" "2012/01/21" "11-12" 2012 "Henicorhynchus.lobatus" 8.80000000203323
"1115" "2012/01/25" "11-12" 2012 "Henicorhynchus.lobatus" 12.1906693709746
"1116" "2012/01/26" "11-12" 2012 "Henicorhynchus.lobatus" 11.7730496453901
"1117" "2012/01/27" "11-12" 2012 "Henicorhynchus.lobatus" 12.496739572165
"1118" "2012/01/28" "11-12" 2012 "Henicorhynchus.lobatus" 11.7149662563829
"1119" "2012/01/30" "11-12" 2012 "Henicorhynchus.lobatus" 12.2705040858048
"1120" "2012/01/31" "11-12" 2012 "Henicorhynchus.lobatus" 12.8271462153607
"1121" "2012/02/01" "11-12" 2012 "Henicorhynchus.lobatus" 9.85217831418062
"1122" "2012/02/02" "11-12" 2012 "Henicorhynchus.lobatus" 8.9493469458732
"1123" "2012/02/03" "11-12" 2012 "Henicorhynchus.lobatus" 9.67318035497503
"1124" "2012/02/04" "11-12" 2012 "Henicorhynchus.lobatus" 8.93358945940799
"1125" "2012/02/06" "11-12" 2012 "Henicorhynchus.lobatus" 10.5001795348408
"1126" "2012/02/07" "11-12" 2012 "Henicorhynchus.lobatus" 10.2192822272901
"1127" "2012/02/08" "11-12" 2012 "Henicorhynchus.lobatus" 10.1036735102261
"1128" "2012/02/10" "11-12" 2012 "Henicorhynchus.lobatus" 10.3361634563641
"1129" "2012/02/13" "11-12" 2012 "Henicorhynchus.lobatus" 6.54734411154182
"1130" "2012/02/14" "11-12" 2012 "Henicorhynchus.lobatus" 11.5962647293022
"1131" "2012/02/15" "11-12" 2012 "Henicorhynchus.lobatus" 9.73684210526316
"1132" "2012/02/17" "11-12" 2012 "Henicorhynchus.lobatus" 11.2087912087912
"1133" "2012/02/20" "11-12" 2012 "Henicorhynchus.lobatus" 11.1725663669972
"1134" "2012/02/21" "11-12" 2012 "Henicorhynchus.lobatus" 11.5789473684211
"1135" "2012/02/22" "11-12" 2012 "Henicorhynchus.lobatus" 12.5565610888137
"1136" "2012/02/24" "11-12" 2012 "Henicorhynchus.lobatus" 8.21414056806987
"1137" "2012/02/27" "11-12" 2012 "Henicorhynchus.lobatus" 9.88874378372539
"1138" "2012/02/28" "11-12" 2012 "Henicorhynchus.lobatus" 10.2741298747859
"1139" "2012/02/29" "11-12" 2012 "Henicorhynchus.lobatus" 11.1344302743148
"1140" "2012/10/27" "12-13" 2013 "Henicorhynchus.lobatus" 8.40119350909426
"1141" "2012/10/28" "12-13" 2013 "Henicorhynchus.lobatus" 8.77934218745617
"1142" "2012/10/29" "12-13" 2013 "Henicorhynchus.lobatus" 11.2184119006833
"1143" "2012/10/31" "12-13" 2013 "Henicorhynchus.lobatus" 18.1350325574364
"1144" "2012/11/02" "12-13" 2013 "Henicorhynchus.lobatus" 8.52239269620081
"1145" "2012/11/04" "12-13" 2013 "Henicorhynchus.lobatus" 6.48110432315003
"1146" "2012/11/06" "12-13" 2013 "Henicorhynchus.lobatus" 7.17490569982132
"1147" "2012/11/08" "12-13" 2013 "Henicorhynchus.lobatus" 6.81318681254971
"1148" "2012/11/10" "12-13" 2013 "Henicorhynchus.lobatus" 8.23357664233577
"1149" "2012/11/12" "12-13" 2013 "Henicorhynchus.lobatus" 8.59649123026316
"1150" "2012/11/14" "12-13" 2013 "Henicorhynchus.lobatus" 11.1851851851852
"1151" "2012/11/16" "12-13" 2013 "Henicorhynchus.lobatus" 6.31636924454726
"1152" "2012/11/18" "12-13" 2013 "Henicorhynchus.lobatus" 8.04878048780488
"1153" "2012/11/19" "12-13" 2013 "Henicorhynchus.lobatus" 6.99999999964706
"1154" "2012/11/20" "12-13" 2013 "Henicorhynchus.lobatus" 7.50949748619698
"1155" "2012/11/21" "12-13" 2013 "Henicorhynchus.lobatus" 9.39477809266836
"1156" "2012/11/22" "12-13" 2013 "Henicorhynchus.lobatus" 7.04346525529
"1157" "2012/11/23" "12-13" 2013 "Henicorhynchus.lobatus" 9.09193747038765
"1158" "2012/11/24" "12-13" 2013 "Henicorhynchus.lobatus" 8.4758866236458
"1159" "2012/11/25" "12-13" 2013 "Henicorhynchus.lobatus" 9.04632076450882
"1160" "2012/11/26" "12-13" 2013 "Henicorhynchus.lobatus" 11.3566657234051
"1161" "2012/11/27" "12-13" 2013 "Henicorhynchus.lobatus" 12.7992692626624
"1162" "2012/11/28" "12-13" 2013 "Henicorhynchus.lobatus" 14.1666666666667
"1163" "2012/11/29" "12-13" 2013 "Henicorhynchus.lobatus" 8.49462365437788
"1164" "2012/11/30" "12-13" 2013 "Henicorhynchus.lobatus" 9.44444444444444
"1165" "2012/12/02" "12-13" 2013 "Henicorhynchus.lobatus" 9.54545454545454
"1166" "2012/12/03" "12-13" 2013 "Henicorhynchus.lobatus" 5.61728395092593
"1167" "2012/12/04" "12-13" 2013 "Henicorhynchus.lobatus" 8.97882939097004
"1168" "2012/12/06" "12-13" 2013 "Henicorhynchus.lobatus" 10
"1169" "2012/12/07" "12-13" 2013 "Henicorhynchus.lobatus" 8.48427073396016
"1170" "2012/12/08" "12-13" 2013 "Henicorhynchus.lobatus" 7.7602523659306
"1171" "2012/12/10" "12-13" 2013 "Henicorhynchus.lobatus" 12
"1172" "2012/12/11" "12-13" 2013 "Henicorhynchus.lobatus" 9.09921760992417
"1173" "2012/12/12" "12-13" 2013 "Henicorhynchus.lobatus" 15.0071736036297
"1174" "2012/12/13" "12-13" 2013 "Henicorhynchus.lobatus" 9.24890829613547
"1175" "2012/12/14" "12-13" 2013 "Henicorhynchus.lobatus" 13.3333333333333
"1176" "2012/12/15" "12-13" 2013 "Henicorhynchus.lobatus" 7.64212132782747
"1177" "2012/12/16" "12-13" 2013 "Henicorhynchus.lobatus" 8.2528454760885
"1178" "2012/12/17" "12-13" 2013 "Henicorhynchus.lobatus" 6.13182420260665
"1179" "2012/12/18" "12-13" 2013 "Henicorhynchus.lobatus" 12.5
"1180" "2012/12/19" "12-13" 2013 "Henicorhynchus.lobatus" 7.55587718276306
"1181" "2012/12/20" "12-13" 2013 "Henicorhynchus.lobatus" 5.56484018328128
"1182" "2012/12/21" "12-13" 2013 "Henicorhynchus.lobatus" 9.25227867339758
"1183" "2012/12/22" "12-13" 2013 "Henicorhynchus.lobatus" 7.95321059816072
"1184" "2012/12/23" "12-13" 2013 "Henicorhynchus.lobatus" 5.64102564135976
"1185" "2012/12/24" "12-13" 2013 "Henicorhynchus.lobatus" 9.22526813146524
"1186" "2012/12/25" "12-13" 2013 "Henicorhynchus.lobatus" 8.90418984787928
"1187" "2012/12/26" "12-13" 2013 "Henicorhynchus.lobatus" 6.57511044439663
"1188" "2012/12/27" "12-13" 2013 "Henicorhynchus.lobatus" 6.41731428049363
"1189" "2012/12/28" "12-13" 2013 "Henicorhynchus.lobatus" 3.85247313505487
"1190" "2012/12/30" "12-13" 2013 "Henicorhynchus.lobatus" 13.6343602724829
"1191" "2012/12/31" "12-13" 2013 "Henicorhynchus.lobatus" 7.89081885856079
"1192" "2013/01/02" "12-13" 2013 "Henicorhynchus.lobatus" 10
"1193" "2013/01/03" "12-13" 2013 "Henicorhynchus.lobatus" 8.84796468879545
"1194" "2013/01/04" "12-13" 2013 "Henicorhynchus.lobatus" 7.61904761992992
"1195" "2013/01/05" "12-13" 2013 "Henicorhynchus.lobatus" 5.79600779133301
"1196" "2013/01/06" "12-13" 2013 "Henicorhynchus.lobatus" 10
"1197" "2013/01/07" "12-13" 2013 "Henicorhynchus.lobatus" 8.34662413556619
"1198" "2013/01/08" "12-13" 2013 "Henicorhynchus.lobatus" 11.6666666666667
"1199" "2013/01/09" "12-13" 2013 "Henicorhynchus.lobatus" 7.65120593709453
"1200" "2013/01/10" "12-13" 2013 "Henicorhynchus.lobatus" 8.75
"1201" "2013/01/11" "12-13" 2013 "Henicorhynchus.lobatus" 6.42857142857143
"1202" "2013/01/12" "12-13" 2013 "Henicorhynchus.lobatus" 7.59264902960491
"1203" "2013/01/14" "12-13" 2013 "Henicorhynchus.lobatus" 9.36736006862535
"1204" "2013/01/15" "12-13" 2013 "Henicorhynchus.lobatus" 9.94565317650957
"1205" "2013/01/16" "12-13" 2013 "Henicorhynchus.lobatus" 10.9726221202428
"1206" "2013/01/17" "12-13" 2013 "Henicorhynchus.lobatus" 7.29950426451865
"1207" "2013/01/18" "12-13" 2013 "Henicorhynchus.lobatus" 6.890233785495
"1208" "2013/01/19" "12-13" 2013 "Henicorhynchus.lobatus" 7.16677613332663
"1209" "2013/01/20" "12-13" 2013 "Henicorhynchus.lobatus" 8.28148080551954
"1210" "2013/01/21" "12-13" 2013 "Henicorhynchus.lobatus" 8.79593350238487
"1211" "2013/01/22" "12-13" 2013 "Henicorhynchus.lobatus" 12.4338767370753
"1212" "2013/01/23" "12-13" 2013 "Henicorhynchus.lobatus" 5.62977967987758
"1213" "2013/01/24" "12-13" 2013 "Henicorhynchus.lobatus" 8.18702155812
"1214" "2013/01/25" "12-13" 2013 "Henicorhynchus.lobatus" 8.9361332420396
"1215" "2013/01/26" "12-13" 2013 "Henicorhynchus.lobatus" 10.5178383278343
"1216" "2013/01/28" "12-13" 2013 "Henicorhynchus.lobatus" 12.5459976244974
"1217" "2013/01/30" "12-13" 2013 "Henicorhynchus.lobatus" 14.6779630342175
"1218" "2013/01/31" "12-13" 2013 "Henicorhynchus.lobatus" 11.640371217341
"1219" "2013/02/01" "12-13" 2013 "Henicorhynchus.lobatus" 11.6696059678133
"1220" "2013/02/03" "12-13" 2013 "Henicorhynchus.lobatus" 10.4202297123257
"1221" "2013/02/04" "12-13" 2013 "Henicorhynchus.lobatus" 11.3172991168764
"1222" "2013/02/05" "12-13" 2013 "Henicorhynchus.lobatus" 10.6332428560944
"1223" "2013/02/07" "12-13" 2013 "Henicorhynchus.lobatus" 9.60517705295961
"1224" "2013/02/09" "12-13" 2013 "Henicorhynchus.lobatus" 11.1730123186835
"1225" "2013/02/11" "12-13" 2013 "Henicorhynchus.lobatus" 9.9259730511402
"1226" "2013/02/13" "12-13" 2013 "Henicorhynchus.lobatus" 11.7836791220925
"1227" "2013/02/14" "12-13" 2013 "Henicorhynchus.lobatus" 11.7318435746244
"1228" "2013/02/15" "12-13" 2013 "Henicorhynchus.lobatus" 12.2883051820404
"1229" "2013/02/16" "12-13" 2013 "Henicorhynchus.lobatus" 11.280942729285
"1230" "2013/02/17" "12-13" 2013 "Henicorhynchus.lobatus" 9.50776090726691
"1231" "2013/02/18" "12-13" 2013 "Henicorhynchus.lobatus" 7.16467616153419
"1232" "2013/02/19" "12-13" 2013 "Henicorhynchus.lobatus" 8.36923209461685
"1233" "2013/02/20" "12-13" 2013 "Henicorhynchus.lobatus" 8.28237086572856
"1234" "2013/02/21" "12-13" 2013 "Henicorhynchus.lobatus" 8.57665414486473
"1235" "2013/02/22" "12-13" 2013 "Henicorhynchus.lobatus" 7.77374469506802
"1236" "2013/02/23" "12-13" 2013 "Henicorhynchus.lobatus" 9.34968169970954
"1237" "2013/02/24" "12-13" 2013 "Henicorhynchus.lobatus" 7.48771612140027
"1238" "2013/02/25" "12-13" 2013 "Henicorhynchus.lobatus" 10.7798789585075
"1239" "2013/02/26" "12-13" 2013 "Henicorhynchus.lobatus" 9.98979912515794
"1240" "2013/02/27" "12-13" 2013 "Henicorhynchus.lobatus" 9.79190156968923
"1241" "2013/02/28" "12-13" 2013 "Henicorhynchus.lobatus" 14.8306046009497
"1242" "2013/10/23" "13-14" 2014 "Henicorhynchus.lobatus" 4.99999999925
"1243" "2013/10/27" "13-14" 2014 "Henicorhynchus.lobatus" 6.36363636249205
"1244" "2013/10/29" "13-14" 2014 "Henicorhynchus.lobatus" 4.99999999925
"1245" "2013/11/02" "13-14" 2014 "Henicorhynchus.lobatus" 15.0000000031947
"1246" "2013/11/04" "13-14" 2014 "Henicorhynchus.lobatus" 14.0255166487473
"1247" "2013/11/06" "13-14" 2014 "Henicorhynchus.lobatus" 8.78307306034661
"1248" "2013/11/09" "13-14" 2014 "Henicorhynchus.lobatus" 5.94709616783983
"1249" "2013/11/10" "13-14" 2014 "Henicorhynchus.lobatus" 8.83053608077034
"1250" "2013/11/11" "13-14" 2014 "Henicorhynchus.lobatus" 5.74092979249921
"1251" "2013/11/12" "13-14" 2014 "Henicorhynchus.lobatus" 6.27421315874576
"1252" "2013/11/13" "13-14" 2014 "Henicorhynchus.lobatus" 14.2147641442045
"1253" "2013/11/14" "13-14" 2014 "Henicorhynchus.lobatus" 6.5641387419161
"1254" "2013/11/15" "13-14" 2014 "Henicorhynchus.lobatus" 6.21146083905552
"1255" "2013/11/16" "13-14" 2014 "Henicorhynchus.lobatus" 5.82110893622252
"1256" "2013/11/17" "13-14" 2014 "Henicorhynchus.lobatus" 13.5256923473631
"1257" "2013/11/19" "13-14" 2014 "Henicorhynchus.lobatus" 10.5525902642948
"1258" "2013/11/21" "13-14" 2014 "Henicorhynchus.lobatus" 9.67032967037495
"1259" "2013/11/23" "13-14" 2014 "Henicorhynchus.lobatus" 11.4063292395065
"1260" "2013/11/25" "13-14" 2014 "Henicorhynchus.lobatus" 10.5701911804058
"1261" "2013/11/27" "13-14" 2014 "Henicorhynchus.lobatus" 9.61427097790682
"1262" "2013/11/29" "13-14" 2014 "Henicorhynchus.lobatus" 9.52899543994797
"1263" "2013/12/02" "13-14" 2014 "Henicorhynchus.lobatus" 7.75442262717737
"1264" "2013/12/04" "13-14" 2014 "Henicorhynchus.lobatus" 6.89468295643764
"1265" "2013/12/06" "13-14" 2014 "Henicorhynchus.lobatus" 12.9785650325952
"1266" "2013/12/09" "13-14" 2014 "Henicorhynchus.lobatus" 8.41066946282278
"1267" "2013/12/10" "13-14" 2014 "Henicorhynchus.lobatus" 9.34173368868058
"1268" "2013/12/11" "13-14" 2014 "Henicorhynchus.lobatus" 8.89522729226835
"1269" "2013/12/12" "13-14" 2014 "Henicorhynchus.lobatus" 10.7275279848604
"1270" "2013/12/13" "13-14" 2014 "Henicorhynchus.lobatus" 17.1433013682152
"1271" "2013/12/14" "13-14" 2014 "Henicorhynchus.lobatus" 12.6590453606546
"1272" "2013/12/15" "13-14" 2014 "Henicorhynchus.lobatus" 8.5309494655609
"1273" "2013/12/16" "13-14" 2014 "Henicorhynchus.lobatus" 9.55733771738776
"1274" "2013/12/17" "13-14" 2014 "Henicorhynchus.lobatus" 11.0740119718801
"1275" "2013/12/19" "13-14" 2014 "Henicorhynchus.lobatus" 12.5985613816597
"1276" "2013/12/21" "13-14" 2014 "Henicorhynchus.lobatus" 8.96793002885362
"1277" "2013/12/22" "13-14" 2014 "Henicorhynchus.lobatus" 15.0980392156863
"1278" "2013/12/23" "13-14" 2014 "Henicorhynchus.lobatus" 7.49981020178179
"1279" "2013/12/25" "13-14" 2014 "Henicorhynchus.lobatus" 9.10855945445207
"1280" "2013/12/27" "13-14" 2014 "Henicorhynchus.lobatus" 11.5841584172753
"1281" "2013/12/28" "13-14" 2014 "Henicorhynchus.lobatus" 11.6666666666667
"1282" "2013/12/29" "13-14" 2014 "Henicorhynchus.lobatus" 8.67647058823529
"1283" "2014/01/02" "13-14" 2014 "Henicorhynchus.lobatus" 7.5676642771162
"1284" "2014/01/04" "13-14" 2014 "Henicorhynchus.lobatus" 7.75943867925074
"1285" "2014/01/07" "13-14" 2014 "Henicorhynchus.lobatus" 7.89472263907919
"1286" "2014/01/08" "13-14" 2014 "Henicorhynchus.lobatus" 9.1259421673247
"1287" "2014/01/09" "13-14" 2014 "Henicorhynchus.lobatus" 8.59911091684155
"1288" "2014/01/10" "13-14" 2014 "Henicorhynchus.lobatus" 9.45751633173326
"1289" "2014/01/11" "13-14" 2014 "Henicorhynchus.lobatus" 9.65673449859009
"1290" "2014/01/12" "13-14" 2014 "Henicorhynchus.lobatus" 9.98023727798977
"1291" "2014/01/13" "13-14" 2014 "Henicorhynchus.lobatus" 9.0637889975535
"1292" "2014/01/14" "13-14" 2014 "Henicorhynchus.lobatus" 9.11467721276357
"1293" "2014/01/15" "13-14" 2014 "Henicorhynchus.lobatus" 10.5624858547297
"1294" "2014/01/17" "13-14" 2014 "Henicorhynchus.lobatus" 9.13278107927509
"1295" "2014/01/19" "13-14" 2014 "Henicorhynchus.lobatus" 9.11125941201222
"1296" "2014/01/21" "13-14" 2014 "Henicorhynchus.lobatus" 7.88213281640936
"1297" "2014/01/23" "13-14" 2014 "Henicorhynchus.lobatus" 8.94984942041408
"1298" "2014/01/25" "13-14" 2014 "Henicorhynchus.lobatus" 8.44233973891039
"1299" "2014/01/27" "13-14" 2014 "Henicorhynchus.lobatus" 11.0069511464203
"1300" "2014/01/30" "13-14" 2014 "Henicorhynchus.lobatus" 10.3102189799553
"1301" "2014/02/01" "13-14" 2014 "Henicorhynchus.lobatus" 10.1294202608872
"1302" "2014/02/03" "13-14" 2014 "Henicorhynchus.lobatus" 10.6916616365898
"1303" "2014/02/06" "13-14" 2014 "Henicorhynchus.lobatus" 13.6879292417222
"1304" "2014/02/07" "13-14" 2014 "Henicorhynchus.lobatus" 11.4117328811015
"1305" "2014/02/08" "13-14" 2014 "Henicorhynchus.lobatus" 10.6671591810343
"1306" "2014/02/09" "13-14" 2014 "Henicorhynchus.lobatus" 9.9075423405143
"1307" "2014/02/10" "13-14" 2014 "Henicorhynchus.lobatus" 10.2236620691166
"1308" "2014/02/11" "13-14" 2014 "Henicorhynchus.lobatus" 10.4829806162209
"1309" "2014/02/12" "13-14" 2014 "Henicorhynchus.lobatus" 8.98719965723911
"1310" "2014/02/13" "13-14" 2014 "Henicorhynchus.lobatus" 9.09236432005387
"1311" "2014/02/14" "13-14" 2014 "Henicorhynchus.lobatus" 9.28436137119938
"1312" "2014/02/16" "13-14" 2014 "Henicorhynchus.lobatus" 10.4157490041959
"1313" "2014/02/18" "13-14" 2014 "Henicorhynchus.lobatus" 9.94783378811836
"1314" "2014/02/20" "13-14" 2014 "Henicorhynchus.lobatus" 10.1002669457778
"1315" "2014/02/22" "13-14" 2014 "Henicorhynchus.lobatus" 9.83937317864772
"1316" "2014/02/24" "13-14" 2014 "Henicorhynchus.lobatus" 8.58502307492421
"1317" "2014/02/26" "13-14" 2014 "Henicorhynchus.lobatus" 9.73333491765045
"1318" "2014/02/28" "13-14" 2014 "Henicorhynchus.lobatus" 8.54848121867036
"1319" "2014/03/02" "13-14" 2014 "Henicorhynchus.lobatus" 9.79591836734694
"1320" "2014/03/03" "13-14" 2014 "Henicorhynchus.lobatus" 8.30877070942895
"1321" "2014/03/04" "13-14" 2014 "Henicorhynchus.lobatus" 9.4293216064504
"1322" "2014/03/06" "13-14" 2014 "Henicorhynchus.lobatus" 8.84549322283604
"1323" "2014/03/07" "13-14" 2014 "Henicorhynchus.lobatus" 8.62823723494984
"1324" "2014/03/08" "13-14" 2014 "Henicorhynchus.lobatus" 11.4323330797982
"1325" "2014/03/09" "13-14" 2014 "Henicorhynchus.lobatus" 10.9673171379395
"1326" "2014/03/10" "13-14" 2014 "Henicorhynchus.lobatus" 10.0670805683189
"1327" "2014/03/11" "13-14" 2014 "Henicorhynchus.lobatus" 10.8936474180658
"1328" "2014/03/12" "13-14" 2014 "Henicorhynchus.lobatus" 10.3944315545244
"1329" "2014/03/13" "13-14" 2014 "Henicorhynchus.lobatus" 7.24134149742603
"1330" "2014/10/16" "14-15" 2015 "Henicorhynchus.lobatus" 6.61290322530981
"1331" "2014/10/18" "14-15" 2015 "Henicorhynchus.lobatus" 4.65327284307635
"1332" "2014/10/22" "14-15" 2015 "Henicorhynchus.lobatus" 8.09461234979046
"1333" "2014/10/25" "14-15" 2015 "Henicorhynchus.lobatus" 9.06745813598631
"1334" "2014/10/28" "14-15" 2015 "Henicorhynchus.lobatus" 6.91166404011805
"1335" "2014/10/29" "14-15" 2015 "Henicorhynchus.lobatus" 16.6094708618724
"1336" "2014/10/30" "14-15" 2015 "Henicorhynchus.lobatus" 8.18443822977015
"1337" "2014/10/31" "14-15" 2015 "Henicorhynchus.lobatus" 5.16395138358663
"1338" "2014/11/01" "14-15" 2015 "Henicorhynchus.lobatus" 6.39570768572868
"1339" "2014/11/02" "14-15" 2015 "Henicorhynchus.lobatus" 5.3446937347138
"1340" "2014/11/03" "14-15" 2015 "Henicorhynchus.lobatus" 5.36830108211698
"1341" "2014/11/04" "14-15" 2015 "Henicorhynchus.lobatus" 5.78787554580709
"1342" "2014/11/05" "14-15" 2015 "Henicorhynchus.lobatus" 8.6956521737638
"1343" "2014/11/06" "14-15" 2015 "Henicorhynchus.lobatus" 9.30805529485873
"1344" "2014/11/08" "14-15" 2015 "Henicorhynchus.lobatus" 8.73709775409836
"1345" "2014/11/11" "14-15" 2015 "Henicorhynchus.lobatus" 7.31166194547403
"1346" "2014/11/14" "14-15" 2015 "Henicorhynchus.lobatus" 7.60541839610178
"1347" "2014/11/17" "14-15" 2015 "Henicorhynchus.lobatus" 9.76012793175694
"1348" "2014/11/20" "14-15" 2015 "Henicorhynchus.lobatus" 8.97202342348549
"1349" "2014/11/23" "14-15" 2015 "Henicorhynchus.lobatus" 6.24272786098211
"1350" "2014/11/25" "14-15" 2015 "Henicorhynchus.lobatus" 9.5
"1351" "2014/11/27" "14-15" 2015 "Henicorhynchus.lobatus" 7.69507992208862
"1352" "2014/11/28" "14-15" 2015 "Henicorhynchus.lobatus" 7.16355511652919
"1353" "2014/11/29" "14-15" 2015 "Henicorhynchus.lobatus" 7.35959324200736
"1354" "2014/11/30" "14-15" 2015 "Henicorhynchus.lobatus" 6.01644945673751
"1355" "2014/12/01" "14-15" 2015 "Henicorhynchus.lobatus" 5.57952158454169
"1356" "2014/12/02" "14-15" 2015 "Henicorhynchus.lobatus" 5.66328929832815
"1357" "2014/12/03" "14-15" 2015 "Henicorhynchus.lobatus" 5.71307255315837
"1358" "2014/12/04" "14-15" 2015 "Henicorhynchus.lobatus" 5.65385806169604
"1359" "2014/12/05" "14-15" 2015 "Henicorhynchus.lobatus" 10.1526146257345
"1360" "2014/12/06" "14-15" 2015 "Henicorhynchus.lobatus" 5.8125
"1361" "2014/12/07" "14-15" 2015 "Henicorhynchus.lobatus" 4.05128205128205
"1362" "2014/12/08" "14-15" 2015 "Henicorhynchus.lobatus" 4.60223613948344
"1363" "2014/12/09" "14-15" 2015 "Henicorhynchus.lobatus" 3.58381502822286
"1364" "2014/12/10" "14-15" 2015 "Henicorhynchus.lobatus" 3.62903225806452
"1365" "2014/12/11" "14-15" 2015 "Henicorhynchus.lobatus" 7.70253427535116
"1366" "2014/12/14" "14-15" 2015 "Henicorhynchus.lobatus" 6.42080157315093
"1367" "2014/12/17" "14-15" 2015 "Henicorhynchus.lobatus" 6.36691410376954
"1368" "2014/12/20" "14-15" 2015 "Henicorhynchus.lobatus" 7.03692584827157
"1369" "2014/12/23" "14-15" 2015 "Henicorhynchus.lobatus" 8.47390993500808
"1370" "2014/12/26" "14-15" 2015 "Henicorhynchus.lobatus" 10.0067116517802
"1371" "2014/12/27" "14-15" 2015 "Henicorhynchus.lobatus" 7.50012011789879
"1372" "2014/12/28" "14-15" 2015 "Henicorhynchus.lobatus" 9.40551127235682
"1373" "2014/12/29" "14-15" 2015 "Henicorhynchus.lobatus" 8.82224558170559
"1374" "2014/12/30" "14-15" 2015 "Henicorhynchus.lobatus" 8.0749824843733
"1375" "2014/12/31" "14-15" 2015 "Henicorhynchus.lobatus" 6.28237408421115
"1376" "2015/01/01" "14-15" 2015 "Henicorhynchus.lobatus" 7.77516157950179
"1377" "2015/01/02" "14-15" 2015 "Henicorhynchus.lobatus" 7.34518290120183
"1378" "2015/01/03" "14-15" 2015 "Henicorhynchus.lobatus" 5.81810627799144
"1379" "2015/01/04" "14-15" 2015 "Henicorhynchus.lobatus" 5.8520616343267
"1380" "2015/01/05" "14-15" 2015 "Henicorhynchus.lobatus" 5.63325774528287
"1381" "2015/01/07" "14-15" 2015 "Henicorhynchus.lobatus" 6.72849770001945
"1382" "2015/01/10" "14-15" 2015 "Henicorhynchus.lobatus" 9.16169406798353
"1383" "2015/01/13" "14-15" 2015 "Henicorhynchus.lobatus" 9.18915698959378
"1384" "2015/01/16" "14-15" 2015 "Henicorhynchus.lobatus" 9.2443069434102
"1385" "2015/01/19" "14-15" 2015 "Henicorhynchus.lobatus" 6.72972541756325
"1386" "2015/01/22" "14-15" 2015 "Henicorhynchus.lobatus" 9.85243179333619
"1387" "2015/01/25" "14-15" 2015 "Henicorhynchus.lobatus" 10.1907961072466
"1388" "2015/01/26" "14-15" 2015 "Henicorhynchus.lobatus" 7.33622371968916
"1389" "2015/01/27" "14-15" 2015 "Henicorhynchus.lobatus" 9.7243898748818
"1390" "2015/01/28" "14-15" 2015 "Henicorhynchus.lobatus" 7.18151078996185
"1391" "2015/01/29" "14-15" 2015 "Henicorhynchus.lobatus" 7.64351671479271
"1392" "2015/01/30" "14-15" 2015 "Henicorhynchus.lobatus" 9.29719850693746
"1393" "2015/01/31" "14-15" 2015 "Henicorhynchus.lobatus" 8.2240880089431
"1394" "2015/02/01" "14-15" 2015 "Henicorhynchus.lobatus" 7.67055234640086
"1395" "2015/02/02" "14-15" 2015 "Henicorhynchus.lobatus" 9.02636782258181
"1396" "2015/02/03" "14-15" 2015 "Henicorhynchus.lobatus" 8.98090137438043
"1397" "2015/02/04" "14-15" 2015 "Henicorhynchus.lobatus" 8.4041005961208
"1398" "2015/02/06" "14-15" 2015 "Henicorhynchus.lobatus" 8.55011863508141
"1399" "2015/02/09" "14-15" 2015 "Henicorhynchus.lobatus" 11.2175631258395
"1400" "2015/02/12" "14-15" 2015 "Henicorhynchus.lobatus" 6.43892339635461
"1401" "2015/02/22" "14-15" 2015 "Henicorhynchus.lobatus" 9.75210520570663
"1402" "2015/02/23" "14-15" 2015 "Henicorhynchus.lobatus" 6.95638543989223
"1403" "2015/02/24" "14-15" 2015 "Henicorhynchus.lobatus" 6.12274964537836
"1404" "2015/02/25" "14-15" 2015 "Henicorhynchus.lobatus" 5.43454720702869
"1405" "2015/02/26" "14-15" 2015 "Henicorhynchus.lobatus" 5.32911163048067
"1406" "2015/02/27" "14-15" 2015 "Henicorhynchus.lobatus" 5.41108388623475
"1407" "2015/02/28" "14-15" 2015 "Henicorhynchus.lobatus" 10.7170861640543
"1408" "2015/03/01" "14-15" 2015 "Henicorhynchus.lobatus" 5.46777544810385
"1409" "2015/03/02" "14-15" 2015 "Henicorhynchus.lobatus" 9.26751648384715
"1410" "2015/03/03" "14-15" 2015 "Henicorhynchus.lobatus" 9.35988655768012
"1411" "2015/03/04" "14-15" 2015 "Henicorhynchus.lobatus" 7.88832660682553
"1412" "2015/03/05" "14-15" 2015 "Henicorhynchus.lobatus" 5.86826347157179
