# Supplementary material for: Evidence of indiscriminate fishing effects in one of the world’s largest inland fisheries
Source: Sci Rep. 2018 Jun 12;8:8947. doi: 10.1038/s41598-018-27340-1 (PMC5997758; doi:10.1038/s41598-018-27340-1)
Supplement: Supplementary file 2 — Data used for this study [file 41598_2018_27340_MOESM2_ESM.zip › data/body.wt_Labiobarbus.lineatus.txt]

"date" "season" "season1" "species" "body.wt"
"1" "2000/10/16" "00-01" 2001 "Labiobarbus.lineata" 3.69565213104609
"2" "2000/10/17" "00-01" 2001 "Labiobarbus.lineata" 2.63157898579514
"3" "2000/10/20" "00-01" 2001 "Labiobarbus.lineata" 5.11627904347021
"4" "2000/10/21" "00-01" 2001 "Labiobarbus.lineata" 3.79780232015347
"5" "2000/10/22" "00-01" 2001 "Labiobarbus.lineata" 6.85714269771428
"6" "2000/10/23" "00-01" 2001 "Labiobarbus.lineata" 3.36750399088183
"7" "2000/10/24" "00-01" 2001 "Labiobarbus.lineata" 3.97739394387099
"8" "2000/10/25" "00-01" 2001 "Labiobarbus.lineata" 5.18291382323981
"9" "2000/10/26" "00-01" 2001 "Labiobarbus.lineata" 4.83870986868212
"10" "2000/10/27" "00-01" 2001 "Labiobarbus.lineata" 4.34041659529445
"11" "2000/11/02" "00-01" 2001 "Labiobarbus.lineata" 10.9999999421141
"12" "2000/11/03" "00-01" 2001 "Labiobarbus.lineata" 18.9189190821768
"13" "2000/11/09" "00-01" 2001 "Labiobarbus.lineata" 2.9999999338125
"14" "2000/11/14" "00-01" 2001 "Labiobarbus.lineata" 14.6859703748868
"15" "2000/11/16" "00-01" 2001 "Labiobarbus.lineata" 30.0000011842703
"16" "2000/11/18" "00-01" 2001 "Labiobarbus.lineata" 9.75089136412087
"17" "2000/11/20" "00-01" 2001 "Labiobarbus.lineata" 12.1823328048229
"18" "2000/12/01" "00-01" 2001 "Labiobarbus.lineata" 14.2857147643667
"19" "2000/12/02" "00-01" 2001 "Labiobarbus.lineata" 19.6779155555369
"20" "2000/12/03" "00-01" 2001 "Labiobarbus.lineata" 21.5158033523693
"21" "2000/12/04" "00-01" 2001 "Labiobarbus.lineata" 11.8895464563573
"22" "2000/12/05" "00-01" 2001 "Labiobarbus.lineata" 13.6175869907606
"23" "2000/12/06" "00-01" 2001 "Labiobarbus.lineata" 16.2088934168125
"24" "2000/12/07" "00-01" 2001 "Labiobarbus.lineata" 13.9590495312238
"25" "2000/12/08" "00-01" 2001 "Labiobarbus.lineata" 14.5161475436055
"26" "2000/12/09" "00-01" 2001 "Labiobarbus.lineata" 14.3548655836787
"27" "2000/12/11" "00-01" 2001 "Labiobarbus.lineata" 16.8368280599503
"28" "2000/12/14" "00-01" 2001 "Labiobarbus.lineata" 20.3664110392466
"29" "2000/12/18" "00-01" 2001 "Labiobarbus.lineata" 12.5000001882899
"30" "2000/12/26" "00-01" 2001 "Labiobarbus.lineata" 19.0685356298196
"31" "2000/12/29" "00-01" 2001 "Labiobarbus.lineata" 14.6843729345378
"32" "2001/01/02" "00-01" 2001 "Labiobarbus.lineata" 13.9983786550065
"33" "2001/01/03" "00-01" 2001 "Labiobarbus.lineata" 17.8491119565392
"34" "2001/01/04" "00-01" 2001 "Labiobarbus.lineata" 10.7386992979192
"35" "2001/01/05" "00-01" 2001 "Labiobarbus.lineata" 14.3522573547701
"36" "2001/01/06" "00-01" 2001 "Labiobarbus.lineata" 11.5123460129522
"37" "2001/01/07" "00-01" 2001 "Labiobarbus.lineata" 12.1098898468743
"38" "2001/01/08" "00-01" 2001 "Labiobarbus.lineata" 14.0623602115724
"39" "2001/01/09" "00-01" 2001 "Labiobarbus.lineata" 27.5320338397493
"40" "2001/01/10" "00-01" 2001 "Labiobarbus.lineata" 29.7894362886219
"41" "2001/01/11" "00-01" 2001 "Labiobarbus.lineata" 13.9826195602263
"42" "2001/01/12" "00-01" 2001 "Labiobarbus.lineata" 25.0000003758408
"43" "2001/01/13" "00-01" 2001 "Labiobarbus.lineata" 16.198529000028
"44" "2001/01/15" "00-01" 2001 "Labiobarbus.lineata" 14.7117504823477
"45" "2001/01/16" "00-01" 2001 "Labiobarbus.lineata" 25.0000003733296
"46" "2001/01/17" "00-01" 2001 "Labiobarbus.lineata" 14.2828611287593
"47" "2001/01/19" "00-01" 2001 "Labiobarbus.lineata" 25.0070862858974
"48" "2001/01/20" "00-01" 2001 "Labiobarbus.lineata" 19.999999558282
"49" "2001/01/22" "00-01" 2001 "Labiobarbus.lineata" 28.6845891472158
"50" "2001/01/23" "00-01" 2001 "Labiobarbus.lineata" 11.4563689940407
"51" "2001/01/25" "00-01" 2001 "Labiobarbus.lineata" 14.152430397803
"52" "2001/01/27" "00-01" 2001 "Labiobarbus.lineata" 12.0000001329394
"53" "2001/02/01" "00-01" 2001 "Labiobarbus.lineata" 12.3615964618171
"54" "2001/02/02" "00-01" 2001 "Labiobarbus.lineata" 9.43000572306073
"55" "2001/02/03" "00-01" 2001 "Labiobarbus.lineata" 11.0643984090977
"56" "2001/02/04" "00-01" 2001 "Labiobarbus.lineata" 9.60710261745501
"57" "2001/02/05" "00-01" 2001 "Labiobarbus.lineata" 11.9697187019558
"58" "2001/02/06" "00-01" 2001 "Labiobarbus.lineata" 25.0000003728595
"59" "2001/02/07" "00-01" 2001 "Labiobarbus.lineata" 10.7590442272433
"60" "2001/02/08" "00-01" 2001 "Labiobarbus.lineata" 33.3333338306126
"61" "2001/02/09" "00-01" 2001 "Labiobarbus.lineata" 17.0053217491055
"62" "2001/02/12" "00-01" 2001 "Labiobarbus.lineata" 19.2750464985739
"63" "2001/02/14" "00-01" 2001 "Labiobarbus.lineata" 28.1479983335792
"64" "2001/02/16" "00-01" 2001 "Labiobarbus.lineata" 14.8278631613965
"65" "2001/02/19" "00-01" 2001 "Labiobarbus.lineata" 17.9335579041898
"66" "2001/02/20" "00-01" 2001 "Labiobarbus.lineata" 25.0000003755341
"67" "2001/02/21" "00-01" 2001 "Labiobarbus.lineata" 16.1433059883132
"68" "2001/02/23" "00-01" 2001 "Labiobarbus.lineata" 12.9320474964807
"69" "2001/02/24" "00-01" 2001 "Labiobarbus.lineata" 30.0000004449333
"70" "2001/02/26" "00-01" 2001 "Labiobarbus.lineata" 14.7786404085081
"71" "2001/02/27" "00-01" 2001 "Labiobarbus.lineata" 30.0000004454421
"72" "2001/02/28" "00-01" 2001 "Labiobarbus.lineata" 20.6687140918351
"73" "2001/03/01" "00-01" 2001 "Labiobarbus.lineata" 32.4999997527517
"74" "2001/03/02" "00-01" 2001 "Labiobarbus.lineata" 16.1030107645491
"75" "2001/03/03" "00-01" 2001 "Labiobarbus.lineata" 25.0000003661852
"76" "2001/03/04" "00-01" 2001 "Labiobarbus.lineata" 10.6940257443395
"77" "2001/03/06" "00-01" 2001 "Labiobarbus.lineata" 12.3586270830911
"78" "2001/03/08" "00-01" 2001 "Labiobarbus.lineata" 11.0382953316677
"79" "2001/03/09" "00-01" 2001 "Labiobarbus.lineata" 33.3333338303621
"80" "2001/03/10" "00-01" 2001 "Labiobarbus.lineata" 8.6792026065387
"81" "2001/03/12" "00-01" 2001 "Labiobarbus.lineata" 25.000000382197
"82" "2001/03/13" "00-01" 2001 "Labiobarbus.lineata" 18.0426734686054
"83" "2001/03/14" "00-01" 2001 "Labiobarbus.lineata" 33.3333338420121
"84" "2001/03/16" "00-01" 2001 "Labiobarbus.lineata" 30.000000446875
"85" "2001/10/01" "01-02" 2002 "Labiobarbus.lineata" 1.39916612890333
"86" "2001/10/16" "01-02" 2002 "Labiobarbus.lineata" 16.6666669148148
"87" "2001/10/17" "01-02" 2002 "Labiobarbus.lineata" 15.6249999912109
"88" "2001/10/18" "01-02" 2002 "Labiobarbus.lineata" 20.0606055188981
"89" "2001/10/20" "01-02" 2002 "Labiobarbus.lineata" 15.9574470605478
"90" "2001/10/24" "01-02" 2002 "Labiobarbus.lineata" 5.999999863
"91" "2001/10/26" "01-02" 2002 "Labiobarbus.lineata" 12.8571428367347
"92" "2001/10/28" "01-02" 2002 "Labiobarbus.lineata" 6.92307705436391
"93" "2001/11/01" "01-02" 2002 "Labiobarbus.lineata" 19.0919040563039
"94" "2001/11/02" "01-02" 2002 "Labiobarbus.lineata" 13.324375324443
"95" "2001/11/03" "01-02" 2002 "Labiobarbus.lineata" 13.963927892047
"96" "2001/11/05" "01-02" 2002 "Labiobarbus.lineata" 11.9036512525271
"97" "2001/11/06" "01-02" 2002 "Labiobarbus.lineata" 15.199090135444
"98" "2001/11/07" "01-02" 2002 "Labiobarbus.lineata" 7.52657780903557
"99" "2001/11/08" "01-02" 2002 "Labiobarbus.lineata" 3.37483105529383
"100" "2001/11/09" "01-02" 2002 "Labiobarbus.lineata" 7.13728784747678
"101" "2001/11/12" "01-02" 2002 "Labiobarbus.lineata" 4.71284623112408
"102" "2001/11/13" "01-02" 2002 "Labiobarbus.lineata" 6.25415264524702
"103" "2001/11/14" "01-02" 2002 "Labiobarbus.lineata" 4.98137384352667
"104" "2001/11/15" "01-02" 2002 "Labiobarbus.lineata" 4.32188966406146
"105" "2001/11/16" "01-02" 2002 "Labiobarbus.lineata" 4.60103382012104
"106" "2001/11/17" "01-02" 2002 "Labiobarbus.lineata" 5.42175920582895
"107" "2001/11/19" "01-02" 2002 "Labiobarbus.lineata" 13.0746702091797
"108" "2001/11/20" "01-02" 2002 "Labiobarbus.lineata" 17.8723401681673
"109" "2001/11/21" "01-02" 2002 "Labiobarbus.lineata" 13.7583891283175
"110" "2001/11/22" "01-02" 2002 "Labiobarbus.lineata" 14.852941080594
"111" "2001/11/23" "01-02" 2002 "Labiobarbus.lineata" 10.7055078152325
"112" "2001/11/24" "01-02" 2002 "Labiobarbus.lineata" 10.391993041822
"113" "2001/11/26" "01-02" 2002 "Labiobarbus.lineata" 16.1859775581137
"114" "2001/11/27" "01-02" 2002 "Labiobarbus.lineata" 12.8875676431452
"115" "2001/11/28" "01-02" 2002 "Labiobarbus.lineata" 13.9720089451282
"116" "2001/11/29" "01-02" 2002 "Labiobarbus.lineata" 6.42417951061127
"117" "2001/11/30" "01-02" 2002 "Labiobarbus.lineata" 6.62018695017721
"118" "2001/12/01" "01-02" 2002 "Labiobarbus.lineata" 18.3403664544071
"119" "2001/12/03" "01-02" 2002 "Labiobarbus.lineata" 17.6081810393448
"120" "2001/12/04" "01-02" 2002 "Labiobarbus.lineata" 6.07661822313472
"121" "2001/12/05" "01-02" 2002 "Labiobarbus.lineata" 34.0243348277334
"122" "2001/12/06" "01-02" 2002 "Labiobarbus.lineata" 6.34408606179905
"123" "2001/12/07" "01-02" 2002 "Labiobarbus.lineata" 15.0000005991736
"124" "2001/12/08" "01-02" 2002 "Labiobarbus.lineata" 6.74254729571066
"125" "2001/12/09" "01-02" 2002 "Labiobarbus.lineata" 5.00000007430722
"126" "2001/12/10" "01-02" 2002 "Labiobarbus.lineata" 13.8636363253271
"127" "2001/12/11" "01-02" 2002 "Labiobarbus.lineata" 9.42902033470964
"128" "2001/12/12" "01-02" 2002 "Labiobarbus.lineata" 24.1590904356354
"129" "2001/12/13" "01-02" 2002 "Labiobarbus.lineata" 9.79827019025175
"130" "2001/12/14" "01-02" 2002 "Labiobarbus.lineata" 35.33756545398
"131" "2001/12/15" "01-02" 2002 "Labiobarbus.lineata" 9.45226849434799
"132" "2001/12/16" "01-02" 2002 "Labiobarbus.lineata" 15.0000005915471
"133" "2001/12/17" "01-02" 2002 "Labiobarbus.lineata" 17.8442820753782
"134" "2001/12/18" "01-02" 2002 "Labiobarbus.lineata" 15.591496879162
"135" "2001/12/19" "01-02" 2002 "Labiobarbus.lineata" 12.3151417377999
"136" "2001/12/20" "01-02" 2002 "Labiobarbus.lineata" 18.1344699363258
"137" "2001/12/21" "01-02" 2002 "Labiobarbus.lineata" 21.9893209367966
"138" "2001/12/22" "01-02" 2002 "Labiobarbus.lineata" 17.9335047945381
"139" "2001/12/23" "01-02" 2002 "Labiobarbus.lineata" 12.4137930778729
"140" "2001/12/24" "01-02" 2002 "Labiobarbus.lineata" 17.2272509367716
"141" "2001/12/25" "01-02" 2002 "Labiobarbus.lineata" 11.5316449610646
"142" "2001/12/26" "01-02" 2002 "Labiobarbus.lineata" 12.3780369735923
"143" "2001/12/27" "01-02" 2002 "Labiobarbus.lineata" 16.5011691619814
"144" "2001/12/28" "01-02" 2002 "Labiobarbus.lineata" 13.2560086930105
"145" "2001/12/29" "01-02" 2002 "Labiobarbus.lineata" 16.4324062085467
"146" "2001/12/31" "01-02" 2002 "Labiobarbus.lineata" 11.1659733326235
"147" "2002/01/01" "01-02" 2002 "Labiobarbus.lineata" 23.8176858519437
"148" "2002/01/02" "01-02" 2002 "Labiobarbus.lineata" 24.3756299630452
"149" "2002/01/03" "01-02" 2002 "Labiobarbus.lineata" 14.6991249393109
"150" "2002/01/04" "01-02" 2002 "Labiobarbus.lineata" 14.9243068743668
"151" "2002/01/05" "01-02" 2002 "Labiobarbus.lineata" 10.5251282616119
"152" "2002/01/07" "01-02" 2002 "Labiobarbus.lineata" 18.6067287223486
"153" "2002/01/08" "01-02" 2002 "Labiobarbus.lineata" 12.3082933328051
"154" "2002/01/09" "01-02" 2002 "Labiobarbus.lineata" 16.7203213928816
"155" "2002/01/10" "01-02" 2002 "Labiobarbus.lineata" 21.6213239742754
"156" "2002/01/11" "01-02" 2002 "Labiobarbus.lineata" 22.2742618941539
"157" "2002/01/12" "01-02" 2002 "Labiobarbus.lineata" 13.9368225639438
"158" "2002/01/14" "01-02" 2002 "Labiobarbus.lineata" 9.74591302126694
"159" "2002/01/15" "01-02" 2002 "Labiobarbus.lineata" 9.91450807274841
"160" "2002/01/16" "01-02" 2002 "Labiobarbus.lineata" 16.1567406038652
"161" "2002/01/17" "01-02" 2002 "Labiobarbus.lineata" 20.131997919537
"162" "2002/01/18" "01-02" 2002 "Labiobarbus.lineata" 13.313844366588
"163" "2002/01/19" "01-02" 2002 "Labiobarbus.lineata" 7.74492772706902
"164" "2002/01/20" "01-02" 2002 "Labiobarbus.lineata" 22.6415097646424
"165" "2002/01/21" "01-02" 2002 "Labiobarbus.lineata" 14.6623198487615
"166" "2002/01/22" "01-02" 2002 "Labiobarbus.lineata" 9.25386829013857
"167" "2002/01/23" "01-02" 2002 "Labiobarbus.lineata" 14.0221661134027
"168" "2002/01/24" "01-02" 2002 "Labiobarbus.lineata" 8.48535695787178
"169" "2002/01/25" "01-02" 2002 "Labiobarbus.lineata" 12.124668127772
"170" "2002/01/26" "01-02" 2002 "Labiobarbus.lineata" 11.2725691742802
"171" "2002/01/27" "01-02" 2002 "Labiobarbus.lineata" 12.8772228017373
"172" "2002/01/28" "01-02" 2002 "Labiobarbus.lineata" 11.5087824736985
"173" "2002/01/29" "01-02" 2002 "Labiobarbus.lineata" 8.95700862859433
"174" "2002/01/31" "01-02" 2002 "Labiobarbus.lineata" 17.8872648287719
"175" "2002/02/01" "01-02" 2002 "Labiobarbus.lineata" 11.7267746974299
"176" "2002/02/02" "01-02" 2002 "Labiobarbus.lineata" 12.9502097966995
"177" "2002/02/04" "01-02" 2002 "Labiobarbus.lineata" 15.1461244957089
"178" "2002/02/05" "01-02" 2002 "Labiobarbus.lineata" 14.7503661037955
"179" "2002/02/06" "01-02" 2002 "Labiobarbus.lineata" 9.49574683075646
"180" "2002/02/07" "01-02" 2002 "Labiobarbus.lineata" 12.9614995701658
"181" "2002/02/08" "01-02" 2002 "Labiobarbus.lineata" 23.8287852212175
"182" "2002/02/09" "01-02" 2002 "Labiobarbus.lineata" 14.4025174461036
"183" "2002/02/11" "01-02" 2002 "Labiobarbus.lineata" 12.6919139262493
"184" "2002/02/12" "01-02" 2002 "Labiobarbus.lineata" 15.3740147887269
"185" "2002/02/13" "01-02" 2002 "Labiobarbus.lineata" 10.6624229905309
"186" "2002/02/14" "01-02" 2002 "Labiobarbus.lineata" 17.1387416269824
"187" "2002/02/15" "01-02" 2002 "Labiobarbus.lineata" 10.961688944491
"188" "2002/02/16" "01-02" 2002 "Labiobarbus.lineata" 14.8087461993571
"189" "2002/02/18" "01-02" 2002 "Labiobarbus.lineata" 13.4982046369146
"190" "2002/02/19" "01-02" 2002 "Labiobarbus.lineata" 14.1903210683419
"191" "2002/02/20" "01-02" 2002 "Labiobarbus.lineata" 10.7502648329697
"192" "2002/02/21" "01-02" 2002 "Labiobarbus.lineata" 14.1326727987531
"193" "2002/02/22" "01-02" 2002 "Labiobarbus.lineata" 13.6338091737372
"194" "2002/02/23" "01-02" 2002 "Labiobarbus.lineata" 13.9856527538989
"195" "2002/02/24" "01-02" 2002 "Labiobarbus.lineata" 11.7561894219932
"196" "2002/02/25" "01-02" 2002 "Labiobarbus.lineata" 13.9361314195303
"197" "2002/02/26" "01-02" 2002 "Labiobarbus.lineata" 12.2134132362198
"198" "2002/02/27" "01-02" 2002 "Labiobarbus.lineata" 13.9445965854475
"199" "2002/02/28" "01-02" 2002 "Labiobarbus.lineata" 7.97425226144759
"200" "2002/03/01" "01-02" 2002 "Labiobarbus.lineata" 15.868472514286
"201" "2002/03/02" "01-02" 2002 "Labiobarbus.lineata" 22.5233647497951
"202" "2002/03/04" "01-02" 2002 "Labiobarbus.lineata" 14.7454129113651
"203" "2002/03/05" "01-02" 2002 "Labiobarbus.lineata" 10.5458376264266
"204" "2002/03/06" "01-02" 2002 "Labiobarbus.lineata" 12.8892905923668
"205" "2002/03/07" "01-02" 2002 "Labiobarbus.lineata" 17.2383900609049
"206" "2002/03/08" "01-02" 2002 "Labiobarbus.lineata" 12.5568410322786
"207" "2002/03/09" "01-02" 2002 "Labiobarbus.lineata" 7.94496308470393
"208" "2002/03/10" "01-02" 2002 "Labiobarbus.lineata" 5.99999986562273
"209" "2002/03/11" "01-02" 2002 "Labiobarbus.lineata" 8.97654391071504
"210" "2002/03/12" "01-02" 2002 "Labiobarbus.lineata" 11.6961676018982
"211" "2002/03/13" "01-02" 2002 "Labiobarbus.lineata" 11.8175556674222
"212" "2002/03/14" "01-02" 2002 "Labiobarbus.lineata" 14.0667035371924
"213" "2002/03/15" "01-02" 2002 "Labiobarbus.lineata" 13.515571544083
"214" "2002/10/15" "02-03" 2003 "Labiobarbus.lineata" 5.19382529684877
"215" "2002/10/16" "02-03" 2003 "Labiobarbus.lineata" 4.00569190073825
"216" "2002/10/17" "02-03" 2003 "Labiobarbus.lineata" 4.7137255362489
"217" "2002/10/18" "02-03" 2003 "Labiobarbus.lineata" 3.20062416928153
"218" "2002/10/19" "02-03" 2003 "Labiobarbus.lineata" 4.60341129916748
"219" "2002/10/20" "02-03" 2003 "Labiobarbus.lineata" 5.4456163603697
"220" "2002/10/21" "02-03" 2003 "Labiobarbus.lineata" 4.9713774864866
"221" "2002/10/22" "02-03" 2003 "Labiobarbus.lineata" 9.32364714335126
"222" "2002/10/23" "02-03" 2003 "Labiobarbus.lineata" 7.961017922226
"223" "2002/10/24" "02-03" 2003 "Labiobarbus.lineata" 5.59072639789935
"224" "2002/10/25" "02-03" 2003 "Labiobarbus.lineata" 6.03897812277499
"225" "2002/10/26" "02-03" 2003 "Labiobarbus.lineata" 5.60408039751295
"226" "2002/10/28" "02-03" 2003 "Labiobarbus.lineata" 8.31791584745728
"227" "2002/10/29" "02-03" 2003 "Labiobarbus.lineata" 5.18190821808886
"228" "2002/11/01" "02-03" 2003 "Labiobarbus.lineata" 6.03495712656406
"229" "2002/11/02" "02-03" 2003 "Labiobarbus.lineata" 8.93708019239972
"230" "2002/11/04" "02-03" 2003 "Labiobarbus.lineata" 6.44710961079527
"231" "2002/11/05" "02-03" 2003 "Labiobarbus.lineata" 8.58632557916849
"232" "2002/11/06" "02-03" 2003 "Labiobarbus.lineata" 9.92930270998246
"233" "2002/11/07" "02-03" 2003 "Labiobarbus.lineata" 10.1121084888229
"234" "2002/11/08" "02-03" 2003 "Labiobarbus.lineata" 11.6440272283236
"235" "2002/11/09" "02-03" 2003 "Labiobarbus.lineata" 13.7910959113903
"236" "2002/11/11" "02-03" 2003 "Labiobarbus.lineata" 11.5697822551941
"237" "2002/11/12" "02-03" 2003 "Labiobarbus.lineata" 11.0120532964999
"238" "2002/11/13" "02-03" 2003 "Labiobarbus.lineata" 2.46875637982095
"239" "2002/11/14" "02-03" 2003 "Labiobarbus.lineata" 4.30526352795538
"240" "2002/11/15" "02-03" 2003 "Labiobarbus.lineata" 3.17946278526555
"241" "2002/11/16" "02-03" 2003 "Labiobarbus.lineata" 12.8946376386003
"242" "2002/11/17" "02-03" 2003 "Labiobarbus.lineata" 8.93311546079501
"243" "2002/11/18" "02-03" 2003 "Labiobarbus.lineata" 14.1958794933445
"244" "2002/11/19" "02-03" 2003 "Labiobarbus.lineata" 13.9506509347706
"245" "2002/11/20" "02-03" 2003 "Labiobarbus.lineata" 14.9582854812269
"246" "2002/11/21" "02-03" 2003 "Labiobarbus.lineata" 9.11082266716521
"247" "2002/11/22" "02-03" 2003 "Labiobarbus.lineata" 7.61223918130277
"248" "2002/11/23" "02-03" 2003 "Labiobarbus.lineata" 10.7202526041409
"249" "2002/11/25" "02-03" 2003 "Labiobarbus.lineata" 7.98669855952631
"250" "2002/11/26" "02-03" 2003 "Labiobarbus.lineata" 9.38921367381499
"251" "2002/11/27" "02-03" 2003 "Labiobarbus.lineata" 7.8083190537359
"252" "2002/11/28" "02-03" 2003 "Labiobarbus.lineata" 10.7575131617639
"253" "2002/11/29" "02-03" 2003 "Labiobarbus.lineata" 8.85026051881926
"254" "2002/11/30" "02-03" 2003 "Labiobarbus.lineata" 6.89811178619216
"255" "2002/12/02" "02-03" 2003 "Labiobarbus.lineata" 10.8892936352164
"256" "2002/12/03" "02-03" 2003 "Labiobarbus.lineata" 8.59704638008986
"257" "2002/12/04" "02-03" 2003 "Labiobarbus.lineata" 9.21069756566783
"258" "2002/12/05" "02-03" 2003 "Labiobarbus.lineata" 8.99459095357746
"259" "2002/12/06" "02-03" 2003 "Labiobarbus.lineata" 11.6539392050169
"260" "2002/12/07" "02-03" 2003 "Labiobarbus.lineata" 10.4204352970379
"261" "2002/12/09" "02-03" 2003 "Labiobarbus.lineata" 13.9525399230357
"262" "2002/12/10" "02-03" 2003 "Labiobarbus.lineata" 11.11066715438
"263" "2002/12/11" "02-03" 2003 "Labiobarbus.lineata" 11.8366687928972
"264" "2002/12/12" "02-03" 2003 "Labiobarbus.lineata" 14.5789246622793
"265" "2002/12/13" "02-03" 2003 "Labiobarbus.lineata" 11.36855169266
"266" "2002/12/14" "02-03" 2003 "Labiobarbus.lineata" 16.7224800337881
"267" "2002/12/15" "02-03" 2003 "Labiobarbus.lineata" 8.10697495950481
"268" "2002/12/16" "02-03" 2003 "Labiobarbus.lineata" 15.2471276708409
"269" "2002/12/17" "02-03" 2003 "Labiobarbus.lineata" 12.9768752297675
"270" "2002/12/18" "02-03" 2003 "Labiobarbus.lineata" 15.3850344822113
"271" "2002/12/19" "02-03" 2003 "Labiobarbus.lineata" 15.2455340107092
"272" "2002/12/20" "02-03" 2003 "Labiobarbus.lineata" 16.5552411989631
"273" "2002/12/21" "02-03" 2003 "Labiobarbus.lineata" 13.2341504505918
"274" "2002/12/23" "02-03" 2003 "Labiobarbus.lineata" 12.0313526329815
"275" "2002/12/24" "02-03" 2003 "Labiobarbus.lineata" 12.3414390235864
"276" "2002/12/25" "02-03" 2003 "Labiobarbus.lineata" 12.1104789890566
"277" "2002/12/26" "02-03" 2003 "Labiobarbus.lineata" 12.1000927358762
"278" "2002/12/27" "02-03" 2003 "Labiobarbus.lineata" 13.3801075953694
"279" "2002/12/28" "02-03" 2003 "Labiobarbus.lineata" 10.6250000598606
"280" "2002/12/30" "02-03" 2003 "Labiobarbus.lineata" 11.6281736788607
"281" "2002/12/31" "02-03" 2003 "Labiobarbus.lineata" 11.6537279668194
"282" "2003/01/02" "02-03" 2003 "Labiobarbus.lineata" 9.17645644939324
"283" "2003/01/04" "02-03" 2003 "Labiobarbus.lineata" 11.6718060326818
"284" "2003/01/06" "02-03" 2003 "Labiobarbus.lineata" 16.596276536304
"285" "2003/01/08" "02-03" 2003 "Labiobarbus.lineata" 7.89209840959653
"286" "2003/01/10" "02-03" 2003 "Labiobarbus.lineata" 20.0034356333129
"287" "2003/01/11" "02-03" 2003 "Labiobarbus.lineata" 14.2104960575741
"288" "2003/01/12" "02-03" 2003 "Labiobarbus.lineata" 14.6539760227609
"289" "2003/01/13" "02-03" 2003 "Labiobarbus.lineata" 12.4746398119954
"290" "2003/01/14" "02-03" 2003 "Labiobarbus.lineata" 13.8177152297707
"291" "2003/01/15" "02-03" 2003 "Labiobarbus.lineata" 13.1217266513036
"292" "2003/01/16" "02-03" 2003 "Labiobarbus.lineata" 12.4164522379696
"293" "2003/01/17" "02-03" 2003 "Labiobarbus.lineata" 14.5447315719339
"294" "2003/01/18" "02-03" 2003 "Labiobarbus.lineata" 13.1949555440048
"295" "2003/01/20" "02-03" 2003 "Labiobarbus.lineata" 14.4527970621645
"296" "2003/01/22" "02-03" 2003 "Labiobarbus.lineata" 13.4912845629033
"297" "2003/01/24" "02-03" 2003 "Labiobarbus.lineata" 12.9157886443708
"298" "2003/01/25" "02-03" 2003 "Labiobarbus.lineata" 13.794142191394
"299" "2003/01/27" "02-03" 2003 "Labiobarbus.lineata" 16.0675782540191
"300" "2003/01/29" "02-03" 2003 "Labiobarbus.lineata" 13.0865125178615
"301" "2003/01/31" "02-03" 2003 "Labiobarbus.lineata" 8.67000640796279
"302" "2003/02/04" "02-03" 2003 "Labiobarbus.lineata" 15.277942155491
"303" "2003/02/05" "02-03" 2003 "Labiobarbus.lineata" 11.8135115786904
"304" "2003/02/06" "02-03" 2003 "Labiobarbus.lineata" 13.8374646507364
"305" "2003/02/07" "02-03" 2003 "Labiobarbus.lineata" 11.6908445304965
"306" "2003/02/08" "02-03" 2003 "Labiobarbus.lineata" 12.7913403807297
"307" "2003/02/10" "02-03" 2003 "Labiobarbus.lineata" 13.4380854930338
"308" "2003/02/11" "02-03" 2003 "Labiobarbus.lineata" 12.1171621961639
"309" "2003/02/12" "02-03" 2003 "Labiobarbus.lineata" 12.3380783114501
"310" "2003/02/13" "02-03" 2003 "Labiobarbus.lineata" 11.6483487159464
"311" "2003/02/14" "02-03" 2003 "Labiobarbus.lineata" 11.6540781982736
"312" "2003/02/15" "02-03" 2003 "Labiobarbus.lineata" 12.8230721098182
"313" "2003/02/16" "02-03" 2003 "Labiobarbus.lineata" 12.270514383502
"314" "2003/02/17" "02-03" 2003 "Labiobarbus.lineata" 11.7276870759023
"315" "2003/02/19" "02-03" 2003 "Labiobarbus.lineata" 10.9669106237637
"316" "2003/02/21" "02-03" 2003 "Labiobarbus.lineata" 13.254262703989
"317" "2003/02/22" "02-03" 2003 "Labiobarbus.lineata" 7.52202516326987
"318" "2003/02/24" "02-03" 2003 "Labiobarbus.lineata" 11.4464072438151
"319" "2003/02/26" "02-03" 2003 "Labiobarbus.lineata" 11.7347442449931
"320" "2003/02/28" "02-03" 2003 "Labiobarbus.lineata" 9.79860380611683
"321" "2003/03/01" "02-03" 2003 "Labiobarbus.lineata" 11.8749573406884
"322" "2003/03/03" "02-03" 2003 "Labiobarbus.lineata" 11.2549528499904
"323" "2003/03/04" "02-03" 2003 "Labiobarbus.lineata" 9.53311771825084
"324" "2003/03/05" "02-03" 2003 "Labiobarbus.lineata" 10.812618431081
"325" "2003/03/06" "02-03" 2003 "Labiobarbus.lineata" 11.6490174720689
"326" "2003/03/07" "02-03" 2003 "Labiobarbus.lineata" 10.3043767145517
"327" "2003/03/10" "02-03" 2003 "Labiobarbus.lineata" 8.98598177168363
"328" "2003/03/11" "02-03" 2003 "Labiobarbus.lineata" 8.67461646512294
"329" "2003/03/12" "02-03" 2003 "Labiobarbus.lineata" 6.25000009370117
"330" "2003/03/13" "02-03" 2003 "Labiobarbus.lineata" 11.5146949552867
"331" "2003/03/14" "02-03" 2003 "Labiobarbus.lineata" 12.1036107490236
"332" "2003/03/15" "02-03" 2003 "Labiobarbus.lineata" 11.5326734383158
"333" "2003/10/15" "03-04" 2004 "Labiobarbus.lineata" 2.74143851848773
"334" "2003/10/16" "03-04" 2004 "Labiobarbus.lineata" 3.28182738040611
"335" "2003/10/17" "03-04" 2004 "Labiobarbus.lineata" 2.81859854693363
"336" "2003/10/18" "03-04" 2004 "Labiobarbus.lineata" 1.89506868516956
"337" "2003/10/19" "03-04" 2004 "Labiobarbus.lineata" 3.97096725777178
"338" "2003/10/20" "03-04" 2004 "Labiobarbus.lineata" 2.76279268535037
"339" "2003/10/21" "03-04" 2004 "Labiobarbus.lineata" 4.507889017756
"340" "2003/10/22" "03-04" 2004 "Labiobarbus.lineata" 5.29880466317995
"341" "2003/10/24" "03-04" 2004 "Labiobarbus.lineata" 3.40495152454056
"342" "2003/10/25" "03-04" 2004 "Labiobarbus.lineata" 4.37964105802865
"343" "2003/10/27" "03-04" 2004 "Labiobarbus.lineata" 4.48078879381706
"344" "2003/10/28" "03-04" 2004 "Labiobarbus.lineata" 4.28620415808529
"345" "2003/10/29" "03-04" 2004 "Labiobarbus.lineata" 4.72399102417676
"346" "2003/11/01" "03-04" 2004 "Labiobarbus.lineata" 9.3289121676679
"347" "2003/11/02" "03-04" 2004 "Labiobarbus.lineata" 3.95844108329898
"348" "2003/11/03" "03-04" 2004 "Labiobarbus.lineata" 2.75137250769545
"349" "2003/11/04" "03-04" 2004 "Labiobarbus.lineata" 3.88775955211922
"350" "2003/11/05" "03-04" 2004 "Labiobarbus.lineata" 3.71108825984361
"351" "2003/11/06" "03-04" 2004 "Labiobarbus.lineata" 3.00979101080781
"352" "2003/11/07" "03-04" 2004 "Labiobarbus.lineata" 4.70981736287214
"353" "2003/11/10" "03-04" 2004 "Labiobarbus.lineata" 5.14868373779036
"354" "2003/11/12" "03-04" 2004 "Labiobarbus.lineata" 4.13013132492826
"355" "2003/11/14" "03-04" 2004 "Labiobarbus.lineata" 5.5328245749363
"356" "2003/11/15" "03-04" 2004 "Labiobarbus.lineata" 6.74154122057696
"357" "2003/11/17" "03-04" 2004 "Labiobarbus.lineata" 4.44062000254685
"358" "2003/11/19" "03-04" 2004 "Labiobarbus.lineata" 3.46205054939903
"359" "2003/11/21" "03-04" 2004 "Labiobarbus.lineata" 3.32798714733227
"360" "2003/11/22" "03-04" 2004 "Labiobarbus.lineata" 4.64566934181908
"361" "2003/11/24" "03-04" 2004 "Labiobarbus.lineata" 4.09570157156422
"362" "2003/11/26" "03-04" 2004 "Labiobarbus.lineata" 4.02442494059536
"363" "2003/11/28" "03-04" 2004 "Labiobarbus.lineata" 5.59423676795717
"364" "2003/11/29" "03-04" 2004 "Labiobarbus.lineata" 7.57589106678764
"365" "2003/12/01" "03-04" 2004 "Labiobarbus.lineata" 5.78009172334759
"366" "2003/12/02" "03-04" 2004 "Labiobarbus.lineata" 3.85716050280174
"367" "2003/12/03" "03-04" 2004 "Labiobarbus.lineata" 5.97893442920261
"368" "2003/12/04" "03-04" 2004 "Labiobarbus.lineata" 5.72568426232582
"369" "2003/12/05" "03-04" 2004 "Labiobarbus.lineata" 6.9786711658544
"370" "2003/12/06" "03-04" 2004 "Labiobarbus.lineata" 9.06842926902443
"371" "2003/12/07" "03-04" 2004 "Labiobarbus.lineata" 8.8017882873102
"372" "2003/12/09" "03-04" 2004 "Labiobarbus.lineata" 7.33053822925722
"373" "2003/12/11" "03-04" 2004 "Labiobarbus.lineata" 5.53531708360205
"374" "2003/12/12" "03-04" 2004 "Labiobarbus.lineata" 3.33333325936508
"375" "2003/12/13" "03-04" 2004 "Labiobarbus.lineata" 14.0682319740509
"376" "2003/12/15" "03-04" 2004 "Labiobarbus.lineata" 6.03519667967414
"377" "2003/12/17" "03-04" 2004 "Labiobarbus.lineata" 6.53061214197788
"378" "2003/12/19" "03-04" 2004 "Labiobarbus.lineata" 6.53840462052248
"379" "2003/12/20" "03-04" 2004 "Labiobarbus.lineata" 5.39648548837755
"380" "2003/12/22" "03-04" 2004 "Labiobarbus.lineata" 7.98002718317015
"381" "2003/12/24" "03-04" 2004 "Labiobarbus.lineata" 7.51756038427067
"382" "2003/12/26" "03-04" 2004 "Labiobarbus.lineata" 7.64935081892089
"383" "2003/12/27" "03-04" 2004 "Labiobarbus.lineata" 6.52026766103545
"384" "2003/12/29" "03-04" 2004 "Labiobarbus.lineata" 7.40789597049937
"385" "2003/12/30" "03-04" 2004 "Labiobarbus.lineata" 6.59558902448639
"386" "2004/01/01" "03-04" 2004 "Labiobarbus.lineata" 8.56445221428457
"387" "2004/01/02" "03-04" 2004 "Labiobarbus.lineata" 9.29015695055106
"388" "2004/01/03" "03-04" 2004 "Labiobarbus.lineata" 7.03927274827676
"389" "2004/01/04" "03-04" 2004 "Labiobarbus.lineata" 9.56007517750982
"390" "2004/01/05" "03-04" 2004 "Labiobarbus.lineata" 7.65823436702688
"391" "2004/01/06" "03-04" 2004 "Labiobarbus.lineata" 16.1113124916298
"392" "2004/01/08" "03-04" 2004 "Labiobarbus.lineata" 8.40143681677571
"393" "2004/01/09" "03-04" 2004 "Labiobarbus.lineata" 7.7140230845401
"394" "2004/01/10" "03-04" 2004 "Labiobarbus.lineata" 5.79160593352492
"395" "2004/01/12" "03-04" 2004 "Labiobarbus.lineata" 11.5650656598361
"396" "2004/01/14" "03-04" 2004 "Labiobarbus.lineata" 6.50273246447094
"397" "2004/01/16" "03-04" 2004 "Labiobarbus.lineata" 8.8142293620897
"398" "2004/01/19" "03-04" 2004 "Labiobarbus.lineata" 14.6991788560859
"399" "2004/01/26" "03-04" 2004 "Labiobarbus.lineata" 13.0048878669684
"400" "2004/01/27" "03-04" 2004 "Labiobarbus.lineata" 11.1111112768959
"401" "2004/01/28" "03-04" 2004 "Labiobarbus.lineata" 12.2758786980884
"402" "2004/01/29" "03-04" 2004 "Labiobarbus.lineata" 9.84574443076422
"403" "2004/01/30" "03-04" 2004 "Labiobarbus.lineata" 12.8888885189328
"404" "2004/01/31" "03-04" 2004 "Labiobarbus.lineata" 10.0000000446265
"405" "2004/02/01" "03-04" 2004 "Labiobarbus.lineata" 9.87090002814878
"406" "2004/02/02" "03-04" 2004 "Labiobarbus.lineata" 10.9375762181404
"407" "2004/02/03" "03-04" 2004 "Labiobarbus.lineata" 9.75119551843545
"408" "2004/02/04" "03-04" 2004 "Labiobarbus.lineata" 9.84853809250269
"409" "2004/02/06" "03-04" 2004 "Labiobarbus.lineata" 10.7585856630604
"410" "2004/02/07" "03-04" 2004 "Labiobarbus.lineata" 14.9420377314103
"411" "2004/02/08" "03-04" 2004 "Labiobarbus.lineata" 10.7142861335807
"412" "2004/02/09" "03-04" 2004 "Labiobarbus.lineata" 12.7149511469373
"413" "2004/02/11" "03-04" 2004 "Labiobarbus.lineata" 10.8559995596964
"414" "2004/02/13" "03-04" 2004 "Labiobarbus.lineata" 11.9329898497449
"415" "2004/02/14" "03-04" 2004 "Labiobarbus.lineata" 8.17278647107521
"416" "2004/03/01" "03-04" 2004 "Labiobarbus.lineata" 7.20107066517174
"417" "2004/03/02" "03-04" 2004 "Labiobarbus.lineata" 7.21751638686747
"418" "2004/03/03" "03-04" 2004 "Labiobarbus.lineata" 6.81222715065435
"419" "2004/10/16" "04-05" 2005 "Labiobarbus.lineata" 4.375000018323
"420" "2004/10/18" "04-05" 2005 "Labiobarbus.lineata" 6.12623480642747
"421" "2004/10/19" "04-05" 2005 "Labiobarbus.lineata" 7.88657065438331
"422" "2004/10/20" "04-05" 2005 "Labiobarbus.lineata" 10.2292844811991
"423" "2004/10/21" "04-05" 2005 "Labiobarbus.lineata" 10.7745157308268
"424" "2004/10/22" "04-05" 2005 "Labiobarbus.lineata" 7.33467175669655
"425" "2004/10/23" "04-05" 2005 "Labiobarbus.lineata" 4.87911016385003
"426" "2004/10/24" "04-05" 2005 "Labiobarbus.lineata" 7.47845357173726
"427" "2004/10/25" "04-05" 2005 "Labiobarbus.lineata" 5.39581914444674
"428" "2004/10/26" "04-05" 2005 "Labiobarbus.lineata" 8.84837931216034
"429" "2004/10/27" "04-05" 2005 "Labiobarbus.lineata" 8.12855924784147
"430" "2004/10/28" "04-05" 2005 "Labiobarbus.lineata" 10.5772419253109
"431" "2004/10/29" "04-05" 2005 "Labiobarbus.lineata" 11.6545356381978
"432" "2004/11/02" "04-05" 2005 "Labiobarbus.lineata" 9.07332815193807
"433" "2004/11/04" "04-05" 2005 "Labiobarbus.lineata" 4.99999994866667
"434" "2004/11/05" "04-05" 2005 "Labiobarbus.lineata" 5.43441601288934
"435" "2004/11/06" "04-05" 2005 "Labiobarbus.lineata" 6.53443316783498
"436" "2004/11/08" "04-05" 2005 "Labiobarbus.lineata" 5.05515635888337
"437" "2004/11/10" "04-05" 2005 "Labiobarbus.lineata" 8.76439592967307
"438" "2004/11/12" "04-05" 2005 "Labiobarbus.lineata" 8.73905259625964
"439" "2004/11/13" "04-05" 2005 "Labiobarbus.lineata" 12.7709076296848
"440" "2004/11/15" "04-05" 2005 "Labiobarbus.lineata" 9.05955871029548
"441" "2004/11/17" "04-05" 2005 "Labiobarbus.lineata" 6.2276872803243
"442" "2004/11/19" "04-05" 2005 "Labiobarbus.lineata" 7.33450675092118
"443" "2004/11/20" "04-05" 2005 "Labiobarbus.lineata" 8.84152049458591
"444" "2004/11/21" "04-05" 2005 "Labiobarbus.lineata" 8.48584050228622
"445" "2004/11/22" "04-05" 2005 "Labiobarbus.lineata" 9.51104178739978
"446" "2004/11/23" "04-05" 2005 "Labiobarbus.lineata" 8.77301971521166
"447" "2004/11/24" "04-05" 2005 "Labiobarbus.lineata" 7.51774885165172
"448" "2004/11/25" "04-05" 2005 "Labiobarbus.lineata" 7.89109596629276
"449" "2004/11/29" "04-05" 2005 "Labiobarbus.lineata" 12.8449859290687
"450" "2004/11/30" "04-05" 2005 "Labiobarbus.lineata" 4.79925885483737
"451" "2004/12/02" "04-05" 2005 "Labiobarbus.lineata" 7.0044997416232
"452" "2004/12/03" "04-05" 2005 "Labiobarbus.lineata" 5.23338619614116
"453" "2004/12/04" "04-05" 2005 "Labiobarbus.lineata" 7.18651459639982
"454" "2004/12/06" "04-05" 2005 "Labiobarbus.lineata" 4.37499990288399
"455" "2004/12/08" "04-05" 2005 "Labiobarbus.lineata" 5.3918494317382
"456" "2004/12/10" "04-05" 2005 "Labiobarbus.lineata" 9.73722159368441
"457" "2004/12/11" "04-05" 2005 "Labiobarbus.lineata" 6.96774934107101
"458" "2004/12/13" "04-05" 2005 "Labiobarbus.lineata" 5.30671642698598
"459" "2004/12/15" "04-05" 2005 "Labiobarbus.lineata" 7.11631786067755
"460" "2004/12/17" "04-05" 2005 "Labiobarbus.lineata" 6.92828760315187
"461" "2004/12/18" "04-05" 2005 "Labiobarbus.lineata" 9.09444412933128
"462" "2004/12/19" "04-05" 2005 "Labiobarbus.lineata" 9.27972792015467
"463" "2004/12/20" "04-05" 2005 "Labiobarbus.lineata" 9.45211245181502
"464" "2004/12/21" "04-05" 2005 "Labiobarbus.lineata" 10.399846779622
"465" "2004/12/22" "04-05" 2005 "Labiobarbus.lineata" 11.7962497169368
"466" "2004/12/23" "04-05" 2005 "Labiobarbus.lineata" 10.9293846365757
"467" "2004/12/24" "04-05" 2005 "Labiobarbus.lineata" 9.69121277197937
"468" "2004/12/25" "04-05" 2005 "Labiobarbus.lineata" 9.07993245570011
"469" "2004/12/27" "04-05" 2005 "Labiobarbus.lineata" 5.85176296175534
"470" "2004/12/29" "04-05" 2005 "Labiobarbus.lineata" 10.5485555222012
"471" "2004/12/31" "04-05" 2005 "Labiobarbus.lineata" 9.99999977669943
"472" "2005/01/03" "04-05" 2005 "Labiobarbus.lineata" 5.65217386486032
"473" "2005/01/05" "04-05" 2005 "Labiobarbus.lineata" 8.64714735378946
"474" "2005/01/06" "04-05" 2005 "Labiobarbus.lineata" 6.48813326187869
"475" "2005/01/08" "04-05" 2005 "Labiobarbus.lineata" 6.37271200500795
"476" "2005/01/10" "04-05" 2005 "Labiobarbus.lineata" 5.18115937322779
"477" "2005/01/12" "04-05" 2005 "Labiobarbus.lineata" 6.72623636085302
"478" "2005/01/14" "04-05" 2005 "Labiobarbus.lineata" 5.1632655120367
"479" "2005/01/15" "04-05" 2005 "Labiobarbus.lineata" 8.49618834001504
"480" "2005/01/17" "04-05" 2005 "Labiobarbus.lineata" 7.92987271121744
"481" "2005/01/18" "04-05" 2005 "Labiobarbus.lineata" 7.34812793339333
"482" "2005/01/19" "04-05" 2005 "Labiobarbus.lineata" 7.68926089124934
"483" "2005/01/20" "04-05" 2005 "Labiobarbus.lineata" 8.21691667257922
"484" "2005/01/21" "04-05" 2005 "Labiobarbus.lineata" 9.42056236613312
"485" "2005/01/22" "04-05" 2005 "Labiobarbus.lineata" 9.15618151883455
"486" "2005/01/23" "04-05" 2005 "Labiobarbus.lineata" 11.1828505969375
"487" "2005/01/25" "04-05" 2005 "Labiobarbus.lineata" 8.58162490718633
"488" "2005/01/26" "04-05" 2005 "Labiobarbus.lineata" 11.6417469244023
"489" "2005/01/28" "04-05" 2005 "Labiobarbus.lineata" 9.09990518209665
"490" "2005/01/29" "04-05" 2005 "Labiobarbus.lineata" 8.00630373776439
"491" "2005/01/31" "04-05" 2005 "Labiobarbus.lineata" 15.9700246882606
"492" "2005/02/02" "04-05" 2005 "Labiobarbus.lineata" 9.76282737753179
"493" "2005/02/04" "04-05" 2005 "Labiobarbus.lineata" 6.19243818953733
"494" "2005/02/05" "04-05" 2005 "Labiobarbus.lineata" 8.30574470582484
"495" "2005/02/07" "04-05" 2005 "Labiobarbus.lineata" 8.25673831010941
"496" "2005/02/09" "04-05" 2005 "Labiobarbus.lineata" 8.96185583129382
"497" "2005/02/11" "04-05" 2005 "Labiobarbus.lineata" 9.552043257135
"498" "2005/02/12" "04-05" 2005 "Labiobarbus.lineata" 7.77809883373747
"499" "2005/02/14" "04-05" 2005 "Labiobarbus.lineata" 6.08178580154414
"500" "2005/02/16" "04-05" 2005 "Labiobarbus.lineata" 7.84860475713155
"501" "2005/02/17" "04-05" 2005 "Labiobarbus.lineata" 7.92893721231854
"502" "2005/02/18" "04-05" 2005 "Labiobarbus.lineata" 7.73248515368558
"503" "2005/02/19" "04-05" 2005 "Labiobarbus.lineata" 7.48739485192375
"504" "2005/02/20" "04-05" 2005 "Labiobarbus.lineata" 7.29399422404909
"505" "2005/02/21" "04-05" 2005 "Labiobarbus.lineata" 8.01179018323017
"506" "2005/02/22" "04-05" 2005 "Labiobarbus.lineata" 8.17778874681209
"507" "2005/02/24" "04-05" 2005 "Labiobarbus.lineata" 7.70642205070412
"508" "2005/02/25" "04-05" 2005 "Labiobarbus.lineata" 6.89996267171184
"509" "2005/02/26" "04-05" 2005 "Labiobarbus.lineata" 5.46356702825502
"510" "2005/10/12" "05-06" 2006 "Labiobarbus.lineata" 5.7875017312373
"511" "2005/10/13" "05-06" 2006 "Labiobarbus.lineata" 4.22616203258855
"512" "2005/10/14" "05-06" 2006 "Labiobarbus.lineata" 5.45225351279165
"513" "2005/10/15" "05-06" 2006 "Labiobarbus.lineata" 3.30107788029795
"514" "2005/10/16" "05-06" 2006 "Labiobarbus.lineata" 3.94232856051466
"515" "2005/10/17" "05-06" 2006 "Labiobarbus.lineata" 4.21494875519018
"516" "2005/10/18" "05-06" 2006 "Labiobarbus.lineata" 5.4928998830601
"517" "2005/10/19" "05-06" 2006 "Labiobarbus.lineata" 8.47825613176486
"518" "2005/10/20" "05-06" 2006 "Labiobarbus.lineata" 8.18871999194359
"519" "2005/10/21" "05-06" 2006 "Labiobarbus.lineata" 5.90320398631475
"520" "2005/10/22" "05-06" 2006 "Labiobarbus.lineata" 4.77163473980416
"521" "2005/10/24" "05-06" 2006 "Labiobarbus.lineata" 4.60100282950081
"522" "2005/10/25" "05-06" 2006 "Labiobarbus.lineata" 4.85729276505003
"523" "2005/10/26" "05-06" 2006 "Labiobarbus.lineata" 5.57475866090568
"524" "2005/10/27" "05-06" 2006 "Labiobarbus.lineata" 5.10314955177461
"525" "2005/10/28" "05-06" 2006 "Labiobarbus.lineata" 4.48836714155362
"526" "2005/10/29" "05-06" 2006 "Labiobarbus.lineata" 4.60790854987621
"527" "2005/11/02" "05-06" 2006 "Labiobarbus.lineata" 5.00323282798059
"528" "2005/11/04" "05-06" 2006 "Labiobarbus.lineata" 4.42318370753345
"529" "2005/11/05" "05-06" 2006 "Labiobarbus.lineata" 5.04085616680165
"530" "2005/11/07" "05-06" 2006 "Labiobarbus.lineata" 4.11286943619547
"531" "2005/11/09" "05-06" 2006 "Labiobarbus.lineata" 5.75259218167738
"532" "2005/11/10" "05-06" 2006 "Labiobarbus.lineata" 5.31532062300129
"533" "2005/11/11" "05-06" 2006 "Labiobarbus.lineata" 5.34357686023279
"534" "2005/11/12" "05-06" 2006 "Labiobarbus.lineata" 6.17787763906294
"535" "2005/11/13" "05-06" 2006 "Labiobarbus.lineata" 5.98760437715385
"536" "2005/11/14" "05-06" 2006 "Labiobarbus.lineata" 6.56620873223014
"537" "2005/11/15" "05-06" 2006 "Labiobarbus.lineata" 6.05830734038161
"538" "2005/11/18" "05-06" 2006 "Labiobarbus.lineata" 5.84148850247506
"539" "2005/11/19" "05-06" 2006 "Labiobarbus.lineata" 5.38349501805928
"540" "2005/11/21" "05-06" 2006 "Labiobarbus.lineata" 6.39534874855778
"541" "2005/11/23" "05-06" 2006 "Labiobarbus.lineata" 5.70514423755889
"542" "2005/11/25" "05-06" 2006 "Labiobarbus.lineata" 7.42857147413729
"543" "2005/11/26" "05-06" 2006 "Labiobarbus.lineata" 9.99999978181818
"544" "2005/11/28" "05-06" 2006 "Labiobarbus.lineata" 5.35353530409433
"545" "2005/11/29" "05-06" 2006 "Labiobarbus.lineata" 6.53986174848434
"546" "2005/11/30" "05-06" 2006 "Labiobarbus.lineata" 6.47058809153822
"547" "2005/12/02" "05-06" 2006 "Labiobarbus.lineata" 6.88405781183925
"548" "2005/12/03" "05-06" 2006 "Labiobarbus.lineata" 5.27459427331821
"549" "2005/12/05" "05-06" 2006 "Labiobarbus.lineata" 6.71136207757202
"550" "2005/12/06" "05-06" 2006 "Labiobarbus.lineata" 5.54697448758531
"551" "2005/12/08" "05-06" 2006 "Labiobarbus.lineata" 5.35905116734757
"552" "2005/12/09" "05-06" 2006 "Labiobarbus.lineata" 5.53615357071892
"553" "2005/12/10" "05-06" 2006 "Labiobarbus.lineata" 5.76493104225921
"554" "2005/12/11" "05-06" 2006 "Labiobarbus.lineata" 6.64792548020277
"555" "2005/12/12" "05-06" 2006 "Labiobarbus.lineata" 7.09526729575426
"556" "2005/12/13" "05-06" 2006 "Labiobarbus.lineata" 7.06549629805545
"557" "2005/12/14" "05-06" 2006 "Labiobarbus.lineata" 7.20319124537916
"558" "2005/12/15" "05-06" 2006 "Labiobarbus.lineata" 6.10587663238847
"559" "2005/12/17" "05-06" 2006 "Labiobarbus.lineata" 8.49666198214537
"560" "2005/12/19" "05-06" 2006 "Labiobarbus.lineata" 8.46424798242607
"561" "2005/12/21" "05-06" 2006 "Labiobarbus.lineata" 5.63274174018706
"562" "2005/12/23" "05-06" 2006 "Labiobarbus.lineata" 8.15528620136786
"563" "2005/12/26" "05-06" 2006 "Labiobarbus.lineata" 6.89003431560799
"564" "2005/12/28" "05-06" 2006 "Labiobarbus.lineata" 6.61732937198202
"565" "2005/12/29" "05-06" 2006 "Labiobarbus.lineata" 6.98468783610733
"566" "2005/12/30" "05-06" 2006 "Labiobarbus.lineata" 8.29935330144989
"567" "2005/12/31" "05-06" 2006 "Labiobarbus.lineata" 6.17801453999469
"568" "2006/01/02" "05-06" 2006 "Labiobarbus.lineata" 6.46695849510347
"569" "2006/01/04" "05-06" 2006 "Labiobarbus.lineata" 10.1118560359144
"570" "2006/01/06" "05-06" 2006 "Labiobarbus.lineata" 9.99999977530738
"571" "2006/01/07" "05-06" 2006 "Labiobarbus.lineata" 8.07043227254558
"572" "2006/01/08" "05-06" 2006 "Labiobarbus.lineata" 8.13231691460024
"573" "2006/01/09" "05-06" 2006 "Labiobarbus.lineata" 7.27605615123005
"574" "2006/01/10" "05-06" 2006 "Labiobarbus.lineata" 7.81565140336795
"575" "2006/01/11" "05-06" 2006 "Labiobarbus.lineata" 7.9123811789442
"576" "2006/01/12" "05-06" 2006 "Labiobarbus.lineata" 6.14501469710073
"577" "2006/01/13" "05-06" 2006 "Labiobarbus.lineata" 8.62438084913623
"578" "2006/01/14" "05-06" 2006 "Labiobarbus.lineata" 6.90684119063562
"579" "2006/01/16" "05-06" 2006 "Labiobarbus.lineata" 7.51320991297724
"580" "2006/01/18" "05-06" 2006 "Labiobarbus.lineata" 7.27272722201352
"581" "2006/01/20" "05-06" 2006 "Labiobarbus.lineata" 8.18415597743775
"582" "2006/01/21" "05-06" 2006 "Labiobarbus.lineata" 8.55615562206543
"583" "2006/01/23" "05-06" 2006 "Labiobarbus.lineata" 10.029768540314
"584" "2006/01/25" "05-06" 2006 "Labiobarbus.lineata" 7.91924513035576
"585" "2006/01/27" "05-06" 2006 "Labiobarbus.lineata" 8.88888869100529
"586" "2006/01/28" "05-06" 2006 "Labiobarbus.lineata" 11.4285711747448
"587" "2006/01/30" "05-06" 2006 "Labiobarbus.lineata" 12.8571428346939
"588" "2006/02/03" "05-06" 2006 "Labiobarbus.lineata" 6.22164177942016
"589" "2006/02/05" "05-06" 2006 "Labiobarbus.lineata" 8.48324007489843
"590" "2006/02/06" "05-06" 2006 "Labiobarbus.lineata" 7.93860711652641
"591" "2006/02/07" "05-06" 2006 "Labiobarbus.lineata" 7.67946565182833
"592" "2006/02/08" "05-06" 2006 "Labiobarbus.lineata" 7.65034866577206
"593" "2006/02/09" "05-06" 2006 "Labiobarbus.lineata" 7.66746131521311
"594" "2006/02/10" "05-06" 2006 "Labiobarbus.lineata" 7.77421617513288
"595" "2006/02/11" "05-06" 2006 "Labiobarbus.lineata" 8.18973872808546
"596" "2006/02/12" "05-06" 2006 "Labiobarbus.lineata" 7.19785810276787
"597" "2006/02/13" "05-06" 2006 "Labiobarbus.lineata" 6.55924729794109
"598" "2006/02/15" "05-06" 2006 "Labiobarbus.lineata" 7.1729202536629
"599" "2006/02/17" "05-06" 2006 "Labiobarbus.lineata" 6.18187899593027
"600" "2006/02/18" "05-06" 2006 "Labiobarbus.lineata" 8.88888868930041
"601" "2006/03/01" "05-06" 2006 "Labiobarbus.lineata" 6.70367798260845
"602" "2006/03/02" "05-06" 2006 "Labiobarbus.lineata" 6.81986878703008
"603" "2006/03/03" "05-06" 2006 "Labiobarbus.lineata" 2.0815216096951
"604" "2006/03/04" "05-06" 2006 "Labiobarbus.lineata" 8.47065377917374
"605" "2006/03/05" "05-06" 2006 "Labiobarbus.lineata" 7.63064777437783
"606" "2006/03/06" "05-06" 2006 "Labiobarbus.lineata" 8.39273713378986
"607" "2006/03/07" "05-06" 2006 "Labiobarbus.lineata" 8.93168966577211
"608" "2006/03/08" "05-06" 2006 "Labiobarbus.lineata" 7.15063767837617
"609" "2006/03/09" "05-06" 2006 "Labiobarbus.lineata" 7.43742481931019
"610" "2006/03/10" "05-06" 2006 "Labiobarbus.lineata" 9.67411592112382
"611" "2006/03/11" "05-06" 2006 "Labiobarbus.lineata" 8.71758135673961
"612" "2006/03/12" "05-06" 2006 "Labiobarbus.lineata" 7.95953282199419
"613" "2006/03/13" "05-06" 2006 "Labiobarbus.lineata" 8.912765018173
"614" "2006/10/18" "06-07" 2007 "Labiobarbus.lineata" 2.98844491488048
"615" "2006/10/19" "06-07" 2007 "Labiobarbus.lineata" 3.14534219140716
"616" "2006/10/20" "06-07" 2007 "Labiobarbus.lineata" 2.36288188110495
"617" "2006/10/23" "06-07" 2007 "Labiobarbus.lineata" 5.48347643120288
"618" "2006/10/24" "06-07" 2007 "Labiobarbus.lineata" 3.6834756801175
"619" "2006/10/25" "06-07" 2007 "Labiobarbus.lineata" 3.13811363839277
"620" "2006/10/26" "06-07" 2007 "Labiobarbus.lineata" 2.47497756393268
"621" "2006/10/27" "06-07" 2007 "Labiobarbus.lineata" 3.98005476239602
"622" "2006/10/29" "06-07" 2007 "Labiobarbus.lineata" 4.07320502122479
"623" "2006/10/30" "06-07" 2007 "Labiobarbus.lineata" 4.01130735660255
"624" "2006/10/31" "06-07" 2007 "Labiobarbus.lineata" 3.62093361791693
"625" "2006/11/01" "06-07" 2007 "Labiobarbus.lineata" 4.399722992354
"626" "2006/11/02" "06-07" 2007 "Labiobarbus.lineata" 4.10509704851003
"627" "2006/11/03" "06-07" 2007 "Labiobarbus.lineata" 4.77464200697046
"628" "2006/11/04" "06-07" 2007 "Labiobarbus.lineata" 3.93067770496293
"629" "2006/11/07" "06-07" 2007 "Labiobarbus.lineata" 5.77470017019929
"630" "2006/11/09" "06-07" 2007 "Labiobarbus.lineata" 3.94358423853858
"631" "2006/11/10" "06-07" 2007 "Labiobarbus.lineata" 5.6688056822856
"632" "2006/11/13" "06-07" 2007 "Labiobarbus.lineata" 5.35369728582233
"633" "2006/11/14" "06-07" 2007 "Labiobarbus.lineata" 8.17802081808087
"634" "2006/11/15" "06-07" 2007 "Labiobarbus.lineata" 5.85014188153966
"635" "2006/11/16" "06-07" 2007 "Labiobarbus.lineata" 6.25710718130498
"636" "2006/11/17" "06-07" 2007 "Labiobarbus.lineata" 10.5637132358248
"637" "2006/11/20" "06-07" 2007 "Labiobarbus.lineata" 9.15421334429794
"638" "2006/11/21" "06-07" 2007 "Labiobarbus.lineata" 6.28381425804003
"639" "2006/11/22" "06-07" 2007 "Labiobarbus.lineata" 7.61329179522242
"640" "2006/11/23" "06-07" 2007 "Labiobarbus.lineata" 5.24811285731964
"641" "2006/11/24" "06-07" 2007 "Labiobarbus.lineata" 7.92357521856233
"642" "2006/11/27" "06-07" 2007 "Labiobarbus.lineata" 5.78266560138453
"643" "2006/11/28" "06-07" 2007 "Labiobarbus.lineata" 7.85011376638747
"644" "2006/11/29" "06-07" 2007 "Labiobarbus.lineata" 7.73078765977026
"645" "2006/11/30" "06-07" 2007 "Labiobarbus.lineata" 9.38453535263738
"646" "2006/12/01" "06-07" 2007 "Labiobarbus.lineata" 8.57851332106222
"647" "2006/12/02" "06-07" 2007 "Labiobarbus.lineata" 6.61760132548549
"648" "2006/12/03" "06-07" 2007 "Labiobarbus.lineata" 7.3056047114901
"649" "2006/12/04" "06-07" 2007 "Labiobarbus.lineata" 6.13486165104361
"650" "2006/12/05" "06-07" 2007 "Labiobarbus.lineata" 12.36029670348
"651" "2006/12/12" "06-07" 2007 "Labiobarbus.lineata" 12.5340825234202
"652" "2006/12/13" "06-07" 2007 "Labiobarbus.lineata" 8.63031364291677
"653" "2006/12/14" "06-07" 2007 "Labiobarbus.lineata" 16.0091015619047
"654" "2006/12/15" "06-07" 2007 "Labiobarbus.lineata" 11.3379583746283
"655" "2006/12/18" "06-07" 2007 "Labiobarbus.lineata" 11.8078622344105
"656" "2006/12/19" "06-07" 2007 "Labiobarbus.lineata" 6.31588364545937
"657" "2006/12/20" "06-07" 2007 "Labiobarbus.lineata" 12.8296182698888
"658" "2006/12/21" "06-07" 2007 "Labiobarbus.lineata" 11.9389884315662
"659" "2006/12/22" "06-07" 2007 "Labiobarbus.lineata" 12.1710715028955
"660" "2006/12/25" "06-07" 2007 "Labiobarbus.lineata" 8.35397743231092
"661" "2006/12/26" "06-07" 2007 "Labiobarbus.lineata" 8.67024544197616
"662" "2006/12/27" "06-07" 2007 "Labiobarbus.lineata" 9.51912613910302
"663" "2006/12/28" "06-07" 2007 "Labiobarbus.lineata" 7.6643465560744
"664" "2006/12/29" "06-07" 2007 "Labiobarbus.lineata" 7.58606268471042
"665" "2006/12/30" "06-07" 2007 "Labiobarbus.lineata" 7.96448472657893
"666" "2006/12/31" "06-07" 2007 "Labiobarbus.lineata" 10.853360062463
"667" "2007/01/01" "06-07" 2007 "Labiobarbus.lineata" 7.4200214421797
"668" "2007/01/02" "06-07" 2007 "Labiobarbus.lineata" 6.71499356852047
"669" "2007/01/03" "06-07" 2007 "Labiobarbus.lineata" 16.3230245595164
"670" "2007/01/04" "06-07" 2007 "Labiobarbus.lineata" 14.3816057366534
"671" "2007/01/05" "06-07" 2007 "Labiobarbus.lineata" 16.7173575465118
"672" "2007/01/08" "06-07" 2007 "Labiobarbus.lineata" 9.17031325315169
"673" "2007/01/09" "06-07" 2007 "Labiobarbus.lineata" 13.8121080348538
"674" "2007/01/10" "06-07" 2007 "Labiobarbus.lineata" 9.60152555729032
"675" "2007/01/11" "06-07" 2007 "Labiobarbus.lineata" 10.9357497574204
"676" "2007/01/12" "06-07" 2007 "Labiobarbus.lineata" 9.5621616679225
"677" "2007/01/13" "06-07" 2007 "Labiobarbus.lineata" 7.30188826973063
"678" "2007/01/14" "06-07" 2007 "Labiobarbus.lineata" 7.68150597524228
"679" "2007/01/15" "06-07" 2007 "Labiobarbus.lineata" 9.21225118963491
"680" "2007/01/16" "06-07" 2007 "Labiobarbus.lineata" 12.7691375549586
"681" "2007/01/17" "06-07" 2007 "Labiobarbus.lineata" 12.0514485096283
"682" "2007/01/18" "06-07" 2007 "Labiobarbus.lineata" 9.71046649295626
"683" "2007/01/19" "06-07" 2007 "Labiobarbus.lineata" 9.63610200446366
"684" "2007/01/20" "06-07" 2007 "Labiobarbus.lineata" 15.9259259259259
"685" "2007/01/21" "06-07" 2007 "Labiobarbus.lineata" 10.25
"686" "2007/01/22" "06-07" 2007 "Labiobarbus.lineata" 6.03563453606528
"687" "2007/01/25" "06-07" 2007 "Labiobarbus.lineata" 9.32071604550836
"688" "2007/01/26" "06-07" 2007 "Labiobarbus.lineata" 10.8384259374571
"689" "2007/01/27" "06-07" 2007 "Labiobarbus.lineata" 7.90077235087478
"690" "2007/01/28" "06-07" 2007 "Labiobarbus.lineata" 9.28095523088242
"691" "2007/01/29" "06-07" 2007 "Labiobarbus.lineata" 8.4345907579356
"692" "2007/01/30" "06-07" 2007 "Labiobarbus.lineata" 9.01578157706393
"693" "2007/01/31" "06-07" 2007 "Labiobarbus.lineata" 9.60327666778963
"694" "2007/02/01" "06-07" 2007 "Labiobarbus.lineata" 8.51032510308226
"695" "2007/02/02" "06-07" 2007 "Labiobarbus.lineata" 8.20154174088278
"696" "2007/02/03" "06-07" 2007 "Labiobarbus.lineata" 7.68518518566898
"697" "2007/02/04" "06-07" 2007 "Labiobarbus.lineata" 8.72749201905896
"698" "2007/02/05" "06-07" 2007 "Labiobarbus.lineata" 10.7835562760589
"699" "2007/02/06" "06-07" 2007 "Labiobarbus.lineata" 11.8187846084443
"700" "2007/02/07" "06-07" 2007 "Labiobarbus.lineata" 12.2172364103414
"701" "2007/02/08" "06-07" 2007 "Labiobarbus.lineata" 11.3067941306586
"702" "2007/02/12" "06-07" 2007 "Labiobarbus.lineata" 11.9849796663708
"703" "2007/02/13" "06-07" 2007 "Labiobarbus.lineata" 11.7792315897811
"704" "2007/02/14" "06-07" 2007 "Labiobarbus.lineata" 13.4048811232888
"705" "2007/02/15" "06-07" 2007 "Labiobarbus.lineata" 12.3085050094973
"706" "2007/02/16" "06-07" 2007 "Labiobarbus.lineata" 10.0555810879236
"707" "2007/02/18" "06-07" 2007 "Labiobarbus.lineata" 8.98024150054372
"708" "2007/02/19" "06-07" 2007 "Labiobarbus.lineata" 8.44523829859137
"709" "2007/02/20" "06-07" 2007 "Labiobarbus.lineata" 8.61125211500201
"710" "2007/02/21" "06-07" 2007 "Labiobarbus.lineata" 14.7606106228215
"711" "2007/02/22" "06-07" 2007 "Labiobarbus.lineata" 7.77923881698501
"712" "2007/02/24" "06-07" 2007 "Labiobarbus.lineata" 9.22238794409821
"713" "2007/02/25" "06-07" 2007 "Labiobarbus.lineata" 8.67217195643465
"714" "2007/02/26" "06-07" 2007 "Labiobarbus.lineata" 8.80028376955278
"715" "2007/02/27" "06-07" 2007 "Labiobarbus.lineata" 7.78022568377558
"716" "2007/02/28" "06-07" 2007 "Labiobarbus.lineata" 7.92965366635846
"717" "2007/10/29" "07-08" 2008 "Labiobarbus.lineata" 6.58935817286047
"718" "2007/10/30" "07-08" 2008 "Labiobarbus.lineata" 5.08042252984499
"719" "2007/10/31" "07-08" 2008 "Labiobarbus.lineata" 7.46096314725761
"720" "2007/11/04" "07-08" 2008 "Labiobarbus.lineata" 7.60303905693958
"721" "2007/11/05" "07-08" 2008 "Labiobarbus.lineata" 8.36793171772288
"722" "2007/11/07" "07-08" 2008 "Labiobarbus.lineata" 8.71150446350793
"723" "2007/11/08" "07-08" 2008 "Labiobarbus.lineata" 9.67895362663496
"724" "2007/11/09" "07-08" 2008 "Labiobarbus.lineata" 3.66666666721376
"725" "2007/11/15" "07-08" 2008 "Labiobarbus.lineata" 8.79625468165081
"726" "2007/11/16" "07-08" 2008 "Labiobarbus.lineata" 6.9959648360429
"727" "2007/11/17" "07-08" 2008 "Labiobarbus.lineata" 5.95193354020459
"728" "2007/11/18" "07-08" 2008 "Labiobarbus.lineata" 5.65447532073305
"729" "2007/11/19" "07-08" 2008 "Labiobarbus.lineata" 5.783734531764
"730" "2007/11/20" "07-08" 2008 "Labiobarbus.lineata" 6.26477015851979
"731" "2007/11/21" "07-08" 2008 "Labiobarbus.lineata" 6.66170978882965
"732" "2007/11/22" "07-08" 2008 "Labiobarbus.lineata" 8.82604321900792
"733" "2007/11/23" "07-08" 2008 "Labiobarbus.lineata" 8.13541051494431
"734" "2007/11/25" "07-08" 2008 "Labiobarbus.lineata" 16.6666666666667
"735" "2007/11/27" "07-08" 2008 "Labiobarbus.lineata" 11.2635758140363
"736" "2007/11/28" "07-08" 2008 "Labiobarbus.lineata" 6.03243650059902
"737" "2007/11/29" "07-08" 2008 "Labiobarbus.lineata" 12.2889395851279
"738" "2007/11/30" "07-08" 2008 "Labiobarbus.lineata" 8.02911885376532
"739" "2007/12/04" "07-08" 2008 "Labiobarbus.lineata" 5.59322033898305
"740" "2007/12/05" "07-08" 2008 "Labiobarbus.lineata" 5.58620689655172
"741" "2007/12/06" "07-08" 2008 "Labiobarbus.lineata" 10.4202471536835
"742" "2007/12/07" "07-08" 2008 "Labiobarbus.lineata" 10.0275103163686
"743" "2007/12/14" "07-08" 2008 "Labiobarbus.lineata" 6.78163129947056
"744" "2007/12/16" "07-08" 2008 "Labiobarbus.lineata" 15.4251269720391
"745" "2007/12/17" "07-08" 2008 "Labiobarbus.lineata" 6.74374293162119
"746" "2007/12/18" "07-08" 2008 "Labiobarbus.lineata" 7.79867363790338
"747" "2007/12/19" "07-08" 2008 "Labiobarbus.lineata" 8.26631286372275
"748" "2007/12/20" "07-08" 2008 "Labiobarbus.lineata" 6.83229963410657
"749" "2007/12/21" "07-08" 2008 "Labiobarbus.lineata" 8.79315025606158
"750" "2007/12/22" "07-08" 2008 "Labiobarbus.lineata" 8.19726325068575
"751" "2007/12/23" "07-08" 2008 "Labiobarbus.lineata" 7.61847583753539
"752" "2007/12/24" "07-08" 2008 "Labiobarbus.lineata" 15.4400010644317
"753" "2007/12/25" "07-08" 2008 "Labiobarbus.lineata" 7.56121231472813
"754" "2007/12/26" "07-08" 2008 "Labiobarbus.lineata" 9.46161138243108
"755" "2007/12/27" "07-08" 2008 "Labiobarbus.lineata" 7.50381755372402
"756" "2007/12/28" "07-08" 2008 "Labiobarbus.lineata" 9.53905249679898
"757" "2008/01/04" "07-08" 2008 "Labiobarbus.lineata" 10.1827372580524
"758" "2008/01/05" "07-08" 2008 "Labiobarbus.lineata" 11.2448116447946
"759" "2008/01/08" "07-08" 2008 "Labiobarbus.lineata" 12.5933948670219
"760" "2008/01/09" "07-08" 2008 "Labiobarbus.lineata" 8.49502585476449
"761" "2008/01/14" "07-08" 2008 "Labiobarbus.lineata" 11.1993063144871
"762" "2008/01/15" "07-08" 2008 "Labiobarbus.lineata" 9.81849419787457
"763" "2008/01/16" "07-08" 2008 "Labiobarbus.lineata" 7.62867907654753
"764" "2008/01/17" "07-08" 2008 "Labiobarbus.lineata" 6.7548659305812
"765" "2008/01/18" "07-08" 2008 "Labiobarbus.lineata" 8.07269059085843
"766" "2008/01/19" "07-08" 2008 "Labiobarbus.lineata" 8.3028331728865
"767" "2008/01/20" "07-08" 2008 "Labiobarbus.lineata" 10.0595153670011
"768" "2008/01/21" "07-08" 2008 "Labiobarbus.lineata" 9.98902963951455
"769" "2008/01/22" "07-08" 2008 "Labiobarbus.lineata" 7.81241559108907
"770" "2008/01/25" "07-08" 2008 "Labiobarbus.lineata" 8.19009739121645
"771" "2008/01/28" "07-08" 2008 "Labiobarbus.lineata" 12.6674792196658
"772" "2008/01/29" "07-08" 2008 "Labiobarbus.lineata" 8.78597383761509
"773" "2008/01/30" "07-08" 2008 "Labiobarbus.lineata" 11.5485104554517
"774" "2008/02/01" "07-08" 2008 "Labiobarbus.lineata" 7.04192111356859
"775" "2008/02/04" "07-08" 2008 "Labiobarbus.lineata" 6.23133200522134
"776" "2008/02/08" "07-08" 2008 "Labiobarbus.lineata" 6.19122100909924
"777" "2008/02/10" "07-08" 2008 "Labiobarbus.lineata" 13.7412013615722
"778" "2008/02/11" "07-08" 2008 "Labiobarbus.lineata" 7.3942632750131
"779" "2008/02/13" "07-08" 2008 "Labiobarbus.lineata" 8.0488005657126
"780" "2008/02/14" "07-08" 2008 "Labiobarbus.lineata" 8.01731841337121
"781" "2008/02/15" "07-08" 2008 "Labiobarbus.lineata" 8.33974717728534
"782" "2008/02/16" "07-08" 2008 "Labiobarbus.lineata" 6.87939125808102
"783" "2008/02/17" "07-08" 2008 "Labiobarbus.lineata" 8.482533149652
"784" "2008/02/18" "07-08" 2008 "Labiobarbus.lineata" 8.5622295121765
"785" "2008/02/19" "07-08" 2008 "Labiobarbus.lineata" 4.49693996630396
"786" "2008/02/20" "07-08" 2008 "Labiobarbus.lineata" 7.24256205369356
"787" "2008/02/21" "07-08" 2008 "Labiobarbus.lineata" 7.81874668001521
"788" "2008/02/22" "07-08" 2008 "Labiobarbus.lineata" 17.0935606549224
"789" "2008/02/25" "07-08" 2008 "Labiobarbus.lineata" 6.85344314942001
"790" "2008/02/26" "07-08" 2008 "Labiobarbus.lineata" 8.23134294076795
"791" "2008/02/27" "07-08" 2008 "Labiobarbus.lineata" 6.23706296565241
"792" "2008/02/28" "07-08" 2008 "Labiobarbus.lineata" 7.16269841380629
"793" "2008/10/11" "08-09" 2009 "Labiobarbus.lineata" 10
"794" "2008/10/13" "08-09" 2009 "Labiobarbus.lineata" 6.65116279069767
"795" "2008/10/14" "08-09" 2009 "Labiobarbus.lineata" 6.36363636363636
"796" "2008/10/15" "08-09" 2009 "Labiobarbus.lineata" 17.4551607445008
"797" "2008/10/16" "08-09" 2009 "Labiobarbus.lineata" 7.20167364099317
"798" "2008/10/17" "08-09" 2009 "Labiobarbus.lineata" 7.70220588235294
"799" "2008/10/18" "08-09" 2009 "Labiobarbus.lineata" 7.74193548387097
"800" "2008/10/20" "08-09" 2009 "Labiobarbus.lineata" 9.62388888817286
"801" "2008/10/21" "08-09" 2009 "Labiobarbus.lineata" 7.53521127069282
"802" "2008/10/22" "08-09" 2009 "Labiobarbus.lineata" 10.9294732664519
"803" "2008/10/23" "08-09" 2009 "Labiobarbus.lineata" 6.20689655038644
"804" "2008/10/24" "08-09" 2009 "Labiobarbus.lineata" 7.29411764949827
"805" "2008/10/25" "08-09" 2009 "Labiobarbus.lineata" 5.74257425575679
"806" "2008/10/27" "08-09" 2009 "Labiobarbus.lineata" 4.72222222222222
"807" "2008/10/28" "08-09" 2009 "Labiobarbus.lineata" 6.99481865375581
"808" "2008/10/31" "08-09" 2009 "Labiobarbus.lineata" 7.5
"809" "2008/11/03" "08-09" 2009 "Labiobarbus.lineata" 5.83264351935956
"810" "2008/11/04" "08-09" 2009 "Labiobarbus.lineata" 5.85080699882061
"811" "2008/11/05" "08-09" 2009 "Labiobarbus.lineata" 6.0823552046879
"812" "2008/11/06" "08-09" 2009 "Labiobarbus.lineata" 5.45521472392638
"813" "2008/11/07" "08-09" 2009 "Labiobarbus.lineata" 5.39979492617398
"814" "2008/11/08" "08-09" 2009 "Labiobarbus.lineata" 5.10707444113371
"815" "2008/11/09" "08-09" 2009 "Labiobarbus.lineata" 5.23317086223596
"816" "2008/11/10" "08-09" 2009 "Labiobarbus.lineata" 7.92873051224944
"817" "2008/11/11" "08-09" 2009 "Labiobarbus.lineata" 6.47418101054969
"818" "2008/11/15" "08-09" 2009 "Labiobarbus.lineata" 6.11111111111111
"819" "2008/11/16" "08-09" 2009 "Labiobarbus.lineata" 5.79427725682582
"820" "2008/11/17" "08-09" 2009 "Labiobarbus.lineata" 6.10145097877152
"821" "2008/11/20" "08-09" 2009 "Labiobarbus.lineata" 6.47058823529412
"822" "2008/11/21" "08-09" 2009 "Labiobarbus.lineata" 6.5252953650409
"823" "2008/11/24" "08-09" 2009 "Labiobarbus.lineata" 7.14955618954542
"824" "2008/11/25" "08-09" 2009 "Labiobarbus.lineata" 7.80238500851789
"825" "2008/11/26" "08-09" 2009 "Labiobarbus.lineata" 6.17246701971918
"826" "2008/11/27" "08-09" 2009 "Labiobarbus.lineata" 5.94059405940594
"827" "2008/11/29" "08-09" 2009 "Labiobarbus.lineata" 20
"828" "2008/12/02" "08-09" 2009 "Labiobarbus.lineata" 9.02341863374616
"829" "2008/12/04" "08-09" 2009 "Labiobarbus.lineata" 7.1875939430975
"830" "2008/12/05" "08-09" 2009 "Labiobarbus.lineata" 8.11360037953966
"831" "2008/12/06" "08-09" 2009 "Labiobarbus.lineata" 6.86808202000933
"832" "2008/12/07" "08-09" 2009 "Labiobarbus.lineata" 8.84234902590331
"833" "2008/12/08" "08-09" 2009 "Labiobarbus.lineata" 7.33440500982338
"834" "2008/12/09" "08-09" 2009 "Labiobarbus.lineata" 7.78757273395896
"835" "2008/12/10" "08-09" 2009 "Labiobarbus.lineata" 7.9874133685024
"836" "2008/12/11" "08-09" 2009 "Labiobarbus.lineata" 8.4379182149551
"837" "2008/12/12" "08-09" 2009 "Labiobarbus.lineata" 12.210191456827
"838" "2008/12/13" "08-09" 2009 "Labiobarbus.lineata" 15.8589595833489
"839" "2008/12/15" "08-09" 2009 "Labiobarbus.lineata" 8.0304806566219
"840" "2008/12/16" "08-09" 2009 "Labiobarbus.lineata" 10.4190110568354
"841" "2008/12/17" "08-09" 2009 "Labiobarbus.lineata" 21.0264855152122
"842" "2008/12/18" "08-09" 2009 "Labiobarbus.lineata" 10.0525227039697
"843" "2008/12/19" "08-09" 2009 "Labiobarbus.lineata" 12.6035681483416
"844" "2008/12/22" "08-09" 2009 "Labiobarbus.lineata" 9.84
"845" "2008/12/23" "08-09" 2009 "Labiobarbus.lineata" 7.41935483870968
"846" "2008/12/24" "08-09" 2009 "Labiobarbus.lineata" 17.6923076923077
"847" "2008/12/25" "08-09" 2009 "Labiobarbus.lineata" 7.42063492063492
"848" "2008/12/26" "08-09" 2009 "Labiobarbus.lineata" 8.43537414965986
"849" "2009/01/01" "08-09" 2009 "Labiobarbus.lineata" 9.40492833023797
"850" "2009/01/02" "08-09" 2009 "Labiobarbus.lineata" 10.3302058891016
"851" "2009/01/03" "08-09" 2009 "Labiobarbus.lineata" 8.6344285721126
"852" "2009/01/04" "08-09" 2009 "Labiobarbus.lineata" 9.81670297436823
"853" "2009/01/05" "08-09" 2009 "Labiobarbus.lineata" 8.5652741091215
"854" "2009/01/06" "08-09" 2009 "Labiobarbus.lineata" 9.0761127138565
"855" "2009/01/07" "08-09" 2009 "Labiobarbus.lineata" 8.42797556679089
"856" "2009/01/08" "08-09" 2009 "Labiobarbus.lineata" 9.51971321935103
"857" "2009/01/09" "08-09" 2009 "Labiobarbus.lineata" 9.65121984236597
"858" "2009/01/10" "08-09" 2009 "Labiobarbus.lineata" 8.61598261440955
"859" "2009/01/12" "08-09" 2009 "Labiobarbus.lineata" 19.2699078939794
"860" "2009/01/13" "08-09" 2009 "Labiobarbus.lineata" 14.6217844058847
"861" "2009/01/14" "08-09" 2009 "Labiobarbus.lineata" 8.85128894389295
"862" "2009/01/21" "08-09" 2009 "Labiobarbus.lineata" 9.4795174260158
"863" "2009/01/22" "08-09" 2009 "Labiobarbus.lineata" 9.06345599980697
"864" "2009/01/23" "08-09" 2009 "Labiobarbus.lineata" 21.2455317798977
"865" "2009/01/26" "08-09" 2009 "Labiobarbus.lineata" 8.05970149198824
"866" "2009/01/28" "08-09" 2009 "Labiobarbus.lineata" 9.16314789608719
"867" "2009/01/29" "08-09" 2009 "Labiobarbus.lineata" 8.31881493033959
"868" "2009/01/30" "08-09" 2009 "Labiobarbus.lineata" 21.6666666666667
"869" "2009/02/01" "08-09" 2009 "Labiobarbus.lineata" 8.58383284853834
"870" "2009/02/02" "08-09" 2009 "Labiobarbus.lineata" 9.65735436287276
"871" "2009/02/03" "08-09" 2009 "Labiobarbus.lineata" 8.77518054174631
"872" "2009/02/04" "08-09" 2009 "Labiobarbus.lineata" 8.80891772877507
"873" "2009/02/05" "08-09" 2009 "Labiobarbus.lineata" 8.55280553135998
"874" "2009/02/06" "08-09" 2009 "Labiobarbus.lineata" 7.84790145138366
"875" "2009/02/07" "08-09" 2009 "Labiobarbus.lineata" 8.55581628963134
"876" "2009/02/08" "08-09" 2009 "Labiobarbus.lineata" 8.9612698554404
"877" "2009/02/09" "08-09" 2009 "Labiobarbus.lineata" 9.57065069013737
"878" "2009/02/10" "08-09" 2009 "Labiobarbus.lineata" 19.9999999940709
"879" "2009/02/11" "08-09" 2009 "Labiobarbus.lineata" 15.5555555555556
"880" "2009/02/12" "08-09" 2009 "Labiobarbus.lineata" 8.26130893848988
"881" "2009/02/13" "08-09" 2009 "Labiobarbus.lineata" 8.51884705526492
"882" "2009/02/16" "08-09" 2009 "Labiobarbus.lineata" 20.2184507516082
"883" "2009/02/17" "08-09" 2009 "Labiobarbus.lineata" 9.69937694434153
"884" "2009/02/23" "08-09" 2009 "Labiobarbus.lineata" 8.26586809774403
"885" "2009/02/24" "08-09" 2009 "Labiobarbus.lineata" 8.85583309933725
"886" "2009/02/26" "08-09" 2009 "Labiobarbus.lineata" 8.20169166063943
"887" "2009/02/27" "08-09" 2009 "Labiobarbus.lineata" 8.95443445843719
"888" "2009/03/01" "08-09" 2009 "Labiobarbus.lineata" 8.63889766672277
"889" "2009/03/02" "08-09" 2009 "Labiobarbus.lineata" 8.5871289923947
"890" "2009/03/03" "08-09" 2009 "Labiobarbus.lineata" 8.30787709552047
"891" "2009/03/04" "08-09" 2009 "Labiobarbus.lineata" 8.7499999951414
"892" "2009/03/05" "08-09" 2009 "Labiobarbus.lineata" 8.42738399569715
"893" "2009/03/06" "08-09" 2009 "Labiobarbus.lineata" 8.03001910915052
"894" "2009/03/07" "08-09" 2009 "Labiobarbus.lineata" 8.53733027098314
"895" "2009/03/08" "08-09" 2009 "Labiobarbus.lineata" 8.54224375462867
"896" "2009/03/09" "08-09" 2009 "Labiobarbus.lineata" 8.63100242574523
"897" "2009/03/10" "08-09" 2009 "Labiobarbus.lineata" 7.87058144819074
"898" "2009/10/20" "09-10" 2010 "Labiobarbus.lineata" 4.57317073170732
"899" "2009/10/22" "09-10" 2010 "Labiobarbus.lineata" 3.42147280298617
"900" "2009/10/24" "09-10" 2010 "Labiobarbus.lineata" 5.0143140273055
"901" "2009/10/25" "09-10" 2010 "Labiobarbus.lineata" 7.9656190655154
"902" "2009/10/26" "09-10" 2010 "Labiobarbus.lineata" 5.35080713071825
"903" "2009/10/27" "09-10" 2010 "Labiobarbus.lineata" 5.20244023310103
"904" "2009/10/28" "09-10" 2010 "Labiobarbus.lineata" 4.97520806699282
"905" "2009/10/29" "09-10" 2010 "Labiobarbus.lineata" 6.6354368880621
"906" "2009/10/30" "09-10" 2010 "Labiobarbus.lineata" 5.90296923363783
"907" "2009/10/31" "09-10" 2010 "Labiobarbus.lineata" 6.47835326999862
"908" "2009/11/05" "09-10" 2010 "Labiobarbus.lineata" 5.5391945869552
"909" "2009/11/06" "09-10" 2010 "Labiobarbus.lineata" 4.6773941319812
"910" "2009/11/10" "09-10" 2010 "Labiobarbus.lineata" 6.03467154702369
"911" "2009/11/13" "09-10" 2010 "Labiobarbus.lineata" 5.60256756406968
"912" "2009/11/16" "09-10" 2010 "Labiobarbus.lineata" 4.66824644549763
"913" "2009/11/19" "09-10" 2010 "Labiobarbus.lineata" 13.9856801962022
"914" "2009/11/20" "09-10" 2010 "Labiobarbus.lineata" 5.81759134293722
"915" "2009/11/23" "09-10" 2010 "Labiobarbus.lineata" 6.55838965287961
"916" "2009/11/24" "09-10" 2010 "Labiobarbus.lineata" 23.3381887483408
"917" "2009/11/25" "09-10" 2010 "Labiobarbus.lineata" 8.68531698473586
"918" "2009/11/26" "09-10" 2010 "Labiobarbus.lineata" 9.85060380065803
"919" "2009/11/27" "09-10" 2010 "Labiobarbus.lineata" 10.6131575828901
"920" "2009/11/28" "09-10" 2010 "Labiobarbus.lineata" 7.70952176514881
"921" "2009/11/29" "09-10" 2010 "Labiobarbus.lineata" 7.74915695579291
"922" "2009/11/30" "09-10" 2010 "Labiobarbus.lineata" 7.80175290846015
"923" "2009/12/01" "09-10" 2010 "Labiobarbus.lineata" 6.60305260593778
"924" "2009/12/02" "09-10" 2010 "Labiobarbus.lineata" 8.00317666850693
"925" "2009/12/04" "09-10" 2010 "Labiobarbus.lineata" 10.551952893096
"926" "2009/12/07" "09-10" 2010 "Labiobarbus.lineata" 7.2316384180791
"927" "2009/12/08" "09-10" 2010 "Labiobarbus.lineata" 15.7142857142857
"928" "2009/12/09" "09-10" 2010 "Labiobarbus.lineata" 9.36599423631124
"929" "2009/12/11" "09-10" 2010 "Labiobarbus.lineata" 7.60452274560108
"930" "2009/12/14" "09-10" 2010 "Labiobarbus.lineata" 12.5072886297376
"931" "2009/12/16" "09-10" 2010 "Labiobarbus.lineata" 6.99654278379415
"932" "2009/12/17" "09-10" 2010 "Labiobarbus.lineata" 15.8620689655172
"933" "2009/12/18" "09-10" 2010 "Labiobarbus.lineata" 9.204324700972
"934" "2009/12/21" "09-10" 2010 "Labiobarbus.lineata" 8.80862271618918
"935" "2009/12/22" "09-10" 2010 "Labiobarbus.lineata" 8.46760540630026
"936" "2009/12/23" "09-10" 2010 "Labiobarbus.lineata" 11.2284333793318
"937" "2009/12/24" "09-10" 2010 "Labiobarbus.lineata" 7.35168218928816
"938" "2009/12/25" "09-10" 2010 "Labiobarbus.lineata" 7.56510687789698
"939" "2009/12/26" "09-10" 2010 "Labiobarbus.lineata" 8.34218028996248
"940" "2009/12/27" "09-10" 2010 "Labiobarbus.lineata" 8.08654859730018
"941" "2009/12/28" "09-10" 2010 "Labiobarbus.lineata" 8.50382904038504
"942" "2009/12/29" "09-10" 2010 "Labiobarbus.lineata" 8.2568695191285
"943" "2009/12/30" "09-10" 2010 "Labiobarbus.lineata" 7.9484038691091
"944" "2010/01/02" "09-10" 2010 "Labiobarbus.lineata" 20
"945" "2010/01/05" "09-10" 2010 "Labiobarbus.lineata" 20.0000000048592
"946" "2010/01/06" "09-10" 2010 "Labiobarbus.lineata" 7.48356701003781
"947" "2010/01/07" "09-10" 2010 "Labiobarbus.lineata" 8.59077809579516
"948" "2010/01/08" "09-10" 2010 "Labiobarbus.lineata" 15.8525345663188
"949" "2010/01/11" "09-10" 2010 "Labiobarbus.lineata" 5.92707525213344
"950" "2010/01/12" "09-10" 2010 "Labiobarbus.lineata" 8.52459016393443
"951" "2010/01/14" "09-10" 2010 "Labiobarbus.lineata" 7.17263843741391
"952" "2010/01/15" "09-10" 2010 "Labiobarbus.lineata" 17.423312973291
"953" "2010/01/19" "09-10" 2010 "Labiobarbus.lineata" 8.16857688401996
"954" "2010/01/20" "09-10" 2010 "Labiobarbus.lineata" 11.8457178497597
"955" "2010/01/22" "09-10" 2010 "Labiobarbus.lineata" 8.00632323494302
"956" "2010/01/23" "09-10" 2010 "Labiobarbus.lineata" 7.93601537493448
"957" "2010/01/24" "09-10" 2010 "Labiobarbus.lineata" 7.97915424467375
"958" "2010/01/25" "09-10" 2010 "Labiobarbus.lineata" 8.22493944500599
"959" "2010/01/26" "09-10" 2010 "Labiobarbus.lineata" 7.71776453076777
"960" "2010/01/27" "09-10" 2010 "Labiobarbus.lineata" 7.93439332363803
"961" "2010/01/28" "09-10" 2010 "Labiobarbus.lineata" 7.21693615792125
"962" "2010/01/29" "09-10" 2010 "Labiobarbus.lineata" 7.74411221639829
"963" "2010/02/05" "09-10" 2010 "Labiobarbus.lineata" 8.5
"964" "2010/02/08" "09-10" 2010 "Labiobarbus.lineata" 8.16280694749451
"965" "2010/02/09" "09-10" 2010 "Labiobarbus.lineata" 7.86729857819905
"966" "2010/02/10" "09-10" 2010 "Labiobarbus.lineata" 8.08823529411765
"967" "2010/02/11" "09-10" 2010 "Labiobarbus.lineata" 22
"968" "2010/02/12" "09-10" 2010 "Labiobarbus.lineata" 3.80896226415094
"969" "2010/02/17" "09-10" 2010 "Labiobarbus.lineata" 7.44186046511628
"970" "2010/02/18" "09-10" 2010 "Labiobarbus.lineata" 7.8740157480315
"971" "2010/02/19" "09-10" 2010 "Labiobarbus.lineata" 20
"972" "2010/02/20" "09-10" 2010 "Labiobarbus.lineata" 7.94281822408033
"973" "2010/02/21" "09-10" 2010 "Labiobarbus.lineata" 8.77844938116754
"974" "2010/02/22" "09-10" 2010 "Labiobarbus.lineata" 7.77293998236255
"975" "2010/02/23" "09-10" 2010 "Labiobarbus.lineata" 9.04873661936353
"976" "2010/02/24" "09-10" 2010 "Labiobarbus.lineata" 9.12982494431907
"977" "2010/02/25" "09-10" 2010 "Labiobarbus.lineata" 8.73909166885907
"978" "2010/02/26" "09-10" 2010 "Labiobarbus.lineata" 7.55545448308095
"979" "2010/02/27" "09-10" 2010 "Labiobarbus.lineata" 9.76879056321255
"980" "2010/03/01" "09-10" 2010 "Labiobarbus.lineata" 7.7165058297301
"981" "2010/03/02" "09-10" 2010 "Labiobarbus.lineata" 7.78780641513768
"982" "2010/03/03" "09-10" 2010 "Labiobarbus.lineata" 9.00298245508793
"983" "2010/03/04" "09-10" 2010 "Labiobarbus.lineata" 8.34263336575083
"984" "2010/03/05" "09-10" 2010 "Labiobarbus.lineata" 7.93662318305498
"985" "2010/10/26" "10-11" 2011 "Labiobarbus.lineata" 5
"986" "2010/10/27" "10-11" 2011 "Labiobarbus.lineata" 5
"987" "2010/10/28" "10-11" 2011 "Labiobarbus.lineata" 4.03508771947368
"988" "2010/10/29" "10-11" 2011 "Labiobarbus.lineata" 4.83870967741935
"989" "2010/10/30" "10-11" 2011 "Labiobarbus.lineata" 6.11111111111111
"990" "2010/10/31" "10-11" 2011 "Labiobarbus.lineata" 5.83333333522727
"991" "2010/11/03" "10-11" 2011 "Labiobarbus.lineata" 6.20253164600661
"992" "2010/11/06" "10-11" 2011 "Labiobarbus.lineata" 5.54744525547445
"993" "2010/11/09" "10-11" 2011 "Labiobarbus.lineata" 4.21052631578947
"994" "2010/11/12" "10-11" 2011 "Labiobarbus.lineata" 5.47839506018519
"995" "2010/11/13" "10-11" 2011 "Labiobarbus.lineata" 5.18502665639685
"996" "2010/11/14" "10-11" 2011 "Labiobarbus.lineata" 4.82387471005022
"997" "2010/11/15" "10-11" 2011 "Labiobarbus.lineata" 5.38787800200821
"998" "2010/11/16" "10-11" 2011 "Labiobarbus.lineata" 5.07074791058853
"999" "2010/11/17" "10-11" 2011 "Labiobarbus.lineata" 5.22910683938813
"1000" "2010/11/18" "10-11" 2011 "Labiobarbus.lineata" 5.56054820709625
"1001" "2010/11/19" "10-11" 2011 "Labiobarbus.lineata" 2.69126333648812
"1002" "2010/11/20" "10-11" 2011 "Labiobarbus.lineata" 5.44779704284324
"1003" "2010/11/23" "10-11" 2011 "Labiobarbus.lineata" 6.74242424242424
"1004" "2010/11/24" "10-11" 2011 "Labiobarbus.lineata" 3.70689655279835
"1005" "2010/11/27" "10-11" 2011 "Labiobarbus.lineata" 4.92063492063492
"1006" "2010/11/30" "10-11" 2011 "Labiobarbus.lineata" 4.8
"1007" "2010/12/01" "10-11" 2011 "Labiobarbus.lineata" 30
"1008" "2010/12/02" "10-11" 2011 "Labiobarbus.lineata" 5.26315789575674
"1009" "2010/12/05" "10-11" 2011 "Labiobarbus.lineata" 5.09709709752066
"1010" "2010/12/07" "10-11" 2011 "Labiobarbus.lineata" 20
"1011" "2010/12/08" "10-11" 2011 "Labiobarbus.lineata" 5.83333333333333
"1012" "2010/12/10" "10-11" 2011 "Labiobarbus.lineata" 30
"1013" "2010/12/11" "10-11" 2011 "Labiobarbus.lineata" 9.03225806451613
"1014" "2010/12/12" "10-11" 2011 "Labiobarbus.lineata" 6.21523100774736
"1015" "2010/12/13" "10-11" 2011 "Labiobarbus.lineata" 6.32210521996462
"1016" "2010/12/14" "10-11" 2011 "Labiobarbus.lineata" 6.9061522791122
"1017" "2010/12/15" "10-11" 2011 "Labiobarbus.lineata" 7.01974010625008
"1018" "2010/12/16" "10-11" 2011 "Labiobarbus.lineata" 6.72925175807904
"1019" "2010/12/17" "10-11" 2011 "Labiobarbus.lineata" 6.70332838161863
"1020" "2010/12/18" "10-11" 2011 "Labiobarbus.lineata" 6.69397271133968
"1021" "2010/12/19" "10-11" 2011 "Labiobarbus.lineata" 6.63009515031886
"1022" "2010/12/20" "10-11" 2011 "Labiobarbus.lineata" 6.56506205556782
"1023" "2010/12/21" "10-11" 2011 "Labiobarbus.lineata" 8.28302824069038
"1024" "2010/12/22" "10-11" 2011 "Labiobarbus.lineata" 20
"1025" "2010/12/23" "10-11" 2011 "Labiobarbus.lineata" 9.53309451170914
"1026" "2010/12/25" "10-11" 2011 "Labiobarbus.lineata" 7.36719147309266
"1027" "2010/12/28" "10-11" 2011 "Labiobarbus.lineata" 7.73160402235407
"1028" "2010/12/31" "10-11" 2011 "Labiobarbus.lineata" 7.09033613296421
"1029" "2011/01/03" "10-11" 2011 "Labiobarbus.lineata" 6.25
"1030" "2011/01/04" "10-11" 2011 "Labiobarbus.lineata" 6.04983426837334
"1031" "2011/01/05" "10-11" 2011 "Labiobarbus.lineata" 20
"1032" "2011/01/06" "10-11" 2011 "Labiobarbus.lineata" 6.42271293352825
"1033" "2011/01/07" "10-11" 2011 "Labiobarbus.lineata" 8.15107102501115
"1034" "2011/01/10" "10-11" 2011 "Labiobarbus.lineata" 7.5047963158679
"1035" "2011/01/11" "10-11" 2011 "Labiobarbus.lineata" 7.81045168811687
"1036" "2011/01/12" "10-11" 2011 "Labiobarbus.lineata" 6.81639614861025
"1037" "2011/01/13" "10-11" 2011 "Labiobarbus.lineata" 7.03070629128434
"1038" "2011/01/14" "10-11" 2011 "Labiobarbus.lineata" 7.14021800158063
"1039" "2011/01/15" "10-11" 2011 "Labiobarbus.lineata" 7.60126148287999
"1040" "2011/01/16" "10-11" 2011 "Labiobarbus.lineata" 6.34019754255651
"1041" "2011/01/17" "10-11" 2011 "Labiobarbus.lineata" 7.69896445936873
"1042" "2011/01/18" "10-11" 2011 "Labiobarbus.lineata" 7.6065771027571
"1043" "2011/01/19" "10-11" 2011 "Labiobarbus.lineata" 7.67474497121741
"1044" "2011/01/22" "10-11" 2011 "Labiobarbus.lineata" 8.27224920576383
"1045" "2011/01/25" "10-11" 2011 "Labiobarbus.lineata" 8.99031166127688
"1046" "2011/01/28" "10-11" 2011 "Labiobarbus.lineata" 8.89830508406022
"1047" "2011/01/31" "10-11" 2011 "Labiobarbus.lineata" 9.11196911331077
"1048" "2011/02/03" "10-11" 2011 "Labiobarbus.lineata" 8.08537208272352
"1049" "2011/02/04" "10-11" 2011 "Labiobarbus.lineata" 7.36842105367036
"1050" "2011/02/05" "10-11" 2011 "Labiobarbus.lineata" 7.83164476931235
"1051" "2011/02/07" "10-11" 2011 "Labiobarbus.lineata" 7.23049472609095
"1052" "2011/02/09" "10-11" 2011 "Labiobarbus.lineata" 5.6735018801698
"1053" "2011/02/10" "10-11" 2011 "Labiobarbus.lineata" 6.71370716791819
"1054" "2011/02/11" "10-11" 2011 "Labiobarbus.lineata" 6.6931173761474
"1055" "2011/02/12" "10-11" 2011 "Labiobarbus.lineata" 7.66199435344207
"1056" "2011/02/13" "10-11" 2011 "Labiobarbus.lineata" 6.65008390116657
"1057" "2011/02/14" "10-11" 2011 "Labiobarbus.lineata" 6.38903296859248
"1058" "2011/02/15" "10-11" 2011 "Labiobarbus.lineata" 6.42434326928548
"1059" "2011/02/16" "10-11" 2011 "Labiobarbus.lineata" 6.97081160480759
"1060" "2011/02/17" "10-11" 2011 "Labiobarbus.lineata" 6.60981625829508
"1061" "2011/11/02" "11-12" 2012 "Labiobarbus.lineata" 5.80060961078293
"1062" "2011/11/03" "11-12" 2012 "Labiobarbus.lineata" 5.15143212951432
"1063" "2011/11/04" "11-12" 2012 "Labiobarbus.lineata" 4.78265539742485
"1064" "2011/11/05" "11-12" 2012 "Labiobarbus.lineata" 4.74635718489632
"1065" "2011/11/06" "11-12" 2012 "Labiobarbus.lineata" 9.82969771715208
"1066" "2011/11/07" "11-12" 2012 "Labiobarbus.lineata" 5.32849741715003
"1067" "2011/11/08" "11-12" 2012 "Labiobarbus.lineata" 5.07101737629349
"1068" "2011/11/09" "11-12" 2012 "Labiobarbus.lineata" 4.93056479149713
"1069" "2011/11/11" "11-12" 2012 "Labiobarbus.lineata" 9.56269757589238
"1070" "2011/11/14" "11-12" 2012 "Labiobarbus.lineata" 6.9535864978903
"1071" "2011/11/16" "11-12" 2012 "Labiobarbus.lineata" 8.73862892652636
"1072" "2011/11/18" "11-12" 2012 "Labiobarbus.lineata" 6.93602770152956
"1073" "2011/11/19" "11-12" 2012 "Labiobarbus.lineata" 27.5
"1074" "2011/11/20" "11-12" 2012 "Labiobarbus.lineata" 7.71536904232232
"1075" "2011/11/22" "11-12" 2012 "Labiobarbus.lineata" 6.03419459686655
"1076" "2011/11/24" "11-12" 2012 "Labiobarbus.lineata" 7.18448581141616
"1077" "2011/11/26" "11-12" 2012 "Labiobarbus.lineata" 28.6521739161456
"1078" "2011/11/28" "11-12" 2012 "Labiobarbus.lineata" 7.65207702068121
"1079" "2011/11/30" "11-12" 2012 "Labiobarbus.lineata" 11.4479755969077
"1080" "2011/12/01" "11-12" 2012 "Labiobarbus.lineata" 10.2989142950298
"1081" "2011/12/02" "11-12" 2012 "Labiobarbus.lineata" 7.16154155404718
"1082" "2011/12/03" "11-12" 2012 "Labiobarbus.lineata" 5.88457907847822
"1083" "2011/12/05" "11-12" 2012 "Labiobarbus.lineata" 6.44723704343799
"1084" "2011/12/06" "11-12" 2012 "Labiobarbus.lineata" 9.92296815074686
"1085" "2011/12/07" "11-12" 2012 "Labiobarbus.lineata" 6.85040446652067
"1086" "2011/12/08" "11-12" 2012 "Labiobarbus.lineata" 6.58071992576697
"1087" "2011/12/09" "11-12" 2012 "Labiobarbus.lineata" 6.55846885797365
"1088" "2011/12/11" "11-12" 2012 "Labiobarbus.lineata" 14
"1089" "2011/12/12" "11-12" 2012 "Labiobarbus.lineata" 10.7167630051609
"1090" "2011/12/14" "11-12" 2012 "Labiobarbus.lineata" 10.8062234793768
"1091" "2011/12/16" "11-12" 2012 "Labiobarbus.lineata" 8.86927667846616
"1092" "2011/12/19" "11-12" 2012 "Labiobarbus.lineata" 9.18455726276703
"1093" "2011/12/21" "11-12" 2012 "Labiobarbus.lineata" 9.33246073294061
"1094" "2011/12/23" "11-12" 2012 "Labiobarbus.lineata" 8.0327868852459
"1095" "2011/12/26" "11-12" 2012 "Labiobarbus.lineata" 7.98586226121596
"1096" "2011/12/28" "11-12" 2012 "Labiobarbus.lineata" 7.81842362084007
"1097" "2011/12/30" "11-12" 2012 "Labiobarbus.lineata" 9.75512490918208
"1098" "2012/01/01" "11-12" 2012 "Labiobarbus.lineata" 7.63520919671083
"1099" "2012/01/02" "11-12" 2012 "Labiobarbus.lineata" 7.66006871304495
"1100" "2012/01/03" "11-12" 2012 "Labiobarbus.lineata" 7.59140498790864
"1101" "2012/01/04" "11-12" 2012 "Labiobarbus.lineata" 6.94096828893194
"1102" "2012/01/05" "11-12" 2012 "Labiobarbus.lineata" 6.97390789358362
"1103" "2012/01/06" "11-12" 2012 "Labiobarbus.lineata" 6.5809914528899
"1104" "2012/01/07" "11-12" 2012 "Labiobarbus.lineata" 6.84626003893631
"1105" "2012/01/08" "11-12" 2012 "Labiobarbus.lineata" 9.29367355302613
"1106" "2012/01/09" "11-12" 2012 "Labiobarbus.lineata" 14.1369376333663
"1107" "2012/01/10" "11-12" 2012 "Labiobarbus.lineata" 13.3511368389884
"1108" "2012/01/11" "11-12" 2012 "Labiobarbus.lineata" 20
"1109" "2012/01/12" "11-12" 2012 "Labiobarbus.lineata" 9.76653696497229
"1110" "2012/01/13" "11-12" 2012 "Labiobarbus.lineata" 20
"1111" "2012/01/14" "11-12" 2012 "Labiobarbus.lineata" 7.73325713870198
"1112" "2012/01/16" "11-12" 2012 "Labiobarbus.lineata" 8.37680811926928
"1113" "2012/01/18" "11-12" 2012 "Labiobarbus.lineata" 9.83869296751164
"1114" "2012/01/20" "11-12" 2012 "Labiobarbus.lineata" 30
"1115" "2012/01/21" "11-12" 2012 "Labiobarbus.lineata" 7.57575757609098
"1116" "2012/01/25" "11-12" 2012 "Labiobarbus.lineata" 8.88888888974359
"1117" "2012/01/26" "11-12" 2012 "Labiobarbus.lineata" 21.25
"1118" "2012/01/27" "11-12" 2012 "Labiobarbus.lineata" 13.9499847750269
"1119" "2012/01/28" "11-12" 2012 "Labiobarbus.lineata" 15.9603960350115
"1120" "2012/01/30" "11-12" 2012 "Labiobarbus.lineata" 16.8178004908439
"1121" "2012/01/31" "11-12" 2012 "Labiobarbus.lineata" 13.9510986791085
"1122" "2012/02/01" "11-12" 2012 "Labiobarbus.lineata" 8.61159601424298
"1123" "2012/02/02" "11-12" 2012 "Labiobarbus.lineata" 7.14653293052465
"1124" "2012/02/03" "11-12" 2012 "Labiobarbus.lineata" 7.70646197190274
"1125" "2012/02/04" "11-12" 2012 "Labiobarbus.lineata" 7.92840442655147
"1126" "2012/02/06" "11-12" 2012 "Labiobarbus.lineata" 9.46680418028599
"1127" "2012/02/07" "11-12" 2012 "Labiobarbus.lineata" 7.33720796333052
"1128" "2012/02/08" "11-12" 2012 "Labiobarbus.lineata" 8.76491272392966
"1129" "2012/02/10" "11-12" 2012 "Labiobarbus.lineata" 9.15256778962395
"1130" "2012/02/13" "11-12" 2012 "Labiobarbus.lineata" 9.11111111060606
"1131" "2012/02/14" "11-12" 2012 "Labiobarbus.lineata" 16.6666666677885
"1132" "2012/02/15" "11-12" 2012 "Labiobarbus.lineata" 13.1648351648352
"1133" "2012/02/17" "11-12" 2012 "Labiobarbus.lineata" 23.4615384615385
"1134" "2012/02/20" "11-12" 2012 "Labiobarbus.lineata" 7.48466257775979
"1135" "2012/02/21" "11-12" 2012 "Labiobarbus.lineata" 10
"1136" "2012/02/22" "11-12" 2012 "Labiobarbus.lineata" 8.78048780594884
"1137" "2012/02/24" "11-12" 2012 "Labiobarbus.lineata" 8.21824881266312
"1138" "2012/02/27" "11-12" 2012 "Labiobarbus.lineata" 8.25008486145607
"1139" "2012/02/28" "11-12" 2012 "Labiobarbus.lineata" 7.87268601375292
"1140" "2012/02/29" "11-12" 2012 "Labiobarbus.lineata" 8.22582738229295
"1141" "2012/10/27" "12-13" 2013 "Labiobarbus.lineata" 4.15635924868986
"1142" "2012/10/28" "12-13" 2013 "Labiobarbus.lineata" 3.87828448458188
"1143" "2012/10/29" "12-13" 2013 "Labiobarbus.lineata" 3.99258103907432
"1144" "2012/10/31" "12-13" 2013 "Labiobarbus.lineata" 4.28586240886438
"1145" "2012/11/02" "12-13" 2013 "Labiobarbus.lineata" 8.29773615905088
"1146" "2012/11/04" "12-13" 2013 "Labiobarbus.lineata" 7.83212790594445
"1147" "2012/11/06" "12-13" 2013 "Labiobarbus.lineata" 7.82456905567869
"1148" "2012/11/08" "12-13" 2013 "Labiobarbus.lineata" 6.90459849062816
"1149" "2012/11/10" "12-13" 2013 "Labiobarbus.lineata" 7.88732394366197
"1150" "2012/11/12" "12-13" 2013 "Labiobarbus.lineata" 5.54385965
"1151" "2012/11/14" "12-13" 2013 "Labiobarbus.lineata" 8.19095477386935
"1152" "2012/11/16" "12-13" 2013 "Labiobarbus.lineata" 6.83884891844045
"1153" "2012/11/19" "12-13" 2013 "Labiobarbus.lineata" 7.98791821598457
"1154" "2012/11/20" "12-13" 2013 "Labiobarbus.lineata" 5.2638693389114
"1155" "2012/11/21" "12-13" 2013 "Labiobarbus.lineata" 5.64291471356492
"1156" "2012/11/22" "12-13" 2013 "Labiobarbus.lineata" 5.7920139634579
"1157" "2012/11/23" "12-13" 2013 "Labiobarbus.lineata" 5.51081810599703
"1158" "2012/11/24" "12-13" 2013 "Labiobarbus.lineata" 5.20902821907637
"1159" "2012/11/25" "12-13" 2013 "Labiobarbus.lineata" 5.71820706865726
"1160" "2012/11/26" "12-13" 2013 "Labiobarbus.lineata" 5.18138620753604
"1161" "2012/11/27" "12-13" 2013 "Labiobarbus.lineata" 6.27330086382956
"1162" "2012/11/28" "12-13" 2013 "Labiobarbus.lineata" 20
"1163" "2012/11/29" "12-13" 2013 "Labiobarbus.lineata" 6.8714448225256
"1164" "2012/12/02" "12-13" 2013 "Labiobarbus.lineata" 35
"1165" "2012/12/03" "12-13" 2013 "Labiobarbus.lineata" 6.93486590229885
"1166" "2012/12/04" "12-13" 2013 "Labiobarbus.lineata" 7.87187362843915
"1167" "2012/12/07" "12-13" 2013 "Labiobarbus.lineata" 8.53511705690518
"1168" "2012/12/08" "12-13" 2013 "Labiobarbus.lineata" 5.88235294117647
"1169" "2012/12/10" "12-13" 2013 "Labiobarbus.lineata" 15
"1170" "2012/12/11" "12-13" 2013 "Labiobarbus.lineata" 6.73247582196034
"1171" "2012/12/12" "12-13" 2013 "Labiobarbus.lineata" 13.3333333333333
"1172" "2012/12/13" "12-13" 2013 "Labiobarbus.lineata" 6.24329159246482
"1173" "2012/12/14" "12-13" 2013 "Labiobarbus.lineata" 10
"1174" "2012/12/15" "12-13" 2013 "Labiobarbus.lineata" 5.81542351238451
"1175" "2012/12/16" "12-13" 2013 "Labiobarbus.lineata" 30.0000000119465
"1176" "2012/12/17" "12-13" 2013 "Labiobarbus.lineata" 6.73843611276302
"1177" "2012/12/18" "12-13" 2013 "Labiobarbus.lineata" 5.45454545454545
"1178" "2012/12/19" "12-13" 2013 "Labiobarbus.lineata" 6.82177886103652
"1179" "2012/12/20" "12-13" 2013 "Labiobarbus.lineata" 6.26033862555971
"1180" "2012/12/21" "12-13" 2013 "Labiobarbus.lineata" 5.92308587502758
"1181" "2012/12/22" "12-13" 2013 "Labiobarbus.lineata" 5.8880403009567
"1182" "2012/12/23" "12-13" 2013 "Labiobarbus.lineata" 5.13629528526896
"1183" "2012/12/24" "12-13" 2013 "Labiobarbus.lineata" 8.0683986541244
"1184" "2012/12/25" "12-13" 2013 "Labiobarbus.lineata" 6.34224053611087
"1185" "2012/12/26" "12-13" 2013 "Labiobarbus.lineata" 5.51828782797947
"1186" "2012/12/27" "12-13" 2013 "Labiobarbus.lineata" 5.37128983951566
"1187" "2012/12/28" "12-13" 2013 "Labiobarbus.lineata" 7.49210960969482
"1188" "2012/12/30" "12-13" 2013 "Labiobarbus.lineata" 24.5901639344262
"1189" "2012/12/31" "12-13" 2013 "Labiobarbus.lineata" 7.60828625423729
"1190" "2013/01/03" "12-13" 2013 "Labiobarbus.lineata" 8.58128727679537
"1191" "2013/01/05" "12-13" 2013 "Labiobarbus.lineata" 11.2372448966048
"1192" "2013/01/07" "12-13" 2013 "Labiobarbus.lineata" 9.12854030555556
"1193" "2013/01/09" "12-13" 2013 "Labiobarbus.lineata" 8.35857352238802
"1194" "2013/01/11" "12-13" 2013 "Labiobarbus.lineata" 5.45454545454545
"1195" "2013/01/12" "12-13" 2013 "Labiobarbus.lineata" 6.98348851109167
"1196" "2013/01/14" "12-13" 2013 "Labiobarbus.lineata" 10.8896797153025
"1197" "2013/01/15" "12-13" 2013 "Labiobarbus.lineata" 10.4042026054502
"1198" "2013/01/16" "12-13" 2013 "Labiobarbus.lineata" 25.947458649108
"1199" "2013/01/17" "12-13" 2013 "Labiobarbus.lineata" 8.55366748110828
"1200" "2013/01/18" "12-13" 2013 "Labiobarbus.lineata" 4.54988365626689
"1201" "2013/01/19" "12-13" 2013 "Labiobarbus.lineata" 5.41280712565257
"1202" "2013/01/20" "12-13" 2013 "Labiobarbus.lineata" 5.8943658782605
"1203" "2013/01/21" "12-13" 2013 "Labiobarbus.lineata" 5.77544083487607
"1204" "2013/01/22" "12-13" 2013 "Labiobarbus.lineata" 10.6369999974202
"1205" "2013/01/23" "12-13" 2013 "Labiobarbus.lineata" 5.61533523373993
"1206" "2013/01/24" "12-13" 2013 "Labiobarbus.lineata" 6.47951488704153
"1207" "2013/01/25" "12-13" 2013 "Labiobarbus.lineata" 8.10063472322171
"1208" "2013/01/26" "12-13" 2013 "Labiobarbus.lineata" 13.7320663545374
"1209" "2013/01/28" "12-13" 2013 "Labiobarbus.lineata" 10.3470104084946
"1210" "2013/01/30" "12-13" 2013 "Labiobarbus.lineata" 19.4963533366041
"1211" "2013/01/31" "12-13" 2013 "Labiobarbus.lineata" 13.1503407201808
"1212" "2013/02/01" "12-13" 2013 "Labiobarbus.lineata" 12.3524476497352
"1213" "2013/02/04" "12-13" 2013 "Labiobarbus.lineata" 11.0786971274454
"1214" "2013/02/05" "12-13" 2013 "Labiobarbus.lineata" 11.9816905070236
"1215" "2013/02/07" "12-13" 2013 "Labiobarbus.lineata" 8.11616577647784
"1216" "2013/02/09" "12-13" 2013 "Labiobarbus.lineata" 13.7697993652293
"1217" "2013/02/13" "12-13" 2013 "Labiobarbus.lineata" 6.98366713736002
"1218" "2013/02/14" "12-13" 2013 "Labiobarbus.lineata" 10.7407407363357
"1219" "2013/02/15" "12-13" 2013 "Labiobarbus.lineata" 8.37335347052146
"1220" "2013/02/16" "12-13" 2013 "Labiobarbus.lineata" 9.50608167306194
"1221" "2013/02/17" "12-13" 2013 "Labiobarbus.lineata" 5.83293807321287
"1222" "2013/02/18" "12-13" 2013 "Labiobarbus.lineata" 6.53341357232811
"1223" "2013/02/19" "12-13" 2013 "Labiobarbus.lineata" 6.4298229780682
"1224" "2013/02/20" "12-13" 2013 "Labiobarbus.lineata" 6.10492556316832
"1225" "2013/02/21" "12-13" 2013 "Labiobarbus.lineata" 6.58617515357462
"1226" "2013/02/22" "12-13" 2013 "Labiobarbus.lineata" 6.08216181952842
"1227" "2013/02/23" "12-13" 2013 "Labiobarbus.lineata" 5.94296835385836
"1228" "2013/02/24" "12-13" 2013 "Labiobarbus.lineata" 6.52281750661595
"1229" "2013/02/25" "12-13" 2013 "Labiobarbus.lineata" 16.3767665841607
"1230" "2013/02/26" "12-13" 2013 "Labiobarbus.lineata" 7.38354706919985
"1231" "2013/02/27" "12-13" 2013 "Labiobarbus.lineata" 7.09374523266692
"1232" "2013/02/28" "12-13" 2013 "Labiobarbus.lineata" 8.0099752298957
"1233" "2013/10/23" "13-14" 2014 "Labiobarbus.lineata" 5.58823529546713
"1234" "2013/10/25" "13-14" 2014 "Labiobarbus.lineata" 11.6067146258993
"1235" "2013/10/27" "13-14" 2014 "Labiobarbus.lineata" 5.95238095192308
"1236" "2013/10/29" "13-14" 2014 "Labiobarbus.lineata" 5.55555555555556
"1237" "2013/11/02" "13-14" 2014 "Labiobarbus.lineata" 7.76745105720944
"1238" "2013/11/04" "13-14" 2014 "Labiobarbus.lineata" 5.66531869877767
"1239" "2013/11/06" "13-14" 2014 "Labiobarbus.lineata" 7.50618811772858
"1240" "2013/11/09" "13-14" 2014 "Labiobarbus.lineata" 5.97976208582167
"1241" "2013/11/10" "13-14" 2014 "Labiobarbus.lineata" 5.91480033698781
"1242" "2013/11/11" "13-14" 2014 "Labiobarbus.lineata" 5.3193354236913
"1243" "2013/11/12" "13-14" 2014 "Labiobarbus.lineata" 4.92699942839989
"1244" "2013/11/13" "13-14" 2014 "Labiobarbus.lineata" 15.6693204961426
"1245" "2013/11/14" "13-14" 2014 "Labiobarbus.lineata" 7.66705504299703
"1246" "2013/11/15" "13-14" 2014 "Labiobarbus.lineata" 5.87243571586586
"1247" "2013/11/16" "13-14" 2014 "Labiobarbus.lineata" 6.30578476564099
"1248" "2013/11/17" "13-14" 2014 "Labiobarbus.lineata" 13.5852592127561
"1249" "2013/11/19" "13-14" 2014 "Labiobarbus.lineata" 9.63039316686023
"1250" "2013/11/21" "13-14" 2014 "Labiobarbus.lineata" 7.58974359038462
"1251" "2013/11/23" "13-14" 2014 "Labiobarbus.lineata" 9.00970873791215
"1252" "2013/11/25" "13-14" 2014 "Labiobarbus.lineata" 5.5687972978748
"1253" "2013/11/27" "13-14" 2014 "Labiobarbus.lineata" 6.3551553403991
"1254" "2013/11/29" "13-14" 2014 "Labiobarbus.lineata" 8.43563950583304
"1255" "2013/12/02" "13-14" 2014 "Labiobarbus.lineata" 7.46431498600819
"1256" "2013/12/04" "13-14" 2014 "Labiobarbus.lineata" 7.50109318948381
"1257" "2013/12/06" "13-14" 2014 "Labiobarbus.lineata" 9.40960988872061
"1258" "2013/12/09" "13-14" 2014 "Labiobarbus.lineata" 6.33354226484913
"1259" "2013/12/10" "13-14" 2014 "Labiobarbus.lineata" 6.29734824542559
"1260" "2013/12/11" "13-14" 2014 "Labiobarbus.lineata" 7.27973903588257
"1261" "2013/12/12" "13-14" 2014 "Labiobarbus.lineata" 7.13899801876974
"1262" "2013/12/13" "13-14" 2014 "Labiobarbus.lineata" 15.8814119689932
"1263" "2013/12/14" "13-14" 2014 "Labiobarbus.lineata" 7.6428202883179
"1264" "2013/12/15" "13-14" 2014 "Labiobarbus.lineata" 8.01649582543015
"1265" "2013/12/16" "13-14" 2014 "Labiobarbus.lineata" 8.59473431088384
"1266" "2013/12/17" "13-14" 2014 "Labiobarbus.lineata" 19.6138417799058
"1267" "2013/12/19" "13-14" 2014 "Labiobarbus.lineata" 11.0316341400392
"1268" "2013/12/21" "13-14" 2014 "Labiobarbus.lineata" 8.55217174452126
"1269" "2013/12/22" "13-14" 2014 "Labiobarbus.lineata" 18.2352941176471
"1270" "2013/12/23" "13-14" 2014 "Labiobarbus.lineata" 8.19372015209566
"1271" "2013/12/25" "13-14" 2014 "Labiobarbus.lineata" 11.1235735443386
"1272" "2013/12/27" "13-14" 2014 "Labiobarbus.lineata" 9.43548387096774
"1273" "2013/12/28" "13-14" 2014 "Labiobarbus.lineata" 6.94915254237288
"1274" "2013/12/29" "13-14" 2014 "Labiobarbus.lineata" 20.5882352941176
"1275" "2014/01/02" "13-14" 2014 "Labiobarbus.lineata" 8.01602162132435
"1276" "2014/01/04" "13-14" 2014 "Labiobarbus.lineata" 8.21849832218695
"1277" "2014/01/07" "13-14" 2014 "Labiobarbus.lineata" 7.94327972318903
"1278" "2014/01/08" "13-14" 2014 "Labiobarbus.lineata" 7.30007895232871
"1279" "2014/01/09" "13-14" 2014 "Labiobarbus.lineata" 6.71455333258011
"1280" "2014/01/10" "13-14" 2014 "Labiobarbus.lineata" 8.42356901975404
"1281" "2014/01/11" "13-14" 2014 "Labiobarbus.lineata" 12.155785010404
"1282" "2014/01/12" "13-14" 2014 "Labiobarbus.lineata" 7.64419299650182
"1283" "2014/01/13" "13-14" 2014 "Labiobarbus.lineata" 8.60418093306918
"1284" "2014/01/14" "13-14" 2014 "Labiobarbus.lineata" 9.19519317539626
"1285" "2014/01/15" "13-14" 2014 "Labiobarbus.lineata" 14.4502736086276
"1286" "2014/01/17" "13-14" 2014 "Labiobarbus.lineata" 7.26218600155179
"1287" "2014/01/19" "13-14" 2014 "Labiobarbus.lineata" 8.32516758222345
"1288" "2014/01/21" "13-14" 2014 "Labiobarbus.lineata" 8.3675827570663
"1289" "2014/01/23" "13-14" 2014 "Labiobarbus.lineata" 7.96572356711151
"1290" "2014/01/25" "13-14" 2014 "Labiobarbus.lineata" 7.02283848025548
"1291" "2014/01/27" "13-14" 2014 "Labiobarbus.lineata" 11.7926544907451
"1292" "2014/01/30" "13-14" 2014 "Labiobarbus.lineata" 9.73180076628353
"1293" "2014/02/01" "13-14" 2014 "Labiobarbus.lineata" 6.42595097751101
"1294" "2014/02/03" "13-14" 2014 "Labiobarbus.lineata" 6.42111850639292
"1295" "2014/02/06" "13-14" 2014 "Labiobarbus.lineata" 8.18906240172876
"1296" "2014/02/07" "13-14" 2014 "Labiobarbus.lineata" 6.99738589613992
"1297" "2014/02/08" "13-14" 2014 "Labiobarbus.lineata" 7.11105535941429
"1298" "2014/02/09" "13-14" 2014 "Labiobarbus.lineata" 7.21567581875433
"1299" "2014/02/10" "13-14" 2014 "Labiobarbus.lineata" 9.358273990066
"1300" "2014/02/11" "13-14" 2014 "Labiobarbus.lineata" 6.67817587174934
"1301" "2014/02/12" "13-14" 2014 "Labiobarbus.lineata" 6.94620615214983
"1302" "2014/02/13" "13-14" 2014 "Labiobarbus.lineata" 7.84815354911033
"1303" "2014/02/14" "13-14" 2014 "Labiobarbus.lineata" 7.63568257655814
"1304" "2014/02/16" "13-14" 2014 "Labiobarbus.lineata" 6.82221912235296
"1305" "2014/02/18" "13-14" 2014 "Labiobarbus.lineata" 7.21920732106063
"1306" "2014/02/20" "13-14" 2014 "Labiobarbus.lineata" 10.2380952384702
"1307" "2014/02/22" "13-14" 2014 "Labiobarbus.lineata" 7.39806802607439
"1308" "2014/02/24" "13-14" 2014 "Labiobarbus.lineata" 6.31104721968999
"1309" "2014/02/26" "13-14" 2014 "Labiobarbus.lineata" 7.29062206801216
"1310" "2014/02/28" "13-14" 2014 "Labiobarbus.lineata" 7.54165434247004
"1311" "2014/03/02" "13-14" 2014 "Labiobarbus.lineata" 10.952380952381
"1312" "2014/03/03" "13-14" 2014 "Labiobarbus.lineata" 6.92931847480755
"1313" "2014/03/04" "13-14" 2014 "Labiobarbus.lineata" 6.3613169873735
"1314" "2014/03/06" "13-14" 2014 "Labiobarbus.lineata" 6.84192232691846
"1315" "2014/03/07" "13-14" 2014 "Labiobarbus.lineata" 7.7929872599922
"1316" "2014/03/08" "13-14" 2014 "Labiobarbus.lineata" 9.15797540371238
"1317" "2014/03/09" "13-14" 2014 "Labiobarbus.lineata" 6.39886274546604
"1318" "2014/03/10" "13-14" 2014 "Labiobarbus.lineata" 7.19839537658619
"1319" "2014/03/11" "13-14" 2014 "Labiobarbus.lineata" 6.85299383482319
"1320" "2014/03/12" "13-14" 2014 "Labiobarbus.lineata" 10.2268041237113
"1321" "2014/03/13" "13-14" 2014 "Labiobarbus.lineata" 6.28645204241507
"1322" "2014/10/14" "14-15" 2015 "Labiobarbus.lineata" 7.39726027441719
"1323" "2014/10/16" "14-15" 2015 "Labiobarbus.lineata" 7.79411764676392
"1324" "2014/10/18" "14-15" 2015 "Labiobarbus.lineata" 6.28717077361037
"1325" "2014/10/22" "14-15" 2015 "Labiobarbus.lineata" 8.17687074693877
"1326" "2014/10/25" "14-15" 2015 "Labiobarbus.lineata" 7.77104784763525
"1327" "2014/10/28" "14-15" 2015 "Labiobarbus.lineata" 6.27611440046167
"1328" "2014/10/29" "14-15" 2015 "Labiobarbus.lineata" 5.16169470521236
"1329" "2014/10/30" "14-15" 2015 "Labiobarbus.lineata" 5.16279444489521
"1330" "2014/10/31" "14-15" 2015 "Labiobarbus.lineata" 5.2127499262062
"1331" "2014/11/01" "14-15" 2015 "Labiobarbus.lineata" 5.377335419452
"1332" "2014/11/02" "14-15" 2015 "Labiobarbus.lineata" 4.91980670367189
"1333" "2014/11/03" "14-15" 2015 "Labiobarbus.lineata" 5.29468664714663
"1334" "2014/11/04" "14-15" 2015 "Labiobarbus.lineata" 4.9487555679806
"1335" "2014/11/05" "14-15" 2015 "Labiobarbus.lineata" 8.358208956666
"1336" "2014/11/06" "14-15" 2015 "Labiobarbus.lineata" 5.40166075843705
"1337" "2014/11/08" "14-15" 2015 "Labiobarbus.lineata" 8.99086977419554
"1338" "2014/11/11" "14-15" 2015 "Labiobarbus.lineata" 7.136886514417
"1339" "2014/11/14" "14-15" 2015 "Labiobarbus.lineata" 7.09526982059262
"1340" "2014/11/17" "14-15" 2015 "Labiobarbus.lineata" 6.78325384260731
"1341" "2014/11/20" "14-15" 2015 "Labiobarbus.lineata" 9.32432432432432
"1342" "2014/11/23" "14-15" 2015 "Labiobarbus.lineata" 8.26072607227723
"1343" "2014/11/27" "14-15" 2015 "Labiobarbus.lineata" 7.76907069207574
"1344" "2014/11/28" "14-15" 2015 "Labiobarbus.lineata" 5.38542464032672
"1345" "2014/11/29" "14-15" 2015 "Labiobarbus.lineata" 6.18797586535502
"1346" "2014/11/30" "14-15" 2015 "Labiobarbus.lineata" 5.98749631529376
"1347" "2014/12/01" "14-15" 2015 "Labiobarbus.lineata" 5.61524731558452
"1348" "2014/12/02" "14-15" 2015 "Labiobarbus.lineata" 5.86933683774266
"1349" "2014/12/03" "14-15" 2015 "Labiobarbus.lineata" 5.61054219004427
"1350" "2014/12/04" "14-15" 2015 "Labiobarbus.lineata" 5.19629841591564
"1351" "2014/12/05" "14-15" 2015 "Labiobarbus.lineata" 5.14527355329606
"1352" "2014/12/06" "14-15" 2015 "Labiobarbus.lineata" 5.95985401459854
"1353" "2014/12/07" "14-15" 2015 "Labiobarbus.lineata" 5.25
"1354" "2014/12/08" "14-15" 2015 "Labiobarbus.lineata" 7.04008134846064
"1355" "2014/12/09" "14-15" 2015 "Labiobarbus.lineata" 5.76402877811252
"1356" "2014/12/10" "14-15" 2015 "Labiobarbus.lineata" 3.33533653946374
"1357" "2014/12/11" "14-15" 2015 "Labiobarbus.lineata" 6.66495110670793
"1358" "2014/12/14" "14-15" 2015 "Labiobarbus.lineata" 5.23102065160994
"1359" "2014/12/17" "14-15" 2015 "Labiobarbus.lineata" 7.14285714285714
"1360" "2014/12/20" "14-15" 2015 "Labiobarbus.lineata" 5.9916826621881
"1361" "2014/12/23" "14-15" 2015 "Labiobarbus.lineata" 7.0799180324877
"1362" "2014/12/26" "14-15" 2015 "Labiobarbus.lineata" 8.89876923056987
"1363" "2014/12/27" "14-15" 2015 "Labiobarbus.lineata" 5.2366748550273
"1364" "2014/12/28" "14-15" 2015 "Labiobarbus.lineata" 6.62338039856463
"1365" "2014/12/29" "14-15" 2015 "Labiobarbus.lineata" 5.62991340103831
"1366" "2014/12/30" "14-15" 2015 "Labiobarbus.lineata" 8.1719805315144
"1367" "2014/12/31" "14-15" 2015 "Labiobarbus.lineata" 7.84976260448754
"1368" "2015/01/01" "14-15" 2015 "Labiobarbus.lineata" 5.63932005640838
"1369" "2015/01/02" "14-15" 2015 "Labiobarbus.lineata" 6.39108639836738
"1370" "2015/01/03" "14-15" 2015 "Labiobarbus.lineata" 8.48923060914011
"1371" "2015/01/04" "14-15" 2015 "Labiobarbus.lineata" 7.78098697659024
"1372" "2015/01/05" "14-15" 2015 "Labiobarbus.lineata" 9.49413359028287
"1373" "2015/01/07" "14-15" 2015 "Labiobarbus.lineata" 9.02832380111749
"1374" "2015/01/10" "14-15" 2015 "Labiobarbus.lineata" 8.88920930505459
"1375" "2015/01/13" "14-15" 2015 "Labiobarbus.lineata" 8.78618415001636
"1376" "2015/01/16" "14-15" 2015 "Labiobarbus.lineata" 8.29391978485961
"1377" "2015/01/19" "14-15" 2015 "Labiobarbus.lineata" 6.49213005129352
"1378" "2015/01/22" "14-15" 2015 "Labiobarbus.lineata" 9.11011578753861
"1379" "2015/01/25" "14-15" 2015 "Labiobarbus.lineata" 7.87132365383714
"1380" "2015/01/26" "14-15" 2015 "Labiobarbus.lineata" 5.39192637437894
"1381" "2015/01/27" "14-15" 2015 "Labiobarbus.lineata" 5.23965047977057
"1382" "2015/01/28" "14-15" 2015 "Labiobarbus.lineata" 5.55278320074304
"1383" "2015/01/29" "14-15" 2015 "Labiobarbus.lineata" 6.18800322049979
"1384" "2015/01/30" "14-15" 2015 "Labiobarbus.lineata" 6.07598676933427
"1385" "2015/01/31" "14-15" 2015 "Labiobarbus.lineata" 6.04044661850714
"1386" "2015/02/01" "14-15" 2015 "Labiobarbus.lineata" 5.52943208393846
"1387" "2015/02/02" "14-15" 2015 "Labiobarbus.lineata" 7.51968096613778
"1388" "2015/02/03" "14-15" 2015 "Labiobarbus.lineata" 6.93269727440138
"1389" "2015/02/04" "14-15" 2015 "Labiobarbus.lineata" 8.1499267070424
"1390" "2015/02/05" "14-15" 2015 "Labiobarbus.lineata" 6.50738400620499
"1391" "2015/02/06" "14-15" 2015 "Labiobarbus.lineata" 7.2501812024327
"1392" "2015/02/09" "14-15" 2015 "Labiobarbus.lineata" 7.065227378967
"1393" "2015/02/12" "14-15" 2015 "Labiobarbus.lineata" 8.11188811333623
"1394" "2015/02/22" "14-15" 2015 "Labiobarbus.lineata" 4.79494144726191
"1395" "2015/02/23" "14-15" 2015 "Labiobarbus.lineata" 6.38319050569322
"1396" "2015/02/24" "14-15" 2015 "Labiobarbus.lineata" 6.14425044583624
"1397" "2015/02/25" "14-15" 2015 "Labiobarbus.lineata" 6.03795949408562
"1398" "2015/02/26" "14-15" 2015 "Labiobarbus.lineata" 6.28156257879794
"1399" "2015/02/27" "14-15" 2015 "Labiobarbus.lineata" 6.02184862900067
"1400" "2015/02/28" "14-15" 2015 "Labiobarbus.lineata" 6.2541590152103
"1401" "2015/03/01" "14-15" 2015 "Labiobarbus.lineata" 6.02707170128217
"1402" "2015/03/02" "14-15" 2015 "Labiobarbus.lineata" 5.77168137923684
"1403" "2015/03/03" "14-15" 2015 "Labiobarbus.lineata" 5.78106753084064
"1404" "2015/03/04" "14-15" 2015 "Labiobarbus.lineata" 6.00825872848171
"1405" "2015/03/05" "14-15" 2015 "Labiobarbus.lineata" 5.48453956948056
