# Supplementary material for: Evidence of indiscriminate fishing effects in one of the world’s largest inland fisheries
Source: Sci Rep. 2018 Jun 12;8:8947. doi: 10.1038/s41598-018-27340-1 (PMC5997758; doi:10.1038/s41598-018-27340-1)
Supplement: Supplementary file 2 — Data used for this study [file 41598_2018_27340_MOESM2_ESM.zip › data/body.wt_Osteochilus.melanopleura.txt]

id	date	season	season1	species	body.wt
1	10/16/2000	00-01	2001	Osteochilus.melanopleurus	466.6666786
2	10/17/2000	00-01	2001	Osteochilus.melanopleurus	1200.000048
3	10/19/2000	00-01	2001	Osteochilus.melanopleurus	240.7670181
4	10/20/2000	00-01	2001	Osteochilus.melanopleurus	620.0000046
5	10/21/2000	00-01	2001	Osteochilus.melanopleurus	432.4331388
6	10/22/2000	00-01	2001	Osteochilus.melanopleurus	298.1818214
7	10/23/2000	00-01	2001	Osteochilus.melanopleurus	109.9610886
8	10/24/2000	00-01	2001	Osteochilus.melanopleurus	161.5831197
9	10/27/2000	00-01	2001	Osteochilus.melanopleurus	369.3623054
10	10/28/2000	00-01	2001	Osteochilus.melanopleurus	1500
11	10/29/2000	00-01	2001	Osteochilus.melanopleurus	746.5753421
12	10/30/2000	00-01	2001	Osteochilus.melanopleurus	660.7444284
13	10/31/2000	00-01	2001	Osteochilus.melanopleurus	775.0000058
14	11/2/2000	00-01	2001	Osteochilus.melanopleurus	1453.023255
15	11/3/2000	00-01	2001	Osteochilus.melanopleurus	958.946843
16	11/4/2000	00-01	2001	Osteochilus.melanopleurus	1624.182071
17	11/5/2000	00-01	2001	Osteochilus.melanopleurus	1660.007688
18	11/6/2000	00-01	2001	Osteochilus.melanopleurus	1499.333155
19	11/7/2000	00-01	2001	Osteochilus.melanopleurus	1856.030971
20	11/8/2000	00-01	2001	Osteochilus.melanopleurus	1587.738085
21	11/9/2000	00-01	2001	Osteochilus.melanopleurus	1740.039215
22	11/10/2000	00-01	2001	Osteochilus.melanopleurus	1833.333333
23	11/11/2000	00-01	2001	Osteochilus.melanopleurus	863.724871
24	11/12/2000	00-01	2001	Osteochilus.melanopleurus	894.5838571
25	11/13/2000	00-01	2001	Osteochilus.melanopleurus	1366.306537
26	11/14/2000	00-01	2001	Osteochilus.melanopleurus	1033.236557
27	11/15/2000	00-01	2001	Osteochilus.melanopleurus	866.3960511
28	11/16/2000	00-01	2001	Osteochilus.melanopleurus	376.9965279
29	11/17/2000	00-01	2001	Osteochilus.melanopleurus	756.0877753
30	11/18/2000	00-01	2001	Osteochilus.melanopleurus	545.6579309
31	11/19/2000	00-01	2001	Osteochilus.melanopleurus	477.7777728
32	11/20/2000	00-01	2001	Osteochilus.melanopleurus	225.5622622
33	11/21/2000	00-01	2001	Osteochilus.melanopleurus	1183.870989
34	11/22/2000	00-01	2001	Osteochilus.melanopleurus	836.5130458
35	11/23/2000	00-01	2001	Osteochilus.melanopleurus	316.6666727
36	11/24/2000	00-01	2001	Osteochilus.melanopleurus	529.8484437
37	11/25/2000	00-01	2001	Osteochilus.melanopleurus	290.1595884
38	11/27/2000	00-01	2001	Osteochilus.melanopleurus	169.1734507
39	11/28/2000	00-01	2001	Osteochilus.melanopleurus	62.52660163
40	12/1/2000	00-01	2001	Osteochilus.melanopleurus	989.7575843
41	12/2/2000	00-01	2001	Osteochilus.melanopleurus	1115.181963
42	12/3/2000	00-01	2001	Osteochilus.melanopleurus	1035.026922
43	12/4/2000	00-01	2001	Osteochilus.melanopleurus	744.213092
44	12/5/2000	00-01	2001	Osteochilus.melanopleurus	1030.368804
45	12/6/2000	00-01	2001	Osteochilus.melanopleurus	762.4190615
46	12/7/2000	00-01	2001	Osteochilus.melanopleurus	505.7466386
47	12/8/2000	00-01	2001	Osteochilus.melanopleurus	930.3502969
48	12/9/2000	00-01	2001	Osteochilus.melanopleurus	618.1613954
49	12/11/2000	00-01	2001	Osteochilus.melanopleurus	498.8912681
50	12/12/2000	00-01	2001	Osteochilus.melanopleurus	1706.732811
51	12/13/2000	00-01	2001	Osteochilus.melanopleurus	136.4290934
52	12/14/2000	00-01	2001	Osteochilus.melanopleurus	1126.669723
53	12/15/2000	00-01	2001	Osteochilus.melanopleurus	223.9516492
54	12/16/2000	00-01	2001	Osteochilus.melanopleurus	766.117756
55	12/18/2000	00-01	2001	Osteochilus.melanopleurus	979.0878415
56	12/19/2000	00-01	2001	Osteochilus.melanopleurus	244.6024172
57	12/20/2000	00-01	2001	Osteochilus.melanopleurus	114.0182158
58	12/21/2000	00-01	2001	Osteochilus.melanopleurus	381.3997921
59	12/22/2000	00-01	2001	Osteochilus.melanopleurus	460.4299021
60	12/23/2000	00-01	2001	Osteochilus.melanopleurus	596.2569886
61	12/25/2000	00-01	2001	Osteochilus.melanopleurus	316.1867451
62	12/26/2000	00-01	2001	Osteochilus.melanopleurus	505.1685346
63	12/27/2000	00-01	2001	Osteochilus.melanopleurus	368.0837489
64	12/28/2000	00-01	2001	Osteochilus.melanopleurus	225.3903136
65	12/29/2000	00-01	2001	Osteochilus.melanopleurus	226.6019798
66	12/30/2000	00-01	2001	Osteochilus.melanopleurus	526.3275101
67	1/2/2001	00-01	2001	Osteochilus.melanopleurus	499.9999999
68	1/3/2001	00-01	2001	Osteochilus.melanopleurus	393.140923
69	1/4/2001	00-01	2001	Osteochilus.melanopleurus	481.1521075
70	1/5/2001	00-01	2001	Osteochilus.melanopleurus	157.6695211
71	1/6/2001	00-01	2001	Osteochilus.melanopleurus	92.49513953
72	1/7/2001	00-01	2001	Osteochilus.melanopleurus	160.209455
73	1/8/2001	00-01	2001	Osteochilus.melanopleurus	347.1139347
74	1/9/2001	00-01	2001	Osteochilus.melanopleurus	330.8533783
75	1/10/2001	00-01	2001	Osteochilus.melanopleurus	205.3781138
76	1/11/2001	00-01	2001	Osteochilus.melanopleurus	86.80080477
77	1/13/2001	00-01	2001	Osteochilus.melanopleurus	213.897264
78	1/15/2001	00-01	2001	Osteochilus.melanopleurus	102.7491816
79	1/17/2001	00-01	2001	Osteochilus.melanopleurus	45.09603753
80	1/18/2001	00-01	2001	Osteochilus.melanopleurus	151.876403
81	1/20/2001	00-01	2001	Osteochilus.melanopleurus	16.66666692
82	1/22/2001	00-01	2001	Osteochilus.melanopleurus	250.0000001
83	1/23/2001	00-01	2001	Osteochilus.melanopleurus	949.54669
84	1/25/2001	00-01	2001	Osteochilus.melanopleurus	300.0000119
85	2/1/2001	00-01	2001	Osteochilus.melanopleurus	554.8789254
86	2/3/2001	00-01	2001	Osteochilus.melanopleurus	37.62101423
87	2/5/2001	00-01	2001	Osteochilus.melanopleurus	50.00000076
88	2/6/2001	00-01	2001	Osteochilus.melanopleurus	50.00000074
89	2/7/2001	00-01	2001	Osteochilus.melanopleurus	108.08937
90	2/9/2001	00-01	2001	Osteochilus.melanopleurus	50.00000074
91	2/12/2001	00-01	2001	Osteochilus.melanopleurus	14.99999967
92	2/13/2001	00-01	2001	Osteochilus.melanopleurus	100.0000015
93	2/14/2001	00-01	2001	Osteochilus.melanopleurus	100.0000015
94	2/20/2001	00-01	2001	Osteochilus.melanopleurus	100.0000015
95	2/26/2001	00-01	2001	Osteochilus.melanopleurus	129.9246817
96	2/28/2001	00-01	2001	Osteochilus.melanopleurus	125
97	3/1/2001	00-01	2001	Osteochilus.melanopleurus	75.00000294
98	3/3/2001	00-01	2001	Osteochilus.melanopleurus	41.11400405
99	3/4/2001	00-01	2001	Osteochilus.melanopleurus	400.000006
100	3/6/2001	00-01	2001	Osteochilus.melanopleurus	250
101	3/9/2001	00-01	2001	Osteochilus.melanopleurus	275.0000059
102	3/10/2001	00-01	2001	Osteochilus.melanopleurus	200.000003
103	3/13/2001	00-01	2001	Osteochilus.melanopleurus	300.000012
104	3/14/2001	00-01	2001	Osteochilus.melanopleurus	100.0000015
105	3/15/2001	00-01	2001	Osteochilus.melanopleurus	175.0000045
106	10/1/2001	01-02	2002	Osteochilus.melanopleurus	23.73926373
107	10/16/2001	01-02	2002	Osteochilus.melanopleurus	575.3383443
108	10/17/2001	01-02	2002	Osteochilus.melanopleurus	1076.086943
109	10/18/2001	01-02	2002	Osteochilus.melanopleurus	1042.384094
110	10/19/2001	01-02	2002	Osteochilus.melanopleurus	1500.000001
111	10/20/2001	01-02	2002	Osteochilus.melanopleurus	818.0555514
112	10/22/2001	01-02	2002	Osteochilus.melanopleurus	757.1428475
113	10/23/2001	01-02	2002	Osteochilus.melanopleurus	873.3333336
114	10/24/2001	01-02	2002	Osteochilus.melanopleurus	1141.280005
115	10/25/2001	01-02	2002	Osteochilus.melanopleurus	1155.663267
116	10/26/2001	01-02	2002	Osteochilus.melanopleurus	1121.214647
117	10/27/2001	01-02	2002	Osteochilus.melanopleurus	751.66037
118	10/28/2001	01-02	2002	Osteochilus.melanopleurus	900.9271493
119	10/29/2001	01-02	2002	Osteochilus.melanopleurus	804.5669405
120	11/1/2001	01-02	2002	Osteochilus.melanopleurus	578.1814538
121	11/2/2001	01-02	2002	Osteochilus.melanopleurus	1001.366986
122	11/3/2001	01-02	2002	Osteochilus.melanopleurus	1230.388843
123	11/5/2001	01-02	2002	Osteochilus.melanopleurus	721.5695872
124	11/6/2001	01-02	2002	Osteochilus.melanopleurus	691.0160567
125	11/7/2001	01-02	2002	Osteochilus.melanopleurus	448.5365749
126	11/8/2001	01-02	2002	Osteochilus.melanopleurus	523.3736764
127	11/9/2001	01-02	2002	Osteochilus.melanopleurus	441.7723156
128	11/10/2001	01-02	2002	Osteochilus.melanopleurus	600.0000239
129	11/12/2001	01-02	2002	Osteochilus.melanopleurus	584.9472618
130	11/13/2001	01-02	2002	Osteochilus.melanopleurus	679.9093166
131	11/14/2001	01-02	2002	Osteochilus.melanopleurus	473.4381448
132	11/15/2001	01-02	2002	Osteochilus.melanopleurus	350.102271
133	11/16/2001	01-02	2002	Osteochilus.melanopleurus	476.9528381
134	11/17/2001	01-02	2002	Osteochilus.melanopleurus	401.638831
135	11/19/2001	01-02	2002	Osteochilus.melanopleurus	712.0999943
136	11/20/2001	01-02	2002	Osteochilus.melanopleurus	467.1237511
137	11/21/2001	01-02	2002	Osteochilus.melanopleurus	667.9622444
138	11/22/2001	01-02	2002	Osteochilus.melanopleurus	815.3383418
139	11/23/2001	01-02	2002	Osteochilus.melanopleurus	1135.744777
140	11/24/2001	01-02	2002	Osteochilus.melanopleurus	777.4740669
141	11/25/2001	01-02	2002	Osteochilus.melanopleurus	1683.643229
142	11/26/2001	01-02	2002	Osteochilus.melanopleurus	865.0751849
143	11/27/2001	01-02	2002	Osteochilus.melanopleurus	1011.254582
144	11/28/2001	01-02	2002	Osteochilus.melanopleurus	947.2884755
145	11/29/2001	01-02	2002	Osteochilus.melanopleurus	540.729765
146	11/30/2001	01-02	2002	Osteochilus.melanopleurus	421.9048035
147	12/1/2001	01-02	2002	Osteochilus.melanopleurus	242.2079266
148	12/2/2001	01-02	2002	Osteochilus.melanopleurus	214.5240261
149	12/3/2001	01-02	2002	Osteochilus.melanopleurus	135.5474266
150	12/4/2001	01-02	2002	Osteochilus.melanopleurus	154.5094357
151	12/5/2001	01-02	2002	Osteochilus.melanopleurus	247.5425333
152	12/6/2001	01-02	2002	Osteochilus.melanopleurus	291.666663
153	12/7/2001	01-02	2002	Osteochilus.melanopleurus	250
154	12/8/2001	01-02	2002	Osteochilus.melanopleurus	141.7027408
155	12/9/2001	01-02	2002	Osteochilus.melanopleurus	115.3644683
156	12/10/2001	01-02	2002	Osteochilus.melanopleurus	419.0337619
157	12/11/2001	01-02	2002	Osteochilus.melanopleurus	413.0000101
158	12/12/2001	01-02	2002	Osteochilus.melanopleurus	600.7842458
159	12/13/2001	01-02	2002	Osteochilus.melanopleurus	596.415101
160	12/14/2001	01-02	2002	Osteochilus.melanopleurus	544.9999858
161	12/15/2001	01-02	2002	Osteochilus.melanopleurus	383.9987813
162	12/16/2001	01-02	2002	Osteochilus.melanopleurus	228.8893214
163	12/17/2001	01-02	2002	Osteochilus.melanopleurus	579.5199601
164	12/18/2001	01-02	2002	Osteochilus.melanopleurus	936.6652774
165	12/19/2001	01-02	2002	Osteochilus.melanopleurus	320.6941247
166	12/20/2001	01-02	2002	Osteochilus.melanopleurus	363.7845423
167	12/21/2001	01-02	2002	Osteochilus.melanopleurus	354.599169
168	12/22/2001	01-02	2002	Osteochilus.melanopleurus	266.7588851
169	12/23/2001	01-02	2002	Osteochilus.melanopleurus	109.9999994
170	12/24/2001	01-02	2002	Osteochilus.melanopleurus	238.5144019
171	12/25/2001	01-02	2002	Osteochilus.melanopleurus	497.0506184
172	12/26/2001	01-02	2002	Osteochilus.melanopleurus	880.6797791
173	12/27/2001	01-02	2002	Osteochilus.melanopleurus	500.0947043
174	12/28/2001	01-02	2002	Osteochilus.melanopleurus	439.802337
175	12/29/2001	01-02	2002	Osteochilus.melanopleurus	432.693071
176	12/31/2001	01-02	2002	Osteochilus.melanopleurus	692.4470231
177	1/1/2002	01-02	2002	Osteochilus.melanopleurus	261.0167447
178	1/2/2002	01-02	2002	Osteochilus.melanopleurus	338.1291571
179	1/3/2002	01-02	2002	Osteochilus.melanopleurus	365.1557829
180	1/4/2002	01-02	2002	Osteochilus.melanopleurus	533.3876302
181	1/5/2002	01-02	2002	Osteochilus.melanopleurus	439.5765313
182	1/7/2002	01-02	2002	Osteochilus.melanopleurus	453.1046843
183	1/8/2002	01-02	2002	Osteochilus.melanopleurus	391.4085994
184	1/9/2002	01-02	2002	Osteochilus.melanopleurus	375.6852844
185	1/10/2002	01-02	2002	Osteochilus.melanopleurus	419.489428
186	1/11/2002	01-02	2002	Osteochilus.melanopleurus	356.9332032
187	1/12/2002	01-02	2002	Osteochilus.melanopleurus	302.8344475
188	1/14/2002	01-02	2002	Osteochilus.melanopleurus	678.4735208
189	1/15/2002	01-02	2002	Osteochilus.melanopleurus	364.8886244
190	1/16/2002	01-02	2002	Osteochilus.melanopleurus	249.8346796
191	1/17/2002	01-02	2002	Osteochilus.melanopleurus	392.3148512
192	1/18/2002	01-02	2002	Osteochilus.melanopleurus	855.2231609
193	1/19/2002	01-02	2002	Osteochilus.melanopleurus	428.9398719
194	1/20/2002	01-02	2002	Osteochilus.melanopleurus	289.9720871
195	1/21/2002	01-02	2002	Osteochilus.melanopleurus	610.1802532
196	1/22/2002	01-02	2002	Osteochilus.melanopleurus	332.3151353
197	1/23/2002	01-02	2002	Osteochilus.melanopleurus	279.8303902
198	1/24/2002	01-02	2002	Osteochilus.melanopleurus	303.257859
199	1/25/2002	01-02	2002	Osteochilus.melanopleurus	269.5443614
200	1/26/2002	01-02	2002	Osteochilus.melanopleurus	258.6367386
201	1/27/2002	01-02	2002	Osteochilus.melanopleurus	230.8541849
202	1/28/2002	01-02	2002	Osteochilus.melanopleurus	221.9387716
203	1/29/2002	01-02	2002	Osteochilus.melanopleurus	229.9999967
204	1/31/2002	01-02	2002	Osteochilus.melanopleurus	220.3651931
205	2/1/2002	01-02	2002	Osteochilus.melanopleurus	283.3792075
206	2/2/2002	01-02	2002	Osteochilus.melanopleurus	296.5665254
207	2/4/2002	01-02	2002	Osteochilus.melanopleurus	236.063646
208	2/5/2002	01-02	2002	Osteochilus.melanopleurus	170.926681
209	2/6/2002	01-02	2002	Osteochilus.melanopleurus	349.1359775
210	2/7/2002	01-02	2002	Osteochilus.melanopleurus	66.66666765
211	2/8/2002	01-02	2002	Osteochilus.melanopleurus	116.99956
212	2/9/2002	01-02	2002	Osteochilus.melanopleurus	42.56567286
213	2/11/2002	01-02	2002	Osteochilus.melanopleurus	126.6666675
214	2/12/2002	01-02	2002	Osteochilus.melanopleurus	381.2681545
215	2/13/2002	01-02	2002	Osteochilus.melanopleurus	115.0608958
216	2/14/2002	01-02	2002	Osteochilus.melanopleurus	46.5457897
217	2/15/2002	01-02	2002	Osteochilus.melanopleurus	174.1519298
218	2/16/2002	01-02	2002	Osteochilus.melanopleurus	95.96820314
219	2/18/2002	01-02	2002	Osteochilus.melanopleurus	118.5002943
220	2/19/2002	01-02	2002	Osteochilus.melanopleurus	97.68078616
221	2/20/2002	01-02	2002	Osteochilus.melanopleurus	158.3537634
222	2/21/2002	01-02	2002	Osteochilus.melanopleurus	350.000009
223	2/22/2002	01-02	2002	Osteochilus.melanopleurus	139.489381
224	2/23/2002	01-02	2002	Osteochilus.melanopleurus	119.8517489
225	2/24/2002	01-02	2002	Osteochilus.melanopleurus	67.90378062
226	2/25/2002	01-02	2002	Osteochilus.melanopleurus	105.058202
227	2/26/2002	01-02	2002	Osteochilus.melanopleurus	109.5577006
228	2/27/2002	01-02	2002	Osteochilus.melanopleurus	38.88888822
229	2/28/2002	01-02	2002	Osteochilus.melanopleurus	70.36509601
230	3/1/2002	01-02	2002	Osteochilus.melanopleurus	70.00000088
231	3/2/2002	01-02	2002	Osteochilus.melanopleurus	93.41398011
232	3/4/2002	01-02	2002	Osteochilus.melanopleurus	50.00000074
233	3/5/2002	01-02	2002	Osteochilus.melanopleurus	183.9042848
234	3/6/2002	01-02	2002	Osteochilus.melanopleurus	53.03943752
235	3/7/2002	01-02	2002	Osteochilus.melanopleurus	37.14285791
236	3/8/2002	01-02	2002	Osteochilus.melanopleurus	100.5725795
237	3/9/2002	01-02	2002	Osteochilus.melanopleurus	88.93789262
238	3/11/2002	01-02	2002	Osteochilus.melanopleurus	95.99999934
239	3/12/2002	01-02	2002	Osteochilus.melanopleurus	147.5513307
240	3/13/2002	01-02	2002	Osteochilus.melanopleurus	73.75000047
241	3/14/2002	01-02	2002	Osteochilus.melanopleurus	160.7500017
242	3/15/2002	01-02	2002	Osteochilus.melanopleurus	119.9999998
243	10/15/2002	02-03	2003	Osteochilus.melanopleurus	710.6053623
244	10/16/2002	02-03	2003	Osteochilus.melanopleurus	569.2629816
245	10/17/2002	02-03	2003	Osteochilus.melanopleurus	544.7926133
246	10/18/2002	02-03	2003	Osteochilus.melanopleurus	667.6525315
247	10/19/2002	02-03	2003	Osteochilus.melanopleurus	405.1447619
248	10/20/2002	02-03	2003	Osteochilus.melanopleurus	739.3526062
249	10/21/2002	02-03	2003	Osteochilus.melanopleurus	580.9830698
250	10/22/2002	02-03	2003	Osteochilus.melanopleurus	699.842593
251	10/23/2002	02-03	2003	Osteochilus.melanopleurus	478.8295748
252	10/24/2002	02-03	2003	Osteochilus.melanopleurus	664.1359829
253	10/25/2002	02-03	2003	Osteochilus.melanopleurus	341.1938105
254	10/26/2002	02-03	2003	Osteochilus.melanopleurus	210.8942747
255	10/28/2002	02-03	2003	Osteochilus.melanopleurus	736.5563465
256	10/29/2002	02-03	2003	Osteochilus.melanopleurus	127.8321871
257	11/1/2002	02-03	2003	Osteochilus.melanopleurus	544.7981299
258	11/2/2002	02-03	2003	Osteochilus.melanopleurus	645.2025028
259	11/4/2002	02-03	2003	Osteochilus.melanopleurus	743.9144052
260	11/5/2002	02-03	2003	Osteochilus.melanopleurus	884.2605304
261	11/6/2002	02-03	2003	Osteochilus.melanopleurus	572.0757325
262	11/7/2002	02-03	2003	Osteochilus.melanopleurus	581.2741139
263	11/8/2002	02-03	2003	Osteochilus.melanopleurus	402.9488436
264	11/9/2002	02-03	2003	Osteochilus.melanopleurus	462.4966596
265	11/11/2002	02-03	2003	Osteochilus.melanopleurus	667.7880261
266	11/12/2002	02-03	2003	Osteochilus.melanopleurus	809.73269
267	11/13/2002	02-03	2003	Osteochilus.melanopleurus	818.5939544
268	11/14/2002	02-03	2003	Osteochilus.melanopleurus	946.0308491
269	11/15/2002	02-03	2003	Osteochilus.melanopleurus	659.4578604
270	11/16/2002	02-03	2003	Osteochilus.melanopleurus	432.7154217
271	11/17/2002	02-03	2003	Osteochilus.melanopleurus	665.7686661
272	11/18/2002	02-03	2003	Osteochilus.melanopleurus	456.1197526
273	11/19/2002	02-03	2003	Osteochilus.melanopleurus	743.5718321
274	11/20/2002	02-03	2003	Osteochilus.melanopleurus	586.381693
275	11/21/2002	02-03	2003	Osteochilus.melanopleurus	614.4384738
276	11/22/2002	02-03	2003	Osteochilus.melanopleurus	1120.555373
277	11/23/2002	02-03	2003	Osteochilus.melanopleurus	659.3673174
278	11/25/2002	02-03	2003	Osteochilus.melanopleurus	694.379413
279	11/26/2002	02-03	2003	Osteochilus.melanopleurus	824.8971811
280	11/27/2002	02-03	2003	Osteochilus.melanopleurus	818.219645
281	11/28/2002	02-03	2003	Osteochilus.melanopleurus	382.6174379
282	11/29/2002	02-03	2003	Osteochilus.melanopleurus	258.6557953
283	11/30/2002	02-03	2003	Osteochilus.melanopleurus	267.4708368
284	12/2/2002	02-03	2003	Osteochilus.melanopleurus	599.4039118
285	12/3/2002	02-03	2003	Osteochilus.melanopleurus	534.4323352
286	12/4/2002	02-03	2003	Osteochilus.melanopleurus	401.3494739
287	12/5/2002	02-03	2003	Osteochilus.melanopleurus	482.1289617
288	12/6/2002	02-03	2003	Osteochilus.melanopleurus	642.9369779
289	12/7/2002	02-03	2003	Osteochilus.melanopleurus	592.9189586
290	12/9/2002	02-03	2003	Osteochilus.melanopleurus	557.2022675
291	12/10/2002	02-03	2003	Osteochilus.melanopleurus	624.5686173
292	12/11/2002	02-03	2003	Osteochilus.melanopleurus	548.036294
293	12/12/2002	02-03	2003	Osteochilus.melanopleurus	653.8335623
294	12/13/2002	02-03	2003	Osteochilus.melanopleurus	187.7829781
295	12/14/2002	02-03	2003	Osteochilus.melanopleurus	146.2566751
296	12/15/2002	02-03	2003	Osteochilus.melanopleurus	530.6328325
297	12/16/2002	02-03	2003	Osteochilus.melanopleurus	118.822491
298	12/17/2002	02-03	2003	Osteochilus.melanopleurus	193.1521458
299	12/18/2002	02-03	2003	Osteochilus.melanopleurus	294.724311
300	12/19/2002	02-03	2003	Osteochilus.melanopleurus	437.8411956
301	12/20/2002	02-03	2003	Osteochilus.melanopleurus	771.8854624
302	12/21/2002	02-03	2003	Osteochilus.melanopleurus	319.1484954
303	12/23/2002	02-03	2003	Osteochilus.melanopleurus	549.999997
304	12/24/2002	02-03	2003	Osteochilus.melanopleurus	370.0133093
305	12/25/2002	02-03	2003	Osteochilus.melanopleurus	325.0000031
306	12/26/2002	02-03	2003	Osteochilus.melanopleurus	407.2681774
307	12/27/2002	02-03	2003	Osteochilus.melanopleurus	379.9999952
308	12/28/2002	02-03	2003	Osteochilus.melanopleurus	550.9090861
309	12/30/2002	02-03	2003	Osteochilus.melanopleurus	339.8697365
310	12/31/2002	02-03	2003	Osteochilus.melanopleurus	469.7142898
311	1/2/2003	02-03	2003	Osteochilus.melanopleurus	570.5660472
312	1/4/2003	02-03	2003	Osteochilus.melanopleurus	843.1040739
313	1/6/2003	02-03	2003	Osteochilus.melanopleurus	468.3963083
314	1/8/2003	02-03	2003	Osteochilus.melanopleurus	392.4048633
315	1/10/2003	02-03	2003	Osteochilus.melanopleurus	420.3506396
316	1/11/2003	02-03	2003	Osteochilus.melanopleurus	107.5199612
317	1/12/2003	02-03	2003	Osteochilus.melanopleurus	120.8423829
318	1/13/2003	02-03	2003	Osteochilus.melanopleurus	198.6235182
319	1/14/2003	02-03	2003	Osteochilus.melanopleurus	165.687127
320	1/15/2003	02-03	2003	Osteochilus.melanopleurus	241.7380804
321	1/16/2003	02-03	2003	Osteochilus.melanopleurus	340.9773052
322	1/17/2003	02-03	2003	Osteochilus.melanopleurus	585.2986567
323	1/18/2003	02-03	2003	Osteochilus.melanopleurus	372.7330732
324	1/20/2003	02-03	2003	Osteochilus.melanopleurus	300.0000119
325	1/22/2003	02-03	2003	Osteochilus.melanopleurus	200.000003
326	1/25/2003	02-03	2003	Osteochilus.melanopleurus	289.9999917
327	1/27/2003	02-03	2003	Osteochilus.melanopleurus	239.9999946
328	1/31/2003	02-03	2003	Osteochilus.melanopleurus	463.2054983
329	2/4/2003	02-03	2003	Osteochilus.melanopleurus	413.0753677
330	2/5/2003	02-03	2003	Osteochilus.melanopleurus	325.3118697
331	2/7/2003	02-03	2003	Osteochilus.melanopleurus	350.000009
332	2/8/2003	02-03	2003	Osteochilus.melanopleurus	500
333	2/10/2003	02-03	2003	Osteochilus.melanopleurus	322.5810205
334	2/11/2003	02-03	2003	Osteochilus.melanopleurus	575.1781895
335	2/12/2003	02-03	2003	Osteochilus.melanopleurus	366.5858426
336	2/13/2003	02-03	2003	Osteochilus.melanopleurus	425.2324012
337	2/14/2003	02-03	2003	Osteochilus.melanopleurus	300.0000119
338	2/15/2003	02-03	2003	Osteochilus.melanopleurus	500
339	2/16/2003	02-03	2003	Osteochilus.melanopleurus	180.0000072
340	2/17/2003	02-03	2003	Osteochilus.melanopleurus	328.7813922
341	2/19/2003	02-03	2003	Osteochilus.melanopleurus	500
342	3/1/2003	02-03	2003	Osteochilus.melanopleurus	200.000003
343	3/3/2003	02-03	2003	Osteochilus.melanopleurus	300.0000118
344	3/7/2003	02-03	2003	Osteochilus.melanopleurus	312.1182034
345	3/11/2003	02-03	2003	Osteochilus.melanopleurus	319.9999929
346	3/12/2003	02-03	2003	Osteochilus.melanopleurus	200.0000029
347	3/15/2003	02-03	2003	Osteochilus.melanopleurus	300.000012
348	10/15/2003	03-04	2004	Osteochilus.melanopleurus	2000
349	10/16/2003	03-04	2004	Osteochilus.melanopleurus	1799.999952
350	10/17/2003	03-04	2004	Osteochilus.melanopleurus	200.0000067
351	10/18/2003	03-04	2004	Osteochilus.melanopleurus	354.526507
352	10/19/2003	03-04	2004	Osteochilus.melanopleurus	409.9999964
353	10/20/2003	03-04	2004	Osteochilus.melanopleurus	112.596399
354	10/21/2003	03-04	2004	Osteochilus.melanopleurus	64.21198005
355	10/22/2003	03-04	2004	Osteochilus.melanopleurus	4.999999888
356	10/24/2003	03-04	2004	Osteochilus.melanopleurus	74.28571421
357	10/25/2003	03-04	2004	Osteochilus.melanopleurus	4.999999888
358	10/28/2003	03-04	2004	Osteochilus.melanopleurus	3.888888802
359	10/29/2003	03-04	2004	Osteochilus.melanopleurus	72.13192579
360	11/1/2003	03-04	2004	Osteochilus.melanopleurus	750
361	11/2/2003	03-04	2004	Osteochilus.melanopleurus	134.3990627
362	11/3/2003	03-04	2004	Osteochilus.melanopleurus	106.6201794
363	11/4/2003	03-04	2004	Osteochilus.melanopleurus	185.5044217
364	11/5/2003	03-04	2004	Osteochilus.melanopleurus	226.0040873
365	11/6/2003	03-04	2004	Osteochilus.melanopleurus	461.4755358
366	11/7/2003	03-04	2004	Osteochilus.melanopleurus	331.3953544
367	11/10/2003	03-04	2004	Osteochilus.melanopleurus	11.3333332
368	11/12/2003	03-04	2004	Osteochilus.melanopleurus	202.999997
369	11/15/2003	03-04	2004	Osteochilus.melanopleurus	79.82758494
370	11/17/2003	03-04	2004	Osteochilus.melanopleurus	131.4285736
371	11/19/2003	03-04	2004	Osteochilus.melanopleurus	960.000016
372	11/21/2003	03-04	2004	Osteochilus.melanopleurus	74.51612935
373	11/22/2003	03-04	2004	Osteochilus.melanopleurus	165.1449322
374	11/24/2003	03-04	2004	Osteochilus.melanopleurus	16.66666692
375	11/28/2003	03-04	2004	Osteochilus.melanopleurus	241.722226
376	11/29/2003	03-04	2004	Osteochilus.melanopleurus	8.95833314
377	12/1/2003	03-04	2004	Osteochilus.melanopleurus	650.951098
378	12/2/2003	03-04	2004	Osteochilus.melanopleurus	254.5970826
379	12/3/2003	03-04	2004	Osteochilus.melanopleurus	466.8582721
380	12/4/2003	03-04	2004	Osteochilus.melanopleurus	289.2434095
381	12/5/2003	03-04	2004	Osteochilus.melanopleurus	250.0704277
382	12/6/2003	03-04	2004	Osteochilus.melanopleurus	38.78791265
383	12/7/2003	03-04	2004	Osteochilus.melanopleurus	40.48240985
384	12/9/2003	03-04	2004	Osteochilus.melanopleurus	19.99999956
385	12/17/2003	03-04	2004	Osteochilus.melanopleurus	79.99999821
386	12/24/2003	03-04	2004	Osteochilus.melanopleurus	39.99999911
387	12/27/2003	03-04	2004	Osteochilus.melanopleurus	4.482758457
388	1/1/2004	03-04	2004	Osteochilus.melanopleurus	31.44631152
389	1/2/2004	03-04	2004	Osteochilus.melanopleurus	611.6666706
390	1/3/2004	03-04	2004	Osteochilus.melanopleurus	152.4025328
391	1/4/2004	03-04	2004	Osteochilus.melanopleurus	209.0923147
392	1/5/2004	03-04	2004	Osteochilus.melanopleurus	271.3591197
393	1/8/2004	03-04	2004	Osteochilus.melanopleurus	300.0000119
394	1/10/2004	03-04	2004	Osteochilus.melanopleurus	23.33333343
395	1/30/2004	03-04	2004	Osteochilus.melanopleurus	600.0000238
396	1/31/2004	03-04	2004	Osteochilus.melanopleurus	1200.000047
397	2/1/2004	03-04	2004	Osteochilus.melanopleurus	503.3333402
398	2/2/2004	03-04	2004	Osteochilus.melanopleurus	214.4873838
399	2/3/2004	03-04	2004	Osteochilus.melanopleurus	119.4877586
400	2/4/2004	03-04	2004	Osteochilus.melanopleurus	920.0000168
401	3/1/2004	03-04	2004	Osteochilus.melanopleurus	120.000001
402	3/2/2004	03-04	2004	Osteochilus.melanopleurus	349.9999941
403	3/3/2004	03-04	2004	Osteochilus.melanopleurus	400.0000059
404	10/18/2004	04-05	2005	Osteochilus.melanopleurus	19.99999955
405	10/19/2004	04-05	2005	Osteochilus.melanopleurus	563.199996
406	10/21/2004	04-05	2005	Osteochilus.melanopleurus	149.5450005
407	10/22/2004	04-05	2005	Osteochilus.melanopleurus	38.27679252
408	10/23/2004	04-05	2005	Osteochilus.melanopleurus	212.6426689
409	10/24/2004	04-05	2005	Osteochilus.melanopleurus	335.0813071
410	10/25/2004	04-05	2005	Osteochilus.melanopleurus	24.77970422
411	10/26/2004	04-05	2005	Osteochilus.melanopleurus	66.1531816
412	10/27/2004	04-05	2005	Osteochilus.melanopleurus	124.3515791
413	10/28/2004	04-05	2005	Osteochilus.melanopleurus	100.1998601
414	10/29/2004	04-05	2005	Osteochilus.melanopleurus	66.40081031
415	11/2/2004	04-05	2005	Osteochilus.melanopleurus	274.4266055
416	11/4/2004	04-05	2005	Osteochilus.melanopleurus	14.82445526
417	11/5/2004	04-05	2005	Osteochilus.melanopleurus	6.111110974
418	11/6/2004	04-05	2005	Osteochilus.melanopleurus	65.34259954
419	11/8/2004	04-05	2005	Osteochilus.melanopleurus	9.999999776
420	11/10/2004	04-05	2005	Osteochilus.melanopleurus	16.42311865
421	11/12/2004	04-05	2005	Osteochilus.melanopleurus	23.75484253
422	11/13/2004	04-05	2005	Osteochilus.melanopleurus	13.33333303
423	11/15/2004	04-05	2005	Osteochilus.melanopleurus	10.72121189
424	11/17/2004	04-05	2005	Osteochilus.melanopleurus	8.278122838
425	11/19/2004	04-05	2005	Osteochilus.melanopleurus	53.74368821
426	11/20/2004	04-05	2005	Osteochilus.melanopleurus	102.0518974
427	11/21/2004	04-05	2005	Osteochilus.melanopleurus	135.7724674
428	11/22/2004	04-05	2005	Osteochilus.melanopleurus	17.80751646
429	11/23/2004	04-05	2005	Osteochilus.melanopleurus	148.8611666
430	11/24/2004	04-05	2005	Osteochilus.melanopleurus	20.9707759
431	11/25/2004	04-05	2005	Osteochilus.melanopleurus	173.9039642
432	11/29/2004	04-05	2005	Osteochilus.melanopleurus	5.714285588
433	11/30/2004	04-05	2005	Osteochilus.melanopleurus	8.333333146
434	12/2/2004	04-05	2005	Osteochilus.melanopleurus	6.363636228
435	12/3/2004	04-05	2005	Osteochilus.melanopleurus	8.531391585
436	12/4/2004	04-05	2005	Osteochilus.melanopleurus	9.99999978
437	12/6/2004	04-05	2005	Osteochilus.melanopleurus	7.99999982
438	12/8/2004	04-05	2005	Osteochilus.melanopleurus	9.999999778
439	12/10/2004	04-05	2005	Osteochilus.melanopleurus	14.99999967
440	12/11/2004	04-05	2005	Osteochilus.melanopleurus	9.999999775
441	12/15/2004	04-05	2005	Osteochilus.melanopleurus	19.99999955
442	12/19/2004	04-05	2005	Osteochilus.melanopleurus	287.1589964
443	12/20/2004	04-05	2005	Osteochilus.melanopleurus	658.4594111
444	12/21/2004	04-05	2005	Osteochilus.melanopleurus	145.2279162
445	12/22/2004	04-05	2005	Osteochilus.melanopleurus	92.6898104
446	12/23/2004	04-05	2005	Osteochilus.melanopleurus	929.7030073
447	12/24/2004	04-05	2005	Osteochilus.melanopleurus	338.580612
448	12/25/2004	04-05	2005	Osteochilus.melanopleurus	199.6183416
449	12/27/2004	04-05	2005	Osteochilus.melanopleurus	14.99999967
450	12/29/2004	04-05	2005	Osteochilus.melanopleurus	9.999999775
451	1/14/2005	04-05	2005	Osteochilus.melanopleurus	9.999999778
452	1/17/2005	04-05	2005	Osteochilus.melanopleurus	32.77283956
453	1/18/2005	04-05	2005	Osteochilus.melanopleurus	152.4466899
454	1/19/2005	04-05	2005	Osteochilus.melanopleurus	329.8167666
455	1/20/2005	04-05	2005	Osteochilus.melanopleurus	586.4000226
456	1/21/2005	04-05	2005	Osteochilus.melanopleurus	1450.000048
457	1/22/2005	04-05	2005	Osteochilus.melanopleurus	227.4682762
458	1/23/2005	04-05	2005	Osteochilus.melanopleurus	559.9999764
459	2/5/2005	04-05	2005	Osteochilus.melanopleurus	39.9999991
460	2/12/2005	04-05	2005	Osteochilus.melanopleurus	9.090908888
461	2/16/2005	04-05	2005	Osteochilus.melanopleurus	14.99999967
462	2/17/2005	04-05	2005	Osteochilus.melanopleurus	9.999999777
463	2/18/2005	04-05	2005	Osteochilus.melanopleurus	19.99999955
464	2/19/2005	04-05	2005	Osteochilus.melanopleurus	438.7283931
465	2/20/2005	04-05	2005	Osteochilus.melanopleurus	119.9999974
466	2/21/2005	04-05	2005	Osteochilus.melanopleurus	291.2338322
467	2/22/2005	04-05	2005	Osteochilus.melanopleurus	79.99999824
468	10/15/2005	05-06	2006	Osteochilus.melanopleurus	3.500000107
469	10/19/2005	05-06	2006	Osteochilus.melanopleurus	899.9999758
470	10/21/2005	05-06	2006	Osteochilus.melanopleurus	4.999999888
471	10/22/2005	05-06	2006	Osteochilus.melanopleurus	19.99999955
472	10/24/2005	05-06	2006	Osteochilus.melanopleurus	4.999999889
473	10/26/2005	05-06	2006	Osteochilus.melanopleurus	23.88438649
474	10/28/2005	05-06	2006	Osteochilus.melanopleurus	19.99999955
475	11/2/2005	05-06	2006	Osteochilus.melanopleurus	800.0000119
476	11/4/2005	05-06	2006	Osteochilus.melanopleurus	39.9999991
477	11/5/2005	05-06	2006	Osteochilus.melanopleurus	303.7101923
478	11/9/2005	05-06	2006	Osteochilus.melanopleurus	116.9379966
479	11/10/2005	05-06	2006	Osteochilus.melanopleurus	232.4431965
480	11/11/2005	05-06	2006	Osteochilus.melanopleurus	145.8462723
481	11/12/2005	05-06	2006	Osteochilus.melanopleurus	528.5594195
482	11/13/2005	05-06	2006	Osteochilus.melanopleurus	611.3754066
483	11/14/2005	05-06	2006	Osteochilus.melanopleurus	149.288096
484	11/15/2005	05-06	2006	Osteochilus.melanopleurus	69.50179047
485	11/18/2005	05-06	2006	Osteochilus.melanopleurus	87.72755886
486	11/19/2005	05-06	2006	Osteochilus.melanopleurus	10.10326452
487	11/21/2005	05-06	2006	Osteochilus.melanopleurus	6.666666726
488	11/23/2005	05-06	2006	Osteochilus.melanopleurus	19.99999956
489	11/25/2005	05-06	2006	Osteochilus.melanopleurus	130.4761894
490	11/28/2005	05-06	2006	Osteochilus.melanopleurus	150.000006
491	11/30/2005	05-06	2006	Osteochilus.melanopleurus	9.999999773
492	12/2/2005	05-06	2006	Osteochilus.melanopleurus	5.714285586
493	12/3/2005	05-06	2006	Osteochilus.melanopleurus	7.499999832
494	12/6/2005	05-06	2006	Osteochilus.melanopleurus	7.999999819
495	12/8/2005	05-06	2006	Osteochilus.melanopleurus	29.99999934
496	12/9/2005	05-06	2006	Osteochilus.melanopleurus	260.6274973
497	12/10/2005	05-06	2006	Osteochilus.melanopleurus	62.35067429
498	12/11/2005	05-06	2006	Osteochilus.melanopleurus	50.30008436
499	12/12/2005	05-06	2006	Osteochilus.melanopleurus	73.00986445
500	12/13/2005	05-06	2006	Osteochilus.melanopleurus	44.90346958
501	12/14/2005	05-06	2006	Osteochilus.melanopleurus	237.4575996
502	12/15/2005	05-06	2006	Osteochilus.melanopleurus	77.92902072
503	12/17/2005	05-06	2006	Osteochilus.melanopleurus	129.9999952
504	12/19/2005	05-06	2006	Osteochilus.melanopleurus	39.9999991
505	12/21/2005	05-06	2006	Osteochilus.melanopleurus	9.999999773
506	12/29/2005	05-06	2006	Osteochilus.melanopleurus	19.99999955
507	12/31/2005	05-06	2006	Osteochilus.melanopleurus	19.99999956
508	1/2/2006	05-06	2006	Osteochilus.melanopleurus	6.666666517
509	1/7/2006	05-06	2006	Osteochilus.melanopleurus	55.50257002
510	1/8/2006	05-06	2006	Osteochilus.melanopleurus	73.94656694
511	1/9/2006	05-06	2006	Osteochilus.melanopleurus	56.41240144
512	1/10/2006	05-06	2006	Osteochilus.melanopleurus	370.0803518
513	1/11/2006	05-06	2006	Osteochilus.melanopleurus	425.5483614
514	1/12/2006	05-06	2006	Osteochilus.melanopleurus	106.964194
515	1/13/2006	05-06	2006	Osteochilus.melanopleurus	571.0020795
516	1/14/2006	05-06	2006	Osteochilus.melanopleurus	119.9999973
517	1/21/2006	05-06	2006	Osteochilus.melanopleurus	14.99999967
518	1/25/2006	05-06	2006	Osteochilus.melanopleurus	9.999999776
519	2/5/2006	05-06	2006	Osteochilus.melanopleurus	9.999999777
520	2/6/2006	05-06	2006	Osteochilus.melanopleurus	93.99754489
521	2/7/2006	05-06	2006	Osteochilus.melanopleurus	129.9999952
522	2/8/2006	05-06	2006	Osteochilus.melanopleurus	182.5000048
523	2/9/2006	05-06	2006	Osteochilus.melanopleurus	313.5701939
524	2/10/2006	05-06	2006	Osteochilus.melanopleurus	286.4192071
525	2/11/2006	05-06	2006	Osteochilus.melanopleurus	189.9999975
526	2/12/2006	05-06	2006	Osteochilus.melanopleurus	339.1667776
527	10/19/2006	06-07	2007	Osteochilus.melanopleurus	800
528	10/23/2006	06-07	2007	Osteochilus.melanopleurus	600
529	10/24/2006	06-07	2007	Osteochilus.melanopleurus	800.0000002
530	10/25/2006	06-07	2007	Osteochilus.melanopleurus	800
531	10/26/2006	06-07	2007	Osteochilus.melanopleurus	171.4947856
532	10/27/2006	06-07	2007	Osteochilus.melanopleurus	1200
533	10/29/2006	06-07	2007	Osteochilus.melanopleurus	59.23526662
534	10/30/2006	06-07	2007	Osteochilus.melanopleurus	480
535	10/31/2006	06-07	2007	Osteochilus.melanopleurus	220.633803
536	11/1/2006	06-07	2007	Osteochilus.melanopleurus	290.0726134
537	11/2/2006	06-07	2007	Osteochilus.melanopleurus	84.3293742
538	11/3/2006	06-07	2007	Osteochilus.melanopleurus	364.0018122
539	11/4/2006	06-07	2007	Osteochilus.melanopleurus	101.1810707
540	11/7/2006	06-07	2007	Osteochilus.melanopleurus	255.1515152
541	11/9/2006	06-07	2007	Osteochilus.melanopleurus	366.6666667
542	11/10/2006	06-07	2007	Osteochilus.melanopleurus	235.5555556
543	11/13/2006	06-07	2007	Osteochilus.melanopleurus	636.5714286
544	11/14/2006	06-07	2007	Osteochilus.melanopleurus	276.6666667
545	11/15/2006	06-07	2007	Osteochilus.melanopleurus	134.1333333
546	11/16/2006	06-07	2007	Osteochilus.melanopleurus	143.0662906
547	11/17/2006	06-07	2007	Osteochilus.melanopleurus	134.8434895
548	11/20/2006	06-07	2007	Osteochilus.melanopleurus	498.2978723
549	11/21/2006	06-07	2007	Osteochilus.melanopleurus	85
550	11/22/2006	06-07	2007	Osteochilus.melanopleurus	1000
551	11/23/2006	06-07	2007	Osteochilus.melanopleurus	500
552	11/24/2006	06-07	2007	Osteochilus.melanopleurus	378.556701
553	11/27/2006	06-07	2007	Osteochilus.melanopleurus	395.1515152
554	11/28/2006	06-07	2007	Osteochilus.melanopleurus	320.9322276
555	11/29/2006	06-07	2007	Osteochilus.melanopleurus	239.7381668
556	11/30/2006	06-07	2007	Osteochilus.melanopleurus	59.73826222
557	12/1/2006	06-07	2007	Osteochilus.melanopleurus	85.13267918
558	12/2/2006	06-07	2007	Osteochilus.melanopleurus	245.3082238
559	12/3/2006	06-07	2007	Osteochilus.melanopleurus	80.45323747
560	12/4/2006	06-07	2007	Osteochilus.melanopleurus	83.74763336
561	12/5/2006	06-07	2007	Osteochilus.melanopleurus	334.2028986
562	12/12/2006	06-07	2007	Osteochilus.melanopleurus	509.4339622
563	12/13/2006	06-07	2007	Osteochilus.melanopleurus	23.49166426
564	12/14/2006	06-07	2007	Osteochilus.melanopleurus	300
565	12/15/2006	06-07	2007	Osteochilus.melanopleurus	123.7037037
566	12/18/2006	06-07	2007	Osteochilus.melanopleurus	384.7826087
567	12/19/2006	06-07	2007	Osteochilus.melanopleurus	515.625
568	12/20/2006	06-07	2007	Osteochilus.melanopleurus	419.8601401
569	12/21/2006	06-07	2007	Osteochilus.melanopleurus	400
570	12/22/2006	06-07	2007	Osteochilus.melanopleurus	200
571	12/25/2006	06-07	2007	Osteochilus.melanopleurus	39.43759342
572	12/26/2006	06-07	2007	Osteochilus.melanopleurus	81.90848326
573	12/27/2006	06-07	2007	Osteochilus.melanopleurus	71.28014664
574	12/28/2006	06-07	2007	Osteochilus.melanopleurus	13.4259245
575	12/29/2006	06-07	2007	Osteochilus.melanopleurus	59.66853851
576	12/30/2006	06-07	2007	Osteochilus.melanopleurus	57.74656268
577	12/31/2006	06-07	2007	Osteochilus.melanopleurus	150.0719242
578	1/1/2007	06-07	2007	Osteochilus.melanopleurus	630.0445434
579	1/2/2007	06-07	2007	Osteochilus.melanopleurus	84.86684761
580	1/3/2007	06-07	2007	Osteochilus.melanopleurus	750
581	1/4/2007	06-07	2007	Osteochilus.melanopleurus	700
582	1/8/2007	06-07	2007	Osteochilus.melanopleurus	19.99999999
583	1/9/2007	06-07	2007	Osteochilus.melanopleurus	20
584	1/10/2007	06-07	2007	Osteochilus.melanopleurus	80
585	1/13/2007	06-07	2007	Osteochilus.melanopleurus	500
586	1/20/2007	06-07	2007	Osteochilus.melanopleurus	10
587	1/26/2007	06-07	2007	Osteochilus.melanopleurus	12.68390527
588	1/27/2007	06-07	2007	Osteochilus.melanopleurus	62.59362226
589	1/28/2007	06-07	2007	Osteochilus.melanopleurus	31.75336561
590	1/29/2007	06-07	2007	Osteochilus.melanopleurus	75.54458459
591	1/30/2007	06-07	2007	Osteochilus.melanopleurus	75.49518732
592	1/31/2007	06-07	2007	Osteochilus.melanopleurus	84.90390722
593	2/1/2007	06-07	2007	Osteochilus.melanopleurus	60
594	2/2/2007	06-07	2007	Osteochilus.melanopleurus	20.00000001
595	2/15/2007	06-07	2007	Osteochilus.melanopleurus	19.99999999
596	2/21/2007	06-07	2007	Osteochilus.melanopleurus	10
597	2/26/2007	06-07	2007	Osteochilus.melanopleurus	6.249999999
598	11/4/2007	07-08	2008	Osteochilus.melanopleurus	1800
599	11/5/2007	07-08	2008	Osteochilus.melanopleurus	608.3333333
600	11/7/2007	07-08	2008	Osteochilus.melanopleurus	321.9644902
601	11/8/2007	07-08	2008	Osteochilus.melanopleurus	373.6842105
602	11/15/2007	07-08	2008	Osteochilus.melanopleurus	111.7481702
603	11/16/2007	07-08	2008	Osteochilus.melanopleurus	145.8948044
604	11/17/2007	07-08	2008	Osteochilus.melanopleurus	189.3199951
605	11/18/2007	07-08	2008	Osteochilus.melanopleurus	64.15239928
606	11/19/2007	07-08	2008	Osteochilus.melanopleurus	27.18799028
607	11/20/2007	07-08	2008	Osteochilus.melanopleurus	44.74994547
608	11/21/2007	07-08	2008	Osteochilus.melanopleurus	136.7826038
609	11/22/2007	07-08	2008	Osteochilus.melanopleurus	311.9113295
610	11/23/2007	07-08	2008	Osteochilus.melanopleurus	236.651456
611	11/27/2007	07-08	2008	Osteochilus.melanopleurus	93.7442136
612	11/28/2007	07-08	2008	Osteochilus.melanopleurus	146.9595174
613	11/29/2007	07-08	2008	Osteochilus.melanopleurus	102.5786136
614	11/30/2007	07-08	2008	Osteochilus.melanopleurus	147.2727273
615	12/5/2007	07-08	2008	Osteochilus.melanopleurus	500
616	12/6/2007	07-08	2008	Osteochilus.melanopleurus	346.6666667
617	12/7/2007	07-08	2008	Osteochilus.melanopleurus	10
618	12/16/2007	07-08	2008	Osteochilus.melanopleurus	986.1538462
619	12/17/2007	07-08	2008	Osteochilus.melanopleurus	61.44686391
620	12/18/2007	07-08	2008	Osteochilus.melanopleurus	307.6759401
621	12/19/2007	07-08	2008	Osteochilus.melanopleurus	56.87959597
622	12/20/2007	07-08	2008	Osteochilus.melanopleurus	83.87265409
623	12/21/2007	07-08	2008	Osteochilus.melanopleurus	30.33804655
624	12/22/2007	07-08	2008	Osteochilus.melanopleurus	55.14137656
625	12/23/2007	07-08	2008	Osteochilus.melanopleurus	79.00430222
626	12/25/2007	07-08	2008	Osteochilus.melanopleurus	150.4464285
627	12/26/2007	07-08	2008	Osteochilus.melanopleurus	697.5609754
628	12/27/2007	07-08	2008	Osteochilus.melanopleurus	830.309278
629	12/28/2007	07-08	2008	Osteochilus.melanopleurus	340.4
630	1/5/2008	07-08	2008	Osteochilus.melanopleurus	13.33333333
631	1/8/2008	07-08	2008	Osteochilus.melanopleurus	10
632	1/14/2008	07-08	2008	Osteochilus.melanopleurus	10
633	1/16/2008	07-08	2008	Osteochilus.melanopleurus	48.5508835
634	1/17/2008	07-08	2008	Osteochilus.melanopleurus	104.0156308
635	1/18/2008	07-08	2008	Osteochilus.melanopleurus	43.32958275
636	1/19/2008	07-08	2008	Osteochilus.melanopleurus	38.88196136
637	1/20/2008	07-08	2008	Osteochilus.melanopleurus	38.09999275
638	1/21/2008	07-08	2008	Osteochilus.melanopleurus	816.9811322
639	1/22/2008	07-08	2008	Osteochilus.melanopleurus	19.36059351
640	1/25/2008	07-08	2008	Osteochilus.melanopleurus	10
641	2/13/2008	07-08	2008	Osteochilus.melanopleurus	340
642	2/14/2008	07-08	2008	Osteochilus.melanopleurus	32.37237437
643	2/15/2008	07-08	2008	Osteochilus.melanopleurus	74.36564227
644	2/16/2008	07-08	2008	Osteochilus.melanopleurus	22.59807277
645	2/17/2008	07-08	2008	Osteochilus.melanopleurus	465.0000001
646	2/18/2008	07-08	2008	Osteochilus.melanopleurus	36.94780958
647	2/19/2008	07-08	2008	Osteochilus.melanopleurus	60
648	2/21/2008	07-08	2008	Osteochilus.melanopleurus	13.33333333
649	2/26/2008	07-08	2008	Osteochilus.melanopleurus	13.53912702
650	2/27/2008	07-08	2008	Osteochilus.melanopleurus	10
651	10/11/2008	08-09	2009	Osteochilus.melanopleurus	440
652	10/13/2008	08-09	2009	Osteochilus.melanopleurus	143.75
653	10/14/2008	08-09	2009	Osteochilus.melanopleurus	500
654	10/15/2008	08-09	2009	Osteochilus.melanopleurus	195.1079137
655	10/16/2008	08-09	2009	Osteochilus.melanopleurus	1200
656	10/18/2008	08-09	2009	Osteochilus.melanopleurus	170
657	10/27/2008	08-09	2009	Osteochilus.melanopleurus	110
658	10/30/2008	08-09	2009	Osteochilus.melanopleurus	480
659	10/31/2008	08-09	2009	Osteochilus.melanopleurus	15
660	11/3/2008	08-09	2009	Osteochilus.melanopleurus	50
661	11/4/2008	08-09	2009	Osteochilus.melanopleurus	9.362907795
662	11/5/2008	08-09	2009	Osteochilus.melanopleurus	26.31004367
663	11/6/2008	08-09	2009	Osteochilus.melanopleurus	86.44736842
664	11/7/2008	08-09	2009	Osteochilus.melanopleurus	11.66666667
665	11/8/2008	08-09	2009	Osteochilus.melanopleurus	26.05633803
666	11/9/2008	08-09	2009	Osteochilus.melanopleurus	26.53061225
667	11/10/2008	08-09	2009	Osteochilus.melanopleurus	16.61016949
668	11/11/2008	08-09	2009	Osteochilus.melanopleurus	183.3333333
669	11/15/2008	08-09	2009	Osteochilus.melanopleurus	10
670	11/17/2008	08-09	2009	Osteochilus.melanopleurus	6.428571429
671	11/18/2008	08-09	2009	Osteochilus.melanopleurus	9
672	11/19/2008	08-09	2009	Osteochilus.melanopleurus	10
673	11/20/2008	08-09	2009	Osteochilus.melanopleurus	73.33333333
674	11/25/2008	08-09	2009	Osteochilus.melanopleurus	677.5
675	11/26/2008	08-09	2009	Osteochilus.melanopleurus	490
676	11/27/2008	08-09	2009	Osteochilus.melanopleurus	100
677	11/28/2008	08-09	2009	Osteochilus.melanopleurus	10
678	11/29/2008	08-09	2009	Osteochilus.melanopleurus	510
679	12/3/2008	08-09	2009	Osteochilus.melanopleurus	10
680	12/4/2008	08-09	2009	Osteochilus.melanopleurus	119.772072
681	12/5/2008	08-09	2009	Osteochilus.melanopleurus	201.9964125
682	12/6/2008	08-09	2009	Osteochilus.melanopleurus	302.4657534
683	12/7/2008	08-09	2009	Osteochilus.melanopleurus	60.60672309
684	12/8/2008	08-09	2009	Osteochilus.melanopleurus	96.93036116
685	12/9/2008	08-09	2009	Osteochilus.melanopleurus	57.81940031
686	12/10/2008	08-09	2009	Osteochilus.melanopleurus	63.86629785
687	12/11/2008	08-09	2009	Osteochilus.melanopleurus	220.6706547
688	12/12/2008	08-09	2009	Osteochilus.melanopleurus	256.955712
689	12/13/2008	08-09	2009	Osteochilus.melanopleurus	850
690	12/16/2008	08-09	2009	Osteochilus.melanopleurus	6.666666664
691	12/17/2008	08-09	2009	Osteochilus.melanopleurus	410
692	12/18/2008	08-09	2009	Osteochilus.melanopleurus	6
693	12/19/2008	08-09	2009	Osteochilus.melanopleurus	49.59259356
694	12/22/2008	08-09	2009	Osteochilus.melanopleurus	10
695	12/23/2008	08-09	2009	Osteochilus.melanopleurus	10
696	12/26/2008	08-09	2009	Osteochilus.melanopleurus	5
697	1/1/2009	08-09	2009	Osteochilus.melanopleurus	825
698	1/2/2009	08-09	2009	Osteochilus.melanopleurus	86.28438739
699	1/3/2009	08-09	2009	Osteochilus.melanopleurus	22.40049274
700	1/4/2009	08-09	2009	Osteochilus.melanopleurus	193.0032293
701	1/5/2009	08-09	2009	Osteochilus.melanopleurus	51.204771
702	1/6/2009	08-09	2009	Osteochilus.melanopleurus	45.05984537
703	1/7/2009	08-09	2009	Osteochilus.melanopleurus	922.0779221
704	1/8/2009	08-09	2009	Osteochilus.melanopleurus	887.3599997
705	1/9/2009	08-09	2009	Osteochilus.melanopleurus	89.44968168
706	1/10/2009	08-09	2009	Osteochilus.melanopleurus	500
707	1/13/2009	08-09	2009	Osteochilus.melanopleurus	10
708	1/22/2009	08-09	2009	Osteochilus.melanopleurus	64.78378378
709	1/23/2009	08-09	2009	Osteochilus.melanopleurus	20
710	1/28/2009	08-09	2009	Osteochilus.melanopleurus	10
711	1/29/2009	08-09	2009	Osteochilus.melanopleurus	6.666666667
712	2/1/2009	08-09	2009	Osteochilus.melanopleurus	244.9442525
713	2/2/2009	08-09	2009	Osteochilus.melanopleurus	16.60905684
714	2/3/2009	08-09	2009	Osteochilus.melanopleurus	56.37433385
715	2/4/2009	08-09	2009	Osteochilus.melanopleurus	31.44442182
716	2/5/2009	08-09	2009	Osteochilus.melanopleurus	1050
717	2/6/2009	08-09	2009	Osteochilus.melanopleurus	500.0000001
718	2/7/2009	08-09	2009	Osteochilus.melanopleurus	300
719	2/8/2009	08-09	2009	Osteochilus.melanopleurus	130
720	2/9/2009	08-09	2009	Osteochilus.melanopleurus	85.7931727
721	2/13/2009	08-09	2009	Osteochilus.melanopleurus	39.99999998
722	2/24/2009	08-09	2009	Osteochilus.melanopleurus	20
723	2/27/2009	08-09	2009	Osteochilus.melanopleurus	10
724	3/1/2009	08-09	2009	Osteochilus.melanopleurus	10
725	3/2/2009	08-09	2009	Osteochilus.melanopleurus	40.00000001
726	3/5/2009	08-09	2009	Osteochilus.melanopleurus	10
727	10/25/2009	09-10	2010	Osteochilus.melanopleurus	1354.545455
728	10/26/2009	09-10	2010	Osteochilus.melanopleurus	1160
729	10/27/2009	09-10	2010	Osteochilus.melanopleurus	929.0322581
730	10/28/2009	09-10	2010	Osteochilus.melanopleurus	177.3258847
731	10/29/2009	09-10	2010	Osteochilus.melanopleurus	787.3493974
732	10/30/2009	09-10	2010	Osteochilus.melanopleurus	750.7766992
733	10/31/2009	09-10	2010	Osteochilus.melanopleurus	517.8571428
734	11/5/2009	09-10	2010	Osteochilus.melanopleurus	465.0792857
735	11/6/2009	09-10	2010	Osteochilus.melanopleurus	131.1614385
736	11/10/2009	09-10	2010	Osteochilus.melanopleurus	900
737	11/13/2009	09-10	2010	Osteochilus.melanopleurus	780
738	11/16/2009	09-10	2010	Osteochilus.melanopleurus	1050
739	11/17/2009	09-10	2010	Osteochilus.melanopleurus	1250
740	11/19/2009	09-10	2010	Osteochilus.melanopleurus	766.6666667
741	11/20/2009	09-10	2010	Osteochilus.melanopleurus	522.321703
742	11/23/2009	09-10	2010	Osteochilus.melanopleurus	800
743	11/24/2009	09-10	2010	Osteochilus.melanopleurus	795.3488371
744	11/25/2009	09-10	2010	Osteochilus.melanopleurus	150.2572245
745	11/26/2009	09-10	2010	Osteochilus.melanopleurus	981.6176471
746	11/27/2009	09-10	2010	Osteochilus.melanopleurus	622.2477064
747	11/28/2009	09-10	2010	Osteochilus.melanopleurus	54.00364231
748	11/29/2009	09-10	2010	Osteochilus.melanopleurus	896.1285267
749	11/30/2009	09-10	2010	Osteochilus.melanopleurus	195.3223422
750	12/1/2009	09-10	2010	Osteochilus.melanopleurus	108.9432457
751	12/2/2009	09-10	2010	Osteochilus.melanopleurus	268.2696732
752	12/4/2009	09-10	2010	Osteochilus.melanopleurus	133.2187671
753	12/7/2009	09-10	2010	Osteochilus.melanopleurus	5
754	12/11/2009	09-10	2010	Osteochilus.melanopleurus	6.666666667
755	12/14/2009	09-10	2010	Osteochilus.melanopleurus	5
756	12/15/2009	09-10	2010	Osteochilus.melanopleurus	3.611111111
757	12/16/2009	09-10	2010	Osteochilus.melanopleurus	10
758	12/18/2009	09-10	2010	Osteochilus.melanopleurus	5
759	12/21/2009	09-10	2010	Osteochilus.melanopleurus	17.60221523
760	12/22/2009	09-10	2010	Osteochilus.melanopleurus	600
761	12/23/2009	09-10	2010	Osteochilus.melanopleurus	900
762	12/24/2009	09-10	2010	Osteochilus.melanopleurus	1348.717949
763	12/25/2009	09-10	2010	Osteochilus.melanopleurus	500
764	12/26/2009	09-10	2010	Osteochilus.melanopleurus	1400
765	12/27/2009	09-10	2010	Osteochilus.melanopleurus	177.9395054
766	12/28/2009	09-10	2010	Osteochilus.melanopleurus	1330.578512
767	12/29/2009	09-10	2010	Osteochilus.melanopleurus	90.79507919
768	12/30/2009	09-10	2010	Osteochilus.melanopleurus	600
769	1/6/2010	09-10	2010	Osteochilus.melanopleurus	90
770	1/14/2010	09-10	2010	Osteochilus.melanopleurus	191.7241379
771	1/15/2010	09-10	2010	Osteochilus.melanopleurus	4.999999999
772	1/19/2010	09-10	2010	Osteochilus.melanopleurus	1000
773	1/22/2010	09-10	2010	Osteochilus.melanopleurus	785.7142857
774	1/23/2010	09-10	2010	Osteochilus.melanopleurus	240.9233738
775	1/24/2010	09-10	2010	Osteochilus.melanopleurus	38.30123665
776	1/25/2010	09-10	2010	Osteochilus.melanopleurus	949.4382023
777	1/26/2010	09-10	2010	Osteochilus.melanopleurus	500.0000001
778	1/27/2010	09-10	2010	Osteochilus.melanopleurus	56.8572339
779	1/28/2010	09-10	2010	Osteochilus.melanopleurus	46.33028031
780	1/29/2010	09-10	2010	Osteochilus.melanopleurus	800
781	2/9/2010	09-10	2010	Osteochilus.melanopleurus	10
782	2/12/2010	09-10	2010	Osteochilus.melanopleurus	6.666666667
783	2/17/2010	09-10	2010	Osteochilus.melanopleurus	6.666666667
784	2/18/2010	09-10	2010	Osteochilus.melanopleurus	6.666666667
785	2/20/2010	09-10	2010	Osteochilus.melanopleurus	7.5
786	2/21/2010	09-10	2010	Osteochilus.melanopleurus	13.97578001
787	2/22/2010	09-10	2010	Osteochilus.melanopleurus	40.49390082
788	2/23/2010	09-10	2010	Osteochilus.melanopleurus	136.1764706
789	2/24/2010	09-10	2010	Osteochilus.melanopleurus	46.03654232
790	2/25/2010	09-10	2010	Osteochilus.melanopleurus	10
791	2/26/2010	09-10	2010	Osteochilus.melanopleurus	114.4278898
792	2/27/2010	09-10	2010	Osteochilus.melanopleurus	34.08679929
793	3/1/2010	09-10	2010	Osteochilus.melanopleurus	29.88178399
794	3/2/2010	09-10	2010	Osteochilus.melanopleurus	10
795	3/3/2010	09-10	2010	Osteochilus.melanopleurus	13.57420938
796	3/4/2010	09-10	2010	Osteochilus.melanopleurus	10
797	10/26/2010	10-11	2011	Osteochilus.melanopleurus	10
798	10/27/2010	10-11	2011	Osteochilus.melanopleurus	210
799	11/2/2010	10-11	2011	Osteochilus.melanopleurus	6.641221372
800	11/6/2010	10-11	2011	Osteochilus.melanopleurus	827.5
801	11/8/2010	10-11	2011	Osteochilus.melanopleurus	10
802	11/9/2010	10-11	2011	Osteochilus.melanopleurus	10
803	11/10/2010	10-11	2011	Osteochilus.melanopleurus	10
804	11/12/2010	10-11	2011	Osteochilus.melanopleurus	466.6666667
805	11/13/2010	10-11	2011	Osteochilus.melanopleurus	20
806	11/14/2010	10-11	2011	Osteochilus.melanopleurus	237.5
807	11/15/2010	10-11	2011	Osteochilus.melanopleurus	70
808	11/16/2010	10-11	2011	Osteochilus.melanopleurus	20.00000001
809	11/17/2010	10-11	2011	Osteochilus.melanopleurus	7.459459459
810	11/18/2010	10-11	2011	Osteochilus.melanopleurus	3.636363636
811	11/20/2010	10-11	2011	Osteochilus.melanopleurus	6.666666669
812	11/22/2010	10-11	2011	Osteochilus.melanopleurus	10
813	11/24/2010	10-11	2011	Osteochilus.melanopleurus	14.67741935
814	11/26/2010	10-11	2011	Osteochilus.melanopleurus	2.5
815	11/28/2010	10-11	2011	Osteochilus.melanopleurus	2.857142857
816	12/1/2010	10-11	2011	Osteochilus.melanopleurus	3.571428571
817	12/2/2010	10-11	2011	Osteochilus.melanopleurus	7.142857141
818	12/5/2010	10-11	2011	Osteochilus.melanopleurus	23.84810127
819	12/10/2010	10-11	2011	Osteochilus.melanopleurus	580
820	12/12/2010	10-11	2011	Osteochilus.melanopleurus	420
821	12/13/2010	10-11	2011	Osteochilus.melanopleurus	122.2326212
822	12/14/2010	10-11	2011	Osteochilus.melanopleurus	38.45226958
823	12/15/2010	10-11	2011	Osteochilus.melanopleurus	1060.344828
824	12/16/2010	10-11	2011	Osteochilus.melanopleurus	99.34212654
825	12/17/2010	10-11	2011	Osteochilus.melanopleurus	90.26184778
826	12/18/2010	10-11	2011	Osteochilus.melanopleurus	114.1084369
827	12/19/2010	10-11	2011	Osteochilus.melanopleurus	22.82755985
828	12/20/2010	10-11	2011	Osteochilus.melanopleurus	20
829	12/21/2010	10-11	2011	Osteochilus.melanopleurus	6.666666668
830	12/23/2010	10-11	2011	Osteochilus.melanopleurus	7.5
831	12/25/2010	10-11	2011	Osteochilus.melanopleurus	6.666666667
832	12/28/2010	10-11	2011	Osteochilus.melanopleurus	6.666666666
833	12/31/2010	10-11	2011	Osteochilus.melanopleurus	7.115384615
834	1/3/2011	10-11	2011	Osteochilus.melanopleurus	8.333333333
835	1/4/2011	10-11	2011	Osteochilus.melanopleurus	14.93193718
836	1/6/2011	10-11	2011	Osteochilus.melanopleurus	506.6666666
837	1/7/2011	10-11	2011	Osteochilus.melanopleurus	20
838	1/10/2011	10-11	2011	Osteochilus.melanopleurus	30
839	1/11/2011	10-11	2011	Osteochilus.melanopleurus	29.35895221
840	1/12/2011	10-11	2011	Osteochilus.melanopleurus	26.95548059
841	1/13/2011	10-11	2011	Osteochilus.melanopleurus	14.13188222
842	1/14/2011	10-11	2011	Osteochilus.melanopleurus	19.62108781
843	1/15/2011	10-11	2011	Osteochilus.melanopleurus	87.15614341
844	1/16/2011	10-11	2011	Osteochilus.melanopleurus	400
845	1/17/2011	10-11	2011	Osteochilus.melanopleurus	30.12082126
846	1/18/2011	10-11	2011	Osteochilus.melanopleurus	13.15531869
847	1/19/2011	10-11	2011	Osteochilus.melanopleurus	34.76876891
848	1/22/2011	10-11	2011	Osteochilus.melanopleurus	10
849	1/31/2011	10-11	2011	Osteochilus.melanopleurus	23.33333333
850	2/3/2011	10-11	2011	Osteochilus.melanopleurus	20
851	2/5/2011	10-11	2011	Osteochilus.melanopleurus	10
852	2/7/2011	10-11	2011	Osteochilus.melanopleurus	14.57308179
853	2/9/2011	10-11	2011	Osteochilus.melanopleurus	49.66381717
854	2/10/2011	10-11	2011	Osteochilus.melanopleurus	69.40262981
855	2/11/2011	10-11	2011	Osteochilus.melanopleurus	18.86151006
856	2/12/2011	10-11	2011	Osteochilus.melanopleurus	10
857	2/13/2011	10-11	2011	Osteochilus.melanopleurus	5
858	2/14/2011	10-11	2011	Osteochilus.melanopleurus	390
859	2/15/2011	10-11	2011	Osteochilus.melanopleurus	30
860	2/16/2011	10-11	2011	Osteochilus.melanopleurus	130.9463464
861	2/17/2011	10-11	2011	Osteochilus.melanopleurus	38.04713806
862	11/2/2011	11-12	2012	Osteochilus.melanopleurus	526.9025219
863	11/3/2011	11-12	2012	Osteochilus.melanopleurus	140
864	11/4/2011	11-12	2012	Osteochilus.melanopleurus	285.798644
865	11/5/2011	11-12	2012	Osteochilus.melanopleurus	258.4065934
866	11/6/2011	11-12	2012	Osteochilus.melanopleurus	65
867	11/7/2011	11-12	2012	Osteochilus.melanopleurus	71.66666667
868	11/8/2011	11-12	2012	Osteochilus.melanopleurus	132.9630122
869	11/9/2011	11-12	2012	Osteochilus.melanopleurus	30
870	11/14/2011	11-12	2012	Osteochilus.melanopleurus	24.25531914
871	11/15/2011	11-12	2012	Osteochilus.melanopleurus	10
872	11/17/2011	11-12	2012	Osteochilus.melanopleurus	5
873	11/18/2011	11-12	2012	Osteochilus.melanopleurus	26.21476377
874	11/20/2011	11-12	2012	Osteochilus.melanopleurus	82.65023308
875	11/24/2011	11-12	2012	Osteochilus.melanopleurus	38.06680424
876	11/26/2011	11-12	2012	Osteochilus.melanopleurus	63.65384616
877	11/28/2011	11-12	2012	Osteochilus.melanopleurus	10.25697024
878	11/30/2011	11-12	2012	Osteochilus.melanopleurus	60.1105266
879	12/1/2011	11-12	2012	Osteochilus.melanopleurus	8.377990711
880	12/2/2011	11-12	2012	Osteochilus.melanopleurus	65.47533851
881	12/3/2011	11-12	2012	Osteochilus.melanopleurus	66.05985222
882	12/5/2011	11-12	2012	Osteochilus.melanopleurus	44.55514727
883	12/6/2011	11-12	2012	Osteochilus.melanopleurus	127.1347605
884	12/7/2011	11-12	2012	Osteochilus.melanopleurus	47.87632006
885	12/8/2011	11-12	2012	Osteochilus.melanopleurus	93.84319134
886	12/9/2011	11-12	2012	Osteochilus.melanopleurus	62.05949687
887	12/11/2011	11-12	2012	Osteochilus.melanopleurus	600
888	12/12/2011	11-12	2012	Osteochilus.melanopleurus	429.0291263
889	12/14/2011	11-12	2012	Osteochilus.melanopleurus	205.7142857
890	12/16/2011	11-12	2012	Osteochilus.melanopleurus	130.2426629
891	12/19/2011	11-12	2012	Osteochilus.melanopleurus	607.1957673
892	12/21/2011	11-12	2012	Osteochilus.melanopleurus	21.35802469
893	12/23/2011	11-12	2012	Osteochilus.melanopleurus	497.6249999
894	12/26/2011	11-12	2012	Osteochilus.melanopleurus	648.4478411
895	12/28/2011	11-12	2012	Osteochilus.melanopleurus	62.4033324
896	12/30/2011	11-12	2012	Osteochilus.melanopleurus	67.12305813
897	1/1/2012	11-12	2012	Osteochilus.melanopleurus	796.6666667
898	1/2/2012	11-12	2012	Osteochilus.melanopleurus	32.65187513
899	1/3/2012	11-12	2012	Osteochilus.melanopleurus	34.79230551
900	1/4/2012	11-12	2012	Osteochilus.melanopleurus	43.34027668
901	1/5/2012	11-12	2012	Osteochilus.melanopleurus	99.66813657
902	1/6/2012	11-12	2012	Osteochilus.melanopleurus	116.9376953
903	1/7/2012	11-12	2012	Osteochilus.melanopleurus	48.32249678
904	1/8/2012	11-12	2012	Osteochilus.melanopleurus	73.84990733
905	1/9/2012	11-12	2012	Osteochilus.melanopleurus	850
906	1/13/2012	11-12	2012	Osteochilus.melanopleurus	500
907	1/14/2012	11-12	2012	Osteochilus.melanopleurus	40.00000001
908	1/16/2012	11-12	2012	Osteochilus.melanopleurus	23.61943184
909	1/18/2012	11-12	2012	Osteochilus.melanopleurus	15.51434019
910	1/21/2012	11-12	2012	Osteochilus.melanopleurus	30.00000001
911	1/25/2012	11-12	2012	Osteochilus.melanopleurus	37.36842104
912	1/27/2012	11-12	2012	Osteochilus.melanopleurus	60
913	1/30/2012	11-12	2012	Osteochilus.melanopleurus	109.7233959
914	1/31/2012	11-12	2012	Osteochilus.melanopleurus	17.82694628
915	2/1/2012	11-12	2012	Osteochilus.melanopleurus	55.47281774
916	2/2/2012	11-12	2012	Osteochilus.melanopleurus	133.102051
917	2/3/2012	11-12	2012	Osteochilus.melanopleurus	89.27134746
918	2/4/2012	11-12	2012	Osteochilus.melanopleurus	35
919	2/6/2012	11-12	2012	Osteochilus.melanopleurus	71.72023615
920	2/7/2012	11-12	2012	Osteochilus.melanopleurus	700
921	2/8/2012	11-12	2012	Osteochilus.melanopleurus	73.11550484
922	2/10/2012	11-12	2012	Osteochilus.melanopleurus	30
923	2/13/2012	11-12	2012	Osteochilus.melanopleurus	20
924	2/17/2012	11-12	2012	Osteochilus.melanopleurus	10
925	2/24/2012	11-12	2012	Osteochilus.melanopleurus	30
926	2/27/2012	11-12	2012	Osteochilus.melanopleurus	96.56936528
927	2/28/2012	11-12	2012	Osteochilus.melanopleurus	200.0000001
928	2/29/2012	11-12	2012	Osteochilus.melanopleurus	60
929	10/27/2012	12-13	2013	Osteochilus.melanopleurus	56.66666666
930	10/29/2012	12-13	2013	Osteochilus.melanopleurus	144.9245988
931	10/31/2012	12-13	2013	Osteochilus.melanopleurus	92.11256757
932	11/2/2012	12-13	2013	Osteochilus.melanopleurus	20
933	11/4/2012	12-13	2013	Osteochilus.melanopleurus	45.61403508
934	11/6/2012	12-13	2013	Osteochilus.melanopleurus	105
935	11/8/2012	12-13	2013	Osteochilus.melanopleurus	24.37499999
936	11/10/2012	12-13	2013	Osteochilus.melanopleurus	25
937	11/12/2012	12-13	2013	Osteochilus.melanopleurus	240
938	11/14/2012	12-13	2013	Osteochilus.melanopleurus	62.94478528
939	11/16/2012	12-13	2013	Osteochilus.melanopleurus	127.027027
940	11/18/2012	12-13	2013	Osteochilus.melanopleurus	590
941	11/19/2012	12-13	2013	Osteochilus.melanopleurus	30
942	11/20/2012	12-13	2013	Osteochilus.melanopleurus	310.3174603
943	11/21/2012	12-13	2013	Osteochilus.melanopleurus	135.9135961
944	11/22/2012	12-13	2013	Osteochilus.melanopleurus	198.9067171
945	11/23/2012	12-13	2013	Osteochilus.melanopleurus	505.9982231
946	11/24/2012	12-13	2013	Osteochilus.melanopleurus	63.59551671
947	11/25/2012	12-13	2013	Osteochilus.melanopleurus	20
948	11/26/2012	12-13	2013	Osteochilus.melanopleurus	70.06545479
949	11/27/2012	12-13	2013	Osteochilus.melanopleurus	235.5319716
950	11/28/2012	12-13	2013	Osteochilus.melanopleurus	280
951	11/29/2012	12-13	2013	Osteochilus.melanopleurus	20.34482759
952	12/2/2012	12-13	2013	Osteochilus.melanopleurus	10
953	12/3/2012	12-13	2013	Osteochilus.melanopleurus	20
954	12/4/2012	12-13	2013	Osteochilus.melanopleurus	16.66666667
955	12/7/2012	12-13	2013	Osteochilus.melanopleurus	20
956	12/8/2012	12-13	2013	Osteochilus.melanopleurus	15
957	12/10/2012	12-13	2013	Osteochilus.melanopleurus	700
958	12/11/2012	12-13	2013	Osteochilus.melanopleurus	20
959	12/13/2012	12-13	2013	Osteochilus.melanopleurus	15.63636364
960	12/15/2012	12-13	2013	Osteochilus.melanopleurus	10
961	12/17/2012	12-13	2013	Osteochilus.melanopleurus	37.91183295
962	12/18/2012	12-13	2013	Osteochilus.melanopleurus	700
963	12/19/2012	12-13	2013	Osteochilus.melanopleurus	22.09673007
964	12/20/2012	12-13	2013	Osteochilus.melanopleurus	88.61339501
965	12/21/2012	12-13	2013	Osteochilus.melanopleurus	77.39606995
966	12/22/2012	12-13	2013	Osteochilus.melanopleurus	36.00862515
967	12/24/2012	12-13	2013	Osteochilus.melanopleurus	40.00000001
968	12/25/2012	12-13	2013	Osteochilus.melanopleurus	18.03045897
969	12/26/2012	12-13	2013	Osteochilus.melanopleurus	33.4969218
970	12/27/2012	12-13	2013	Osteochilus.melanopleurus	1300
971	12/28/2012	12-13	2013	Osteochilus.melanopleurus	26.66666666
972	12/31/2012	12-13	2013	Osteochilus.melanopleurus	20.29411765
973	1/2/2013	12-13	2013	Osteochilus.melanopleurus	500
974	1/3/2013	12-13	2013	Osteochilus.melanopleurus	6.766791821
975	1/5/2013	12-13	2013	Osteochilus.melanopleurus	39.99999999
976	1/9/2013	12-13	2013	Osteochilus.melanopleurus	21.74193549
977	1/11/2013	12-13	2013	Osteochilus.melanopleurus	40
978	1/12/2013	12-13	2013	Osteochilus.melanopleurus	41.88792779
979	1/15/2013	12-13	2013	Osteochilus.melanopleurus	31.65938311
980	1/16/2013	12-13	2013	Osteochilus.melanopleurus	680
981	1/17/2013	12-13	2013	Osteochilus.melanopleurus	18.47024663
982	1/18/2013	12-13	2013	Osteochilus.melanopleurus	51.1649762
983	1/19/2013	12-13	2013	Osteochilus.melanopleurus	1000
984	1/20/2013	12-13	2013	Osteochilus.melanopleurus	168.2140705
985	1/21/2013	12-13	2013	Osteochilus.melanopleurus	45.94133431
986	1/22/2013	12-13	2013	Osteochilus.melanopleurus	52.95643026
987	1/23/2013	12-13	2013	Osteochilus.melanopleurus	799.9999997
988	1/24/2013	12-13	2013	Osteochilus.melanopleurus	78.88156838
989	1/25/2013	12-13	2013	Osteochilus.melanopleurus	71.248827
990	1/26/2013	12-13	2013	Osteochilus.melanopleurus	46.99058607
991	1/28/2013	12-13	2013	Osteochilus.melanopleurus	45
992	1/30/2013	12-13	2013	Osteochilus.melanopleurus	500
993	1/31/2013	12-13	2013	Osteochilus.melanopleurus	279.4359768
994	2/1/2013	12-13	2013	Osteochilus.melanopleurus	153.4199659
995	2/4/2013	12-13	2013	Osteochilus.melanopleurus	29.99999999
996	2/5/2013	12-13	2013	Osteochilus.melanopleurus	23.33333333
997	2/9/2013	12-13	2013	Osteochilus.melanopleurus	20
998	2/13/2013	12-13	2013	Osteochilus.melanopleurus	30
999	2/15/2013	12-13	2013	Osteochilus.melanopleurus	32.5
1000	2/16/2013	12-13	2013	Osteochilus.melanopleurus	73.99999999
1001	2/18/2013	12-13	2013	Osteochilus.melanopleurus	148.1257311
1002	2/19/2013	12-13	2013	Osteochilus.melanopleurus	262.0355924
1003	2/20/2013	12-13	2013	Osteochilus.melanopleurus	91.66342328
1004	2/21/2013	12-13	2013	Osteochilus.melanopleurus	34.09590926
1005	2/22/2013	12-13	2013	Osteochilus.melanopleurus	364.9645189
1006	2/23/2013	12-13	2013	Osteochilus.melanopleurus	45
1007	2/27/2013	12-13	2013	Osteochilus.melanopleurus	19.12902181
1008	2/28/2013	12-13	2013	Osteochilus.melanopleurus	248.6731271
1009	10/25/2013	13-14	2014	Osteochilus.melanopleurus	45
1010	10/27/2013	13-14	2014	Osteochilus.melanopleurus	166.4583333
1011	10/29/2013	13-14	2014	Osteochilus.melanopleurus	60.00000001
1012	11/4/2013	13-14	2014	Osteochilus.melanopleurus	1000
1013	11/9/2013	13-14	2014	Osteochilus.melanopleurus	617.8407157
1014	11/10/2013	13-14	2014	Osteochilus.melanopleurus	628.427673
1015	11/11/2013	13-14	2014	Osteochilus.melanopleurus	93.12710007
1016	11/12/2013	13-14	2014	Osteochilus.melanopleurus	375.2390431
1017	11/14/2013	13-14	2014	Osteochilus.melanopleurus	46.09334778
1018	11/15/2013	13-14	2014	Osteochilus.melanopleurus	302.5376655
1019	11/16/2013	13-14	2014	Osteochilus.melanopleurus	196.1308173
1020	11/17/2013	13-14	2014	Osteochilus.melanopleurus	658.8157896
1021	11/19/2013	13-14	2014	Osteochilus.melanopleurus	500
1022	11/21/2013	13-14	2014	Osteochilus.melanopleurus	50
1023	11/23/2013	13-14	2014	Osteochilus.melanopleurus	5.000000002
1024	11/25/2013	13-14	2014	Osteochilus.melanopleurus	62.47940368
1025	11/27/2013	13-14	2014	Osteochilus.melanopleurus	183.1832824
1026	11/29/2013	13-14	2014	Osteochilus.melanopleurus	570.5542725
1027	12/2/2013	13-14	2014	Osteochilus.melanopleurus	479.9999999
1028	12/4/2013	13-14	2014	Osteochilus.melanopleurus	497.4985226
1029	12/6/2013	13-14	2014	Osteochilus.melanopleurus	275.124791
1030	12/9/2013	13-14	2014	Osteochilus.melanopleurus	834.5128946
1031	12/10/2013	13-14	2014	Osteochilus.melanopleurus	82.81717703
1032	12/11/2013	13-14	2014	Osteochilus.melanopleurus	47.65144811
1033	12/12/2013	13-14	2014	Osteochilus.melanopleurus	58.49663995
1034	12/13/2013	13-14	2014	Osteochilus.melanopleurus	500
1035	12/14/2013	13-14	2014	Osteochilus.melanopleurus	44.09278093
1036	12/15/2013	13-14	2014	Osteochilus.melanopleurus	70.04468663
1037	12/16/2013	13-14	2014	Osteochilus.melanopleurus	1300
1038	12/17/2013	13-14	2014	Osteochilus.melanopleurus	137.6572133
1039	12/21/2013	13-14	2014	Osteochilus.melanopleurus	30
1040	12/22/2013	13-14	2014	Osteochilus.melanopleurus	500
1041	12/23/2013	13-14	2014	Osteochilus.melanopleurus	95.00000001
1042	12/25/2013	13-14	2014	Osteochilus.melanopleurus	10.14705882
1043	12/27/2013	13-14	2014	Osteochilus.melanopleurus	30
1044	12/28/2013	13-14	2014	Osteochilus.melanopleurus	95
1045	12/29/2013	13-14	2014	Osteochilus.melanopleurus	7.5
1046	1/2/2014	13-14	2014	Osteochilus.melanopleurus	29.99999999
1047	1/4/2014	13-14	2014	Osteochilus.melanopleurus	30
1048	1/7/2014	13-14	2014	Osteochilus.melanopleurus	1225.274725
1049	1/8/2014	13-14	2014	Osteochilus.melanopleurus	46.61533722
1050	1/9/2014	13-14	2014	Osteochilus.melanopleurus	56.25270443
1051	1/10/2014	13-14	2014	Osteochilus.melanopleurus	40.94515952
1052	1/11/2014	13-14	2014	Osteochilus.melanopleurus	600
1053	1/12/2014	13-14	2014	Osteochilus.melanopleurus	29.9800149
1054	1/13/2014	13-14	2014	Osteochilus.melanopleurus	43.00332447
1055	1/14/2014	13-14	2014	Osteochilus.melanopleurus	920.0000003
1056	1/15/2014	13-14	2014	Osteochilus.melanopleurus	87.23771669
1057	1/17/2014	13-14	2014	Osteochilus.melanopleurus	66.19839681
1058	1/19/2014	13-14	2014	Osteochilus.melanopleurus	42.95165758
1059	1/21/2014	13-14	2014	Osteochilus.melanopleurus	25.78422624
1060	1/23/2014	13-14	2014	Osteochilus.melanopleurus	121.2247086
1061	1/27/2014	13-14	2014	Osteochilus.melanopleurus	620
1062	1/30/2014	13-14	2014	Osteochilus.melanopleurus	89.99999999
1063	2/1/2014	13-14	2014	Osteochilus.melanopleurus	18.80798009
1064	2/3/2014	13-14	2014	Osteochilus.melanopleurus	30.00000001
1065	2/6/2014	13-14	2014	Osteochilus.melanopleurus	47.46345727
1066	2/7/2014	13-14	2014	Osteochilus.melanopleurus	416
1067	2/8/2014	13-14	2014	Osteochilus.melanopleurus	46.74640866
1068	2/9/2014	13-14	2014	Osteochilus.melanopleurus	71.37862191
1069	2/10/2014	13-14	2014	Osteochilus.melanopleurus	300
1070	2/11/2014	13-14	2014	Osteochilus.melanopleurus	30
1071	2/12/2014	13-14	2014	Osteochilus.melanopleurus	57.92716466
1072	2/14/2014	13-14	2014	Osteochilus.melanopleurus	98.12393834
1073	2/16/2014	13-14	2014	Osteochilus.melanopleurus	12.6762762
1074	2/20/2014	13-14	2014	Osteochilus.melanopleurus	102
1075	2/22/2014	13-14	2014	Osteochilus.melanopleurus	20
1076	2/24/2014	13-14	2014	Osteochilus.melanopleurus	30
1077	2/26/2014	13-14	2014	Osteochilus.melanopleurus	56.00000001
1078	2/28/2014	13-14	2014	Osteochilus.melanopleurus	19.99999999
1079	3/3/2014	13-14	2014	Osteochilus.melanopleurus	12.5
1080	3/4/2014	13-14	2014	Osteochilus.melanopleurus	20
1081	3/7/2014	13-14	2014	Osteochilus.melanopleurus	14
1082	3/8/2014	13-14	2014	Osteochilus.melanopleurus	32.93721972
1083	3/9/2014	13-14	2014	Osteochilus.melanopleurus	25
1084	3/10/2014	13-14	2014	Osteochilus.melanopleurus	14.53988516
1085	3/11/2014	13-14	2014	Osteochilus.melanopleurus	20
1086	10/16/2014	14-15	2015	Osteochilus.melanopleurus	38.57142857
1087	10/18/2014	14-15	2015	Osteochilus.melanopleurus	7.142857146
1088	10/22/2014	14-15	2015	Osteochilus.melanopleurus	23.33333333
1089	10/25/2014	14-15	2015	Osteochilus.melanopleurus	189.9047619
1090	10/28/2014	14-15	2015	Osteochilus.melanopleurus	15.83124942
1091	10/29/2014	14-15	2015	Osteochilus.melanopleurus	219.3959926
1092	10/30/2014	14-15	2015	Osteochilus.melanopleurus	162.3252112
1093	10/31/2014	14-15	2015	Osteochilus.melanopleurus	564.2836041
1094	11/1/2014	14-15	2015	Osteochilus.melanopleurus	77.76164298
1095	11/2/2014	14-15	2015	Osteochilus.melanopleurus	156.0962567
1096	11/3/2014	14-15	2015	Osteochilus.melanopleurus	32.4844421
1097	11/4/2014	14-15	2015	Osteochilus.melanopleurus	304.3859649
1098	11/6/2014	14-15	2015	Osteochilus.melanopleurus	18.1265612
1099	11/8/2014	14-15	2015	Osteochilus.melanopleurus	180
1100	11/11/2014	14-15	2015	Osteochilus.melanopleurus	76.251964
1101	11/14/2014	14-15	2015	Osteochilus.melanopleurus	7.329376855
1102	11/17/2014	14-15	2015	Osteochilus.melanopleurus	92.16450216
1103	11/20/2014	14-15	2015	Osteochilus.melanopleurus	30
1104	11/23/2014	14-15	2015	Osteochilus.melanopleurus	16.4806867
1105	11/25/2014	14-15	2015	Osteochilus.melanopleurus	205
1106	11/27/2014	14-15	2015	Osteochilus.melanopleurus	26.92653061
1107	11/28/2014	14-15	2015	Osteochilus.melanopleurus	23.06252398
1108	11/29/2014	14-15	2015	Osteochilus.melanopleurus	40.3868952
1109	11/30/2014	14-15	2015	Osteochilus.melanopleurus	126.0183038
1110	12/1/2014	14-15	2015	Osteochilus.melanopleurus	35.61620989
1111	12/2/2014	14-15	2015	Osteochilus.melanopleurus	49.77011857
1112	12/3/2014	14-15	2015	Osteochilus.melanopleurus	38.36047058
1113	12/4/2014	14-15	2015	Osteochilus.melanopleurus	79.82310118
1114	12/8/2014	14-15	2015	Osteochilus.melanopleurus	30
1115	12/10/2014	14-15	2015	Osteochilus.melanopleurus	1
1116	12/14/2014	14-15	2015	Osteochilus.melanopleurus	33.81650228
1117	12/17/2014	14-15	2015	Osteochilus.melanopleurus	30
1118	12/20/2014	14-15	2015	Osteochilus.melanopleurus	25
1119	12/23/2014	14-15	2015	Osteochilus.melanopleurus	15
1120	12/26/2014	14-15	2015	Osteochilus.melanopleurus	20.54958496
1121	12/27/2014	14-15	2015	Osteochilus.melanopleurus	54.22717699
1122	12/28/2014	14-15	2015	Osteochilus.melanopleurus	36.80927135
1123	12/30/2014	14-15	2015	Osteochilus.melanopleurus	28.73777617
1124	12/31/2014	14-15	2015	Osteochilus.melanopleurus	175
1125	1/1/2015	14-15	2015	Osteochilus.melanopleurus	129.4504319
1126	1/2/2015	14-15	2015	Osteochilus.melanopleurus	41.96248799
1127	1/3/2015	14-15	2015	Osteochilus.melanopleurus	150.0000001
1128	1/4/2015	14-15	2015	Osteochilus.melanopleurus	30
1129	1/7/2015	14-15	2015	Osteochilus.melanopleurus	30.25773154
1130	1/10/2015	14-15	2015	Osteochilus.melanopleurus	30.00000001
1131	1/13/2015	14-15	2015	Osteochilus.melanopleurus	19.99999999
1132	1/16/2015	14-15	2015	Osteochilus.melanopleurus	26.66666666
1133	1/19/2015	14-15	2015	Osteochilus.melanopleurus	29.99999999
1134	1/22/2015	14-15	2015	Osteochilus.melanopleurus	149.0825688
1135	1/25/2015	14-15	2015	Osteochilus.melanopleurus	60.00180396
1136	1/26/2015	14-15	2015	Osteochilus.melanopleurus	25.63579116
1137	1/27/2015	14-15	2015	Osteochilus.melanopleurus	114.5255398
1138	1/28/2015	14-15	2015	Osteochilus.melanopleurus	22.81713365
1139	1/29/2015	14-15	2015	Osteochilus.melanopleurus	15.7472356
1140	1/30/2015	14-15	2015	Osteochilus.melanopleurus	88.82366564
1141	1/31/2015	14-15	2015	Osteochilus.melanopleurus	20
1142	2/1/2015	14-15	2015	Osteochilus.melanopleurus	53.7831458
1143	2/2/2015	14-15	2015	Osteochilus.melanopleurus	30.00000001
1144	2/3/2015	14-15	2015	Osteochilus.melanopleurus	46.78104444
1145	2/4/2015	14-15	2015	Osteochilus.melanopleurus	20
1146	2/6/2015	14-15	2015	Osteochilus.melanopleurus	26.66666667
1147	2/9/2015	14-15	2015	Osteochilus.melanopleurus	26.66666667
1148	2/12/2015	14-15	2015	Osteochilus.melanopleurus	23.33333334
1149	2/23/2015	14-15	2015	Osteochilus.melanopleurus	10
1150	2/26/2015	14-15	2015	Osteochilus.melanopleurus	68.54122054
1151	3/1/2015	14-15	2015	Osteochilus.melanopleurus	25
1152	3/2/2015	14-15	2015	Osteochilus.melanopleurus	60
1153	3/3/2015	14-15	2015	Osteochilus.melanopleurus	60.31361369
