# Supplementary material for: Evidence of indiscriminate fishing effects in one of the world’s largest inland fisheries
Source: Sci Rep. 2018 Jun 12;8:8947. doi: 10.1038/s41598-018-27340-1 (PMC5997758; doi:10.1038/s41598-018-27340-1)
Supplement: Supplementary file 2 — Data used for this study [file 41598_2018_27340_MOESM2_ESM.zip › data/body.wt_Pangasianodon.hypophthalmus.txt]

"date" "season" "season1" "species" "body.wt"
"1" "2000/10/16" "00-01" 2001 "Pangasianodon.hypophthalmus" 15.6666668715235
"2" "2000/10/17" "00-01" 2001 "Pangasianodon.hypophthalmus" 3.10757797743333
"3" "2000/10/19" "00-01" 2001 "Pangasianodon.hypophthalmus" 43.1353517337869
"4" "2000/10/20" "00-01" 2001 "Pangasianodon.hypophthalmus" 7.49999983047097
"5" "2000/10/21" "00-01" 2001 "Pangasianodon.hypophthalmus" 64.0452144672927
"6" "2000/10/22" "00-01" 2001 "Pangasianodon.hypophthalmus" 300.000011980556
"7" "2000/10/24" "00-01" 2001 "Pangasianodon.hypophthalmus" 39.1362055036468
"8" "2000/10/25" "00-01" 2001 "Pangasianodon.hypophthalmus" 3.21428584250341
"9" "2000/10/26" "00-01" 2001 "Pangasianodon.hypophthalmus" 249.99999995
"10" "2000/10/27" "00-01" 2001 "Pangasianodon.hypophthalmus" 24.1727876218574
"11" "2000/10/30" "00-01" 2001 "Pangasianodon.hypophthalmus" 371.428572108844
"12" "2000/10/31" "00-01" 2001 "Pangasianodon.hypophthalmus" 400.00000598
"13" "2000/11/02" "00-01" 2001 "Pangasianodon.hypophthalmus" 600.000023909091
"14" "2000/11/03" "00-01" 2001 "Pangasianodon.hypophthalmus" 436.426078423162
"15" "2000/11/04" "00-01" 2001 "Pangasianodon.hypophthalmus" 1394.73655073887
"16" "2000/11/05" "00-01" 2001 "Pangasianodon.hypophthalmus" 767.194793749395
"17" "2000/11/06" "00-01" 2001 "Pangasianodon.hypophthalmus" 1310.11178696726
"18" "2000/11/07" "00-01" 2001 "Pangasianodon.hypophthalmus" 617.454690785574
"19" "2000/11/08" "00-01" 2001 "Pangasianodon.hypophthalmus" 1755.59425962149
"20" "2000/11/09" "00-01" 2001 "Pangasianodon.hypophthalmus" 867.280178014918
"21" "2000/11/10" "00-01" 2001 "Pangasianodon.hypophthalmus" 1464.50403276126
"22" "2000/11/11" "00-01" 2001 "Pangasianodon.hypophthalmus" 300.000011857143
"23" "2000/11/12" "00-01" 2001 "Pangasianodon.hypophthalmus" 250
"24" "2000/11/13" "00-01" 2001 "Pangasianodon.hypophthalmus" 740.851742678117
"25" "2000/11/14" "00-01" 2001 "Pangasianodon.hypophthalmus" 615.240644674463
"26" "2000/11/15" "00-01" 2001 "Pangasianodon.hypophthalmus" 117.948719670391
"27" "2000/11/16" "00-01" 2001 "Pangasianodon.hypophthalmus" 656.515436785188
"28" "2000/11/17" "00-01" 2001 "Pangasianodon.hypophthalmus" 612.558133432708
"29" "2000/11/18" "00-01" 2001 "Pangasianodon.hypophthalmus" 314.777554952912
"30" "2000/11/19" "00-01" 2001 "Pangasianodon.hypophthalmus" 1499.99999990909
"31" "2000/11/20" "00-01" 2001 "Pangasianodon.hypophthalmus" 657.856939368008
"32" "2000/11/21" "00-01" 2001 "Pangasianodon.hypophthalmus" 888.245935637418
"33" "2000/11/22" "00-01" 2001 "Pangasianodon.hypophthalmus" 417.810716528695
"34" "2000/11/23" "00-01" 2001 "Pangasianodon.hypophthalmus" 293.91065879715
"35" "2000/11/24" "00-01" 2001 "Pangasianodon.hypophthalmus" 280.000010193269
"36" "2000/11/25" "00-01" 2001 "Pangasianodon.hypophthalmus" 196.605162374052
"37" "2000/11/27" "00-01" 2001 "Pangasianodon.hypophthalmus" 499.99999991453
"38" "2000/11/28" "00-01" 2001 "Pangasianodon.hypophthalmus" 200.000003044418
"39" "2000/12/01" "00-01" 2001 "Pangasianodon.hypophthalmus" 500.00000007897
"40" "2000/12/02" "00-01" 2001 "Pangasianodon.hypophthalmus" 385.38176894319
"41" "2000/12/04" "00-01" 2001 "Pangasianodon.hypophthalmus" 946.299906877723
"42" "2000/12/05" "00-01" 2001 "Pangasianodon.hypophthalmus" 316.3573304281
"43" "2000/12/06" "00-01" 2001 "Pangasianodon.hypophthalmus" 387.906791163358
"44" "2000/12/07" "00-01" 2001 "Pangasianodon.hypophthalmus" 389.746191459836
"45" "2000/12/08" "00-01" 2001 "Pangasianodon.hypophthalmus" 1156.85171800273
"46" "2000/12/09" "00-01" 2001 "Pangasianodon.hypophthalmus" 1346.71406593383
"47" "2000/12/11" "00-01" 2001 "Pangasianodon.hypophthalmus" 1107.06885299278
"48" "2000/12/12" "00-01" 2001 "Pangasianodon.hypophthalmus" 785.321629771846
"49" "2000/12/13" "00-01" 2001 "Pangasianodon.hypophthalmus" 182.622440758694
"50" "2000/12/14" "00-01" 2001 "Pangasianodon.hypophthalmus" 423.463893691823
"51" "2000/12/15" "00-01" 2001 "Pangasianodon.hypophthalmus" 499.764513502508
"52" "2000/12/16" "00-01" 2001 "Pangasianodon.hypophthalmus" 686.438445771096
"53" "2000/12/18" "00-01" 2001 "Pangasianodon.hypophthalmus" 405.288958528024
"54" "2000/12/19" "00-01" 2001 "Pangasianodon.hypophthalmus" 339.273918548655
"55" "2000/12/20" "00-01" 2001 "Pangasianodon.hypophthalmus" 1059.68489024659
"56" "2000/12/21" "00-01" 2001 "Pangasianodon.hypophthalmus" 134.37691900742
"57" "2000/12/22" "00-01" 2001 "Pangasianodon.hypophthalmus" 482.650466279774
"58" "2000/12/23" "00-01" 2001 "Pangasianodon.hypophthalmus" 705.56514920886
"59" "2000/12/25" "00-01" 2001 "Pangasianodon.hypophthalmus" 428.670311727224
"60" "2000/12/26" "00-01" 2001 "Pangasianodon.hypophthalmus" 1647.72937936551
"61" "2000/12/27" "00-01" 2001 "Pangasianodon.hypophthalmus" 765.400556912303
"62" "2000/12/28" "00-01" 2001 "Pangasianodon.hypophthalmus" 821.561841551916
"63" "2000/12/29" "00-01" 2001 "Pangasianodon.hypophthalmus" 1532.83387256748
"64" "2000/12/30" "00-01" 2001 "Pangasianodon.hypophthalmus" 738.830936665875
"65" "2001/01/03" "00-01" 2001 "Pangasianodon.hypophthalmus" 230.096313751582
"66" "2001/01/04" "00-01" 2001 "Pangasianodon.hypophthalmus" 257.526727950219
"67" "2001/01/05" "00-01" 2001 "Pangasianodon.hypophthalmus" 222.837385005006
"68" "2001/01/06" "00-01" 2001 "Pangasianodon.hypophthalmus" 204.065707034867
"69" "2001/01/07" "00-01" 2001 "Pangasianodon.hypophthalmus" 251.888943095694
"70" "2001/01/08" "00-01" 2001 "Pangasianodon.hypophthalmus" 223.725693015272
"71" "2001/01/09" "00-01" 2001 "Pangasianodon.hypophthalmus" 209.215809106008
"72" "2001/01/10" "00-01" 2001 "Pangasianodon.hypophthalmus" 189.659706148276
"73" "2001/01/11" "00-01" 2001 "Pangasianodon.hypophthalmus" 457.749314162898
"74" "2001/01/12" "00-01" 2001 "Pangasianodon.hypophthalmus" 221.183009330464
"75" "2001/01/13" "00-01" 2001 "Pangasianodon.hypophthalmus" 155.15158752336
"76" "2001/01/15" "00-01" 2001 "Pangasianodon.hypophthalmus" 770.392722194874
"77" "2001/01/16" "00-01" 2001 "Pangasianodon.hypophthalmus" 150.429559519569
"78" "2001/01/17" "00-01" 2001 "Pangasianodon.hypophthalmus" 234.984575590572
"79" "2001/01/18" "00-01" 2001 "Pangasianodon.hypophthalmus" 161.4710770349
"80" "2001/01/19" "00-01" 2001 "Pangasianodon.hypophthalmus" 162.951331969516
"81" "2001/01/20" "00-01" 2001 "Pangasianodon.hypophthalmus" 134.774968066423
"82" "2001/01/22" "00-01" 2001 "Pangasianodon.hypophthalmus" 172.617536581759
"83" "2001/01/23" "00-01" 2001 "Pangasianodon.hypophthalmus" 213.84523083978
"84" "2001/01/24" "00-01" 2001 "Pangasianodon.hypophthalmus" 175.750772734263
"85" "2001/01/25" "00-01" 2001 "Pangasianodon.hypophthalmus" 206.579769655755
"86" "2001/01/26" "00-01" 2001 "Pangasianodon.hypophthalmus" 153.749994927755
"87" "2001/01/27" "00-01" 2001 "Pangasianodon.hypophthalmus" 243.930625545388
"88" "2001/02/01" "00-01" 2001 "Pangasianodon.hypophthalmus" 100.000001457034
"89" "2001/02/03" "00-01" 2001 "Pangasianodon.hypophthalmus" 142.701236140234
"90" "2001/02/04" "00-01" 2001 "Pangasianodon.hypophthalmus" 167.228880422342
"91" "2001/02/05" "00-01" 2001 "Pangasianodon.hypophthalmus" 305.49920787849
"92" "2001/02/06" "00-01" 2001 "Pangasianodon.hypophthalmus" 123.731713999599
"93" "2001/02/07" "00-01" 2001 "Pangasianodon.hypophthalmus" 109.960838547438
"94" "2001/02/08" "00-01" 2001 "Pangasianodon.hypophthalmus" 121.140642270072
"95" "2001/02/09" "00-01" 2001 "Pangasianodon.hypophthalmus" 135.041107404012
"96" "2001/02/10" "00-01" 2001 "Pangasianodon.hypophthalmus" 107.119181015409
"97" "2001/02/12" "00-01" 2001 "Pangasianodon.hypophthalmus" 99.2260335425012
"98" "2001/02/13" "00-01" 2001 "Pangasianodon.hypophthalmus" 123.451949385325
"99" "2001/02/14" "00-01" 2001 "Pangasianodon.hypophthalmus" 129.683909579086
"100" "2001/02/15" "00-01" 2001 "Pangasianodon.hypophthalmus" 120.454471851927
"101" "2001/02/16" "00-01" 2001 "Pangasianodon.hypophthalmus" 129.999995234188
"102" "2001/02/19" "00-01" 2001 "Pangasianodon.hypophthalmus" 62.5989078798965
"103" "2001/02/20" "00-01" 2001 "Pangasianodon.hypophthalmus" 99.4496071854449
"104" "2001/02/21" "00-01" 2001 "Pangasianodon.hypophthalmus" 97.3881391027128
"105" "2001/02/22" "00-01" 2001 "Pangasianodon.hypophthalmus" 150.000000973364
"106" "2001/02/23" "00-01" 2001 "Pangasianodon.hypophthalmus" 137.161507917476
"107" "2001/02/24" "00-01" 2001 "Pangasianodon.hypophthalmus" 100.00000150875
"108" "2001/02/26" "00-01" 2001 "Pangasianodon.hypophthalmus" 142.773723099178
"109" "2001/02/27" "00-01" 2001 "Pangasianodon.hypophthalmus" 200.000002993562
"110" "2001/03/01" "00-01" 2001 "Pangasianodon.hypophthalmus" 150.000005925818
"111" "2001/03/02" "00-01" 2001 "Pangasianodon.hypophthalmus" 200.00000297848
"112" "2001/03/04" "00-01" 2001 "Pangasianodon.hypophthalmus" 133.333335340833
"113" "2001/03/05" "00-01" 2001 "Pangasianodon.hypophthalmus" 120.417872393612
"114" "2001/03/09" "00-01" 2001 "Pangasianodon.hypophthalmus" 150.000005995045
"115" "2001/03/10" "00-01" 2001 "Pangasianodon.hypophthalmus" 188.403781380589
"116" "2001/03/12" "00-01" 2001 "Pangasianodon.hypophthalmus" 400.000005962273
"117" "2001/03/14" "00-01" 2001 "Pangasianodon.hypophthalmus" 200.174910861763
"118" "2001/03/15" "00-01" 2001 "Pangasianodon.hypophthalmus" 125.000000031028
"119" "2001/10/01" "01-02" 2002 "Pangasianodon.hypophthalmus" 35.9307981102941
"120" "2001/10/16" "01-02" 2002 "Pangasianodon.hypophthalmus" 200.000009688889
"121" "2001/10/18" "01-02" 2002 "Pangasianodon.hypophthalmus" 169.99999905
"122" "2001/10/19" "01-02" 2002 "Pangasianodon.hypophthalmus" 240.000002946667
"123" "2001/10/20" "01-02" 2002 "Pangasianodon.hypophthalmus" 1400.0000245625
"124" "2001/10/22" "01-02" 2002 "Pangasianodon.hypophthalmus" 673.749984397657
"125" "2001/10/23" "01-02" 2002 "Pangasianodon.hypophthalmus" 40.5263157129438
"126" "2001/10/24" "01-02" 2002 "Pangasianodon.hypophthalmus" 620.00001115
"127" "2001/10/25" "01-02" 2002 "Pangasianodon.hypophthalmus" 139.605905980747
"128" "2001/10/26" "01-02" 2002 "Pangasianodon.hypophthalmus" 89.60000001968
"129" "2001/10/27" "01-02" 2002 "Pangasianodon.hypophthalmus" 90.0000035818182
"130" "2001/10/28" "01-02" 2002 "Pangasianodon.hypophthalmus" 1000
"131" "2001/10/29" "01-02" 2002 "Pangasianodon.hypophthalmus" 95.8333340395833
"132" "2001/11/01" "01-02" 2002 "Pangasianodon.hypophthalmus" 327.002239735813
"133" "2001/11/02" "01-02" 2002 "Pangasianodon.hypophthalmus" 579.999983480889
"134" "2001/11/03" "01-02" 2002 "Pangasianodon.hypophthalmus" 940.771857001285
"135" "2001/11/05" "01-02" 2002 "Pangasianodon.hypophthalmus" 430.856739332499
"136" "2001/11/06" "01-02" 2002 "Pangasianodon.hypophthalmus" 1409.99996658784
"137" "2001/11/07" "01-02" 2002 "Pangasianodon.hypophthalmus" 663.801711083795
"138" "2001/11/08" "01-02" 2002 "Pangasianodon.hypophthalmus" 1466.6206547923
"139" "2001/11/09" "01-02" 2002 "Pangasianodon.hypophthalmus" 1299.99995270484
"140" "2001/11/12" "01-02" 2002 "Pangasianodon.hypophthalmus" 592.746602271037
"141" "2001/11/13" "01-02" 2002 "Pangasianodon.hypophthalmus" 472.000627175403
"142" "2001/11/14" "01-02" 2002 "Pangasianodon.hypophthalmus" 1177.49378314998
"143" "2001/11/15" "01-02" 2002 "Pangasianodon.hypophthalmus" 1622.90211876689
"144" "2001/11/16" "01-02" 2002 "Pangasianodon.hypophthalmus" 1768.6591198021
"145" "2001/11/17" "01-02" 2002 "Pangasianodon.hypophthalmus" 946.840481078245
"146" "2001/11/19" "01-02" 2002 "Pangasianodon.hypophthalmus" 1804.54545880729
"147" "2001/11/20" "01-02" 2002 "Pangasianodon.hypophthalmus" 1764.94456114058
"148" "2001/11/21" "01-02" 2002 "Pangasianodon.hypophthalmus" 1360.25974686237
"149" "2001/11/22" "01-02" 2002 "Pangasianodon.hypophthalmus" 1950.00000752778
"150" "2001/11/23" "01-02" 2002 "Pangasianodon.hypophthalmus" 1399.99997654545
"151" "2001/11/24" "01-02" 2002 "Pangasianodon.hypophthalmus" 1174.19004062096
"152" "2001/11/26" "01-02" 2002 "Pangasianodon.hypophthalmus" 2127.84712303661
"153" "2001/11/27" "01-02" 2002 "Pangasianodon.hypophthalmus" 904.697665590977
"154" "2001/11/28" "01-02" 2002 "Pangasianodon.hypophthalmus" 1966.39790819259
"155" "2001/11/29" "01-02" 2002 "Pangasianodon.hypophthalmus" 967.872651414029
"156" "2001/11/30" "01-02" 2002 "Pangasianodon.hypophthalmus" 759.999990473013
"157" "2001/12/01" "01-02" 2002 "Pangasianodon.hypophthalmus" 260.719007042159
"158" "2001/12/03" "01-02" 2002 "Pangasianodon.hypophthalmus" 337.28159809697
"159" "2001/12/04" "01-02" 2002 "Pangasianodon.hypophthalmus" 358.620705657996
"160" "2001/12/05" "01-02" 2002 "Pangasianodon.hypophthalmus" 51.8964223654269
"161" "2001/12/06" "01-02" 2002 "Pangasianodon.hypophthalmus" 449.999988012501
"162" "2001/12/08" "01-02" 2002 "Pangasianodon.hypophthalmus" 828.644932919331
"163" "2001/12/11" "01-02" 2002 "Pangasianodon.hypophthalmus" 100.000001486111
"164" "2001/12/12" "01-02" 2002 "Pangasianodon.hypophthalmus" 200.000003015748
"165" "2001/12/13" "01-02" 2002 "Pangasianodon.hypophthalmus" 168.459762202585
"166" "2001/12/15" "01-02" 2002 "Pangasianodon.hypophthalmus" 432.866240411911
"167" "2001/12/17" "01-02" 2002 "Pangasianodon.hypophthalmus" 347.228087656009
"168" "2001/12/18" "01-02" 2002 "Pangasianodon.hypophthalmus" 899.999976152943
"169" "2001/12/19" "01-02" 2002 "Pangasianodon.hypophthalmus" 400.000005920768
"170" "2001/12/20" "01-02" 2002 "Pangasianodon.hypophthalmus" 306.699852635384
"171" "2001/12/21" "01-02" 2002 "Pangasianodon.hypophthalmus" 498.179761993501
"172" "2001/12/22" "01-02" 2002 "Pangasianodon.hypophthalmus" 442.509683682718
"173" "2001/12/24" "01-02" 2002 "Pangasianodon.hypophthalmus" 255.807424701292
"174" "2001/12/25" "01-02" 2002 "Pangasianodon.hypophthalmus" 715.636228489413
"175" "2001/12/26" "01-02" 2002 "Pangasianodon.hypophthalmus" 100.000001495125
"176" "2001/12/27" "01-02" 2002 "Pangasianodon.hypophthalmus" 386.496840562853
"177" "2001/12/28" "01-02" 2002 "Pangasianodon.hypophthalmus" 277.693749029306
"178" "2001/12/29" "01-02" 2002 "Pangasianodon.hypophthalmus" 240.459771022156
"179" "2001/12/31" "01-02" 2002 "Pangasianodon.hypophthalmus" 1600.00002439477
"180" "2002/01/01" "01-02" 2002 "Pangasianodon.hypophthalmus" 214.703250288376
"181" "2002/01/02" "01-02" 2002 "Pangasianodon.hypophthalmus" 513.249058653642
"182" "2002/01/03" "01-02" 2002 "Pangasianodon.hypophthalmus" 492.018836795003
"183" "2002/01/04" "01-02" 2002 "Pangasianodon.hypophthalmus" 300.000012063462
"184" "2002/01/05" "01-02" 2002 "Pangasianodon.hypophthalmus" 979.184949118326
"185" "2002/01/07" "01-02" 2002 "Pangasianodon.hypophthalmus" 250.000007420635
"186" "2002/01/08" "01-02" 2002 "Pangasianodon.hypophthalmus" 429.413965615854
"187" "2002/01/09" "01-02" 2002 "Pangasianodon.hypophthalmus" 199.641736659447
"188" "2002/01/10" "01-02" 2002 "Pangasianodon.hypophthalmus" 300.000009112876
"189" "2002/01/11" "01-02" 2002 "Pangasianodon.hypophthalmus" 231.140373810551
"190" "2002/01/12" "01-02" 2002 "Pangasianodon.hypophthalmus" 922.449289248716
"191" "2002/01/14" "01-02" 2002 "Pangasianodon.hypophthalmus" 213.881133918948
"192" "2002/01/15" "01-02" 2002 "Pangasianodon.hypophthalmus" 691.820256714537
"193" "2002/01/16" "01-02" 2002 "Pangasianodon.hypophthalmus" 437.752843648764
"194" "2002/01/17" "01-02" 2002 "Pangasianodon.hypophthalmus" 474.091346801402
"195" "2002/01/18" "01-02" 2002 "Pangasianodon.hypophthalmus" 1799.9999522149
"196" "2002/01/19" "01-02" 2002 "Pangasianodon.hypophthalmus" 560.318999585372
"197" "2002/01/20" "01-02" 2002 "Pangasianodon.hypophthalmus" 214.508726620329
"198" "2002/01/21" "01-02" 2002 "Pangasianodon.hypophthalmus" 290.041232860071
"199" "2002/01/22" "01-02" 2002 "Pangasianodon.hypophthalmus" 280.657011920088
"200" "2002/01/23" "01-02" 2002 "Pangasianodon.hypophthalmus" 480.000001334379
"201" "2002/01/24" "01-02" 2002 "Pangasianodon.hypophthalmus" 180.000001200226
"202" "2002/01/25" "01-02" 2002 "Pangasianodon.hypophthalmus" 185.05445066985
"203" "2002/01/26" "01-02" 2002 "Pangasianodon.hypophthalmus" 122.427627199284
"204" "2002/01/27" "01-02" 2002 "Pangasianodon.hypophthalmus" 181.607267442289
"205" "2002/01/28" "01-02" 2002 "Pangasianodon.hypophthalmus" 246.446182867918
"206" "2002/01/29" "01-02" 2002 "Pangasianodon.hypophthalmus" 469.843297036152
"207" "2002/01/31" "01-02" 2002 "Pangasianodon.hypophthalmus" 180.62173597124
"208" "2002/02/01" "01-02" 2002 "Pangasianodon.hypophthalmus" 107.351585669806
"209" "2002/02/02" "01-02" 2002 "Pangasianodon.hypophthalmus" 828.798592397058
"210" "2002/02/04" "01-02" 2002 "Pangasianodon.hypophthalmus" 100.00000151847
"211" "2002/02/05" "01-02" 2002 "Pangasianodon.hypophthalmus" 100.000001492364
"212" "2002/02/06" "01-02" 2002 "Pangasianodon.hypophthalmus" 139.999996889091
"213" "2002/02/07" "01-02" 2002 "Pangasianodon.hypophthalmus" 478.702035001512
"214" "2002/02/08" "01-02" 2002 "Pangasianodon.hypophthalmus" 71.7594087081589
"215" "2002/02/09" "01-02" 2002 "Pangasianodon.hypophthalmus" 200.00000297
"216" "2002/02/11" "01-02" 2002 "Pangasianodon.hypophthalmus" 107.300117383236
"217" "2002/02/12" "01-02" 2002 "Pangasianodon.hypophthalmus" 271.009175892839
"218" "2002/02/13" "01-02" 2002 "Pangasianodon.hypophthalmus" 60.9580605940136
"219" "2002/02/14" "01-02" 2002 "Pangasianodon.hypophthalmus" 152.044785754511
"220" "2002/02/15" "01-02" 2002 "Pangasianodon.hypophthalmus" 111.624667672174
"221" "2002/02/18" "01-02" 2002 "Pangasianodon.hypophthalmus" 87.6307045240719
"222" "2002/02/19" "01-02" 2002 "Pangasianodon.hypophthalmus" 199.676898948248
"223" "2002/02/20" "01-02" 2002 "Pangasianodon.hypophthalmus" 100.000001500129
"224" "2002/02/21" "01-02" 2002 "Pangasianodon.hypophthalmus" 120.294635973107
"225" "2002/02/22" "01-02" 2002 "Pangasianodon.hypophthalmus" 318.192231561019
"226" "2002/02/23" "01-02" 2002 "Pangasianodon.hypophthalmus" 202.511499925663
"227" "2002/02/24" "01-02" 2002 "Pangasianodon.hypophthalmus" 168.515063965388
"228" "2002/02/25" "01-02" 2002 "Pangasianodon.hypophthalmus" 229.63782686768
"229" "2002/02/26" "01-02" 2002 "Pangasianodon.hypophthalmus" 178.751259504969
"230" "2002/02/27" "01-02" 2002 "Pangasianodon.hypophthalmus" 150.000002272283
"231" "2002/02/28" "01-02" 2002 "Pangasianodon.hypophthalmus" 176.277780726033
"232" "2002/03/01" "01-02" 2002 "Pangasianodon.hypophthalmus" 112.385360725414
"233" "2002/03/02" "01-02" 2002 "Pangasianodon.hypophthalmus" 200.000003003333
"234" "2002/03/05" "01-02" 2002 "Pangasianodon.hypophthalmus" 249.999999975333
"235" "2002/03/07" "01-02" 2002 "Pangasianodon.hypophthalmus" 100.000001484
"236" "2002/03/08" "01-02" 2002 "Pangasianodon.hypophthalmus" 300.000011882095
"237" "2002/03/09" "01-02" 2002 "Pangasianodon.hypophthalmus" 200.000002963692
"238" "2002/03/11" "01-02" 2002 "Pangasianodon.hypophthalmus" 145.596665473793
"239" "2002/03/12" "01-02" 2002 "Pangasianodon.hypophthalmus" 100.000001473231
"240" "2002/03/13" "01-02" 2002 "Pangasianodon.hypophthalmus" 200.000006712616
"241" "2002/03/14" "01-02" 2002 "Pangasianodon.hypophthalmus" 250.000000038889
"242" "2002/03/15" "01-02" 2002 "Pangasianodon.hypophthalmus" 300.000011874091
"243" "2002/10/15" "02-03" 2003 "Pangasianodon.hypophthalmus" 100.014981340306
"244" "2002/10/16" "02-03" 2003 "Pangasianodon.hypophthalmus" 148.741461632965
"245" "2002/10/17" "02-03" 2003 "Pangasianodon.hypophthalmus" 86.7951360382933
"246" "2002/10/18" "02-03" 2003 "Pangasianodon.hypophthalmus" 52.6496561029009
"247" "2002/10/19" "02-03" 2003 "Pangasianodon.hypophthalmus" 114.893742876273
"248" "2002/10/20" "02-03" 2003 "Pangasianodon.hypophthalmus" 247.79612836784
"249" "2002/10/21" "02-03" 2003 "Pangasianodon.hypophthalmus" 128.947961687117
"250" "2002/10/22" "02-03" 2003 "Pangasianodon.hypophthalmus" 210.498071779543
"251" "2002/10/23" "02-03" 2003 "Pangasianodon.hypophthalmus" 62.6228430198673
"252" "2002/10/24" "02-03" 2003 "Pangasianodon.hypophthalmus" 71.4285724756933
"253" "2002/10/25" "02-03" 2003 "Pangasianodon.hypophthalmus" 65.7715395904571
"254" "2002/10/26" "02-03" 2003 "Pangasianodon.hypophthalmus" 66.6666676598157
"255" "2002/10/28" "02-03" 2003 "Pangasianodon.hypophthalmus" 93.7499999663462
"256" "2002/10/29" "02-03" 2003 "Pangasianodon.hypophthalmus" 111.857218577757
"257" "2002/11/01" "02-03" 2003 "Pangasianodon.hypophthalmus" 1017.22957416959
"258" "2002/11/02" "02-03" 2003 "Pangasianodon.hypophthalmus" 930.051044200821
"259" "2002/11/04" "02-03" 2003 "Pangasianodon.hypophthalmus" 1614.62396298761
"260" "2002/11/05" "02-03" 2003 "Pangasianodon.hypophthalmus" 176.807357823319
"261" "2002/11/06" "02-03" 2003 "Pangasianodon.hypophthalmus" 471.929648366124
"262" "2002/11/07" "02-03" 2003 "Pangasianodon.hypophthalmus" 280.987162188388
"263" "2002/11/08" "02-03" 2003 "Pangasianodon.hypophthalmus" 271.317963968634
"264" "2002/11/09" "02-03" 2003 "Pangasianodon.hypophthalmus" 399.429844110818
"265" "2002/11/11" "02-03" 2003 "Pangasianodon.hypophthalmus" 458.90512119692
"266" "2002/11/12" "02-03" 2003 "Pangasianodon.hypophthalmus" 1033.12044784377
"267" "2002/11/13" "02-03" 2003 "Pangasianodon.hypophthalmus" 52.0164118956856
"268" "2002/11/14" "02-03" 2003 "Pangasianodon.hypophthalmus" 132.182312450823
"269" "2002/11/15" "02-03" 2003 "Pangasianodon.hypophthalmus" 35.6343707073592
"270" "2002/11/16" "02-03" 2003 "Pangasianodon.hypophthalmus" 136.75931944683
"271" "2002/11/17" "02-03" 2003 "Pangasianodon.hypophthalmus" 1309.98957524182
"272" "2002/11/18" "02-03" 2003 "Pangasianodon.hypophthalmus" 247.202630753673
"273" "2002/11/19" "02-03" 2003 "Pangasianodon.hypophthalmus" 237.280420256419
"274" "2002/11/20" "02-03" 2003 "Pangasianodon.hypophthalmus" 264.860750112938
"275" "2002/11/21" "02-03" 2003 "Pangasianodon.hypophthalmus" 197.971619941502
"276" "2002/11/22" "02-03" 2003 "Pangasianodon.hypophthalmus" 994.302766046622
"277" "2002/11/23" "02-03" 2003 "Pangasianodon.hypophthalmus" 255.586982635581
"278" "2002/11/25" "02-03" 2003 "Pangasianodon.hypophthalmus" 807.314475888833
"279" "2002/11/26" "02-03" 2003 "Pangasianodon.hypophthalmus" 242.651205816116
"280" "2002/11/27" "02-03" 2003 "Pangasianodon.hypophthalmus" 909.295688600123
"281" "2002/11/28" "02-03" 2003 "Pangasianodon.hypophthalmus" 645.099264359462
"282" "2002/11/29" "02-03" 2003 "Pangasianodon.hypophthalmus" 1335.90221003695
"283" "2002/11/30" "02-03" 2003 "Pangasianodon.hypophthalmus" 288.121241939103
"284" "2002/12/02" "02-03" 2003 "Pangasianodon.hypophthalmus" 227.514693522756
"285" "2002/12/03" "02-03" 2003 "Pangasianodon.hypophthalmus" 211.169800776596
"286" "2002/12/04" "02-03" 2003 "Pangasianodon.hypophthalmus" 597.591986502236
"287" "2002/12/05" "02-03" 2003 "Pangasianodon.hypophthalmus" 313.709560881016
"288" "2002/12/06" "02-03" 2003 "Pangasianodon.hypophthalmus" 225.399450196755
"289" "2002/12/07" "02-03" 2003 "Pangasianodon.hypophthalmus" 475.644548521148
"290" "2002/12/09" "02-03" 2003 "Pangasianodon.hypophthalmus" 405.222626685866
"291" "2002/12/10" "02-03" 2003 "Pangasianodon.hypophthalmus" 569.960183704824
"292" "2002/12/11" "02-03" 2003 "Pangasianodon.hypophthalmus" 420.011040733934
"293" "2002/12/12" "02-03" 2003 "Pangasianodon.hypophthalmus" 270.322498883779
"294" "2002/12/13" "02-03" 2003 "Pangasianodon.hypophthalmus" 490.55583507539
"295" "2002/12/14" "02-03" 2003 "Pangasianodon.hypophthalmus" 258.279153744726
"296" "2002/12/15" "02-03" 2003 "Pangasianodon.hypophthalmus" 221.595057817407
"297" "2002/12/16" "02-03" 2003 "Pangasianodon.hypophthalmus" 225.976114175329
"298" "2002/12/17" "02-03" 2003 "Pangasianodon.hypophthalmus" 231.764160317914
"299" "2002/12/18" "02-03" 2003 "Pangasianodon.hypophthalmus" 339.360173256566
"300" "2002/12/19" "02-03" 2003 "Pangasianodon.hypophthalmus" 257.455960143162
"301" "2002/12/21" "02-03" 2003 "Pangasianodon.hypophthalmus" 296.856517774166
"302" "2002/12/23" "02-03" 2003 "Pangasianodon.hypophthalmus" 593.679218708793
"303" "2002/12/24" "02-03" 2003 "Pangasianodon.hypophthalmus" 234.444051564985
"304" "2002/12/25" "02-03" 2003 "Pangasianodon.hypophthalmus" 281.198165329446
"305" "2002/12/26" "02-03" 2003 "Pangasianodon.hypophthalmus" 363.755443075102
"306" "2002/12/27" "02-03" 2003 "Pangasianodon.hypophthalmus" 314.9999901
"307" "2002/12/28" "02-03" 2003 "Pangasianodon.hypophthalmus" 219.99999886
"308" "2002/12/30" "02-03" 2003 "Pangasianodon.hypophthalmus" 300.000011943031
"309" "2002/12/31" "02-03" 2003 "Pangasianodon.hypophthalmus" 395.111111088296
"310" "2003/01/02" "02-03" 2003 "Pangasianodon.hypophthalmus" 219.999998850175
"311" "2003/01/04" "02-03" 2003 "Pangasianodon.hypophthalmus" 230.000004191475
"312" "2003/01/06" "02-03" 2003 "Pangasianodon.hypophthalmus" 285.000011250643
"313" "2003/01/08" "02-03" 2003 "Pangasianodon.hypophthalmus" 248.182600510695
"314" "2003/01/10" "02-03" 2003 "Pangasianodon.hypophthalmus" 237.96607041756
"315" "2003/01/11" "02-03" 2003 "Pangasianodon.hypophthalmus" 205.203398672919
"316" "2003/01/12" "02-03" 2003 "Pangasianodon.hypophthalmus" 208.791191785236
"317" "2003/01/13" "02-03" 2003 "Pangasianodon.hypophthalmus" 235.662105205082
"318" "2003/01/14" "02-03" 2003 "Pangasianodon.hypophthalmus" 241.027762983109
"319" "2003/01/15" "02-03" 2003 "Pangasianodon.hypophthalmus" 154.467266239483
"320" "2003/01/16" "02-03" 2003 "Pangasianodon.hypophthalmus" 279.09260236237
"321" "2003/01/17" "02-03" 2003 "Pangasianodon.hypophthalmus" 300.000011965007
"322" "2003/01/18" "02-03" 2003 "Pangasianodon.hypophthalmus" 249.590728805678
"323" "2003/01/20" "02-03" 2003 "Pangasianodon.hypophthalmus" 280.00000111032
"324" "2003/01/24" "02-03" 2003 "Pangasianodon.hypophthalmus" 280.00000116
"325" "2003/01/29" "02-03" 2003 "Pangasianodon.hypophthalmus" 289.99999176
"326" "2003/01/31" "02-03" 2003 "Pangasianodon.hypophthalmus" 339.999988625
"327" "2003/02/04" "02-03" 2003 "Pangasianodon.hypophthalmus" 289.999991752996
"328" "2003/02/05" "02-03" 2003 "Pangasianodon.hypophthalmus" 211.891911317471
"329" "2003/02/06" "02-03" 2003 "Pangasianodon.hypophthalmus" 289.999991663352
"330" "2003/02/07" "02-03" 2003 "Pangasianodon.hypophthalmus" 180.000007190808
"331" "2003/02/08" "02-03" 2003 "Pangasianodon.hypophthalmus" 200.00000292638
"332" "2003/02/10" "02-03" 2003 "Pangasianodon.hypophthalmus" 109.999999396069
"333" "2003/02/11" "02-03" 2003 "Pangasianodon.hypophthalmus" 273.081518174884
"334" "2003/02/13" "02-03" 2003 "Pangasianodon.hypophthalmus" 200.000002976549
"335" "2003/02/14" "02-03" 2003 "Pangasianodon.hypophthalmus" 500
"336" "2003/02/15" "02-03" 2003 "Pangasianodon.hypophthalmus" 200.000002955652
"337" "2003/02/16" "02-03" 2003 "Pangasianodon.hypophthalmus" 250.000000014438
"338" "2003/02/19" "02-03" 2003 "Pangasianodon.hypophthalmus" 300.000011890769
"339" "2003/03/03" "02-03" 2003 "Pangasianodon.hypophthalmus" 300.000011835662
"340" "2003/03/11" "02-03" 2003 "Pangasianodon.hypophthalmus" 450.000003051619
"341" "2003/10/15" "03-04" 2004 "Pangasianodon.hypophthalmus" 361.938110107316
"342" "2003/10/16" "03-04" 2004 "Pangasianodon.hypophthalmus" 132.937059713394
"343" "2003/10/17" "03-04" 2004 "Pangasianodon.hypophthalmus" 112.400904721571
"344" "2003/10/18" "03-04" 2004 "Pangasianodon.hypophthalmus" 54.9966738484973
"345" "2003/10/19" "03-04" 2004 "Pangasianodon.hypophthalmus" 39.0986406266987
"346" "2003/10/20" "03-04" 2004 "Pangasianodon.hypophthalmus" 22.912165991707
"347" "2003/10/21" "03-04" 2004 "Pangasianodon.hypophthalmus" 41.2055492807147
"348" "2003/10/22" "03-04" 2004 "Pangasianodon.hypophthalmus" 71.4557236976488
"349" "2003/10/24" "03-04" 2004 "Pangasianodon.hypophthalmus" 35.1612905109261
"350" "2003/10/25" "03-04" 2004 "Pangasianodon.hypophthalmus" 44.3808933591105
"351" "2003/10/27" "03-04" 2004 "Pangasianodon.hypophthalmus" 34.0000003527273
"352" "2003/10/28" "03-04" 2004 "Pangasianodon.hypophthalmus" 59.9999995985119
"353" "2003/10/29" "03-04" 2004 "Pangasianodon.hypophthalmus" 73.3333329119658
"354" "2003/11/01" "03-04" 2004 "Pangasianodon.hypophthalmus" 51.6666658302827
"355" "2003/11/02" "03-04" 2004 "Pangasianodon.hypophthalmus" 285.405708578373
"356" "2003/11/03" "03-04" 2004 "Pangasianodon.hypophthalmus" 187.005461580088
"357" "2003/11/04" "03-04" 2004 "Pangasianodon.hypophthalmus" 83.4154281425748
"358" "2003/11/05" "03-04" 2004 "Pangasianodon.hypophthalmus" 39.4745941112949
"359" "2003/11/06" "03-04" 2004 "Pangasianodon.hypophthalmus" 122.037154945607
"360" "2003/11/10" "03-04" 2004 "Pangasianodon.hypophthalmus" 126.666665068842
"361" "2003/11/12" "03-04" 2004 "Pangasianodon.hypophthalmus" 200.000003025
"362" "2003/11/14" "03-04" 2004 "Pangasianodon.hypophthalmus" 50
"363" "2003/11/15" "03-04" 2004 "Pangasianodon.hypophthalmus" 75.00000298125
"364" "2003/11/17" "03-04" 2004 "Pangasianodon.hypophthalmus" 119.999997323333
"365" "2003/11/21" "03-04" 2004 "Pangasianodon.hypophthalmus" 79.999998188
"366" "2003/11/22" "03-04" 2004 "Pangasianodon.hypophthalmus" 90.0000035820001
"367" "2003/11/24" "03-04" 2004 "Pangasianodon.hypophthalmus" 50.00000074
"368" "2003/11/26" "03-04" 2004 "Pangasianodon.hypophthalmus" 75.0000029864545
"369" "2003/11/28" "03-04" 2004 "Pangasianodon.hypophthalmus" 77.50000060625
"370" "2003/11/29" "03-04" 2004 "Pangasianodon.hypophthalmus" 150.00000595
"371" "2003/12/01" "03-04" 2004 "Pangasianodon.hypophthalmus" 118.956001415742
"372" "2003/12/02" "03-04" 2004 "Pangasianodon.hypophthalmus" 101.794736364033
"373" "2003/12/03" "03-04" 2004 "Pangasianodon.hypophthalmus" 173.414717962315
"374" "2003/12/04" "03-04" 2004 "Pangasianodon.hypophthalmus" 140.021637165256
"375" "2003/12/05" "03-04" 2004 "Pangasianodon.hypophthalmus" 329.679048676501
"376" "2003/12/06" "03-04" 2004 "Pangasianodon.hypophthalmus" 62.7750629968498
"377" "2003/12/07" "03-04" 2004 "Pangasianodon.hypophthalmus" 61.182428523556
"378" "2003/12/09" "03-04" 2004 "Pangasianodon.hypophthalmus" 109.999999404286
"379" "2003/12/11" "03-04" 2004 "Pangasianodon.hypophthalmus" 53.3333321462633
"380" "2003/12/13" "03-04" 2004 "Pangasianodon.hypophthalmus" 93.3070876852756
"381" "2003/12/15" "03-04" 2004 "Pangasianodon.hypophthalmus" 118.16900942932
"382" "2003/12/17" "03-04" 2004 "Pangasianodon.hypophthalmus" 79.999998230303
"383" "2003/12/20" "03-04" 2004 "Pangasianodon.hypophthalmus" 79.9999982120001
"384" "2003/12/22" "03-04" 2004 "Pangasianodon.hypophthalmus" 100.0000015
"385" "2003/12/24" "03-04" 2004 "Pangasianodon.hypophthalmus" 58.8121991017285
"386" "2003/12/26" "03-04" 2004 "Pangasianodon.hypophthalmus" 139.999995706666
"387" "2003/12/27" "03-04" 2004 "Pangasianodon.hypophthalmus" 230.000004233013
"388" "2003/12/29" "03-04" 2004 "Pangasianodon.hypophthalmus" 340.000003517589
"389" "2003/12/30" "03-04" 2004 "Pangasianodon.hypophthalmus" 200.000002938429
"390" "2004/01/02" "03-04" 2004 "Pangasianodon.hypophthalmus" 65.6201481669501
"391" "2004/01/03" "03-04" 2004 "Pangasianodon.hypophthalmus" 94.4370863501446
"392" "2004/01/04" "03-04" 2004 "Pangasianodon.hypophthalmus" 95.5545499690498
"393" "2004/01/05" "03-04" 2004 "Pangasianodon.hypophthalmus" 103.314998287422
"394" "2004/01/06" "03-04" 2004 "Pangasianodon.hypophthalmus" 152.252901125699
"395" "2004/01/28" "03-04" 2004 "Pangasianodon.hypophthalmus" 159.999996379385
"396" "2004/01/29" "03-04" 2004 "Pangasianodon.hypophthalmus" 50.0000007398294
"397" "2004/02/01" "03-04" 2004 "Pangasianodon.hypophthalmus" 58.9977077019505
"398" "2004/02/02" "03-04" 2004 "Pangasianodon.hypophthalmus" 79.9999982231386
"399" "2004/02/03" "03-04" 2004 "Pangasianodon.hypophthalmus" 19.9999995549714
"400" "2004/03/01" "03-04" 2004 "Pangasianodon.hypophthalmus" 620.00000483286
"401" "2004/03/02" "03-04" 2004 "Pangasianodon.hypophthalmus" 250.000000043535
"402" "2004/03/03" "03-04" 2004 "Pangasianodon.hypophthalmus" 119.999997315373
"403" "2004/10/16" "04-05" 2005 "Pangasianodon.hypophthalmus" 349.9999941768
"404" "2004/10/18" "04-05" 2005 "Pangasianodon.hypophthalmus" 70.0000002764706
"405" "2004/10/19" "04-05" 2005 "Pangasianodon.hypophthalmus" 88.1796389367471
"406" "2004/10/21" "04-05" 2005 "Pangasianodon.hypophthalmus" 19.0006949539616
"407" "2004/10/22" "04-05" 2005 "Pangasianodon.hypophthalmus" 79.4917701568144
"408" "2004/10/23" "04-05" 2005 "Pangasianodon.hypophthalmus" 45.4221582797447
"409" "2004/10/24" "04-05" 2005 "Pangasianodon.hypophthalmus" 168.108856541483
"410" "2004/10/25" "04-05" 2005 "Pangasianodon.hypophthalmus" 38.4824749507187
"411" "2004/10/26" "04-05" 2005 "Pangasianodon.hypophthalmus" 29.746155819354
"412" "2004/10/27" "04-05" 2005 "Pangasianodon.hypophthalmus" 122.243496082165
"413" "2004/10/28" "04-05" 2005 "Pangasianodon.hypophthalmus" 29.9999999430794
"414" "2004/10/29" "04-05" 2005 "Pangasianodon.hypophthalmus" 199.283942592139
"415" "2004/11/02" "04-05" 2005 "Pangasianodon.hypophthalmus" 800.00001158625
"416" "2004/11/04" "04-05" 2005 "Pangasianodon.hypophthalmus" 14.99999967
"417" "2004/11/08" "04-05" 2005 "Pangasianodon.hypophthalmus" 71.9999998804615
"418" "2004/11/10" "04-05" 2005 "Pangasianodon.hypophthalmus" 19.9999995532063
"419" "2004/11/13" "04-05" 2005 "Pangasianodon.hypophthalmus" 70.0000003016646
"420" "2004/11/15" "04-05" 2005 "Pangasianodon.hypophthalmus" 70.0000003105446
"421" "2004/11/19" "04-05" 2005 "Pangasianodon.hypophthalmus" 192.557564097796
"422" "2004/11/20" "04-05" 2005 "Pangasianodon.hypophthalmus" 313.033770434974
"423" "2004/11/21" "04-05" 2005 "Pangasianodon.hypophthalmus" 342.259012394722
"424" "2004/11/22" "04-05" 2005 "Pangasianodon.hypophthalmus" 717.499978571497
"425" "2004/11/23" "04-05" 2005 "Pangasianodon.hypophthalmus" 194.000005743132
"426" "2004/11/24" "04-05" 2005 "Pangasianodon.hypophthalmus" 111.072977025786
"427" "2004/11/25" "04-05" 2005 "Pangasianodon.hypophthalmus" 28.6045524688158
"428" "2004/11/29" "04-05" 2005 "Pangasianodon.hypophthalmus" 140.34482818756
"429" "2004/11/30" "04-05" 2005 "Pangasianodon.hypophthalmus" 29.9999993272727
"430" "2004/12/02" "04-05" 2005 "Pangasianodon.hypophthalmus" 500
"431" "2004/12/04" "04-05" 2005 "Pangasianodon.hypophthalmus" 19.99999956
"432" "2004/12/10" "04-05" 2005 "Pangasianodon.hypophthalmus" 1200.00004772693
"433" "2004/12/11" "04-05" 2005 "Pangasianodon.hypophthalmus" 240.000009515683
"434" "2004/12/20" "04-05" 2005 "Pangasianodon.hypophthalmus" 194.000005632301
"435" "2004/12/24" "04-05" 2005 "Pangasianodon.hypophthalmus" 129.999995231554
"436" "2004/12/25" "04-05" 2005 "Pangasianodon.hypophthalmus" 215.000003610511
"437" "2005/01/08" "04-05" 2005 "Pangasianodon.hypophthalmus" 59.99999868
"438" "2005/01/12" "04-05" 2005 "Pangasianodon.hypophthalmus" 55.0000006311705
"439" "2005/01/17" "04-05" 2005 "Pangasianodon.hypophthalmus" 66.0000011237651
"440" "2005/01/18" "04-05" 2005 "Pangasianodon.hypophthalmus" 168.343238478234
"441" "2005/01/19" "04-05" 2005 "Pangasianodon.hypophthalmus" 238.200938785207
"442" "2005/01/20" "04-05" 2005 "Pangasianodon.hypophthalmus" 319.999992880111
"443" "2005/01/21" "04-05" 2005 "Pangasianodon.hypophthalmus" 339.076911789719
"444" "2005/01/22" "04-05" 2005 "Pangasianodon.hypophthalmus" 280.000001236791
"445" "2005/01/23" "04-05" 2005 "Pangasianodon.hypophthalmus" 200.000003033333
"446" "2005/01/25" "04-05" 2005 "Pangasianodon.hypophthalmus" 219.99999876265
"447" "2005/01/26" "04-05" 2005 "Pangasianodon.hypophthalmus" 70.000000294265
"448" "2005/02/02" "04-05" 2005 "Pangasianodon.hypophthalmus" 300.000012000296
"449" "2005/02/07" "04-05" 2005 "Pangasianodon.hypophthalmus" 180.000007244186
"450" "2005/02/11" "04-05" 2005 "Pangasianodon.hypophthalmus" 70.0000003084906
"451" "2005/02/20" "04-05" 2005 "Pangasianodon.hypophthalmus" 64.9999976218558
"452" "2005/02/22" "04-05" 2005 "Pangasianodon.hypophthalmus" 79.9999982222302
"453" "2005/10/12" "05-06" 2006 "Pangasianodon.hypophthalmus" 109.999999396948
"454" "2005/10/13" "05-06" 2006 "Pangasianodon.hypophthalmus" 35.2320403794199
"455" "2005/10/14" "05-06" 2006 "Pangasianodon.hypophthalmus" 101.193706013183
"456" "2005/10/15" "05-06" 2006 "Pangasianodon.hypophthalmus" 199.829726759766
"457" "2005/10/16" "05-06" 2006 "Pangasianodon.hypophthalmus" 98.9073343879569
"458" "2005/10/17" "05-06" 2006 "Pangasianodon.hypophthalmus" 24.4313722630004
"459" "2005/10/18" "05-06" 2006 "Pangasianodon.hypophthalmus" 107.068562770395
"460" "2005/10/19" "05-06" 2006 "Pangasianodon.hypophthalmus" 66.666668890977
"461" "2005/10/22" "05-06" 2006 "Pangasianodon.hypophthalmus" 125
"462" "2005/10/24" "05-06" 2006 "Pangasianodon.hypophthalmus" 9.99999977677749
"463" "2005/10/27" "05-06" 2006 "Pangasianodon.hypophthalmus" 54.167767703162
"464" "2005/10/28" "05-06" 2006 "Pangasianodon.hypophthalmus" 46.7967510633373
"465" "2005/11/02" "05-06" 2006 "Pangasianodon.hypophthalmus" 98.5941666271946
"466" "2005/11/04" "05-06" 2006 "Pangasianodon.hypophthalmus" 47.9679074705278
"467" "2005/11/05" "05-06" 2006 "Pangasianodon.hypophthalmus" 41.222292987714
"468" "2005/11/07" "05-06" 2006 "Pangasianodon.hypophthalmus" 499.999999876904
"469" "2005/11/09" "05-06" 2006 "Pangasianodon.hypophthalmus" 153.748232867895
"470" "2005/11/10" "05-06" 2006 "Pangasianodon.hypophthalmus" 231.514529320226
"471" "2005/11/11" "05-06" 2006 "Pangasianodon.hypophthalmus" 159.809216082209
"472" "2005/11/12" "05-06" 2006 "Pangasianodon.hypophthalmus" 50.0000007429975
"473" "2005/11/13" "05-06" 2006 "Pangasianodon.hypophthalmus" 600.000023836364
"474" "2005/11/14" "05-06" 2006 "Pangasianodon.hypophthalmus" 34.1874730844097
"475" "2005/11/15" "05-06" 2006 "Pangasianodon.hypophthalmus" 34.5232412881863
"476" "2005/11/18" "05-06" 2006 "Pangasianodon.hypophthalmus" 90.5162088532375
"477" "2005/11/19" "05-06" 2006 "Pangasianodon.hypophthalmus" 109.999999430769
"478" "2005/11/21" "05-06" 2006 "Pangasianodon.hypophthalmus" 59.9999986514286
"479" "2005/11/23" "05-06" 2006 "Pangasianodon.hypophthalmus" 59.9999986561274
"480" "2005/11/25" "05-06" 2006 "Pangasianodon.hypophthalmus" 84.9999990727273
"481" "2005/11/28" "05-06" 2006 "Pangasianodon.hypophthalmus" 59.9999986628571
"482" "2005/11/29" "05-06" 2006 "Pangasianodon.hypophthalmus" 1000
"483" "2005/11/30" "05-06" 2006 "Pangasianodon.hypophthalmus" 109.999999381818
"484" "2005/12/05" "05-06" 2006 "Pangasianodon.hypophthalmus" 170.000001890909
"485" "2005/12/08" "05-06" 2006 "Pangasianodon.hypophthalmus" 29.9999993311905
"486" "2005/12/09" "05-06" 2006 "Pangasianodon.hypophthalmus" 55.8574877438496
"487" "2005/12/10" "05-06" 2006 "Pangasianodon.hypophthalmus" 25.6024251248483
"488" "2005/12/11" "05-06" 2006 "Pangasianodon.hypophthalmus" 60.0000023741231
"489" "2005/12/12" "05-06" 2006 "Pangasianodon.hypophthalmus" 154.071402411615
"490" "2005/12/13" "05-06" 2006 "Pangasianodon.hypophthalmus" 61.5228712198981
"491" "2005/12/14" "05-06" 2006 "Pangasianodon.hypophthalmus" 81.3253675283117
"492" "2005/12/15" "05-06" 2006 "Pangasianodon.hypophthalmus" 113.695200909453
"493" "2005/12/17" "05-06" 2006 "Pangasianodon.hypophthalmus" 73.3333329393939
"494" "2005/12/19" "05-06" 2006 "Pangasianodon.hypophthalmus" 39.9999991047885
"495" "2005/12/29" "05-06" 2006 "Pangasianodon.hypophthalmus" 119.99999732
"496" "2005/12/30" "05-06" 2006 "Pangasianodon.hypophthalmus" 93.3333337391223
"497" "2006/01/04" "05-06" 2006 "Pangasianodon.hypophthalmus" 39.9999991002668
"498" "2006/01/07" "05-06" 2006 "Pangasianodon.hypophthalmus" 164.790814111038
"499" "2006/01/08" "05-06" 2006 "Pangasianodon.hypophthalmus" 134.395622798262
"500" "2006/01/09" "05-06" 2006 "Pangasianodon.hypophthalmus" 39.9999990997144
"501" "2006/01/10" "05-06" 2006 "Pangasianodon.hypophthalmus" 259.919446161979
"502" "2006/01/11" "05-06" 2006 "Pangasianodon.hypophthalmus" 101.726944690567
"503" "2006/01/12" "05-06" 2006 "Pangasianodon.hypophthalmus" 111.260759946558
"504" "2006/01/13" "05-06" 2006 "Pangasianodon.hypophthalmus" 247.114637987913
"505" "2006/01/14" "05-06" 2006 "Pangasianodon.hypophthalmus" 319.999992894007
"506" "2006/01/18" "05-06" 2006 "Pangasianodon.hypophthalmus" 400.000005863636
"507" "2006/01/20" "05-06" 2006 "Pangasianodon.hypophthalmus" 126.66666507989
"508" "2006/01/21" "05-06" 2006 "Pangasianodon.hypophthalmus" 100.000001481558
"509" "2006/02/05" "05-06" 2006 "Pangasianodon.hypophthalmus" 50.0000007399553
"510" "2006/02/06" "05-06" 2006 "Pangasianodon.hypophthalmus" 129.414317600728
"511" "2006/02/07" "05-06" 2006 "Pangasianodon.hypophthalmus" 142.47000935896
"512" "2006/02/08" "05-06" 2006 "Pangasianodon.hypophthalmus" 159.252353474956
"513" "2006/02/09" "05-06" 2006 "Pangasianodon.hypophthalmus" 63.9444984464874
"514" "2006/02/10" "05-06" 2006 "Pangasianodon.hypophthalmus" 114.365508407461
"515" "2006/02/11" "05-06" 2006 "Pangasianodon.hypophthalmus" 240.51819690415
"516" "2006/02/12" "05-06" 2006 "Pangasianodon.hypophthalmus" 64.0896962075398
"517" "2006/02/13" "05-06" 2006 "Pangasianodon.hypophthalmus" 76.6666680521756
"518" "2006/03/03" "05-06" 2006 "Pangasianodon.hypophthalmus" 100.000001501786
"519" "2006/03/08" "05-06" 2006 "Pangasianodon.hypophthalmus" 59.999998660098
"520" "2006/03/10" "05-06" 2006 "Pangasianodon.hypophthalmus" 70.0000002947656
"521" "2006/03/11" "05-06" 2006 "Pangasianodon.hypophthalmus" 90.0000035709167
"522" "2006/03/13" "05-06" 2006 "Pangasianodon.hypophthalmus" 59.999998643038
"523" "2006/10/18" "06-07" 2007 "Pangasianodon.hypophthalmus" 157.142857142857
"524" "2006/10/23" "06-07" 2007 "Pangasianodon.hypophthalmus" 261.538461538462
"525" "2006/10/24" "06-07" 2007 "Pangasianodon.hypophthalmus" 300
"526" "2006/10/25" "06-07" 2007 "Pangasianodon.hypophthalmus" 500
"527" "2006/10/26" "06-07" 2007 "Pangasianodon.hypophthalmus" 154.117647058824
"528" "2006/10/27" "06-07" 2007 "Pangasianodon.hypophthalmus" 202.5
"529" "2006/10/29" "06-07" 2007 "Pangasianodon.hypophthalmus" 68.8297127300868
"530" "2006/10/30" "06-07" 2007 "Pangasianodon.hypophthalmus" 59.6961311939238
"531" "2006/10/31" "06-07" 2007 "Pangasianodon.hypophthalmus" 41.6740295443249
"532" "2006/11/01" "06-07" 2007 "Pangasianodon.hypophthalmus" 39.7723905604079
"533" "2006/11/02" "06-07" 2007 "Pangasianodon.hypophthalmus" 43.5476977403078
"534" "2006/11/03" "06-07" 2007 "Pangasianodon.hypophthalmus" 34.9436864764849
"535" "2006/11/04" "06-07" 2007 "Pangasianodon.hypophthalmus" 44.2087757027149
"536" "2006/11/07" "06-07" 2007 "Pangasianodon.hypophthalmus" 123.333333333333
"537" "2006/11/09" "06-07" 2007 "Pangasianodon.hypophthalmus" 93.75
"538" "2006/11/10" "06-07" 2007 "Pangasianodon.hypophthalmus" 90.3814582496839
"539" "2006/11/13" "06-07" 2007 "Pangasianodon.hypophthalmus" 77.6898734177215
"540" "2006/11/14" "06-07" 2007 "Pangasianodon.hypophthalmus" 105.714285714286
"541" "2006/11/15" "06-07" 2007 "Pangasianodon.hypophthalmus" 66.9230769230769
"542" "2006/11/16" "06-07" 2007 "Pangasianodon.hypophthalmus" 179.369369380347
"543" "2006/11/17" "06-07" 2007 "Pangasianodon.hypophthalmus" 58.3333333333333
"544" "2006/11/20" "06-07" 2007 "Pangasianodon.hypophthalmus" 87.1428571428571
"545" "2006/11/21" "06-07" 2007 "Pangasianodon.hypophthalmus" 328.571428571429
"546" "2006/11/22" "06-07" 2007 "Pangasianodon.hypophthalmus" 356.808185136814
"547" "2006/11/24" "06-07" 2007 "Pangasianodon.hypophthalmus" 242.857142857143
"548" "2006/11/27" "06-07" 2007 "Pangasianodon.hypophthalmus" 500
"549" "2006/11/28" "06-07" 2007 "Pangasianodon.hypophthalmus" 87.3837399987997
"550" "2006/11/29" "06-07" 2007 "Pangasianodon.hypophthalmus" 112.282933484762
"551" "2006/11/30" "06-07" 2007 "Pangasianodon.hypophthalmus" 85.1647762633071
"552" "2006/12/01" "06-07" 2007 "Pangasianodon.hypophthalmus" 177.344431158818
"553" "2006/12/02" "06-07" 2007 "Pangasianodon.hypophthalmus" 58.4855893778107
"554" "2006/12/03" "06-07" 2007 "Pangasianodon.hypophthalmus" 80.517531351504
"555" "2006/12/04" "06-07" 2007 "Pangasianodon.hypophthalmus" 64.4783620944779
"556" "2006/12/05" "06-07" 2007 "Pangasianodon.hypophthalmus" 200
"557" "2006/12/12" "06-07" 2007 "Pangasianodon.hypophthalmus" 199.99999990625
"558" "2006/12/18" "06-07" 2007 "Pangasianodon.hypophthalmus" 200
"559" "2006/12/20" "06-07" 2007 "Pangasianodon.hypophthalmus" 300.00000001875
"560" "2006/12/27" "06-07" 2007 "Pangasianodon.hypophthalmus" 31.4972964526956
"561" "2006/12/28" "06-07" 2007 "Pangasianodon.hypophthalmus" 26.1874777408113
"562" "2006/12/29" "06-07" 2007 "Pangasianodon.hypophthalmus" 31.1327994032593
"563" "2006/12/30" "06-07" 2007 "Pangasianodon.hypophthalmus" 27.2386384149191
"564" "2006/12/31" "06-07" 2007 "Pangasianodon.hypophthalmus" 28.6848699171113
"565" "2007/01/01" "06-07" 2007 "Pangasianodon.hypophthalmus" 25.8896349519428
"566" "2007/01/02" "06-07" 2007 "Pangasianodon.hypophthalmus" 42.1174203782626
"567" "2007/01/05" "06-07" 2007 "Pangasianodon.hypophthalmus" 1000
"568" "2007/01/13" "06-07" 2007 "Pangasianodon.hypophthalmus" 200
"569" "2007/01/14" "06-07" 2007 "Pangasianodon.hypophthalmus" 300
"570" "2007/01/18" "06-07" 2007 "Pangasianodon.hypophthalmus" 800
"571" "2007/01/21" "06-07" 2007 "Pangasianodon.hypophthalmus" 500
"572" "2007/01/26" "06-07" 2007 "Pangasianodon.hypophthalmus" 24.0086055685412
"573" "2007/01/27" "06-07" 2007 "Pangasianodon.hypophthalmus" 26.9111357572109
"574" "2007/01/28" "06-07" 2007 "Pangasianodon.hypophthalmus" 38.7476778755302
"575" "2007/01/29" "06-07" 2007 "Pangasianodon.hypophthalmus" 53.2371234958779
"576" "2007/01/30" "06-07" 2007 "Pangasianodon.hypophthalmus" 37.0801234838671
"577" "2007/01/31" "06-07" 2007 "Pangasianodon.hypophthalmus" 46.9138781527163
"578" "2007/02/01" "06-07" 2007 "Pangasianodon.hypophthalmus" 30.3638265982082
"579" "2007/02/02" "06-07" 2007 "Pangasianodon.hypophthalmus" 149.999999993478
"580" "2007/02/15" "06-07" 2007 "Pangasianodon.hypophthalmus" 150
"581" "2007/02/19" "06-07" 2007 "Pangasianodon.hypophthalmus" 150
"582" "2007/10/30" "07-08" 2008 "Pangasianodon.hypophthalmus" 106.666666666667
"583" "2007/10/31" "07-08" 2008 "Pangasianodon.hypophthalmus" 400
"584" "2007/11/04" "07-08" 2008 "Pangasianodon.hypophthalmus" 150
"585" "2007/11/05" "07-08" 2008 "Pangasianodon.hypophthalmus" 1350
"586" "2007/11/07" "07-08" 2008 "Pangasianodon.hypophthalmus" 100
"587" "2007/11/15" "07-08" 2008 "Pangasianodon.hypophthalmus" 1954.83870967742
"588" "2007/11/16" "07-08" 2008 "Pangasianodon.hypophthalmus" 450.000000097826
"589" "2007/11/17" "07-08" 2008 "Pangasianodon.hypophthalmus" 52.4587391507896
"590" "2007/11/18" "07-08" 2008 "Pangasianodon.hypophthalmus" 83.9706837314334
"591" "2007/11/19" "07-08" 2008 "Pangasianodon.hypophthalmus" 269.633381813002
"592" "2007/11/20" "07-08" 2008 "Pangasianodon.hypophthalmus" 348.2308603289
"593" "2007/11/21" "07-08" 2008 "Pangasianodon.hypophthalmus" 141.697860648929
"594" "2007/11/22" "07-08" 2008 "Pangasianodon.hypophthalmus" 75.7323258141563
"595" "2007/11/23" "07-08" 2008 "Pangasianodon.hypophthalmus" 41.4954211011621
"596" "2007/11/27" "07-08" 2008 "Pangasianodon.hypophthalmus" 260.655737704918
"597" "2007/11/28" "07-08" 2008 "Pangasianodon.hypophthalmus" 222.448979579342
"598" "2007/11/29" "07-08" 2008 "Pangasianodon.hypophthalmus" 143.076923076923
"599" "2007/11/30" "07-08" 2008 "Pangasianodon.hypophthalmus" 300
"600" "2007/12/04" "07-08" 2008 "Pangasianodon.hypophthalmus" 600
"601" "2007/12/07" "07-08" 2008 "Pangasianodon.hypophthalmus" 400
"602" "2007/12/16" "07-08" 2008 "Pangasianodon.hypophthalmus" 200
"603" "2007/12/17" "07-08" 2008 "Pangasianodon.hypophthalmus" 41.5285373624715
"604" "2007/12/18" "07-08" 2008 "Pangasianodon.hypophthalmus" 55.176005541581
"605" "2007/12/19" "07-08" 2008 "Pangasianodon.hypophthalmus" 38.4282098405639
"606" "2007/12/20" "07-08" 2008 "Pangasianodon.hypophthalmus" 34.6525519688939
"607" "2007/12/21" "07-08" 2008 "Pangasianodon.hypophthalmus" 59.4732288285757
"608" "2007/12/22" "07-08" 2008 "Pangasianodon.hypophthalmus" 37.4548712538639
"609" "2007/12/23" "07-08" 2008 "Pangasianodon.hypophthalmus" 30.3119064915262
"610" "2007/12/25" "07-08" 2008 "Pangasianodon.hypophthalmus" 56.8075117394366
"611" "2007/12/26" "07-08" 2008 "Pangasianodon.hypophthalmus" 453.817271450859
"612" "2007/12/27" "07-08" 2008 "Pangasianodon.hypophthalmus" 108.100558671296
"613" "2007/12/28" "07-08" 2008 "Pangasianodon.hypophthalmus" 375
"614" "2008/01/05" "07-08" 2008 "Pangasianodon.hypophthalmus" 383.333333333333
"615" "2008/01/15" "07-08" 2008 "Pangasianodon.hypophthalmus" 72.5457156228835
"616" "2008/01/16" "07-08" 2008 "Pangasianodon.hypophthalmus" 34.7078362014072
"617" "2008/01/17" "07-08" 2008 "Pangasianodon.hypophthalmus" 69.8168564029545
"618" "2008/01/18" "07-08" 2008 "Pangasianodon.hypophthalmus" 50.6310463671539
"619" "2008/01/19" "07-08" 2008 "Pangasianodon.hypophthalmus" 52.1178960415349
"620" "2008/01/20" "07-08" 2008 "Pangasianodon.hypophthalmus" 41.0043167351711
"621" "2008/01/21" "07-08" 2008 "Pangasianodon.hypophthalmus" 54.7662341765896
"622" "2008/01/28" "07-08" 2008 "Pangasianodon.hypophthalmus" 23.3333333333333
"623" "2008/02/13" "07-08" 2008 "Pangasianodon.hypophthalmus" 26.6666666644529
"624" "2008/02/14" "07-08" 2008 "Pangasianodon.hypophthalmus" 105.000000012398
"625" "2008/02/15" "07-08" 2008 "Pangasianodon.hypophthalmus" 50.9883159371683
"626" "2008/02/16" "07-08" 2008 "Pangasianodon.hypophthalmus" 60.8740639436207
"627" "2008/02/17" "07-08" 2008 "Pangasianodon.hypophthalmus" 48.0573542045415
"628" "2008/02/18" "07-08" 2008 "Pangasianodon.hypophthalmus" 31.7625285957102
"629" "2008/02/19" "07-08" 2008 "Pangasianodon.hypophthalmus" 57.2765351760135
"630" "2008/10/11" "08-09" 2009 "Pangasianodon.hypophthalmus" 1487.5
"631" "2008/10/13" "08-09" 2009 "Pangasianodon.hypophthalmus" 100
"632" "2008/10/14" "08-09" 2009 "Pangasianodon.hypophthalmus" 220
"633" "2008/10/15" "08-09" 2009 "Pangasianodon.hypophthalmus" 488
"634" "2008/10/16" "08-09" 2009 "Pangasianodon.hypophthalmus" 237.5
"635" "2008/10/17" "08-09" 2009 "Pangasianodon.hypophthalmus" 500
"636" "2008/10/18" "08-09" 2009 "Pangasianodon.hypophthalmus" 320
"637" "2008/10/21" "08-09" 2009 "Pangasianodon.hypophthalmus" 200.000000075
"638" "2008/10/22" "08-09" 2009 "Pangasianodon.hypophthalmus" 300
"639" "2008/10/23" "08-09" 2009 "Pangasianodon.hypophthalmus" 393.333333333333
"640" "2008/10/24" "08-09" 2009 "Pangasianodon.hypophthalmus" 400.000000075
"641" "2008/11/03" "08-09" 2009 "Pangasianodon.hypophthalmus" 120
"642" "2008/11/04" "08-09" 2009 "Pangasianodon.hypophthalmus" 131.482630343877
"643" "2008/11/05" "08-09" 2009 "Pangasianodon.hypophthalmus" 36.1214953143812
"644" "2008/11/06" "08-09" 2009 "Pangasianodon.hypophthalmus" 46.7916666625
"645" "2008/11/07" "08-09" 2009 "Pangasianodon.hypophthalmus" 109.532163736842
"646" "2008/11/08" "08-09" 2009 "Pangasianodon.hypophthalmus" 139.084249076923
"647" "2008/11/09" "08-09" 2009 "Pangasianodon.hypophthalmus" 22.5000000066176
"648" "2008/11/10" "08-09" 2009 "Pangasianodon.hypophthalmus" 38.28125
"649" "2008/11/11" "08-09" 2009 "Pangasianodon.hypophthalmus" 59.0476190476191
"650" "2008/11/16" "08-09" 2009 "Pangasianodon.hypophthalmus" 79.9999999966522
"651" "2008/11/17" "08-09" 2009 "Pangasianodon.hypophthalmus" 16.4285714285714
"652" "2008/11/18" "08-09" 2009 "Pangasianodon.hypophthalmus" 40
"653" "2008/11/19" "08-09" 2009 "Pangasianodon.hypophthalmus" 30
"654" "2008/11/20" "08-09" 2009 "Pangasianodon.hypophthalmus" 37.5
"655" "2008/11/21" "08-09" 2009 "Pangasianodon.hypophthalmus" 153.333333333333
"656" "2008/11/24" "08-09" 2009 "Pangasianodon.hypophthalmus" 25.4054054054054
"657" "2008/11/25" "08-09" 2009 "Pangasianodon.hypophthalmus" 69.3333333333333
"658" "2008/11/26" "08-09" 2009 "Pangasianodon.hypophthalmus" 260
"659" "2008/11/28" "08-09" 2009 "Pangasianodon.hypophthalmus" 8.33333333333333
"660" "2008/12/02" "08-09" 2009 "Pangasianodon.hypophthalmus" 180
"661" "2008/12/03" "08-09" 2009 "Pangasianodon.hypophthalmus" 28.3147541007054
"662" "2008/12/04" "08-09" 2009 "Pangasianodon.hypophthalmus" 217.655709171887
"663" "2008/12/05" "08-09" 2009 "Pangasianodon.hypophthalmus" 201.501480650201
"664" "2008/12/06" "08-09" 2009 "Pangasianodon.hypophthalmus" 121.985287869206
"665" "2008/12/07" "08-09" 2009 "Pangasianodon.hypophthalmus" 74.0941863251128
"666" "2008/12/08" "08-09" 2009 "Pangasianodon.hypophthalmus" 63.7511187450432
"667" "2008/12/09" "08-09" 2009 "Pangasianodon.hypophthalmus" 37.601293756633
"668" "2008/12/10" "08-09" 2009 "Pangasianodon.hypophthalmus" 22.6462956019678
"669" "2008/12/11" "08-09" 2009 "Pangasianodon.hypophthalmus" 33.2663751325516
"670" "2008/12/12" "08-09" 2009 "Pangasianodon.hypophthalmus" 1000
"671" "2008/12/15" "08-09" 2009 "Pangasianodon.hypophthalmus" 400.000000042857
"672" "2008/12/17" "08-09" 2009 "Pangasianodon.hypophthalmus" 160.000000015
"673" "2008/12/18" "08-09" 2009 "Pangasianodon.hypophthalmus" 82.6068821588674
"674" "2008/12/19" "08-09" 2009 "Pangasianodon.hypophthalmus" 59.7928534563467
"675" "2008/12/25" "08-09" 2009 "Pangasianodon.hypophthalmus" 40
"676" "2009/01/01" "08-09" 2009 "Pangasianodon.hypophthalmus" 733.333333333333
"677" "2009/01/02" "08-09" 2009 "Pangasianodon.hypophthalmus" 1261.90476190476
"678" "2009/01/03" "08-09" 2009 "Pangasianodon.hypophthalmus" 322.523878779225
"679" "2009/01/04" "08-09" 2009 "Pangasianodon.hypophthalmus" 50.9316064213913
"680" "2009/01/05" "08-09" 2009 "Pangasianodon.hypophthalmus" 152.071638485999
"681" "2009/01/06" "08-09" 2009 "Pangasianodon.hypophthalmus" 91.5594498592538
"682" "2009/01/07" "08-09" 2009 "Pangasianodon.hypophthalmus" 800.00000018
"683" "2009/01/08" "08-09" 2009 "Pangasianodon.hypophthalmus" 243.463340143935
"684" "2009/01/09" "08-09" 2009 "Pangasianodon.hypophthalmus" 45.5623369698108
"685" "2009/01/23" "08-09" 2009 "Pangasianodon.hypophthalmus" 1199.99999991429
"686" "2009/02/01" "08-09" 2009 "Pangasianodon.hypophthalmus" 30.000000006838
"687" "2009/02/02" "08-09" 2009 "Pangasianodon.hypophthalmus" 119.151182663665
"688" "2009/02/03" "08-09" 2009 "Pangasianodon.hypophthalmus" 1000
"689" "2009/02/04" "08-09" 2009 "Pangasianodon.hypophthalmus" 98.2950637324384
"690" "2009/02/05" "08-09" 2009 "Pangasianodon.hypophthalmus" 80.3161665534175
"691" "2009/02/06" "08-09" 2009 "Pangasianodon.hypophthalmus" 184.353048873191
"692" "2009/02/07" "08-09" 2009 "Pangasianodon.hypophthalmus" 42.7331250569344
"693" "2009/02/09" "08-09" 2009 "Pangasianodon.hypophthalmus" 500
"694" "2009/02/23" "08-09" 2009 "Pangasianodon.hypophthalmus" 183.333333363895
"695" "2009/03/03" "08-09" 2009 "Pangasianodon.hypophthalmus" 500.000000068182
"696" "2009/03/06" "08-09" 2009 "Pangasianodon.hypophthalmus" 300.000000013636
"697" "2009/03/07" "08-09" 2009 "Pangasianodon.hypophthalmus" 200.000000054545
"698" "2009/03/08" "08-09" 2009 "Pangasianodon.hypophthalmus" 500
"699" "2009/03/09" "08-09" 2009 "Pangasianodon.hypophthalmus" 300.000000013636
"700" "2009/03/10" "08-09" 2009 "Pangasianodon.hypophthalmus" 97.7134410874781
"701" "2009/10/25" "09-10" 2010 "Pangasianodon.hypophthalmus" 73.0769230502959
"702" "2009/10/26" "09-10" 2010 "Pangasianodon.hypophthalmus" 248.0000000348
"703" "2009/10/27" "09-10" 2010 "Pangasianodon.hypophthalmus" 68.5207885268378
"704" "2009/10/28" "09-10" 2010 "Pangasianodon.hypophthalmus" 372.903225762435
"705" "2009/10/29" "09-10" 2010 "Pangasianodon.hypophthalmus" 409.102065769091
"706" "2009/10/30" "09-10" 2010 "Pangasianodon.hypophthalmus" 128.159744968224
"707" "2009/10/31" "09-10" 2010 "Pangasianodon.hypophthalmus" 45.8484027300844
"708" "2009/11/05" "09-10" 2010 "Pangasianodon.hypophthalmus" 323.561643866241
"709" "2009/11/06" "09-10" 2010 "Pangasianodon.hypophthalmus" 380.48780492445
"710" "2009/11/10" "09-10" 2010 "Pangasianodon.hypophthalmus" 40
"711" "2009/11/13" "09-10" 2010 "Pangasianodon.hypophthalmus" 15.8777807604711
"712" "2009/11/16" "09-10" 2010 "Pangasianodon.hypophthalmus" 330
"713" "2009/11/17" "09-10" 2010 "Pangasianodon.hypophthalmus" 1275
"714" "2009/11/19" "09-10" 2010 "Pangasianodon.hypophthalmus" 20
"715" "2009/11/20" "09-10" 2010 "Pangasianodon.hypophthalmus" 336.431161192415
"716" "2009/11/23" "09-10" 2010 "Pangasianodon.hypophthalmus" 204.615384615385
"717" "2009/11/24" "09-10" 2010 "Pangasianodon.hypophthalmus" 93.3447405003145
"718" "2009/11/25" "09-10" 2010 "Pangasianodon.hypophthalmus" 202.896219304644
"719" "2009/11/26" "09-10" 2010 "Pangasianodon.hypophthalmus" 168.73417721084
"720" "2009/11/27" "09-10" 2010 "Pangasianodon.hypophthalmus" 83.1488753599615
"721" "2009/11/28" "09-10" 2010 "Pangasianodon.hypophthalmus" 87.6490174605667
"722" "2009/11/29" "09-10" 2010 "Pangasianodon.hypophthalmus" 94.2121719870483
"723" "2009/11/30" "09-10" 2010 "Pangasianodon.hypophthalmus" 335.789473569529
"724" "2009/12/01" "09-10" 2010 "Pangasianodon.hypophthalmus" 61.17404655817
"725" "2009/12/02" "09-10" 2010 "Pangasianodon.hypophthalmus" 479.534883809194
"726" "2009/12/07" "09-10" 2010 "Pangasianodon.hypophthalmus" 300
"727" "2009/12/14" "09-10" 2010 "Pangasianodon.hypophthalmus" 400
"728" "2009/12/16" "09-10" 2010 "Pangasianodon.hypophthalmus" 499.999999863636
"729" "2009/12/17" "09-10" 2010 "Pangasianodon.hypophthalmus" 28.9655172413793
"730" "2009/12/18" "09-10" 2010 "Pangasianodon.hypophthalmus" 400
"731" "2009/12/21" "09-10" 2010 "Pangasianodon.hypophthalmus" 40
"732" "2009/12/22" "09-10" 2010 "Pangasianodon.hypophthalmus" 54.3041880044271
"733" "2009/12/23" "09-10" 2010 "Pangasianodon.hypophthalmus" 21.9509875640088
"734" "2009/12/24" "09-10" 2010 "Pangasianodon.hypophthalmus" 487.623054327936
"735" "2009/12/25" "09-10" 2010 "Pangasianodon.hypophthalmus" 59.0092256486534
"736" "2009/12/26" "09-10" 2010 "Pangasianodon.hypophthalmus" 45.1375978547894
"737" "2009/12/27" "09-10" 2010 "Pangasianodon.hypophthalmus" 22.2139302441454
"738" "2009/12/28" "09-10" 2010 "Pangasianodon.hypophthalmus" 38.3786188000905
"739" "2009/12/29" "09-10" 2010 "Pangasianodon.hypophthalmus" 20.922760274521
"740" "2009/12/30" "09-10" 2010 "Pangasianodon.hypophthalmus" 14.2736695757193
"741" "2010/01/02" "09-10" 2010 "Pangasianodon.hypophthalmus" 60
"742" "2010/01/05" "09-10" 2010 "Pangasianodon.hypophthalmus" 59.2407496252215
"743" "2010/01/06" "09-10" 2010 "Pangasianodon.hypophthalmus" 52.5889091672762
"744" "2010/01/08" "09-10" 2010 "Pangasianodon.hypophthalmus" 80.0000000168856
"745" "2010/01/14" "09-10" 2010 "Pangasianodon.hypophthalmus" 76.1141304368441
"746" "2010/01/19" "09-10" 2010 "Pangasianodon.hypophthalmus" 176.559139798535
"747" "2010/01/20" "09-10" 2010 "Pangasianodon.hypophthalmus" 118.479087485989
"748" "2010/01/23" "09-10" 2010 "Pangasianodon.hypophthalmus" 20.6823532023148
"749" "2010/01/24" "09-10" 2010 "Pangasianodon.hypophthalmus" 36.6416924526124
"750" "2010/01/25" "09-10" 2010 "Pangasianodon.hypophthalmus" 50.6340445479392
"751" "2010/01/26" "09-10" 2010 "Pangasianodon.hypophthalmus" 22.8092985014179
"752" "2010/01/27" "09-10" 2010 "Pangasianodon.hypophthalmus" 30.2041849029562
"753" "2010/01/28" "09-10" 2010 "Pangasianodon.hypophthalmus" 101.035264723766
"754" "2010/01/29" "09-10" 2010 "Pangasianodon.hypophthalmus" 89.1676086994233
"755" "2010/02/08" "09-10" 2010 "Pangasianodon.hypophthalmus" 80
"756" "2010/02/09" "09-10" 2010 "Pangasianodon.hypophthalmus" 60
"757" "2010/02/15" "09-10" 2010 "Pangasianodon.hypophthalmus" 60
"758" "2010/02/17" "09-10" 2010 "Pangasianodon.hypophthalmus" 118.153395207497
"759" "2010/02/19" "09-10" 2010 "Pangasianodon.hypophthalmus" 80
"760" "2010/02/20" "09-10" 2010 "Pangasianodon.hypophthalmus" 400.000000054545
"761" "2010/02/22" "09-10" 2010 "Pangasianodon.hypophthalmus" 73.944192939618
"762" "2010/02/23" "09-10" 2010 "Pangasianodon.hypophthalmus" 36.8988628488848
"763" "2010/02/24" "09-10" 2010 "Pangasianodon.hypophthalmus" 38.7203249201511
"764" "2010/02/25" "09-10" 2010 "Pangasianodon.hypophthalmus" 18.58834773639
"765" "2010/02/26" "09-10" 2010 "Pangasianodon.hypophthalmus" 33.3333333333333
"766" "2010/02/27" "09-10" 2010 "Pangasianodon.hypophthalmus" 40.9911427581379
"767" "2010/10/27" "10-11" 2011 "Pangasianodon.hypophthalmus" 499.999999863636
"768" "2010/10/28" "10-11" 2011 "Pangasianodon.hypophthalmus" 129.56521744121
"769" "2010/10/29" "10-11" 2011 "Pangasianodon.hypophthalmus" 33.3333333333333
"770" "2010/10/30" "10-11" 2011 "Pangasianodon.hypophthalmus" 40
"771" "2010/11/04" "10-11" 2011 "Pangasianodon.hypophthalmus" 20
"772" "2010/11/06" "10-11" 2011 "Pangasianodon.hypophthalmus" 20
"773" "2010/11/12" "10-11" 2011 "Pangasianodon.hypophthalmus" 30.9523809496054
"774" "2010/11/13" "10-11" 2011 "Pangasianodon.hypophthalmus" 121.878339627761
"775" "2010/11/14" "10-11" 2011 "Pangasianodon.hypophthalmus" 353.84180779661
"776" "2010/11/15" "10-11" 2011 "Pangasianodon.hypophthalmus" 22.5524475508705
"777" "2010/11/16" "10-11" 2011 "Pangasianodon.hypophthalmus" 91.6666177791554
"778" "2010/11/17" "10-11" 2011 "Pangasianodon.hypophthalmus" 119.39999999403
"779" "2010/11/18" "10-11" 2011 "Pangasianodon.hypophthalmus" 28.6516853932584
"780" "2010/11/19" "10-11" 2011 "Pangasianodon.hypophthalmus" 23.1249999951953
"781" "2010/11/20" "10-11" 2011 "Pangasianodon.hypophthalmus" 100.184397191489
"782" "2010/11/22" "10-11" 2011 "Pangasianodon.hypophthalmus" 60
"783" "2010/11/28" "10-11" 2011 "Pangasianodon.hypophthalmus" 460
"784" "2010/11/30" "10-11" 2011 "Pangasianodon.hypophthalmus" 61.1618257164529
"785" "2010/12/02" "10-11" 2011 "Pangasianodon.hypophthalmus" 79.9999999836364
"786" "2010/12/04" "10-11" 2011 "Pangasianodon.hypophthalmus" 20
"787" "2010/12/05" "10-11" 2011 "Pangasianodon.hypophthalmus" 67.9999999928912
"788" "2010/12/07" "10-11" 2011 "Pangasianodon.hypophthalmus" 20
"789" "2010/12/08" "10-11" 2011 "Pangasianodon.hypophthalmus" 46.6666666692308
"790" "2010/12/10" "10-11" 2011 "Pangasianodon.hypophthalmus" 152
"791" "2010/12/11" "10-11" 2011 "Pangasianodon.hypophthalmus" 184.25531913101
"792" "2010/12/13" "10-11" 2011 "Pangasianodon.hypophthalmus" 121.596956832702
"793" "2010/12/14" "10-11" 2011 "Pangasianodon.hypophthalmus" 35.1857311599199
"794" "2010/12/15" "10-11" 2011 "Pangasianodon.hypophthalmus" 21.4631694627905
"795" "2010/12/16" "10-11" 2011 "Pangasianodon.hypophthalmus" 100
"796" "2010/12/17" "10-11" 2011 "Pangasianodon.hypophthalmus" 13.2924358355081
"797" "2010/12/18" "10-11" 2011 "Pangasianodon.hypophthalmus" 10.7496726924259
"798" "2010/12/19" "10-11" 2011 "Pangasianodon.hypophthalmus" 19.7911987546718
"799" "2010/12/20" "10-11" 2011 "Pangasianodon.hypophthalmus" 38.0148955652897
"800" "2010/12/21" "10-11" 2011 "Pangasianodon.hypophthalmus" 200
"801" "2010/12/25" "10-11" 2011 "Pangasianodon.hypophthalmus" 199.999999956911
"802" "2010/12/28" "10-11" 2011 "Pangasianodon.hypophthalmus" 119.999999965714
"803" "2010/12/31" "10-11" 2011 "Pangasianodon.hypophthalmus" 50
"804" "2011/01/11" "10-11" 2011 "Pangasianodon.hypophthalmus" 28.5653715447611
"805" "2011/01/12" "10-11" 2011 "Pangasianodon.hypophthalmus" 37.4612891449076
"806" "2011/01/13" "10-11" 2011 "Pangasianodon.hypophthalmus" 37.442521898222
"807" "2011/01/14" "10-11" 2011 "Pangasianodon.hypophthalmus" 14.2087451309562
"808" "2011/01/15" "10-11" 2011 "Pangasianodon.hypophthalmus" 68.9304545589006
"809" "2011/01/16" "10-11" 2011 "Pangasianodon.hypophthalmus" 34.4868471560495
"810" "2011/01/17" "10-11" 2011 "Pangasianodon.hypophthalmus" 86.4288268483055
"811" "2011/01/18" "10-11" 2011 "Pangasianodon.hypophthalmus" 24.3284158409098
"812" "2011/01/19" "10-11" 2011 "Pangasianodon.hypophthalmus" 100
"813" "2011/01/21" "10-11" 2011 "Pangasianodon.hypophthalmus" 87.2289156839019
"814" "2011/01/31" "10-11" 2011 "Pangasianodon.hypophthalmus" 91.5159574419406
"815" "2011/02/03" "10-11" 2011 "Pangasianodon.hypophthalmus" 85
"816" "2011/02/05" "10-11" 2011 "Pangasianodon.hypophthalmus" 97.9569892473118
"817" "2011/02/09" "10-11" 2011 "Pangasianodon.hypophthalmus" 91.1456092084528
"818" "2011/02/10" "10-11" 2011 "Pangasianodon.hypophthalmus" 88.7996455478029
"819" "2011/02/11" "10-11" 2011 "Pangasianodon.hypophthalmus" 139.139539569839
"820" "2011/02/12" "10-11" 2011 "Pangasianodon.hypophthalmus" 44.666968922906
"821" "2011/02/13" "10-11" 2011 "Pangasianodon.hypophthalmus" 201.826734176268
"822" "2011/02/14" "10-11" 2011 "Pangasianodon.hypophthalmus" 41.4934893769957
"823" "2011/02/15" "10-11" 2011 "Pangasianodon.hypophthalmus" 78.8339566280714
"824" "2011/02/16" "10-11" 2011 "Pangasianodon.hypophthalmus" 100
"825" "2011/02/17" "10-11" 2011 "Pangasianodon.hypophthalmus" 105
"826" "2011/11/02" "11-12" 2012 "Pangasianodon.hypophthalmus" 166.149114538628
"827" "2011/11/03" "11-12" 2012 "Pangasianodon.hypophthalmus" 206.079295101054
"828" "2011/11/04" "11-12" 2012 "Pangasianodon.hypophthalmus" 115.105893530533
"829" "2011/11/05" "11-12" 2012 "Pangasianodon.hypophthalmus" 39.7955011852981
"830" "2011/11/06" "11-12" 2012 "Pangasianodon.hypophthalmus" 799.999999894118
"831" "2011/11/07" "11-12" 2012 "Pangasianodon.hypophthalmus" 271.139063837294
"832" "2011/11/08" "11-12" 2012 "Pangasianodon.hypophthalmus" 140.317919072814
"833" "2011/11/09" "11-12" 2012 "Pangasianodon.hypophthalmus" 319.558269101182
"834" "2011/11/11" "11-12" 2012 "Pangasianodon.hypophthalmus" 207.5
"835" "2011/11/13" "11-12" 2012 "Pangasianodon.hypophthalmus" 100
"836" "2011/11/14" "11-12" 2012 "Pangasianodon.hypophthalmus" 700
"837" "2011/11/16" "11-12" 2012 "Pangasianodon.hypophthalmus" 360.000000082523
"838" "2011/11/18" "11-12" 2012 "Pangasianodon.hypophthalmus" 723.636363636364
"839" "2011/11/19" "11-12" 2012 "Pangasianodon.hypophthalmus" 92.5
"840" "2011/11/20" "11-12" 2012 "Pangasianodon.hypophthalmus" 1000
"841" "2011/11/22" "11-12" 2012 "Pangasianodon.hypophthalmus" 103.082317077781
"842" "2011/11/24" "11-12" 2012 "Pangasianodon.hypophthalmus" 116.666666666667
"843" "2011/11/28" "11-12" 2012 "Pangasianodon.hypophthalmus" 180.000000031667
"844" "2011/11/30" "11-12" 2012 "Pangasianodon.hypophthalmus" 289.409798894379
"845" "2011/12/01" "11-12" 2012 "Pangasianodon.hypophthalmus" 400
"846" "2011/12/02" "11-12" 2012 "Pangasianodon.hypophthalmus" 170.257142879205
"847" "2011/12/03" "11-12" 2012 "Pangasianodon.hypophthalmus" 87.5
"848" "2011/12/05" "11-12" 2012 "Pangasianodon.hypophthalmus" 221.007604510217
"849" "2011/12/06" "11-12" 2012 "Pangasianodon.hypophthalmus" 60.4647725854392
"850" "2011/12/07" "11-12" 2012 "Pangasianodon.hypophthalmus" 109.509407998076
"851" "2011/12/08" "11-12" 2012 "Pangasianodon.hypophthalmus" 51.816498248031
"852" "2011/12/09" "11-12" 2012 "Pangasianodon.hypophthalmus" 56.4834935179114
"853" "2011/12/11" "11-12" 2012 "Pangasianodon.hypophthalmus" 223.333333333333
"854" "2011/12/12" "11-12" 2012 "Pangasianodon.hypophthalmus" 60
"855" "2011/12/14" "11-12" 2012 "Pangasianodon.hypophthalmus" 823.076923076923
"856" "2011/12/16" "11-12" 2012 "Pangasianodon.hypophthalmus" 425.676720843023
"857" "2011/12/19" "11-12" 2012 "Pangasianodon.hypophthalmus" 338.834951409935
"858" "2011/12/21" "11-12" 2012 "Pangasianodon.hypophthalmus" 73.3333333333333
"859" "2011/12/23" "11-12" 2012 "Pangasianodon.hypophthalmus" 121.666666666667
"860" "2011/12/26" "11-12" 2012 "Pangasianodon.hypophthalmus" 412.06271676352
"861" "2011/12/30" "11-12" 2012 "Pangasianodon.hypophthalmus" 814.580031695721
"862" "2012/01/01" "11-12" 2012 "Pangasianodon.hypophthalmus" 287.518382352941
"863" "2012/01/02" "11-12" 2012 "Pangasianodon.hypophthalmus" 88.3137549006251
"864" "2012/01/03" "11-12" 2012 "Pangasianodon.hypophthalmus" 81.9741935393561
"865" "2012/01/04" "11-12" 2012 "Pangasianodon.hypophthalmus" 100
"866" "2012/01/05" "11-12" 2012 "Pangasianodon.hypophthalmus" 69.0012371999514
"867" "2012/01/06" "11-12" 2012 "Pangasianodon.hypophthalmus" 93.4283556121181
"868" "2012/01/07" "11-12" 2012 "Pangasianodon.hypophthalmus" 201.961179577545
"869" "2012/01/08" "11-12" 2012 "Pangasianodon.hypophthalmus" 160.847457627119
"870" "2012/01/09" "11-12" 2012 "Pangasianodon.hypophthalmus" 800.00000045
"871" "2012/01/14" "11-12" 2012 "Pangasianodon.hypophthalmus" 180
"872" "2012/01/18" "11-12" 2012 "Pangasianodon.hypophthalmus" 174.837592031182
"873" "2012/01/20" "11-12" 2012 "Pangasianodon.hypophthalmus" 132.058823529412
"874" "2012/01/26" "11-12" 2012 "Pangasianodon.hypophthalmus" 126.666666666667
"875" "2012/01/28" "11-12" 2012 "Pangasianodon.hypophthalmus" 60
"876" "2012/01/30" "11-12" 2012 "Pangasianodon.hypophthalmus" 799.999999742857
"877" "2012/01/31" "11-12" 2012 "Pangasianodon.hypophthalmus" 110.225350998142
"878" "2012/02/01" "11-12" 2012 "Pangasianodon.hypophthalmus" 359.040590358111
"879" "2012/02/02" "11-12" 2012 "Pangasianodon.hypophthalmus" 159.051667512007
"880" "2012/02/03" "11-12" 2012 "Pangasianodon.hypophthalmus" 80.0541575853642
"881" "2012/02/04" "11-12" 2012 "Pangasianodon.hypophthalmus" 153.221794492094
"882" "2012/02/06" "11-12" 2012 "Pangasianodon.hypophthalmus" 71.0354632111224
"883" "2012/02/07" "11-12" 2012 "Pangasianodon.hypophthalmus" 25.6484625110372
"884" "2012/02/08" "11-12" 2012 "Pangasianodon.hypophthalmus" 153.822738753218
"885" "2012/02/17" "11-12" 2012 "Pangasianodon.hypophthalmus" 280
"886" "2012/02/20" "11-12" 2012 "Pangasianodon.hypophthalmus" 399.99999994
"887" "2012/02/21" "11-12" 2012 "Pangasianodon.hypophthalmus" 80
"888" "2012/02/22" "11-12" 2012 "Pangasianodon.hypophthalmus" 89.5652173913043
"889" "2012/02/24" "11-12" 2012 "Pangasianodon.hypophthalmus" 66.6666666666667
"890" "2012/02/27" "11-12" 2012 "Pangasianodon.hypophthalmus" 180
"891" "2012/02/29" "11-12" 2012 "Pangasianodon.hypophthalmus" 500.000000157317
"892" "2012/10/27" "12-13" 2013 "Pangasianodon.hypophthalmus" 544.615384531598
"893" "2012/10/28" "12-13" 2013 "Pangasianodon.hypophthalmus" 63.435278889565
"894" "2012/10/29" "12-13" 2013 "Pangasianodon.hypophthalmus" 72.9347028607834
"895" "2012/11/02" "12-13" 2013 "Pangasianodon.hypophthalmus" 125.938126974312
"896" "2012/11/04" "12-13" 2013 "Pangasianodon.hypophthalmus" 567.250000116812
"897" "2012/11/06" "12-13" 2013 "Pangasianodon.hypophthalmus" 170.797101456522
"898" "2012/11/12" "12-13" 2013 "Pangasianodon.hypophthalmus" 103.076923069112
"899" "2012/11/14" "12-13" 2013 "Pangasianodon.hypophthalmus" 90
"900" "2012/11/16" "12-13" 2013 "Pangasianodon.hypophthalmus" 80
"901" "2012/11/18" "12-13" 2013 "Pangasianodon.hypophthalmus" 3400
"902" "2012/11/19" "12-13" 2013 "Pangasianodon.hypophthalmus" 1500.00000009375
"903" "2012/11/20" "12-13" 2013 "Pangasianodon.hypophthalmus" 126.64251603942
"904" "2012/11/21" "12-13" 2013 "Pangasianodon.hypophthalmus" 182.684349852571
"905" "2012/11/22" "12-13" 2013 "Pangasianodon.hypophthalmus" 196.024364340901
"906" "2012/11/23" "12-13" 2013 "Pangasianodon.hypophthalmus" 313.888302983742
"907" "2012/11/24" "12-13" 2013 "Pangasianodon.hypophthalmus" 48.6486486486487
"908" "2012/11/25" "12-13" 2013 "Pangasianodon.hypophthalmus" 194.920772183809
"909" "2012/11/26" "12-13" 2013 "Pangasianodon.hypophthalmus" 134.102109453619
"910" "2012/11/27" "12-13" 2013 "Pangasianodon.hypophthalmus" 210.531556989856
"911" "2012/11/28" "12-13" 2013 "Pangasianodon.hypophthalmus" 66.6666666666667
"912" "2012/11/29" "12-13" 2013 "Pangasianodon.hypophthalmus" 100
"913" "2012/12/04" "12-13" 2013 "Pangasianodon.hypophthalmus" 80
"914" "2012/12/07" "12-13" 2013 "Pangasianodon.hypophthalmus" 345.000000012321
"915" "2012/12/08" "12-13" 2013 "Pangasianodon.hypophthalmus" 466.666666666667
"916" "2012/12/10" "12-13" 2013 "Pangasianodon.hypophthalmus" 60
"917" "2012/12/12" "12-13" 2013 "Pangasianodon.hypophthalmus" 74.8275861867856
"918" "2012/12/13" "12-13" 2013 "Pangasianodon.hypophthalmus" 119.069767492807
"919" "2012/12/14" "12-13" 2013 "Pangasianodon.hypophthalmus" 42.5
"920" "2012/12/18" "12-13" 2013 "Pangasianodon.hypophthalmus" 61.6666666666667
"921" "2012/12/19" "12-13" 2013 "Pangasianodon.hypophthalmus" 510.962101305711
"922" "2012/12/20" "12-13" 2013 "Pangasianodon.hypophthalmus" 166.506717837523
"923" "2012/12/21" "12-13" 2013 "Pangasianodon.hypophthalmus" 63.538720075017
"924" "2012/12/22" "12-13" 2013 "Pangasianodon.hypophthalmus" 48.4610631904072
"925" "2012/12/24" "12-13" 2013 "Pangasianodon.hypophthalmus" 209.375691822461
"926" "2012/12/25" "12-13" 2013 "Pangasianodon.hypophthalmus" 423.448275862069
"927" "2012/12/26" "12-13" 2013 "Pangasianodon.hypophthalmus" 294.860335123192
"928" "2012/12/27" "12-13" 2013 "Pangasianodon.hypophthalmus" 306.233183825392
"929" "2012/12/28" "12-13" 2013 "Pangasianodon.hypophthalmus" 105.151515151515
"930" "2013/01/11" "12-13" 2013 "Pangasianodon.hypophthalmus" 260
"931" "2013/01/12" "12-13" 2013 "Pangasianodon.hypophthalmus" 91.4020139207243
"932" "2013/01/14" "12-13" 2013 "Pangasianodon.hypophthalmus" 80
"933" "2013/01/15" "12-13" 2013 "Pangasianodon.hypophthalmus" 2300
"934" "2013/01/18" "12-13" 2013 "Pangasianodon.hypophthalmus" 40.5013719996949
"935" "2013/01/19" "12-13" 2013 "Pangasianodon.hypophthalmus" 339.276111801223
"936" "2013/01/20" "12-13" 2013 "Pangasianodon.hypophthalmus" 117.632560527571
"937" "2013/01/21" "12-13" 2013 "Pangasianodon.hypophthalmus" 105.68065339316
"938" "2013/01/22" "12-13" 2013 "Pangasianodon.hypophthalmus" 185.193584902847
"939" "2013/01/23" "12-13" 2013 "Pangasianodon.hypophthalmus" 44.277037138752
"940" "2013/01/24" "12-13" 2013 "Pangasianodon.hypophthalmus" 273.231396513761
"941" "2013/01/25" "12-13" 2013 "Pangasianodon.hypophthalmus" 100.850063803346
"942" "2013/01/26" "12-13" 2013 "Pangasianodon.hypophthalmus" 349.999999963007
"943" "2013/01/30" "12-13" 2013 "Pangasianodon.hypophthalmus" 2000
"944" "2013/01/31" "12-13" 2013 "Pangasianodon.hypophthalmus" 500.000000070304
"945" "2013/02/01" "12-13" 2013 "Pangasianodon.hypophthalmus" 649.999999786429
"946" "2013/02/04" "12-13" 2013 "Pangasianodon.hypophthalmus" 1703.48837177866
"947" "2013/02/09" "12-13" 2013 "Pangasianodon.hypophthalmus" 80
"948" "2013/02/13" "12-13" 2013 "Pangasianodon.hypophthalmus" 59.9999999913684
"949" "2013/02/17" "12-13" 2013 "Pangasianodon.hypophthalmus" 81.6225480656077
"950" "2013/02/18" "12-13" 2013 "Pangasianodon.hypophthalmus" 640.000000045
"951" "2013/02/19" "12-13" 2013 "Pangasianodon.hypophthalmus" 65.2336448598131
"952" "2013/02/20" "12-13" 2013 "Pangasianodon.hypophthalmus" 133.321325654813
"953" "2013/02/21" "12-13" 2013 "Pangasianodon.hypophthalmus" 98.7527984111766
"954" "2013/02/22" "12-13" 2013 "Pangasianodon.hypophthalmus" 70.7367597524077
"955" "2013/02/23" "12-13" 2013 "Pangasianodon.hypophthalmus" 292.330097212848
"956" "2013/02/24" "12-13" 2013 "Pangasianodon.hypophthalmus" 100
"957" "2013/02/25" "12-13" 2013 "Pangasianodon.hypophthalmus" 71.6217781789607
"958" "2013/10/27" "13-14" 2014 "Pangasianodon.hypophthalmus" 260.000000096923
"959" "2013/11/02" "13-14" 2014 "Pangasianodon.hypophthalmus" 2500.00000023438
"960" "2013/11/04" "13-14" 2014 "Pangasianodon.hypophthalmus" 37.7875182588609
"961" "2013/11/06" "13-14" 2014 "Pangasianodon.hypophthalmus" 291.651376265289
"962" "2013/11/09" "13-14" 2014 "Pangasianodon.hypophthalmus" 741.535544957667
"963" "2013/11/10" "13-14" 2014 "Pangasianodon.hypophthalmus" 140.336410443693
"964" "2013/11/11" "13-14" 2014 "Pangasianodon.hypophthalmus" 401.281401687487
"965" "2013/11/12" "13-14" 2014 "Pangasianodon.hypophthalmus" 342.001168337283
"966" "2013/11/13" "13-14" 2014 "Pangasianodon.hypophthalmus" 40
"967" "2013/11/14" "13-14" 2014 "Pangasianodon.hypophthalmus" 99.2518770941888
"968" "2013/11/15" "13-14" 2014 "Pangasianodon.hypophthalmus" 390.360040039152
"969" "2013/11/16" "13-14" 2014 "Pangasianodon.hypophthalmus" 242.357723585366
"970" "2013/11/17" "13-14" 2014 "Pangasianodon.hypophthalmus" 1387.31958787498
"971" "2013/11/19" "13-14" 2014 "Pangasianodon.hypophthalmus" 50
"972" "2013/11/21" "13-14" 2014 "Pangasianodon.hypophthalmus" 40
"973" "2013/11/23" "13-14" 2014 "Pangasianodon.hypophthalmus" 250.000000053571
"974" "2013/11/25" "13-14" 2014 "Pangasianodon.hypophthalmus" 3200
"975" "2013/11/27" "13-14" 2014 "Pangasianodon.hypophthalmus" 1022.48855181058
"976" "2013/11/29" "13-14" 2014 "Pangasianodon.hypophthalmus" 363.605980999157
"977" "2013/12/02" "13-14" 2014 "Pangasianodon.hypophthalmus" 670.434782608696
"978" "2013/12/04" "13-14" 2014 "Pangasianodon.hypophthalmus" 578.386783720948
"979" "2013/12/06" "13-14" 2014 "Pangasianodon.hypophthalmus" 686.996521013341
"980" "2013/12/09" "13-14" 2014 "Pangasianodon.hypophthalmus" 222.45407539922
"981" "2013/12/10" "13-14" 2014 "Pangasianodon.hypophthalmus" 127.215151443409
"982" "2013/12/11" "13-14" 2014 "Pangasianodon.hypophthalmus" 925
"983" "2013/12/12" "13-14" 2014 "Pangasianodon.hypophthalmus" 103.363412418449
"984" "2013/12/13" "13-14" 2014 "Pangasianodon.hypophthalmus" 59.9999999760519
"985" "2013/12/14" "13-14" 2014 "Pangasianodon.hypophthalmus" 88.3983945021399
"986" "2013/12/15" "13-14" 2014 "Pangasianodon.hypophthalmus" 133.342099843788
"987" "2013/12/16" "13-14" 2014 "Pangasianodon.hypophthalmus" 124.999999978365
"988" "2013/12/17" "13-14" 2014 "Pangasianodon.hypophthalmus" 600
"989" "2013/12/19" "13-14" 2014 "Pangasianodon.hypophthalmus" 68
"990" "2013/12/21" "13-14" 2014 "Pangasianodon.hypophthalmus" 60
"991" "2013/12/27" "13-14" 2014 "Pangasianodon.hypophthalmus" 80
"992" "2014/01/04" "13-14" 2014 "Pangasianodon.hypophthalmus" 1200
"993" "2014/01/07" "13-14" 2014 "Pangasianodon.hypophthalmus" 190.221553991061
"994" "2014/01/08" "13-14" 2014 "Pangasianodon.hypophthalmus" 60.9214294032202
"995" "2014/01/09" "13-14" 2014 "Pangasianodon.hypophthalmus" 108.047647579433
"996" "2014/01/10" "13-14" 2014 "Pangasianodon.hypophthalmus" 116.398676796991
"997" "2014/01/11" "13-14" 2014 "Pangasianodon.hypophthalmus" 60
"998" "2014/01/12" "13-14" 2014 "Pangasianodon.hypophthalmus" 41.0083610485615
"999" "2014/01/13" "13-14" 2014 "Pangasianodon.hypophthalmus" 51.0341727133812
"1000" "2014/01/14" "13-14" 2014 "Pangasianodon.hypophthalmus" 47.5543029402893
"1001" "2014/01/15" "13-14" 2014 "Pangasianodon.hypophthalmus" 1114.95327102804
"1002" "2014/01/17" "13-14" 2014 "Pangasianodon.hypophthalmus" 80.228381811421
"1003" "2014/01/19" "13-14" 2014 "Pangasianodon.hypophthalmus" 758.179089501295
"1004" "2014/01/25" "13-14" 2014 "Pangasianodon.hypophthalmus" 66.6666666666667
"1005" "2014/01/30" "13-14" 2014 "Pangasianodon.hypophthalmus" 30
"1006" "2014/02/01" "13-14" 2014 "Pangasianodon.hypophthalmus" 83.0416666568774
"1007" "2014/02/06" "13-14" 2014 "Pangasianodon.hypophthalmus" 152.190265850622
"1008" "2014/02/07" "13-14" 2014 "Pangasianodon.hypophthalmus" 169.766255739592
"1009" "2014/02/08" "13-14" 2014 "Pangasianodon.hypophthalmus" 700.568181718669
"1010" "2014/02/09" "13-14" 2014 "Pangasianodon.hypophthalmus" 131.93471021364
"1011" "2014/02/10" "13-14" 2014 "Pangasianodon.hypophthalmus" 61.9432481502163
"1012" "2014/02/11" "13-14" 2014 "Pangasianodon.hypophthalmus" 101.77767899731
"1013" "2014/02/12" "13-14" 2014 "Pangasianodon.hypophthalmus" 488.48020440613
"1014" "2014/02/13" "13-14" 2014 "Pangasianodon.hypophthalmus" 392.912971223424
"1015" "2014/02/14" "13-14" 2014 "Pangasianodon.hypophthalmus" 142.499141762655
"1016" "2014/02/16" "13-14" 2014 "Pangasianodon.hypophthalmus" 52.0048602673897
"1017" "2014/02/18" "13-14" 2014 "Pangasianodon.hypophthalmus" 40
"1018" "2014/02/24" "13-14" 2014 "Pangasianodon.hypophthalmus" 60
"1019" "2014/02/28" "13-14" 2014 "Pangasianodon.hypophthalmus" 35.3582001120099
"1020" "2014/03/02" "13-14" 2014 "Pangasianodon.hypophthalmus" 42.8571428571429
"1021" "2014/03/08" "13-14" 2014 "Pangasianodon.hypophthalmus" 53.3622217852415
"1022" "2014/03/11" "13-14" 2014 "Pangasianodon.hypophthalmus" 70.2040816326531
"1023" "2014/03/12" "13-14" 2014 "Pangasianodon.hypophthalmus" 65
"1024" "2014/10/14" "14-15" 2015 "Pangasianodon.hypophthalmus" 600
"1025" "2014/10/16" "14-15" 2015 "Pangasianodon.hypophthalmus" 219.999999964545
"1026" "2014/10/18" "14-15" 2015 "Pangasianodon.hypophthalmus" 61.3932584112917
"1027" "2014/10/22" "14-15" 2015 "Pangasianodon.hypophthalmus" 400.000000054545
"1028" "2014/10/28" "14-15" 2015 "Pangasianodon.hypophthalmus" 180.000000071386
"1029" "2014/10/29" "14-15" 2015 "Pangasianodon.hypophthalmus" 335.913911543877
"1030" "2014/10/30" "14-15" 2015 "Pangasianodon.hypophthalmus" 388.932284422195
"1031" "2014/10/31" "14-15" 2015 "Pangasianodon.hypophthalmus" 747.670619216546
"1032" "2014/11/01" "14-15" 2015 "Pangasianodon.hypophthalmus" 428.988734809616
"1033" "2014/11/02" "14-15" 2015 "Pangasianodon.hypophthalmus" 333.782608637603
"1034" "2014/11/03" "14-15" 2015 "Pangasianodon.hypophthalmus" 185.909817678204
"1035" "2014/11/04" "14-15" 2015 "Pangasianodon.hypophthalmus" 323.301715652687
"1036" "2014/11/05" "14-15" 2015 "Pangasianodon.hypophthalmus" 519.999999974737
"1037" "2014/11/06" "14-15" 2015 "Pangasianodon.hypophthalmus" 492.727272727273
"1038" "2014/11/17" "14-15" 2015 "Pangasianodon.hypophthalmus" 199.999999972727
"1039" "2014/11/20" "14-15" 2015 "Pangasianodon.hypophthalmus" 20
"1040" "2014/11/23" "14-15" 2015 "Pangasianodon.hypophthalmus" 506.185566885322
"1041" "2014/11/25" "14-15" 2015 "Pangasianodon.hypophthalmus" 200
"1042" "2014/11/27" "14-15" 2015 "Pangasianodon.hypophthalmus" 100.623928815641
"1043" "2014/11/28" "14-15" 2015 "Pangasianodon.hypophthalmus" 89.8852027537332
"1044" "2014/11/29" "14-15" 2015 "Pangasianodon.hypophthalmus" 150.14755784669
"1045" "2014/11/30" "14-15" 2015 "Pangasianodon.hypophthalmus" 112.476727368991
"1046" "2014/12/01" "14-15" 2015 "Pangasianodon.hypophthalmus" 305.048231739127
"1047" "2014/12/02" "14-15" 2015 "Pangasianodon.hypophthalmus" 137.768464826101
"1048" "2014/12/03" "14-15" 2015 "Pangasianodon.hypophthalmus" 64.054907443631
"1049" "2014/12/04" "14-15" 2015 "Pangasianodon.hypophthalmus" 40
"1050" "2014/12/05" "14-15" 2015 "Pangasianodon.hypophthalmus" 487.378299120235
"1051" "2014/12/07" "14-15" 2015 "Pangasianodon.hypophthalmus" 3400
"1052" "2014/12/08" "14-15" 2015 "Pangasianodon.hypophthalmus" 30
"1053" "2014/12/09" "14-15" 2015 "Pangasianodon.hypophthalmus" 124.99999998875
"1054" "2014/12/10" "14-15" 2015 "Pangasianodon.hypophthalmus" 157.263157894737
"1055" "2014/12/17" "14-15" 2015 "Pangasianodon.hypophthalmus" 20
"1056" "2014/12/20" "14-15" 2015 "Pangasianodon.hypophthalmus" 30
"1057" "2014/12/23" "14-15" 2015 "Pangasianodon.hypophthalmus" 46.6666666666667
"1058" "2014/12/26" "14-15" 2015 "Pangasianodon.hypophthalmus" 40
"1059" "2014/12/27" "14-15" 2015 "Pangasianodon.hypophthalmus" 739.729729743798
"1060" "2014/12/28" "14-15" 2015 "Pangasianodon.hypophthalmus" 47.4658738151272
"1061" "2014/12/29" "14-15" 2015 "Pangasianodon.hypophthalmus" 67.5815074271022
"1062" "2014/12/30" "14-15" 2015 "Pangasianodon.hypophthalmus" 130.374869165854
"1063" "2014/12/31" "14-15" 2015 "Pangasianodon.hypophthalmus" 30
"1064" "2015/01/01" "14-15" 2015 "Pangasianodon.hypophthalmus" 127.108301342003
"1065" "2015/01/02" "14-15" 2015 "Pangasianodon.hypophthalmus" 900
"1066" "2015/01/04" "14-15" 2015 "Pangasianodon.hypophthalmus" 30.3567546141193
"1067" "2015/01/07" "14-15" 2015 "Pangasianodon.hypophthalmus" 40.1900899819855
"1068" "2015/01/16" "14-15" 2015 "Pangasianodon.hypophthalmus" 25.593220340598
"1069" "2015/01/19" "14-15" 2015 "Pangasianodon.hypophthalmus" 529.994077036802
"1070" "2015/01/22" "14-15" 2015 "Pangasianodon.hypophthalmus" 26.6666666756231
"1071" "2015/01/25" "14-15" 2015 "Pangasianodon.hypophthalmus" 140.000000006428
"1072" "2015/01/26" "14-15" 2015 "Pangasianodon.hypophthalmus" 810.257633587786
"1073" "2015/01/27" "14-15" 2015 "Pangasianodon.hypophthalmus" 65.1147088831818
"1074" "2015/01/28" "14-15" 2015 "Pangasianodon.hypophthalmus" 797.73913046253
"1075" "2015/01/29" "14-15" 2015 "Pangasianodon.hypophthalmus" 98.7350448081967
"1076" "2015/01/30" "14-15" 2015 "Pangasianodon.hypophthalmus" 171.579920037286
"1077" "2015/01/31" "14-15" 2015 "Pangasianodon.hypophthalmus" 137.166188083274
"1078" "2015/02/01" "14-15" 2015 "Pangasianodon.hypophthalmus" 629.230769230769
"1079" "2015/02/03" "14-15" 2015 "Pangasianodon.hypophthalmus" 30.4257167630781
"1080" "2015/02/04" "14-15" 2015 "Pangasianodon.hypophthalmus" 134.27922814983
"1081" "2015/02/06" "14-15" 2015 "Pangasianodon.hypophthalmus" 30
"1082" "2015/02/22" "14-15" 2015 "Pangasianodon.hypophthalmus" 67.5000000028211
"1083" "2015/02/23" "14-15" 2015 "Pangasianodon.hypophthalmus" 220.000000061351
"1084" "2015/02/24" "14-15" 2015 "Pangasianodon.hypophthalmus" 100
"1085" "2015/02/26" "14-15" 2015 "Pangasianodon.hypophthalmus" 95.0000000028438
"1086" "2015/02/27" "14-15" 2015 "Pangasianodon.hypophthalmus" 69.9999999828243
"1087" "2015/03/01" "14-15" 2015 "Pangasianodon.hypophthalmus" 19.9999999979189
"1088" "2015/03/04" "14-15" 2015 "Pangasianodon.hypophthalmus" 44.9999999950979
"1089" "2015/03/05" "14-15" 2015 "Pangasianodon.hypophthalmus" 54.9999999951777
