# Supplementary material for: Evidence of indiscriminate fishing effects in one of the world’s largest inland fisheries
Source: Sci Rep. 2018 Jun 12;8:8947. doi: 10.1038/s41598-018-27340-1 (PMC5997758; doi:10.1038/s41598-018-27340-1)
Supplement: Supplementary file 2 — Data used for this study [file 41598_2018_27340_MOESM2_ESM.zip › data/catch_data_spe.txt]

maxTL	trophic	guild4	X2001	X2002	X2003	X2004	X2005	X2006	X2007	X2008	X2009	X2010	X2011	X2012	X2013	X2014	X2015
Acantopsis.sp.	30.5	3.5	White	249070	116078	183352	49354	125240	178805	107312	52924	53416	21659	34086	122028	42373	34770	60487
Albulichthys.albuloides	36.6	2.79	White	6975	79803	133745	23954	12191	6135	26264	7294	4109	2385	1953	7345	2761	8517	5613
Amblyrhynchichthys.truncatus	48.8	2.4	White	422402	258364	177268	137772	125876	258429	208353	154930	183078	65697	59555	346595	69051	164253	152871
Anabas.testudineus	25	2.98	Black	2	5400	1528	222	5292	545	648	743	192	352	1683	9331	343	1393	5978
Arius.maculatus	80	3.36	White	291	23035	7687	271	9	40	92	7	432	720	53	2210	2980	15	338
Bagarius.bagarius	200	3.72	White	180	45490	21397	75	15917	0	50	1120	103	6	0	176	7	22	257
Bagrichthys.macracanthus	30.5	2.95	White	12381	28765	33076	193	432	3061	1478	3969	907	523	1946	8318	3440	5918	9817
Balantiocheilos.melanopterus	42.7	3	White	1038	14399	10687	28	4191	118	191	1012	502	0	136	0	43	99	242
Barbichthys.laevis	36.6	2.66	White	40876	71878	42222	11132	27664	55579	87689	37496	24667	34340	21382	50829	14044	42130	33492
Barbonymus.altus	24.4	2.4	Grey	163498	73667	71939	9801	30336	56533	22596	3442	8348	4828	11710	65376	18486	33613	22363
Barbonymus.gonionotus	40.5	2.36	White	0	39079	125205	1145	1641	7015	893	221	38	3	303	457	45	9275	462
Barbonymus.schwanenfeldii	42.7	2.31	Grey	0	67394	37872	286	57	18	449	120	224	87	48	1501	1021	2525	181
Belodontichthys.truncatus	73.2	4.08	White	572469	322254	299061	81818	557236	891682	45897	13532	58758	42886	35565	457166	173067	111583	75461
Boesemania.microlepis	122	3.72	Grey	62765	82589	44274	5633	144967	381796	64630	41091	46985	39408	18971	172073	33119	87583	16988
Carinotetraodon.lorteti	7.3	3.5	Estuarine	101328	19886	9075	15377	22126	17176	30193	5349	6853	19097	9165	124382	16404	64097	51184
Catlocarpio.siamensis	300	2.92	White	257	36372	14085	119	800	36597	1849	379	700	6583	151	1833	21	25866	260
Channa.lucius	48.8	3.91	Black	0	7061	46032	1281	1654	4427	202	512	1942	51	89	5042	1826	400	619
Channa.micropeltes	158.6	3.85	Black	159	73197	102663	7170	51008	2144	7550	211	341	403	0	16726	1450	987	1656
Channa.striata	122	3.36	Black	162	18318	9682	7898	7938	8551	3895	785	1473	488	378	5738	1257	3308	459
Chitala.ornata	122	3.68	White	25913	154038	75342	11833	70793	5543	8381	4218	2855	2095	1388	6214	17686	19712	6570
Cirrhinus.jullieni	24.4	2.48	White	0	0	825	550	215	573	5112	1387	13856	21262	4191	2861	770	8351	18355
Cirrhinus.microlepis	79.3	2.38	White	600079	669734	1023146	117407	919552	672576	203388	79431	80037	91166	57135	808763	90988	467452	255945
Clupeichthys.aesarnensis	8.5	2.89	White	56388	25577	122534	121333	69881	133945	223779	142338	168873	89526	202881	223213	24683	147712	71264
Clupisoma.sinense	37.8	3.42	White	0	0	7849	6111	44075	16459	4360	12853	2352	7325	5137	37363	2413	861	1278
Coilia.lindmani	24.4	3.74	Estuarine	28041	159893	81409	21890	15114	29887	17320	11877	12821	10380	2556	13890	5248	10804	9287
Cosmochilus.harmandi	100	2	White	87835	220735	122211	34832	223426	291096	186542	34441	72967	43264	40865	316843	67807	245530	95568
Cyclocheilichthys.armatus	26.45	3.38	Grey	16083	70721	95717	4433	7942	16949	31711	14957	7679	6068	10077	15671	400	4493	4040
Cyclocheilichthys.enoplos	90.3	3.15	White	1155089	996133	461974	116397	265346	375618	254957	79730	84879	41943	42238	280170	94131	235059	121922
Cyclocheilos.furcatus	73	3.65	White	0	0	4020	0	221	147	39	453	137	71	0	311	15	67	0
Cynoglossus.feldmanni	30.5	3.5	White	43	0	95934	100756	367179	267904	33373	59091	35363	27440	39561	201327	58074	67535	103147
Cynoglossus.microlepis	40	3.5	White	196027	312813	144941	34395	91718	67002	23214	42336	18304	23871	31598	144438	33351	43417	34801
Datnioides.polota	37	3.68	Estuarine	0	2049	214	5853	8217	2943	6374	4507	3290	1363	1673	3518	969	5488	2269
Doryichthys.boaja	50	3.27	Estuarine	0	0	0	0	1577	6	4	3327	592	52	25	1830	448	1561	18189
Epalzeorhynchos.frenatus	15	2.31	White	0	0	1168	140	56	1468	1252	595	5904	522	249	4514	286	2511	4848
Epalzeorhynchos.munense	11.4	2.64	White	0	0	157	0	5648	22	3	26	0	264	0	2883	137	2909	4899
Esomus.longimanus	9.8	3.31	Black	2674	26532	23566	2636	287	5786	2196	1219	77	518	265	539	2243	1235	316
Glossogobius.aureus	30.5	3.98	Estuarine	19124	20138	2276	467	6012	38594	24182	4629	2220	1170	1957	6752	4254	10352	7380
Glyptothorax.fuscus	14.8	3.2	White	0	12291	2906	445	0	28	0	150	112	40	0	1	4	0	275
Gyrinocheilus.aymonieri	34.2	2.52	White	59068	171509	218574	92026	156207	485398	377328	189825	118344	47116	64530	300255	73748	150364	180604
Hampala.dispar	42.7	3.7	White	56106	79867	126367	12273	19842	20252	10705	2478	760	20358	171	44933	5406	1043	11797
Helicophagus.waandersii	70	3.15	White	71194	276115	242907	17177	17394	36798	12839	18992	14221	8747	3379	18853	9314	19702	5414
Hemibagrus.filamentus	50	3.56	White	0	15695	8852	0	163	414	44	347	180	16	10	1270	772	3700	454
Hemibagrus.nemurus	79.3	3.62	White	53249	256620	214157	34328	175431	327102	94178	39023	28263	25319	13942	165136	32841	117024	89487
Hemibagrus.wyckii	86.6	3.76	White	0	61626	19634	699	867	7576	4675	35	46	479	184	40223	2195	467	509
Hemisilurus.mekongensis	80	3.3	White	10481	34246	31746	1019	852	3591	4225	3535	1164	190	1	15275	955	276	1281
Henicorhynchus.lobatus	18.3	2.74	White	4465739	1819216	1511371	2683434	6363314	842649	2683772	3048416	1685086	2224123	1154548	11248292	3144906	5194157	3209501
Henicorhynchus.siamensis	24.4	2	White	1034187	1209324	1048806	1161563	4860910	5073675	3409773	1304109	1316764	803464	755418	3920147	481272	2159247	1565870
Henicorhynchus.sp.	15	2	White	3751168	742195	528019	1412763	1619020	8544653	3907546	2081956	4535060	1492195	1969030	6721594	2173433	3141268	3292804
Hyporhamphus.limbatus	35	3.1	Estuarine	60	293	216	0	1000	2613	6	699	0	223	2	9	24	460	636
Hypsibarbus.malcolmi	61	3.2	White	305383	575244	231011	59757	184565	328135	65691	22279	16599	12032	34695	194921	52624	116175	78277
Hypsibarbus.vernayi	26.4	2.99	White	0	18046	5442	94	0	805	0	144	705	626	620	3873	1279	2968	388
Kryptopterus.bicirrhis	18.3	3.89	White	0	0	2687	1495	10690	98472	691	424	822	107	22	40	1159	120	140
Kryptopterus.cryptopterus	17	3.8	White	0	2308	170	4	7	13	922	2	71	37	1	1532	110	182	50
Kryptopterus.schilbeides	12	3.78	White	12753	84109	27156	9061	4790	18853	15351	11054	4183	1664	858	785	1557	7883	5712
Labeo.chrysophekadion	90	2	White	577223	606143	458128	299056	546726	792358	783270	333285	294931	180573	157410	1425609	236813	734126	456099
Labiobarbus.lineatus	15.5	2.49	White	770319	1223326	1132107	1012216	1209947	2324277	2166258	1561029	1468222	898062	1589730	5767999	2573586	4240825	2897648
Labiobarbus.siamensis	22	2.3	White	1700467	506569	390635	67459	13330	88493	9332	142203	331894	312425	64651	392447	117861	422412	259877
Leptobarbus.hoevenii	122	2.76	White	18886	72361	105950	20557	21804	33094	4899	1315	6098	2517	824	58471	23851	21404	20628
Lobocheilos.davisi	9	2	White	95587	124041	75546	27555	47653	240869	106675	32649	15254	9061	4576	87481	23745	38494	43942
Luciosoma.bleekeri	30.5	3.78	White	0	45127	5786	90	1356	20575	31334	16592	10211	418	3701	10804	285	2116	418
Lycothrissa.crocodilus	36.6	3.71	White	0	0	0	0	0	1042	58	313	146	0	9	41	12	4	77
Macrochirichthys.macrochirus	100	3.7	Grey	39069	141570	49051	3833	118001	26595	30275	3171	21437	4288	797	29049	4828	8340	6904
Macrognathus.siamensis	36.6	3.26	Black	13624	40780	11078	2357	43	61	426	79	29	571	20	510	2525	106	3060
Mastacembelus.armatus	34.9	2.78	White	1470	118435	26182	22997	74322	30285	2830	11500	2895	1259	1313	16136	8907	7145	5932
Mastacembelus.erythrotaenia	100	2.74	White	0	0	0	95	9953	571	69	664	128	0	20	176	0	267	318
Mystus.albolineatus	42.7	3.65	Grey	0	0	49002	5102	6706	10014	71	614	998	834	110	5311	287	812	2276
Mystus.atrifasciatus	18.3	3.04	Grey	20	9737	18640	1032	6256	23342	5070	5921	2065	1574	1942	17109	1361	8515	4924
Mystus.bocourti	29.3	3.5	Grey	0	0	4718	756	53	1559	602	432	3	17	96	1056	587	777	86
Mystus.singaringan	36.6	3.77	Grey	1938	70823	36406	24	1171	11613	16374	4313	3900	705	5708	12403	4705	2041	511
Notopterus.notopterus	73.2	3.6	Grey	14449	50468	13209	7291	13646	113	2824	551	103	736	2902	25421	4352	830	5039
Oreochromis.mossambicus	47.6	2.17	White	0	37	4586	563	1043	117	176	95	202	5092	2010	5655	4503	3328	947
Osteochilus.lini	18.3	2	White	820303	92801	206810	76271	130525	249957	155881	113136	72993	44079	20878	148302	25934	88173	60479
Osteochilus.melanopleurus	73.2	2.32	White	489833	658117	305214	137251	161000	247486	41436	18499	20510	12417	13114	70287	32955	34005	26504
Osteochilus.schlegeli	49	2	Grey	1322	30010	18136	1385	3539	5600	4125	1775	159	96	112	11135	3801	8202	28198
Oxyeleotris.marmorata	79.3	3.9	Black	377	19674	1243	86	476	602	236	71	356	2305	89	1809	1303	524	238
Pangasianodon.gigas	300	2.3	White	0	0	2812	415	0	0	0	22	332	8844	679	0	0	0	0
Pangasianodon.hypophthalmus	158.6	3.12	White	236953	273968	192814	30036	62689	167473	49773	23266	22704	38103	13783	92227	56135	72178	42842
Pangasius.bocourti	146.4	3.18	White	150	7524	21905	182	36724	10913	9873	16639	1676	6158	1984	7889	923	406	557
Pangasius.conchophilus	146.4	2.73	White	39013	487872	227736	30263	112156	84577	42594	24331	35668	29116	33889	169468	76241	84582	85520
Pangasius.krempfi	146.4	2	White	0	0	7851	68	205	315	108	0	493	75	98	3146	706	1042	58
Pangasius.larnaudii	158.6	3.26	White	676259	654319	298461	59564	363406	798535	99355	102871	96230	71053	79064	585544	242320	275498	190580
Pangasius.sanitwongsei	366	3.99	White	0	0	1966	893	4765	1469	5788	898	1820	3479	770	5897	2818	898	942
Parachela.siamensis	18.3	3.42	Grey	633912	285566	357681	79012	92471	311671	60889	42514	25719	10740	3762	32421	41455	40007	44697
Paralaubuca.barroni	18.3	3.3	Grey	3633677	555428	884447	765738	3567607	7098425	3254565	1693215	1064858	890692	951998	6306467	1655236	2341310	2683652
Parambassis.apogonoides	12.2	2.87	Grey	26	16512	18267	4033	7083	10698	29959	11545	890	3055	2126	11457	3193	3242	15302
Parambassis.ranga	8	3.27	Black	16275	0	1739	766	1388	3080	8796	6919	6137	3248	2558	12308	896	363	9425
Parambassis.wolffii	24.4	3.72	Grey	158007	144595	73803	15244	17915	15857	41407	16689	11412	6230	5998	16920	10216	12970	31664
Phalacronotus.micronemus	61	4.03	White	427987	345957	292437	91962	386438	819410	109785	37516	32231	41540	21574	192939	68362	239060	125641
Plotosus.canius	150	3.88	Estuarine	0	10506	2402	883	335	130	8	1	23	117	0	2	1085	4057	18
Polynemus.multifilis	34.2	3.74	Estuarine	6242	176414	97857	14650	3021	27431	4512	16120	7893	5581	4179	33299	10806	33834	11928
Pristolepis.fasciata	20	3.19	Grey	57494	82314	62682	24378	4352	5252	12366	4031	2239	1753	3266	7378	5710	18362	10541
Probarbus.jullieni	183	3.17	White	21064	82881	9932	197	84463	622818	6327	1976	4037	5060	1906	20769	4974	9707	1536
Probarbus.labeamajor	183	2.47	White	0	0	0	24	139	102126	492	33	191	135	0	0	11	1316	20
Pseudolais.pleurotaenia	42.7	2.42	White	303226	321175	213322	143953	307726	323183	326933	210210	163487	176905	171229	666920	334795	489575	425261
Pseudomystus.siamensis	18.3	3.3	White	37	16580	3568	241	1667	404	45	664	411	146	121	424	152	118	433
Puntioplites.bulu	35	2.37	White	797	26999	2996	187	35	199	1067	56	111	842	351	5771	1337	43016	686
Puntioplites.proctozysron	30	2.7	White	1498218	569076	393999	179415	377640	799607	275810	247354	264535	156017	174644	866481	232518	614154	320223
Puntius.brevis	14.6	2.91	Grey	760	51253	59591	17342	9870	73495	56895	13476	14338	16347	17415	50523	6421	7909	7196
Raiamas.guttatus	36.6	3.89	White	0	0	21	16	4	6	4181	433	6804	3561	1473	45	5451	1416	17619
Rasbora.borapetensis	7.3	3.29	Grey	0	0	0	1	11237	1480	1415	25403	33244	3692	3071	64976	17398	23437	17232
Rasbora.tornieri	20.7	3.2	Grey	259781	132676	129849	27643	18728	90729	28917	11600	5346	5199	3162	106463	27943	49400	86847
Setipinna.melanochir	40.3	3.88	Estuarine	1347	78621	86881	1183	8381	11419	27713	9080	3525	1821	10247	27469	7194	18784	7000
Syncrossus.helodes	36.6	3.31	White	0	0	63834	104929	381783	594395	602810	206427	119024	96948	86215	636220	88762	465510	186295
Systomus.rubripinnis	30.5	2.88	White	4809	43656	62364	988	12267	14795	13005	10487	4180	5225	3659	27050	3494	15008	7544
Tenualosa.thibaudeaui	36.6	2	White	4957	104252	99180	25269	36251	77125	11595	3327	3876	4505	2949	45323	24685	20348	27691
Tenualosa.toli	60	2.48	White	0	0	0	0	0	25	123	54	274	63	0	796	0	0	20
Thryssocypris.tonlesapensis	7.8	3.2	Estuarine	0	33232	8223	48	112	5907	1194	679	91	125	228	7826	110	961	13
Thynnichthys.thynnoides	25	2.31	Grey	1227571	313718	477386	286293	307824	522565	742729	346543	282034	122403	77347	719016	180103	460581	543315
Toxotes.chatareus	48.8	3.99	Estuarine	0	21193	6671	1105	13753	36	2324	2090	472	373	1232	2278	4635	3998	23328
Trichopodus.microlepis	16	3.36	Black	229	3250	1571	67	40	0	100	48	240	1	2	537	5	4	77
Trichopodus.pectoralis	25	2.76	Black	0	9680	6960	93	44	150	22	151	360	21	349	3700	2435	51	0
Trigonopoma.pauciperforatum	7	3.3	Grey	0	0	320	7740	53263	82917	26892	44616	19083	6942	5404	34245	7273	12305	22390
Wallago.attu	240	3.68	White	1668	90134	123215	1663	45574	18598	5448	699	304	283	59	11121	168	2975	1834
Xenentodon.cancila	40	3.86	White	25626	40390	78967	61290	54614	94433	75214	20655	11346	31999	17936	122217	29052	56974	59849
Yasuhikotakia.lecontei	18.3	3.41	White	0	208817	159981	56365	106846	139055	103179	71958	6939	5618	36820	16262	11542	41880	63461
Yasuhikotakia.modesta	30.5	3.4	White	0	281221	239743	300100	376023	682103	579737	404061	122213	88593	96769	775781	177011	368098	316600
