# Supplementary material for: Evidence of indiscriminate fishing effects in one of the world’s largest inland fisheries
Source: Sci Rep. 2018 Jun 12;8:8947. doi: 10.1038/s41598-018-27340-1 (PMC5997758; doi:10.1038/s41598-018-27340-1)
Supplement: Supplementary file 2 — Data used for this study [file 41598_2018_27340_MOESM2_ESM.zip › data/daily_cpue_dai.txt]

"date" "season" "mean.daily.cpue"
"1" "2000/10/16" 2001 27
"2" "2000/10/17" 2001 14.28333333
"3" "2000/10/18" 2001 5.85
"4" "2000/10/19" 2001 12.01
"5" "2000/10/20" 2001 8.50625
"6" "2000/10/21" 2001 14.051
"7" "2000/10/22" 2001 10.30888889
"8" "2000/10/23" 2001 5.8
"9" "2000/10/24" 2001 9.258333333
"10" "2000/10/25" 2001 6
"11" "2000/10/26" 2001 6.4
"12" "2000/10/27" 2001 12.9
"13" "2000/10/28" 2001 18.952
"14" "2000/10/29" 2001 10.05
"15" "2000/10/30" 2001 60.684
"16" "2000/10/31" 2001 40.1
"17" "2000/11/02" 2001 74.35416667
"18" "2000/11/03" 2001 168.817963
"19" "2000/11/04" 2001 182.5459524
"20" "2000/11/05" 2001 124.2544444
"21" "2000/11/06" 2001 225.0611111
"22" "2000/11/07" 2001 224.1871429
"23" "2000/11/08" 2001 280.8020833
"24" "2000/11/09" 2001 332.0775
"25" "2000/11/10" 2001 610.9166667
"26" "2000/11/11" 2001 47.08666667
"27" "2000/11/12" 2001 43.4
"28" "2000/11/13" 2001 65.615
"29" "2000/11/14" 2001 105.9258333
"30" "2000/11/15" 2001 30.38690476
"31" "2000/11/16" 2001 54.43333333
"32" "2000/11/17" 2001 56.67714286
"33" "2000/11/18" 2001 53.07916667
"34" "2000/11/19" 2001 64.83125
"35" "2000/11/20" 2001 67.71904762
"36" "2000/11/21" 2001 58.78722222
"37" "2000/11/22" 2001 60.39291667
"38" "2000/11/23" 2001 33.91111111
"39" "2000/11/24" 2001 74.68666667
"40" "2000/11/25" 2001 53.6375
"41" "2000/11/27" 2001 30.12
"42" "2000/11/28" 2001 34.3
"43" "2000/12/01" 2001 1200
"44" "2000/12/02" 2001 1390.270833
"45" "2000/12/03" 2001 280.9
"46" "2000/12/04" 2001 1249.718485
"47" "2000/12/05" 2001 934.6458333
"48" "2000/12/06" 2001 811.657619
"49" "2000/12/07" 2001 100.0008333
"50" "2000/12/08" 2001 143.3745556
"51" "2000/12/09" 2001 81.409375
"52" "2000/12/11" 2001 86.07619048
"53" "2000/12/12" 2001 109.0613333
"54" "2000/12/13" 2001 58.87928571
"55" "2000/12/14" 2001 74.05761905
"56" "2000/12/15" 2001 50.675
"57" "2000/12/16" 2001 56.44333333
"58" "2000/12/18" 2001 63.45357143
"59" "2000/12/19" 2001 47.7425
"60" "2000/12/20" 2001 41.0775
"61" "2000/12/21" 2001 46.23809524
"62" "2000/12/22" 2001 43.32875
"63" "2000/12/23" 2001 54.47333333
"64" "2000/12/25" 2001 32.89333333
"65" "2000/12/26" 2001 104.1802381
"66" "2000/12/27" 2001 35.29666667
"67" "2000/12/28" 2001 33.30833333
"68" "2000/12/29" 2001 132.325
"69" "2000/12/30" 2001 53.6016
"70" "2001/01/02" 2001 19777.5
"71" "2001/01/03" 2001 17226
"72" "2001/01/04" 2001 24332.91667
"73" "2001/01/05" 2001 22391.66667
"74" "2001/01/06" 2001 14383.54167
"75" "2001/01/07" 2001 15301.11111
"76" "2001/01/08" 2001 7390.208333
"77" "2001/01/09" 2001 9753.333333
"78" "2001/01/10" 2001 1901.388889
"79" "2001/01/11" 2001 1188.555556
"80" "2001/01/12" 2001 488.3333333
"81" "2001/01/13" 2001 431.5
"82" "2001/01/14" 2001 221.25
"83" "2001/01/15" 2001 236.4947222
"84" "2001/01/16" 2001 55.23333333
"85" "2001/01/17" 2001 58.36309524
"86" "2001/01/18" 2001 27.78
"87" "2001/01/19" 2001 32.46916667
"88" "2001/01/20" 2001 30.57666667
"89" "2001/01/22" 2001 41.05
"90" "2001/01/23" 2001 38.23416667
"91" "2001/01/24" 2001 32.15533333
"92" "2001/01/25" 2001 51.38125
"93" "2001/01/26" 2001 42.6525
"94" "2001/01/27" 2001 70.279
"95" "2001/01/31" 2001 858.9
"96" "2001/02/01" 2001 10038.02667
"97" "2001/02/02" 2001 17506.97917
"98" "2001/02/03" 2001 27610
"99" "2001/02/04" 2001 17358.80952
"100" "2001/02/05" 2001 10201.42857
"101" "2001/02/06" 2001 10807.77778
"102" "2001/02/07" 2001 5991.666667
"103" "2001/02/08" 2001 2667.361111
"104" "2001/02/09" 2001 411.9444444
"105" "2001/02/10" 2001 303.1194444
"106" "2001/02/12" 2001 84.52611111
"107" "2001/02/13" 2001 64.23333333
"108" "2001/02/14" 2001 36.07333333
"109" "2001/02/15" 2001 35.93875
"110" "2001/02/16" 2001 46.43875
"111" "2001/02/17" 2001 40.5
"112" "2001/02/19" 2001 64.93
"113" "2001/02/20" 2001 49.96458333
"114" "2001/02/21" 2001 38.09583333
"115" "2001/02/22" 2001 40.1025
"116" "2001/02/23" 2001 93
"117" "2001/02/24" 2001 129
"118" "2001/02/26" 2001 446.625
"119" "2001/02/27" 2001 958.25
"120" "2001/02/28" 2001 1039.5
"121" "2001/03/01" 2001 4609.444444
"122" "2001/03/02" 2001 5477.916667
"123" "2001/03/03" 2001 4709.25
"124" "2001/03/04" 2001 8373.75
"125" "2001/03/05" 2001 5020.416667
"126" "2001/03/06" 2001 4438
"127" "2001/03/07" 2001 4951.571429
"128" "2001/03/08" 2001 4266.666667
"129" "2001/03/09" 2001 404.1666667
"130" "2001/03/10" 2001 807
"131" "2001/03/12" 2001 488.4
"132" "2001/03/13" 2001 361
"133" "2001/03/14" 2001 368
"134" "2001/03/15" 2001 332
"135" "2001/03/16" 2001 288
"136" "2001/10/01" 2002 45.30649425
"137" "2001/10/16" 2002 38.72833297
"138" "2001/10/17" 2002 62.6683323
"139" "2001/10/18" 2002 53.63333358
"140" "2001/10/19" 2002 34.2900002
"141" "2001/10/20" 2002 79.95750093
"142" "2001/10/22" 2002 78.48800011
"143" "2001/10/23" 2002 29.88249943
"144" "2001/10/24" 2002 57.09666692
"145" "2001/10/25" 2002 95.94722276
"146" "2001/10/26" 2002 84.56837951
"147" "2001/10/27" 2002 93.33224726
"148" "2001/10/28" 2002 60.22854149
"149" "2001/10/29" 2002 159.6979124
"150" "2001/11/01" 2002 162.339952
"151" "2001/11/02" 2002 225.4762508
"152" "2001/11/03" 2002 296.9749999
"153" "2001/11/05" 2002 218.375
"154" "2001/11/06" 2002 138.9999998
"155" "2001/11/07" 2002 238.6374989
"156" "2001/11/08" 2002 117.9583325
"157" "2001/11/09" 2002 263.4133339
"158" "2001/11/10" 2002 35.78999949
"159" "2001/11/12" 2002 139.8149986
"160" "2001/11/13" 2002 176.5937521
"161" "2001/11/14" 2002 179.5858315
"162" "2001/11/15" 2002 189.8862567
"163" "2001/11/16" 2002 236.3437515
"164" "2001/11/17" 2002 236.023752
"165" "2001/11/19" 2002 208.8680057
"166" "2001/11/20" 2002 148.3100049
"167" "2001/11/21" 2002 168.6141648
"168" "2001/11/22" 2002 250.4100026
"169" "2001/11/23" 2002 305.9616652
"170" "2001/11/24" 2002 387.6652781
"171" "2001/11/25" 2002 317.6666667
"172" "2001/11/26" 2002 312.3058861
"173" "2001/11/27" 2002 718.625
"174" "2001/11/28" 2002 654.7333333
"175" "2001/11/29" 2002 395.9446669
"176" "2001/11/30" 2002 339.0000003
"177" "2001/12/01" 2002 3685.416762
"178" "2001/12/02" 2002 480
"179" "2001/12/03" 2002 166.7346659
"180" "2001/12/04" 2002 170.8320007
"181" "2001/12/05" 2002 189.7814278
"182" "2001/12/06" 2002 85.6400032
"183" "2001/12/07" 2002 46.63999945
"184" "2001/12/08" 2002 145.8900003
"185" "2001/12/09" 2002 174
"186" "2001/12/10" 2002 60.55500162
"187" "2001/12/11" 2002 144.6834996
"188" "2001/12/12" 2002 97.91917098
"189" "2001/12/13" 2002 97.65599971
"190" "2001/12/14" 2002 75.55833272
"191" "2001/12/15" 2002 115.1875014
"192" "2001/12/16" 2002 576
"193" "2001/12/17" 2002 201.4660024
"194" "2001/12/18" 2002 432.0200017
"195" "2001/12/19" 2002 812.8704974
"196" "2001/12/20" 2002 324.7774969
"197" "2001/12/21" 2002 2548.888889
"198" "2001/12/22" 2002 2761.586667
"199" "2001/12/23" 2002 1807.5
"200" "2001/12/24" 2002 6333.083333
"201" "2001/12/25" 2002 6987.857143
"202" "2001/12/26" 2002 9060
"203" "2001/12/27" 2002 9823.095238
"204" "2001/12/28" 2002 3953.541667
"205" "2001/12/29" 2002 2895.407407
"206" "2001/12/31" 2002 530.1666667
"207" "2002/01/01" 2002 4561.679999
"208" "2002/01/02" 2002 570.56
"209" "2002/01/03" 2002 322.3733341
"210" "2002/01/04" 2002 157.0333326
"211" "2002/01/05" 2002 160.4072224
"212" "2002/01/07" 2002 67.3799976
"213" "2002/01/08" 2002 99.75166729
"214" "2002/01/09" 2002 92.59761942
"215" "2002/01/10" 2002 75.93058226
"216" "2002/01/11" 2002 94.52285354
"217" "2002/01/12" 2002 104.0346394
"218" "2002/01/14" 2002 244.5
"219" "2002/01/15" 2002 204.2708333
"220" "2002/01/16" 2002 222.696667
"221" "2002/01/17" 2002 334.6291673
"222" "2002/01/18" 2002 7083.5625
"223" "2002/01/19" 2002 4195.555556
"224" "2002/01/20" 2002 12987.5
"225" "2002/01/21" 2002 31156.64073
"226" "2002/01/22" 2002 37218.64286
"227" "2002/01/23" 2002 31025.53571
"228" "2002/01/24" 2002 19317.85714
"229" "2002/01/25" 2002 11639.88095
"230" "2002/01/26" 2002 9141.587302
"231" "2002/01/27" 2002 4500.972222
"232" "2002/01/28" 2002 3582.333333
"233" "2002/01/29" 2002 2215
"234" "2002/01/31" 2002 807.75
"235" "2002/02/01" 2002 179.5157222
"236" "2002/02/02" 2002 90.58342938
"237" "2002/02/04" 2002 86.49502761
"238" "2002/02/05" 2002 41.60000022
"239" "2002/02/06" 2002 91.39733315
"240" "2002/02/07" 2002 62.27000001
"241" "2002/02/08" 2002 45.94499976
"242" "2002/02/09" 2002 47.0179993
"243" "2002/02/11" 2002 93.69420123
"244" "2002/02/12" 2002 100.8811739
"245" "2002/02/13" 2002 207.0277778
"246" "2002/02/14" 2002 286.4857143
"247" "2002/02/15" 2002 288.3124998
"248" "2002/02/16" 2002 700.3999991
"249" "2002/02/18" 2002 820.6
"250" "2002/02/19" 2002 1678.944444
"251" "2002/02/20" 2002 2726.041667
"252" "2002/02/21" 2002 3989.142857
"253" "2002/02/22" 2002 4271.555556
"254" "2002/02/23" 2002 5851.166667
"255" "2002/02/24" 2002 5194.666667
"256" "2002/02/25" 2002 5406
"257" "2002/02/26" 2002 6314.962963
"258" "2002/02/27" 2002 4396.222222
"259" "2002/02/28" 2002 1878.5
"260" "2002/03/01" 2002 203
"261" "2002/03/02" 2002 153.5
"262" "2002/03/03" 2002 289.3333333
"263" "2002/03/04" 2002 61.08333333
"264" "2002/03/05" 2002 68.75
"265" "2002/03/06" 2002 56.20833333
"266" "2002/03/07" 2002 67.43249989
"267" "2002/03/08" 2002 47.63333337
"268" "2002/03/09" 2002 63.39999986
"269" "2002/03/10" 2002 13.19999981
"270" "2002/03/11" 2002 109.375
"271" "2002/03/12" 2002 82.625
"272" "2002/03/13" 2002 110.375
"273" "2002/03/14" 2002 205
"274" "2002/03/15" 2002 225
"275" "2002/10/15" 2003 55.47937481
"276" "2002/10/16" 2003 67.77249994
"277" "2002/10/17" 2003 82.70571408
"278" "2002/10/18" 2003 73.4584371
"279" "2002/10/19" 2003 83.85555557
"280" "2002/10/20" 2003 120.8268743
"281" "2002/10/21" 2003 88.63999914
"282" "2002/10/22" 2003 41.01562511
"283" "2002/10/23" 2003 47.31875084
"284" "2002/10/24" 2003 39.93000093
"285" "2002/10/25" 2003 40.02200029
"286" "2002/10/26" 2003 37.43000007
"287" "2002/10/28" 2003 44.40750009
"288" "2002/10/29" 2003 32.4712501
"289" "2002/11/01" 2003 47.57999975
"290" "2002/11/02" 2003 42.24666696
"291" "2002/11/04" 2003 57.543334
"292" "2002/11/05" 2003 56.57583347
"293" "2002/11/06" 2003 102.4150003
"294" "2002/11/07" 2003 167.8575007
"295" "2002/11/08" 2003 326.3350005
"296" "2002/11/09" 2003 368.0116655
"297" "2002/11/11" 2003 387.5299971
"298" "2002/11/12" 2003 340.1708337
"299" "2002/11/13" 2003 280.0509373
"300" "2002/11/14" 2003 283.0195244
"301" "2002/11/15" 2003 309.1141067
"302" "2002/11/16" 2003 237.0407142
"303" "2002/11/17" 2003 288.8364802
"304" "2002/11/18" 2003 236.3172223
"305" "2002/11/19" 2003 208.6950009
"306" "2002/11/20" 2003 108.0400015
"307" "2002/11/21" 2003 72.37499806
"308" "2002/11/22" 2003 78.75437456
"309" "2002/11/23" 2003 66.28749904
"310" "2002/11/25" 2003 48.35250076
"311" "2002/11/26" 2003 36.35100005
"312" "2002/11/27" 2003 52.89833355
"313" "2002/11/28" 2003 44.72108206
"314" "2002/11/29" 2003 36.66333302
"315" "2002/11/30" 2003 45.96516568
"316" "2002/12/02" 2003 46.6274999
"317" "2002/12/03" 2003 74.85500024
"318" "2002/12/04" 2003 46.5666685
"319" "2002/12/05" 2003 127.8149994
"320" "2002/12/06" 2003 131.9400001
"321" "2002/12/07" 2003 197.2799993
"322" "2002/12/09" 2003 221.7383337
"323" "2002/12/10" 2003 228.0333353
"324" "2002/12/11" 2003 203.4637518
"325" "2002/12/12" 2003 264.3675
"326" "2002/12/13" 2003 1821.865637
"327" "2002/12/14" 2003 389.588125
"328" "2002/12/15" 2003 1310.659375
"329" "2002/12/16" 2003 617.0328552
"330" "2002/12/17" 2003 1304.529365
"331" "2002/12/18" 2003 710.9887514
"332" "2002/12/19" 2003 1359.0181
"333" "2002/12/20" 2003 291.295
"334" "2002/12/21" 2003 284.84
"335" "2002/12/23" 2003 108.2145833
"336" "2002/12/24" 2003 68.59583293
"337" "2002/12/25" 2003 45.60999994
"338" "2002/12/26" 2003 46.26999996
"339" "2002/12/27" 2003 31.4566667
"340" "2002/12/28" 2003 37.37749979
"341" "2002/12/30" 2003 38.26499999
"342" "2002/12/31" 2003 32.6966668
"343" "2003/01/02" 2003 40.33791666
"344" "2003/01/04" 2003 59.04499829
"345" "2003/01/06" 2003 101.1750003
"346" "2003/01/08" 2003 137.7941655
"347" "2003/01/10" 2003 15010.74
"348" "2003/01/11" 2003 10437.125
"349" "2003/01/12" 2003 13078.07639
"350" "2003/01/13" 2003 14784.64286
"351" "2003/01/14" 2003 20792.7037
"352" "2003/01/15" 2003 20928.15079
"353" "2003/01/16" 2003 6836.25
"354" "2003/01/17" 2003 6010.555556
"355" "2003/01/18" 2003 5069.666667
"356" "2003/01/20" 2003 1396.408333
"357" "2003/01/22" 2003 231.3966668
"358" "2003/01/24" 2003 167.9833328
"359" "2003/01/25" 2003 112.2000007
"360" "2003/01/27" 2003 141.3333342
"361" "2003/01/29" 2003 133.6250013
"362" "2003/01/31" 2003 172.500001
"363" "2003/02/04" 2003 128.5783345
"364" "2003/02/05" 2003 225.8491675
"365" "2003/02/06" 2003 363.561113
"366" "2003/02/07" 2003 368.4916674
"367" "2003/02/08" 2003 1129.454167
"368" "2003/02/10" 2003 7467.333333
"369" "2003/02/11" 2003 11254.20833
"370" "2003/02/12" 2003 15813.875
"371" "2003/02/13" 2003 14339.29167
"372" "2003/02/14" 2003 13026.42857
"373" "2003/02/15" 2003 6814
"374" "2003/02/16" 2003 5434.214286
"375" "2003/02/17" 2003 3262.5
"376" "2003/02/19" 2003 871.5
"377" "2003/02/21" 2003 129.9499998
"378" "2003/02/22" 2003 46.01666641
"379" "2003/02/24" 2003 38.16666534
"380" "2003/02/26" 2003 36.9722218
"381" "2003/02/28" 2003 22.5
"382" "2003/03/01" 2003 13.65374997
"383" "2003/03/03" 2003 20.98999986
"384" "2003/03/04" 2003 27.5666666
"385" "2003/03/05" 2003 44.28749996
"386" "2003/03/06" 2003 107.63125
"387" "2003/03/07" 2003 113.7749996
"388" "2003/03/10" 2003 162.4150004
"389" "2003/03/11" 2003 167.7500004
"390" "2003/03/12" 2003 126.0099998
"391" "2003/03/13" 2003 140.0799997
"392" "2003/03/14" 2003 155.1916658
"393" "2003/03/15" 2003 187.5499983
"394" "2003/10/15" 2004 33.65475018
"395" "2003/10/16" 2004 13.89708337
"396" "2003/10/17" 2004 6.442000051
"397" "2003/10/18" 2004 23.49555548
"398" "2003/10/19" 2004 6.456666703
"399" "2003/10/20" 2004 17.77981464
"400" "2003/10/21" 2004 19.02024986
"401" "2003/10/22" 2004 79.23625088
"402" "2003/10/24" 2004 12.65749995
"403" "2003/10/25" 2004 51.74944416
"404" "2003/10/27" 2004 49.44166722
"405" "2003/10/28" 2004 54.27000002
"406" "2003/10/29" 2004 30.90250015
"407" "2003/11/01" 2004 38.14041636
"408" "2003/11/02" 2004 48.01533323
"409" "2003/11/03" 2004 185.3707232
"410" "2003/11/04" 2004 65.39882086
"411" "2003/11/05" 2004 72.95222223
"412" "2003/11/06" 2004 106.2206106
"413" "2003/11/07" 2004 62.69333363
"414" "2003/11/10" 2004 33.30333475
"415" "2003/11/12" 2004 16.92249998
"416" "2003/11/14" 2004 19.25000022
"417" "2003/11/15" 2004 18.52526658
"418" "2003/11/17" 2004 22.12166671
"419" "2003/11/19" 2004 16.07791675
"420" "2003/11/21" 2004 9.946250031
"421" "2003/11/22" 2004 14.80555534
"422" "2003/11/24" 2004 10.7541667
"423" "2003/11/26" 2004 8.036250032
"424" "2003/11/28" 2004 56.91916632
"425" "2003/11/29" 2004 26.04375024
"426" "2003/12/01" 2004 169.2187035
"427" "2003/12/02" 2004 389.7153692
"428" "2003/12/03" 2004 522.2762968
"429" "2003/12/04" 2004 526.4929187
"430" "2003/12/05" 2004 191.6696292
"431" "2003/12/06" 2004 121.596111
"432" "2003/12/07" 2004 89.45583317
"433" "2003/12/09" 2004 13.43041689
"434" "2003/12/11" 2004 28.0516667
"435" "2003/12/12" 2004 5.565000117
"436" "2003/12/13" 2004 18.79666655
"437" "2003/12/15" 2004 10.96500006
"438" "2003/12/17" 2004 8.848749928
"439" "2003/12/19" 2004 134.4840001
"440" "2003/12/20" 2004 54.80333353
"441" "2003/12/22" 2004 11.35875007
"442" "2003/12/24" 2004 149.9925
"443" "2003/12/26" 2004 132.2166654
"444" "2003/12/27" 2004 2290.066668
"445" "2003/12/29" 2004 1151.816667
"446" "2003/12/30" 2004 1560.729167
"447" "2004/01/01" 2004 12222.24286
"448" "2004/01/02" 2004 13692.27778
"449" "2004/01/03" 2004 29547.875
"450" "2004/01/04" 2004 4324.407407
"451" "2004/01/05" 2004 3085.011111
"452" "2004/01/06" 2004 2091.501666
"453" "2004/01/08" 2004 127
"454" "2004/01/09" 2004 85.86666637
"455" "2004/01/10" 2004 63.39166633
"456" "2004/01/12" 2004 37.57500012
"457" "2004/01/14" 2004 14.47374853
"458" "2004/01/16" 2004 11.21499996
"459" "2004/01/19" 2004 61.96000004
"460" "2004/01/26" 2004 94.33750021
"461" "2004/01/27" 2004 21
"462" "2004/01/28" 2004 206.0833333
"463" "2004/01/29" 2004 1008.055556
"464" "2004/01/30" 2004 7593.333333
"465" "2004/01/31" 2004 3910
"466" "2004/02/01" 2004 5488.270833
"467" "2004/02/02" 2004 11833.85417
"468" "2004/02/03" 2004 9495.616667
"469" "2004/02/04" 2004 5939.6
"470" "2004/02/05" 2004 1589.666667
"471" "2004/02/06" 2004 875.35
"472" "2004/02/07" 2004 322.5
"473" "2004/02/08" 2004 154
"474" "2004/02/09" 2004 110.0888891
"475" "2004/02/11" 2004 19.85
"476" "2004/02/13" 2004 15.75
"477" "2004/02/14" 2004 101.7925
"478" "2004/02/26" 2004 61.6053851
"479" "2004/02/27" 2004 57.31384695
"480" "2004/02/28" 2004 69.40000033
"481" "2004/02/29" 2004 64.49999952
"482" "2004/03/01" 2004 53.0933334
"483" "2004/03/02" 2004 48.76999899
"484" "2004/03/03" 2004 58.44000006
"485" "2004/10/16" 2005 76.25
"486" "2004/10/17" 2005 4.5
"487" "2004/10/18" 2005 54.8574999
"488" "2004/10/19" 2005 90.42375049
"489" "2004/10/20" 2005 136.6666667
"490" "2004/10/21" 2005 170.7149249
"491" "2004/10/22" 2005 75.64954153
"492" "2004/10/23" 2005 86.97250003
"493" "2004/10/24" 2005 75.3475922
"494" "2004/10/25" 2005 57.07937502
"495" "2004/10/26" 2005 68.01212943
"496" "2004/10/27" 2005 56.97083329
"497" "2004/10/28" 2005 64.42500006
"498" "2004/10/29" 2005 54.10416643
"499" "2004/11/02" 2005 37.94666681
"500" "2004/11/04" 2005 12.21875
"501" "2004/11/05" 2005 18.52749982
"502" "2004/11/06" 2005 36.60000008
"503" "2004/11/08" 2005 60.21333333
"504" "2004/11/10" 2005 135.0999997
"505" "2004/11/12" 2005 54.79833361
"506" "2004/11/13" 2005 240
"507" "2004/11/15" 2005 36.74583322
"508" "2004/11/17" 2005 109.1749999
"509" "2004/11/19" 2005 271.9864447
"510" "2004/11/20" 2005 275.2011122
"511" "2004/11/21" 2005 277.4622227
"512" "2004/11/22" 2005 191.1366666
"513" "2004/11/23" 2005 91.64568091
"514" "2004/11/24" 2005 163.3323707
"515" "2004/11/25" 2005 61.48799996
"516" "2004/11/29" 2005 66.71277811
"517" "2004/11/30" 2005 16.05833327
"518" "2004/12/02" 2005 16.81000014
"519" "2004/12/03" 2005 23.28749996
"520" "2004/12/04" 2005 14.16000003
"521" "2004/12/06" 2005 23.16666683
"522" "2004/12/08" 2005 12.93750011
"523" "2004/12/10" 2005 22.06458329
"524" "2004/12/11" 2005 41.99999994
"525" "2004/12/13" 2005 20.57750022
"526" "2004/12/15" 2005 328.1666667
"527" "2004/12/17" 2005 237.25
"528" "2004/12/18" 2005 334.8833323
"529" "2004/12/19" 2005 12589.48148
"530" "2004/12/20" 2005 33009.77778
"531" "2004/12/21" 2005 35848
"532" "2004/12/22" 2005 36136.66667
"533" "2004/12/23" 2005 16706.14815
"534" "2004/12/24" 2005 29236.75
"535" "2004/12/25" 2005 7678.814815
"536" "2004/12/27" 2005 361.9166667
"537" "2004/12/29" 2005 536.25
"538" "2004/12/31" 2005 124.0625
"539" "2005/01/03" 2005 20.33999991
"540" "2005/01/05" 2005 34.41249979
"541" "2005/01/06" 2005 52.57499996
"542" "2005/01/08" 2005 196
"543" "2005/01/10" 2005 12.45000013
"544" "2005/01/12" 2005 99.75
"545" "2005/01/14" 2005 18.77174543
"546" "2005/01/15" 2005 104.5
"547" "2005/01/17" 2005 7229.814815
"548" "2005/01/18" 2005 11614.2963
"549" "2005/01/19" 2005 26127.7037
"550" "2005/01/20" 2005 17865.16667
"551" "2005/01/21" 2005 14052.875
"552" "2005/01/22" 2005 9524.916667
"553" "2005/01/23" 2005 9253.851852
"554" "2005/01/25" 2005 5019.166667
"555" "2005/01/26" 2005 909.2
"556" "2005/01/28" 2005 597.7083333
"557" "2005/01/29" 2005 650
"558" "2005/01/31" 2005 80.5
"559" "2005/02/02" 2005 182.5
"560" "2005/02/04" 2005 183.125
"561" "2005/02/05" 2005 199.25
"562" "2005/02/07" 2005 243.125
"563" "2005/02/09" 2005 388.5
"564" "2005/02/11" 2005 277.6666667
"565" "2005/02/12" 2005 275.5
"566" "2005/02/14" 2005 162.1666667
"567" "2005/02/16" 2005 315.5425926
"568" "2005/02/17" 2005 265.6616667
"569" "2005/02/18" 2005 272.8333333
"570" "2005/02/19" 2005 399.5888889
"571" "2005/02/20" 2005 278.4878788
"572" "2005/02/21" 2005 322.63
"573" "2005/02/22" 2005 317.16875
"574" "2005/02/24" 2005 231
"575" "2005/02/25" 2005 162.25
"576" "2005/02/26" 2005 413
"577" "2005/10/12" 2006 18.2
"578" "2005/10/13" 2006 60.69361111
"579" "2005/10/14" 2006 34.06842593
"580" "2005/10/15" 2006 49.0021875
"581" "2005/10/16" 2006 24.2965625
"582" "2005/10/17" 2006 45.14833333
"583" "2005/10/18" 2006 48.74583333
"584" "2005/10/19" 2006 43.135
"585" "2005/10/20" 2006 10.825
"586" "2005/10/21" 2006 70.01375
"587" "2005/10/22" 2006 14.455
"588" "2005/10/24" 2006 3919.088889
"589" "2005/10/25" 2006 558.5883333
"590" "2005/10/26" 2006 324.4033333
"591" "2005/10/27" 2006 637.2525
"592" "2005/10/28" 2006 274.6983333
"593" "2005/10/29" 2006 161.2833333
"594" "2005/11/02" 2006 439.5
"595" "2005/11/04" 2006 67.46666667
"596" "2005/11/05" 2006 188.9166667
"597" "2005/11/07" 2006 176.7066667
"598" "2005/11/09" 2006 68.22559524
"599" "2005/11/10" 2006 64.19278912
"600" "2005/11/11" 2006 128.6422222
"601" "2005/11/12" 2006 157.1854167
"602" "2005/11/13" 2006 123.8277778
"603" "2005/11/14" 2006 127.565
"604" "2005/11/15" 2006 85.999375
"605" "2005/11/18" 2006 87.09166667
"606" "2005/11/19" 2006 45.0075
"607" "2005/11/21" 2006 10.92125
"608" "2005/11/23" 2006 12.77375
"609" "2005/11/25" 2006 12.5575
"610" "2005/11/26" 2006 9.97625
"611" "2005/11/28" 2006 13.705
"612" "2005/11/29" 2006 55.69125
"613" "2005/11/30" 2006 8.87875
"614" "2005/12/02" 2006 10.838125
"615" "2005/12/03" 2006 24.26624863
"616" "2005/12/05" 2006 19.5225
"617" "2005/12/06" 2006 190.255
"618" "2005/12/08" 2006 43.975
"619" "2005/12/09" 2006 424.3
"620" "2005/12/10" 2006 570.8731481
"621" "2005/12/11" 2006 403.1975
"622" "2005/12/12" 2006 475.65625
"623" "2005/12/13" 2006 216.612963
"624" "2005/12/14" 2006 198.487963
"625" "2005/12/15" 2006 181.7325
"626" "2005/12/17" 2006 35.27833333
"627" "2005/12/19" 2006 138.8433333
"628" "2005/12/21" 2006 31.2425
"629" "2005/12/23" 2006 43.13041667
"630" "2005/12/26" 2006 10.83
"631" "2005/12/28" 2006 41.15
"632" "2005/12/29" 2006 17.5975
"633" "2005/12/30" 2006 43.90875
"634" "2005/12/31" 2006 31.6
"635" "2006/01/02" 2006 77
"636" "2006/01/04" 2006 698.1416667
"637" "2006/01/06" 2006 21017.5
"638" "2006/01/07" 2006 28726.75926
"639" "2006/01/08" 2006 47541.2037
"640" "2006/01/09" 2006 77737.5
"641" "2006/01/10" 2006 68685.74074
"642" "2006/01/11" 2006 59000
"643" "2006/01/12" 2006 37335.46296
"644" "2006/01/13" 2006 23198.05556
"645" "2006/01/14" 2006 13925
"646" "2006/01/16" 2006 2542.5
"647" "2006/01/18" 2006 1480
"648" "2006/01/20" 2006 119.5625
"649" "2006/01/21" 2006 170
"650" "2006/01/23" 2006 128.75
"651" "2006/01/25" 2006 47.785
"652" "2006/01/27" 2006 27.895
"653" "2006/01/28" 2006 26.13333067
"654" "2006/01/30" 2006 10.5625
"655" "2006/02/01" 2006 180
"656" "2006/02/03" 2006 1105.5
"657" "2006/02/05" 2006 5203.333333
"658" "2006/02/06" 2006 9213.75
"659" "2006/02/07" 2006 10488.33333
"660" "2006/02/08" 2006 10544.72222
"661" "2006/02/09" 2006 8890.694444
"662" "2006/02/10" 2006 6082.291667
"663" "2006/02/11" 2006 3881.944444
"664" "2006/02/12" 2006 2854.074074
"665" "2006/02/13" 2006 849.4166667
"666" "2006/02/15" 2006 70.25
"667" "2006/02/17" 2006 68.75
"668" "2006/02/18" 2006 33
"669" "2006/03/01" 2006 36
"670" "2006/03/02" 2006 42
"671" "2006/03/03" 2006 112
"672" "2006/03/04" 2006 75.25
"673" "2006/03/05" 2006 92.75
"674" "2006/03/06" 2006 220.5
"675" "2006/03/07" 2006 1327.291667
"676" "2006/03/08" 2006 3906.666667
"677" "2006/03/09" 2006 3733.333333
"678" "2006/03/10" 2006 4640
"679" "2006/03/11" 2006 4640
"680" "2006/03/12" 2006 4160
"681" "2006/03/13" 2006 1672
"682" "2006/10/18" 2007 17.52
"683" "2006/10/19" 2007 68.775
"684" "2006/10/20" 2007 49.09
"685" "2006/10/23" 2007 44.2625
"686" "2006/10/24" 2007 41.62222222
"687" "2006/10/25" 2007 69.81
"688" "2006/10/26" 2007 47.39125
"689" "2006/10/27" 2007 42.7125
"690" "2006/10/29" 2007 110.5128333
"691" "2006/10/30" 2007 162.7144444
"692" "2006/10/31" 2007 158.1392424
"693" "2006/11/01" 2007 210.0040625
"694" "2006/11/02" 2007 171.0155556
"695" "2006/11/03" 2007 223.2174074
"696" "2006/11/04" 2007 182.3188542
"697" "2006/11/07" 2007 56.5
"698" "2006/11/09" 2007 36.66
"699" "2006/11/10" 2007 49.51
"700" "2006/11/13" 2007 91.2725
"701" "2006/11/14" 2007 63.24
"702" "2006/11/15" 2007 35.51875
"703" "2006/11/16" 2007 50.2
"704" "2006/11/17" 2007 42.42
"705" "2006/11/20" 2007 117.955
"706" "2006/11/21" 2007 65.62333333
"707" "2006/11/22" 2007 105.145
"708" "2006/11/23" 2007 44.1
"709" "2006/11/24" 2007 96.545
"710" "2006/11/27" 2007 81.088
"711" "2006/11/28" 2007 162.735
"712" "2006/11/29" 2007 206.7691667
"713" "2006/11/30" 2007 228.0633333
"714" "2006/12/01" 2007 122.7505
"715" "2006/12/02" 2007 120.7644444
"716" "2006/12/03" 2007 160.8601852
"717" "2006/12/04" 2007 153.418125
"718" "2006/12/05" 2007 62.22916667
"719" "2006/12/12" 2007 69.75375
"720" "2006/12/13" 2007 181.3625
"721" "2006/12/14" 2007 186.55
"722" "2006/12/15" 2007 36.4925
"723" "2006/12/18" 2007 63.83875
"724" "2006/12/19" 2007 119.4675
"725" "2006/12/20" 2007 51.56791667
"726" "2006/12/21" 2007 40.94
"727" "2006/12/22" 2007 109.92
"728" "2006/12/25" 2007 527.98
"729" "2006/12/26" 2007 1169.006667
"730" "2006/12/27" 2007 2612.416667
"731" "2006/12/28" 2007 9626.234848
"732" "2006/12/29" 2007 25434.79592
"733" "2006/12/30" 2007 28143.05556
"734" "2006/12/31" 2007 35615.27778
"735" "2007/01/01" 2007 46902.77778
"736" "2007/01/02" 2007 36188.95833
"737" "2007/01/03" 2007 13935
"738" "2007/01/04" 2007 7658.333333
"739" "2007/01/05" 2007 2550
"740" "2007/01/08" 2007 1550
"741" "2007/01/09" 2007 1995
"742" "2007/01/10" 2007 900
"743" "2007/01/11" 2007 460
"744" "2007/01/12" 2007 216
"745" "2007/01/13" 2007 177
"746" "2007/01/14" 2007 102
"747" "2007/01/15" 2007 110.94625
"748" "2007/01/16" 2007 54.6
"749" "2007/01/17" 2007 40.28
"750" "2007/01/18" 2007 36.33
"751" "2007/01/19" 2007 30.94
"752" "2007/01/20" 2007 30.42
"753" "2007/01/21" 2007 33.7
"754" "2007/01/22" 2007 37.57
"755" "2007/01/25" 2007 4640
"756" "2007/01/26" 2007 10589.72222
"757" "2007/01/27" 2007 6605.37037
"758" "2007/01/28" 2007 10949.81481
"759" "2007/01/29" 2007 4942.65625
"760" "2007/01/30" 2007 5404.259259
"761" "2007/01/31" 2007 6239.62963
"762" "2007/02/01" 2007 3753.018519
"763" "2007/02/02" 2007 708.5
"764" "2007/02/03" 2007 847.9333333
"765" "2007/02/04" 2007 425
"766" "2007/02/05" 2007 299.6666667
"767" "2007/02/06" 2007 259
"768" "2007/02/07" 2007 192.5
"769" "2007/02/08" 2007 219.5
"770" "2007/02/12" 2007 212
"771" "2007/02/13" 2007 123
"772" "2007/02/14" 2007 118
"773" "2007/02/15" 2007 92
"774" "2007/02/16" 2007 125
"775" "2007/02/18" 2007 113.75
"776" "2007/02/19" 2007 159
"777" "2007/02/20" 2007 189
"778" "2007/02/21" 2007 306.6666667
"779" "2007/02/22" 2007 387.1666667
"780" "2007/02/24" 2007 596.0138889
"781" "2007/02/25" 2007 1095.458333
"782" "2007/02/26" 2007 911.4861111
"783" "2007/02/27" 2007 1687.583333
"784" "2007/02/28" 2007 707.7916667
"785" "2007/10/29" 2008 127.5
"786" "2007/10/30" 2008 100
"787" "2007/10/31" 2008 82.5
"788" "2007/11/04" 2008 64.4875
"789" "2007/11/05" 2008 64.295
"790" "2007/11/07" 2008 45.08666667
"791" "2007/11/08" 2008 41.98
"792" "2007/11/09" 2008 27
"793" "2007/11/15" 2008 46.3725
"794" "2007/11/16" 2008 103.7883333
"795" "2007/11/17" 2008 75.91740741
"796" "2007/11/18" 2008 55.63036
"797" "2007/11/19" 2008 49.96015805
"798" "2007/11/20" 2008 54.68967901
"799" "2007/11/21" 2008 73.74967593
"800" "2007/11/22" 2008 111.0161111
"801" "2007/11/23" 2008 92.55351852
"802" "2007/11/25" 2008 32
"803" "2007/11/27" 2008 27.94695652
"804" "2007/11/28" 2008 27.0657029
"805" "2007/11/29" 2008 62.68222917
"806" "2007/11/30" 2008 36.33
"807" "2007/12/04" 2008 51.35
"808" "2007/12/05" 2008 35.025
"809" "2007/12/06" 2008 50.99916667
"810" "2007/12/07" 2008 42.1025
"811" "2007/12/14" 2008 195
"812" "2007/12/16" 2008 2616.22
"813" "2007/12/17" 2008 4697.452684
"814" "2007/12/18" 2008 10911.09506
"815" "2007/12/19" 2008 11533.26954
"816" "2007/12/20" 2008 13743.42593
"817" "2007/12/21" 2008 8054.583333
"818" "2007/12/22" 2008 5567.314815
"819" "2007/12/23" 2008 4750.851852
"820" "2007/12/24" 2008 67.75
"821" "2007/12/25" 2008 83.86293333
"822" "2007/12/26" 2008 120.8232639
"823" "2007/12/27" 2008 146.5385069
"824" "2007/12/28" 2008 38.89125
"825" "2008/01/04" 2008 40.955
"826" "2008/01/05" 2008 44.785
"827" "2008/01/08" 2008 46.9775
"828" "2008/01/09" 2008 295.82
"829" "2008/01/14" 2008 4764
"830" "2008/01/15" 2008 8745.555556
"831" "2008/01/16" 2008 11883.02864
"832" "2008/01/17" 2008 10106.66128
"833" "2008/01/18" 2008 9848.803365
"834" "2008/01/19" 2008 10003.7037
"835" "2008/01/20" 2008 3892.222222
"836" "2008/01/21" 2008 5551.25
"837" "2008/01/22" 2008 2875.083333
"838" "2008/01/25" 2008 391.875
"839" "2008/01/28" 2008 45.71527778
"840" "2008/01/29" 2008 55.8075
"841" "2008/01/30" 2008 37.01173684
"842" "2008/02/01" 2008 26.275
"843" "2008/02/04" 2008 65.75
"844" "2008/02/08" 2008 60.45
"845" "2008/02/10" 2008 63.75
"846" "2008/02/11" 2008 94.0625
"847" "2008/02/13" 2008 144.0175
"848" "2008/02/14" 2008 483.962963
"849" "2008/02/15" 2008 523.962963
"850" "2008/02/16" 2008 1558.883333
"851" "2008/02/17" 2008 1152.925926
"852" "2008/02/18" 2008 973.4814815
"853" "2008/02/19" 2008 795.2083333
"854" "2008/02/20" 2008 671.375
"855" "2008/02/21" 2008 742
"856" "2008/02/22" 2008 110.5
"857" "2008/02/25" 2008 135
"858" "2008/02/26" 2008 262.5
"859" "2008/02/27" 2008 234.5
"860" "2008/02/28" 2008 238
"861" "2008/10/11" 2009 47.445
"862" "2008/10/13" 2009 38.085
"863" "2008/10/14" 2009 36.03
"864" "2008/10/15" 2009 49.35
"865" "2008/10/16" 2009 67.71
"866" "2008/10/17" 2009 32.955
"867" "2008/10/18" 2009 35.55
"868" "2008/10/20" 2009 15.88333333
"869" "2008/10/21" 2009 10.20066667
"870" "2008/10/22" 2009 9.380833333
"871" "2008/10/23" 2009 11.83333333
"872" "2008/10/24" 2009 9.978333333
"873" "2008/10/25" 2009 19.28
"874" "2008/10/27" 2009 20.38
"875" "2008/10/28" 2009 10.71
"876" "2008/10/30" 2009 5
"877" "2008/10/31" 2009 4.59
"878" "2008/11/03" 2009 30.03
"879" "2008/11/04" 2009 15.55287037
"880" "2008/11/05" 2009 17.73088889
"881" "2008/11/06" 2009 16.13981481
"882" "2008/11/07" 2009 19.6512963
"883" "2008/11/08" 2009 23.314
"884" "2008/11/09" 2009 34.33333333
"885" "2008/11/10" 2009 7.383333333
"886" "2008/11/11" 2009 15.47666667
"887" "2008/11/15" 2009 16.5
"888" "2008/11/16" 2009 18.825
"889" "2008/11/17" 2009 15.49
"890" "2008/11/18" 2009 3.3125
"891" "2008/11/19" 2009 8.4
"892" "2008/11/20" 2009 16.1375
"893" "2008/11/21" 2009 21.015
"894" "2008/11/24" 2009 9.57
"895" "2008/11/25" 2009 16.438875
"896" "2008/11/26" 2009 15.8675
"897" "2008/11/27" 2009 8.785
"898" "2008/11/28" 2009 14.07
"899" "2008/11/29" 2009 17.94
"900" "2008/12/02" 2009 37.55958333
"901" "2008/12/03" 2009 8.3125
"902" "2008/12/04" 2009 90.696875
"903" "2008/12/05" 2009 175.109
"904" "2008/12/06" 2009 156.915
"905" "2008/12/07" 2009 451.7093704
"906" "2008/12/08" 2009 997.8555556
"907" "2008/12/09" 2009 3203.898889
"908" "2008/12/10" 2009 2830.682963
"909" "2008/12/11" 2009 423.4183333
"910" "2008/12/12" 2009 216.8833333
"911" "2008/12/13" 2009 142.25
"912" "2008/12/15" 2009 36.65833333
"913" "2008/12/16" 2009 31.63333333
"914" "2008/12/17" 2009 81.52
"915" "2008/12/18" 2009 52.295
"916" "2008/12/19" 2009 49.50375
"917" "2008/12/22" 2009 27.811875
"918" "2008/12/23" 2009 31.005
"919" "2008/12/24" 2009 18.135
"920" "2008/12/25" 2009 41.2675
"921" "2008/12/26" 2009 22.40875
"922" "2009/01/01" 2009 4898.25
"923" "2009/01/02" 2009 19593.33333
"924" "2009/01/03" 2009 11527.86667
"925" "2009/01/04" 2009 17874.6875
"926" "2009/01/05" 2009 8323.296296
"927" "2009/01/06" 2009 15777.83333
"928" "2009/01/07" 2009 7650.740741
"929" "2009/01/08" 2009 13755.74074
"930" "2009/01/09" 2009 7099.537037
"931" "2009/01/10" 2009 902.8333333
"932" "2009/01/12" 2009 304.3333333
"933" "2009/01/13" 2009 707.3333333
"934" "2009/01/14" 2009 709.1791667
"935" "2009/01/21" 2009 143.25
"936" "2009/01/22" 2009 249.9166667
"937" "2009/01/23" 2009 221.6666667
"938" "2009/01/26" 2009 82.5
"939" "2009/01/28" 2009 160.715
"940" "2009/01/29" 2009 159.34875
"941" "2009/01/30" 2009 33.95
"942" "2009/02/01" 2009 657.9444444
"943" "2009/02/02" 2009 1575.185185
"944" "2009/02/03" 2009 590.5555556
"945" "2009/02/04" 2009 1021.592593
"946" "2009/02/05" 2009 1061.316667
"947" "2009/02/06" 2009 1298
"948" "2009/02/07" 2009 1116.259259
"949" "2009/02/08" 2009 535.1388889
"950" "2009/02/09" 2009 278
"951" "2009/02/10" 2009 48.77333333
"952" "2009/02/11" 2009 5.445
"953" "2009/02/12" 2009 92.58333333
"954" "2009/02/13" 2009 78.1
"955" "2009/02/16" 2009 71.5
"956" "2009/02/17" 2009 60.3625
"957" "2009/02/23" 2009 62.04
"958" "2009/02/24" 2009 58.2175
"959" "2009/02/26" 2009 237.8333333
"960" "2009/02/27" 2009 261.1666667
"961" "2009/03/01" 2009 598
"962" "2009/03/02" 2009 431
"963" "2009/03/03" 2009 435.9583333
"964" "2009/03/04" 2009 352.3055556
"965" "2009/03/05" 2009 381.6875
"966" "2009/03/06" 2009 483.0625
"967" "2009/03/07" 2009 293.5666667
"968" "2009/03/08" 2009 343.0416667
"969" "2009/03/09" 2009 208.1458333
"970" "2009/03/10" 2009 182.7083333
"971" "2009/10/20" 2010 18.975
"972" "2009/10/22" 2010 132
"973" "2009/10/23" 2010 20.4875
"974" "2009/10/24" 2010 32
"975" "2009/10/25" 2010 18.52125
"976" "2009/10/26" 2010 81.78916667
"977" "2009/10/27" 2010 83.2932381
"978" "2009/10/28" 2010 96.84604762
"979" "2009/10/29" 2010 88.38619048
"980" "2009/10/30" 2010 124.6493333
"981" "2009/10/31" 2010 134.1946667
"982" "2009/11/05" 2010 112.359
"983" "2009/11/06" 2010 103.7780952
"984" "2009/11/10" 2010 30.846
"985" "2009/11/13" 2010 70.44
"986" "2009/11/16" 2010 52.71
"987" "2009/11/17" 2010 51.52
"988" "2009/11/19" 2010 21.98
"989" "2009/11/20" 2010 71.86666667
"990" "2009/11/23" 2010 47.38
"991" "2009/11/24" 2010 121.0733333
"992" "2009/11/25" 2010 128.3104167
"993" "2009/11/26" 2010 192.68725
"994" "2009/11/27" 2010 241.5559524
"995" "2009/11/28" 2010 361.634375
"996" "2009/11/29" 2010 292.4830833
"997" "2009/11/30" 2010 161.7323333
"998" "2009/12/01" 2010 252.3408889
"999" "2009/12/02" 2010 85.37125
"1000" "2009/12/04" 2010 53.075
"1001" "2009/12/07" 2010 48.14375
"1002" "2009/12/08" 2010 8.84
"1003" "2009/12/09" 2010 39.15
"1004" "2009/12/11" 2010 24.31
"1005" "2009/12/14" 2010 40.9375
"1006" "2009/12/15" 2010 20.05875
"1007" "2009/12/16" 2010 66.80833333
"1008" "2009/12/17" 2010 14.5775
"1009" "2009/12/18" 2010 180.16875
"1010" "2009/12/21" 2010 436.0416667
"1011" "2009/12/22" 2010 315.5833333
"1012" "2009/12/23" 2010 3375
"1013" "2009/12/24" 2010 10141.2963
"1014" "2009/12/25" 2010 13506.2037
"1015" "2009/12/26" 2010 17113.64583
"1016" "2009/12/27" 2010 13118.125
"1017" "2009/12/28" 2010 15667.59259
"1018" "2009/12/29" 2010 7693.444444
"1019" "2009/12/30" 2010 5015.416667
"1020" "2010/01/02" 2010 154
"1021" "2010/01/05" 2010 139.65
"1022" "2010/01/06" 2010 47.1375
"1023" "2010/01/07" 2010 55.85833333
"1024" "2010/01/08" 2010 65.65
"1025" "2010/01/11" 2010 19.06125
"1026" "2010/01/12" 2010 26.205
"1027" "2010/01/14" 2010 32.6125
"1028" "2010/01/15" 2010 51.54625
"1029" "2010/01/19" 2010 42.75
"1030" "2010/01/20" 2010 92.455
"1031" "2010/01/22" 2010 919.3333333
"1032" "2010/01/23" 2010 1478.833333
"1033" "2010/01/24" 2010 4567.037037
"1034" "2010/01/25" 2010 2742.766667
"1035" "2010/01/26" 2010 3419.925926
"1036" "2010/01/27" 2010 3878.958333
"1037" "2010/01/28" 2010 2768.888889
"1038" "2010/01/29" 2010 1531.148148
"1039" "2010/02/05" 2010 17.045
"1040" "2010/02/08" 2010 11.5975
"1041" "2010/02/09" 2010 12.4425
"1042" "2010/02/10" 2010 15.46
"1043" "2010/02/11" 2010 25.972
"1044" "2010/02/12" 2010 23.2625
"1045" "2010/02/15" 2010 36.6
"1046" "2010/02/16" 2010 29.98
"1047" "2010/02/17" 2010 31.49
"1048" "2010/02/18" 2010 46.35
"1049" "2010/02/19" 2010 130.5
"1050" "2010/02/20" 2010 142.2791667
"1051" "2010/02/21" 2010 165.3595238
"1052" "2010/02/22" 2010 356.7259259
"1053" "2010/02/23" 2010 346.2888889
"1054" "2010/02/24" 2010 406.5416667
"1055" "2010/02/25" 2010 464.9761905
"1056" "2010/02/26" 2010 329.0416667
"1057" "2010/02/27" 2010 277.8148148
"1058" "2010/03/01" 2010 255.3333333
"1059" "2010/03/02" 2010 113.25
"1060" "2010/03/03" 2010 114
"1061" "2010/03/04" 2010 99.5
"1062" "2010/03/05" 2010 78.6
"1063" "2010/10/26" 2011 14.44916667
"1064" "2010/10/27" 2011 30.80333333
"1065" "2010/10/28" 2011 23.90666667
"1066" "2010/10/29" 2011 19.76
"1067" "2010/10/30" 2011 12.8675
"1068" "2010/10/31" 2011 13.915
"1069" "2010/11/02" 2011 8.685
"1070" "2010/11/03" 2011 29.99333333
"1071" "2010/11/04" 2011 12.7
"1072" "2010/11/06" 2011 36.36416667
"1073" "2010/11/08" 2011 8.685
"1074" "2010/11/09" 2011 68.175
"1075" "2010/11/10" 2011 7.2925
"1076" "2010/11/12" 2011 38.20666667
"1077" "2010/11/13" 2011 51.47161905
"1078" "2010/11/14" 2011 48.42366667
"1079" "2010/11/15" 2011 49.9198
"1080" "2010/11/16" 2011 53.74744444
"1081" "2010/11/17" 2011 49.42886667
"1082" "2010/11/18" 2011 59.45537037
"1083" "2010/11/19" 2011 63.05914815
"1084" "2010/11/20" 2011 62.0392963
"1085" "2010/11/22" 2011 11.625
"1086" "2010/11/23" 2011 23.6
"1087" "2010/11/24" 2011 13.3575
"1088" "2010/11/26" 2011 15.6
"1089" "2010/11/27" 2011 11.32
"1090" "2010/11/28" 2011 16.25
"1091" "2010/11/30" 2011 9.2475
"1092" "2010/12/01" 2011 14.49
"1093" "2010/12/02" 2011 16.07833333
"1094" "2010/12/04" 2011 5.12
"1095" "2010/12/05" 2011 201.6666667
"1096" "2010/12/07" 2011 7.86
"1097" "2010/12/08" 2011 13.3
"1098" "2010/12/10" 2011 18.2225
"1099" "2010/12/11" 2011 85.10833333
"1100" "2010/12/12" 2011 187.8195833
"1101" "2010/12/13" 2011 4434.574583
"1102" "2010/12/14" 2011 7020.481481
"1103" "2010/12/15" 2011 13397.61111
"1104" "2010/12/16" 2011 8332.175
"1105" "2010/12/17" 2011 5740.7375
"1106" "2010/12/18" 2011 3331.37037
"1107" "2010/12/19" 2011 1518.904762
"1108" "2010/12/20" 2011 1375.911111
"1109" "2010/12/21" 2011 786.6666667
"1110" "2010/12/22" 2011 467.0833333
"1111" "2010/12/23" 2011 471.2916667
"1112" "2010/12/25" 2011 98.34166667
"1113" "2010/12/28" 2011 78.25416667
"1114" "2010/12/31" 2011 13.005
"1115" "2011/01/03" 2011 25.94166667
"1116" "2011/01/04" 2011 23.90666667
"1117" "2011/01/05" 2011 22.475
"1118" "2011/01/06" 2011 46.58333333
"1119" "2011/01/07" 2011 27.11666667
"1120" "2011/01/09" 2011 17.2075
"1121" "2011/01/10" 2011 1884.666667
"1122" "2011/01/11" 2011 2580.694444
"1123" "2011/01/12" 2011 2247.1875
"1124" "2011/01/13" 2011 5441.603333
"1125" "2011/01/14" 2011 2566.833333
"1126" "2011/01/15" 2011 4795.092593
"1127" "2011/01/16" 2011 10480.56667
"1128" "2011/01/17" 2011 4711.833333
"1129" "2011/01/18" 2011 2380.473214
"1130" "2011/01/19" 2011 455.8066667
"1131" "2011/01/20" 2011 310.5
"1132" "2011/01/21" 2011 195
"1133" "2011/01/22" 2011 150
"1134" "2011/01/25" 2011 58.725
"1135" "2011/01/28" 2011 46.01666667
"1136" "2011/01/31" 2011 63.795
"1137" "2011/02/01" 2011 95
"1138" "2011/02/03" 2011 94.62916667
"1139" "2011/02/04" 2011 49.86666667
"1140" "2011/02/05" 2011 89.55
"1141" "2011/02/07" 2011 113.75
"1142" "2011/02/09" 2011 656.7583333
"1143" "2011/02/10" 2011 999.1119048
"1144" "2011/02/11" 2011 1078.633333
"1145" "2011/02/12" 2011 497.3625
"1146" "2011/02/13" 2011 443.1444444
"1147" "2011/02/14" 2011 950.66
"1148" "2011/02/15" 2011 334.2777778
"1149" "2011/02/16" 2011 251.102381
"1150" "2011/02/17" 2011 162.1133333
"1151" "2011/11/02" 2012 65.07879167
"1152" "2011/11/03" 2012 51.1125
"1153" "2011/11/04" 2012 105.5470238
"1154" "2011/11/05" 2012 79.01404762
"1155" "2011/11/06" 2012 89.98333333
"1156" "2011/11/07" 2012 65.82966667
"1157" "2011/11/08" 2012 55.23133333
"1158" "2011/11/09" 2012 53.42814815
"1159" "2011/11/11" 2012 36.785
"1160" "2011/11/13" 2012 39.57
"1161" "2011/11/14" 2012 27.36833333
"1162" "2011/11/15" 2012 27.93
"1163" "2011/11/16" 2012 1713.791667
"1164" "2011/11/17" 2012 29.575
"1165" "2011/11/18" 2012 236.0625
"1166" "2011/11/19" 2012 34.89
"1167" "2011/11/20" 2012 102.2666667
"1168" "2011/11/22" 2012 26.285
"1169" "2011/11/24" 2012 40.75333333
"1170" "2011/11/26" 2012 134.6416667
"1171" "2011/11/28" 2012 187.585
"1172" "2011/11/30" 2012 350.74
"1173" "2011/12/01" 2012 363.1325
"1174" "2011/12/02" 2012 2187.02
"1175" "2011/12/03" 2012 10861.40625
"1176" "2011/12/05" 2012 10092.83333
"1177" "2011/12/06" 2012 29094.38519
"1178" "2011/12/07" 2012 4471.068519
"1179" "2011/12/08" 2012 9300.877778
"1180" "2011/12/09" 2012 1178.690476
"1181" "2011/12/11" 2012 77.68
"1182" "2011/12/12" 2012 76.80916667
"1183" "2011/12/14" 2012 52.76
"1184" "2011/12/16" 2012 99.63333333
"1185" "2011/12/19" 2012 89.56
"1186" "2011/12/21" 2012 33.29
"1187" "2011/12/23" 2012 26.56666667
"1188" "2011/12/26" 2012 79.14111111
"1189" "2011/12/28" 2012 551.3333333
"1190" "2011/12/30" 2012 2960.1
"1191" "2012/01/01" 2012 31827.85714
"1192" "2012/01/02" 2012 105117.9306
"1193" "2012/01/03" 2012 73770.4
"1194" "2012/01/04" 2012 44546.06667
"1195" "2012/01/05" 2012 32548.28571
"1196" "2012/01/06" 2012 23528.85185
"1197" "2012/01/07" 2012 9906.791667
"1198" "2012/01/08" 2012 6951.666667
"1199" "2012/01/09" 2012 3882.5
"1200" "2012/01/10" 2012 125.4333333
"1201" "2012/01/11" 2012 76.95
"1202" "2012/01/12" 2012 126.0416667
"1203" "2012/01/13" 2012 87.6
"1204" "2012/01/14" 2012 124.4
"1205" "2012/01/16" 2012 168.75
"1206" "2012/01/18" 2012 186.75
"1207" "2012/01/20" 2012 48.2
"1208" "2012/01/21" 2012 104
"1209" "2012/01/25" 2012 45.09333333
"1210" "2012/01/26" 2012 19.3
"1211" "2012/01/27" 2012 459.9166667
"1212" "2012/01/28" 2012 205.6666667
"1213" "2012/01/30" 2012 3620.066667
"1214" "2012/01/31" 2012 13177.91667
"1215" "2012/02/01" 2012 23157.85714
"1216" "2012/02/02" 2012 19744.42424
"1217" "2012/02/03" 2012 15682.68519
"1218" "2012/02/04" 2012 7609.301852
"1219" "2012/02/06" 2012 5336.479167
"1220" "2012/02/07" 2012 3739.166667
"1221" "2012/02/08" 2012 1170.227778
"1222" "2012/02/10" 2012 29.42333333
"1223" "2012/02/13" 2012 33
"1224" "2012/02/14" 2012 26.6
"1225" "2012/02/15" 2012 32.7
"1226" "2012/02/17" 2012 33.075
"1227" "2012/02/20" 2012 31.75
"1228" "2012/02/21" 2012 8.67
"1229" "2012/02/22" 2012 50.66
"1230" "2012/02/24" 2012 33.30833333
"1231" "2012/02/27" 2012 356.8333333
"1232" "2012/02/28" 2012 696.6666667
"1233" "2012/02/29" 2012 858.9583333
"1234" "2012/10/27" 2013 128.848
"1235" "2012/10/28" 2013 147.7921429
"1236" "2012/10/29" 2013 96.3
"1237" "2012/10/31" 2013 86.52666667
"1238" "2012/11/02" 2013 30.94416667
"1239" "2012/11/04" 2013 31.4225
"1240" "2012/11/06" 2013 30.47333333
"1241" "2012/11/08" 2013 21.04291667
"1242" "2012/11/10" 2013 19.4975
"1243" "2012/11/12" 2013 20.31333333
"1244" "2012/11/14" 2013 16.05833333
"1245" "2012/11/16" 2013 36.30583333
"1246" "2012/11/18" 2013 54.56666667
"1247" "2012/11/19" 2013 50.24166667
"1248" "2012/11/20" 2013 65.13145833
"1249" "2012/11/21" 2013 156.68
"1250" "2012/11/22" 2013 107.1802083
"1251" "2012/11/23" 2013 98.60222222
"1252" "2012/11/24" 2013 85.20625
"1253" "2012/11/25" 2013 116.5073333
"1254" "2012/11/26" 2013 98.37898148
"1255" "2012/11/27" 2013 106.0497619
"1256" "2012/11/28" 2013 73.32
"1257" "2012/11/29" 2013 13.06666667
"1258" "2012/11/30" 2013 30.8
"1259" "2012/12/02" 2013 21.06
"1260" "2012/12/03" 2013 10.23333333
"1261" "2012/12/04" 2013 22.075
"1262" "2012/12/06" 2013 22.77
"1263" "2012/12/07" 2013 34.73333333
"1264" "2012/12/08" 2013 22.225
"1265" "2012/12/10" 2013 28.875
"1266" "2012/12/11" 2013 9.5
"1267" "2012/12/12" 2013 18.725
"1268" "2012/12/13" 2013 19.68333333
"1269" "2012/12/14" 2013 15.3
"1270" "2012/12/15" 2013 30.2
"1271" "2012/12/16" 2013 41.65
"1272" "2012/12/17" 2013 92
"1273" "2012/12/18" 2013 59.805
"1274" "2012/12/19" 2013 26942
"1275" "2012/12/20" 2013 18373.54167
"1276" "2012/12/21" 2013 15782.83333
"1277" "2012/12/22" 2013 14984.125
"1278" "2012/12/23" 2013 5937.222222
"1279" "2012/12/24" 2013 3911.944444
"1280" "2012/12/25" 2013 1757.5
"1281" "2012/12/26" 2013 1024.777778
"1282" "2012/12/27" 2013 337.0277778
"1283" "2012/12/28" 2013 116.8083333
"1284" "2012/12/30" 2013 142.5
"1285" "2012/12/31" 2013 11.35666667
"1286" "2013/01/02" 2013 10.475
"1287" "2013/01/03" 2013 13.78333333
"1288" "2013/01/04" 2013 4.026666667
"1289" "2013/01/05" 2013 35.85
"1290" "2013/01/06" 2013 9.75
"1291" "2013/01/07" 2013 65.02333333
"1292" "2013/01/08" 2013 5.04
"1293" "2013/01/09" 2013 13.23888889
"1294" "2013/01/10" 2013 5.16
"1295" "2013/01/11" 2013 27
"1296" "2013/01/12" 2013 24.80133333
"1297" "2013/01/14" 2013 233.2
"1298" "2013/01/15" 2013 1722
"1299" "2013/01/16" 2013 1265
"1300" "2013/01/17" 2013 5340
"1301" "2013/01/18" 2013 4812.111111
"1302" "2013/01/19" 2013 7898.849206
"1303" "2013/01/20" 2013 8786.962963
"1304" "2013/01/21" 2013 6649.345238
"1305" "2013/01/22" 2013 2894.416667
"1306" "2013/01/23" 2013 4300.666667
"1307" "2013/01/24" 2013 3232.008333
"1308" "2013/01/25" 2013 2225.222222
"1309" "2013/01/26" 2013 1723.625
"1310" "2013/01/28" 2013 705.75
"1311" "2013/01/30" 2013 892.5
"1312" "2013/01/31" 2013 220.8333333
"1313" "2013/02/01" 2013 314.0166667
"1314" "2013/02/03" 2013 172
"1315" "2013/02/04" 2013 270.6666667
"1316" "2013/02/05" 2013 86.91666667
"1317" "2013/02/07" 2013 501.4583333
"1318" "2013/02/09" 2013 24.675
"1319" "2013/02/11" 2013 924
"1320" "2013/02/13" 2013 229.8333333
"1321" "2013/02/14" 2013 151.7333333
"1322" "2013/02/15" 2013 73.25333333
"1323" "2013/02/16" 2013 174.3333333
"1324" "2013/02/17" 2013 447.5238095
"1325" "2013/02/18" 2013 526.75
"1326" "2013/02/19" 2013 516.6
"1327" "2013/02/20" 2013 304.1714286
"1328" "2013/02/21" 2013 104.92
"1329" "2013/02/22" 2013 171.612963
"1330" "2013/02/23" 2013 209.9333333
"1331" "2013/02/24" 2013 164.2916667
"1332" "2013/02/25" 2013 45.125
"1333" "2013/02/26" 2013 295.25
"1334" "2013/02/27" 2013 173.7777778
"1335" "2013/02/28" 2013 226.5
"1336" "2013/10/23" 2014 6.166666667
"1337" "2013/10/25" 2014 33.175
"1338" "2013/10/27" 2014 44.73333333
"1339" "2013/10/29" 2014 8.166666667
"1340" "2013/11/02" 2014 78.83166667
"1341" "2013/11/04" 2014 47.9
"1342" "2013/11/06" 2014 46.59458333
"1343" "2013/11/09" 2014 136.1668519
"1344" "2013/11/10" 2014 159.7567708
"1345" "2013/11/11" 2014 137.562963
"1346" "2013/11/12" 2014 106.3198512
"1347" "2013/11/13" 2014 71.67666667
"1348" "2013/11/14" 2014 129.3545185
"1349" "2013/11/15" 2014 146.1445238
"1350" "2013/11/16" 2014 117.68
"1351" "2013/11/17" 2014 86.70933333
"1352" "2013/11/19" 2014 31.43125
"1353" "2013/11/21" 2014 23.66666667
"1354" "2013/11/23" 2014 35.71666667
"1355" "2013/11/25" 2014 44.42916667
"1356" "2013/11/27" 2014 67.66666667
"1357" "2013/11/29" 2014 75.81
"1358" "2013/12/02" 2014 121.975
"1359" "2013/12/04" 2014 119.4225
"1360" "2013/12/06" 2014 199.6
"1361" "2013/12/09" 2014 3586.82963
"1362" "2013/12/10" 2014 5027.261905
"1363" "2013/12/11" 2014 7202.914286
"1364" "2013/12/12" 2014 12825.17619
"1365" "2013/12/13" 2014 12814.6875
"1366" "2013/12/14" 2014 21248.33333
"1367" "2013/12/15" 2014 3102.866667
"1368" "2013/12/16" 2014 650.1444444
"1369" "2013/12/17" 2014 433.928
"1370" "2013/12/19" 2014 105.94
"1371" "2013/12/21" 2014 37.725
"1372" "2013/12/22" 2014 75.075
"1373" "2013/12/23" 2014 76.29666667
"1374" "2013/12/25" 2014 63.4775
"1375" "2013/12/27" 2014 27.61333333
"1376" "2013/12/28" 2014 15.68
"1377" "2013/12/29" 2014 53.775
"1378" "2014/01/02" 2014 164.3033333
"1379" "2014/01/04" 2014 204.0208333
"1380" "2014/01/07" 2014 39099.83333
"1381" "2014/01/08" 2014 29923.28571
"1382" "2014/01/09" 2014 30944.90476
"1383" "2014/01/10" 2014 20626.77083
"1384" "2014/01/11" 2014 14891.25
"1385" "2014/01/12" 2014 15554.11905
"1386" "2014/01/13" 2014 7879.125
"1387" "2014/01/14" 2014 3480.333333
"1388" "2014/01/15" 2014 3435
"1389" "2014/01/17" 2014 787.3333333
"1390" "2014/01/19" 2014 274.6666667
"1391" "2014/01/21" 2014 126.2
"1392" "2014/01/23" 2014 96.35833333
"1393" "2014/01/25" 2014 39.08333333
"1394" "2014/01/27" 2014 65.5
"1395" "2014/01/30" 2014 29.69833333
"1396" "2014/02/01" 2014 75.602
"1397" "2014/02/03" 2014 94.63333333
"1398" "2014/02/06" 2014 3067.777778
"1399" "2014/02/07" 2014 5343.3
"1400" "2014/02/08" 2014 5086.119048
"1401" "2014/02/09" 2014 3162.209524
"1402" "2014/02/10" 2014 1974.5625
"1403" "2014/02/11" 2014 1250.434921
"1404" "2014/02/12" 2014 985.3357143
"1405" "2014/02/13" 2014 1316.333333
"1406" "2014/02/14" 2014 538.9
"1407" "2014/02/16" 2014 115.9806667
"1408" "2014/02/18" 2014 67.89583333
"1409" "2014/02/20" 2014 42.84166667
"1410" "2014/02/22" 2014 148.375
"1411" "2014/02/24" 2014 197.33125
"1412" "2014/02/26" 2014 73.51833333
"1413" "2014/02/28" 2014 49.848
"1414" "2014/03/02" 2014 56.225
"1415" "2014/03/03" 2014 122.5
"1416" "2014/03/04" 2014 93.05
"1417" "2014/03/06" 2014 183.3333333
"1418" "2014/03/07" 2014 362.4583333
"1419" "2014/03/08" 2014 184.9583333
"1420" "2014/03/09" 2014 419.5
"1421" "2014/03/10" 2014 519.7083333
"1422" "2014/03/11" 2014 232.625
"1423" "2014/03/12" 2014 228.7
"1424" "2014/03/13" 2014 446.625
"1425" "2014/10/14" 2015 80.78333333
"1426" "2014/10/16" 2015 26.76666667
"1427" "2014/10/18" 2015 26.58333333
"1428" "2014/10/22" 2015 18.22
"1429" "2014/10/25" 2015 18.6925
"1430" "2014/10/28" 2015 63.72083333
"1431" "2014/10/29" 2015 132.7584848
"1432" "2014/10/30" 2015 129.5027778
"1433" "2014/10/31" 2015 147.7240741
"1434" "2014/11/01" 2015 132.97
"1435" "2014/11/02" 2015 79.73222222
"1436" "2014/11/03" 2015 105.4411667
"1437" "2014/11/04" 2015 100.5885185
"1438" "2014/11/05" 2015 52.325
"1439" "2014/11/06" 2015 43.37
"1440" "2014/11/08" 2015 22.15
"1441" "2014/11/11" 2015 26.07916667
"1442" "2014/11/14" 2015 18.68666667
"1443" "2014/11/17" 2015 27.602
"1444" "2014/11/20" 2015 28.2325
"1445" "2014/11/23" 2015 31.09583333
"1446" "2014/11/25" 2015 89.64
"1447" "2014/11/27" 2015 58.00044444
"1448" "2014/11/28" 2015 305.8147381
"1449" "2014/11/29" 2015 1158.215689
"1450" "2014/11/30" 2015 1865.234792
"1451" "2014/12/01" 2015 2640.066667
"1452" "2014/12/02" 2015 3869.666667
"1453" "2014/12/03" 2015 3315.272222
"1454" "2014/12/04" 2015 2712.293403
"1455" "2014/12/05" 2015 3271.881788
"1456" "2014/12/06" 2015 20.85945
"1457" "2014/12/07" 2015 15.52835
"1458" "2014/12/08" 2015 28.26663889
"1459" "2014/12/09" 2015 35.21366667
"1460" "2014/12/10" 2015 17.669
"1461" "2014/12/11" 2015 20.45416667
"1462" "2014/12/14" 2015 2774.519048
"1463" "2014/12/17" 2015 23.55625
"1464" "2014/12/20" 2015 26.81875
"1465" "2014/12/23" 2015 32.75208333
"1466" "2014/12/26" 2015 222.3962037
"1467" "2014/12/27" 2015 13935.74286
"1468" "2014/12/28" 2015 30919.32292
"1469" "2014/12/29" 2015 36326.66667
"1470" "2014/12/30" 2015 44433.40278
"1471" "2014/12/31" 2015 19021.56481
"1472" "2015/01/01" 2015 9096.711111
"1473" "2015/01/02" 2015 4873.45
"1474" "2015/01/03" 2015 3195.308333
"1475" "2015/01/04" 2015 2359.1875
"1476" "2015/01/05" 2015 1305.933333
"1477" "2015/01/07" 2015 586.0277778
"1478" "2015/01/10" 2015 148.3333333
"1479" "2015/01/13" 2015 320.75
"1480" "2015/01/16" 2015 107.0583333
"1481" "2015/01/19" 2015 116.1591667
"1482" "2015/01/22" 2015 291.375
"1483" "2015/01/25" 2015 2493.166667
"1484" "2015/01/26" 2015 5991.12963
"1485" "2015/01/27" 2015 4396.265152
"1486" "2015/01/28" 2015 3659.106061
"1487" "2015/01/29" 2015 3018.818182
"1488" "2015/01/30" 2015 2473.924242
"1489" "2015/01/31" 2015 2414.772727
"1490" "2015/02/01" 2015 2415.77037
"1491" "2015/02/02" 2015 498.4583333
"1492" "2015/02/03" 2015 1087.083333
"1493" "2015/02/04" 2015 465.7708333
"1494" "2015/02/05" 2015 328.5
"1495" "2015/02/06" 2015 107.8444444
"1496" "2015/02/09" 2015 157.6666667
"1497" "2015/02/12" 2015 161.3333333
"1498" "2015/02/22" 2015 451.6666667
"1499" "2015/02/23" 2015 760.1111111
"1500" "2015/02/24" 2015 1569.216667
"1501" "2015/02/25" 2015 896.6333333
"1502" "2015/02/26" 2015 547.4666667
"1503" "2015/02/27" 2015 710.2
"1504" "2015/02/28" 2015 378.4666667
"1505" "2015/03/01" 2015 274
"1506" "2015/03/02" 2015 247.3333333
"1507" "2015/03/03" 2015 229.069
"1508" "2015/03/04" 2015 209.8333333
"1509" "2015/03/05" 2015 236.8333333
